# Supplementary material for: Investigation and characterization of human gut phageome in advanced liver cirrhosis of defined etiologies
Source: Gut Pathog. 2022 Feb 15;14:9. doi: 10.1186/s13099-022-00482-4 (PMC8845349; doi:10.1186/s13099-022-00482-4)
Supplement: Supplementary file 1 — Additional file 1. Scripts and Commands: All codes and scripts used in this study are available at https://github.com/Naseri1374/phageome-in-liver-cirrhosis. All information about each group including filtered genes (with FDR above 0.01), GhostKOALA and BlastKOALA results, specific KEGGs, pfam, cog, and eggnog results, and specific metabolic pathways are presented. [file 13099_2022_482_MOESM1_ESM.xlsx]

## Sheet: genes
gene	logFC.ALC-Russia	logFC.both_alchol&HBV	logFC.HBV	logFC.NAFLD	logFC.other	logCPM	F	PValue	FDR
gene_167808	7.04332	0	0.11547	0	0	4.57495	99.2525	1.87753e-42	4.71222e-39
gene_204779	-12.7383	-1.33797	-1.22093	8.81764	-1.3722	16.7541	78.4106	2.09014e-42	4.71222e-39
gene_136153	2.48595	-6.41117	-5.41089	-6.66912	-5.80968	6.20113	71.9718	6.91214e-42	1.03889e-38
gene_252922	8.95657	0	0.535511	0	0	5.95316	94.5191	1.53838e-41	1.73414e-38
gene_224183	8.57537	2.91155	0.382212	6.93287	0	5.79243	76.4412	1.75084e-40	1.34766e-37
gene_218931	-12.4719	-0.538335	-0.481258	8.87483	-0.744786	16.5567	72.649	1.79329e-40	1.34766e-37
gene_350493	-12.1258	0.0743535	0.157579	9.12772	-0.0329359	16.473	71.8264	3.45178e-40	2.22344e-37
gene_359274	0	2.97247	0.363317	0	11.5443	8.58017	75.847	5.77965e-40	3.25755e-37
gene_450137	6.73173	0	0.11576	0	0	4.40591	94.2927	7.79808e-40	3.90684e-37
gene_218876	-7.57278	-0.963784	-0.763291	8.49687	-1.01202	16.212	64.7377	1.01145e-39	4.56065e-37
gene_1678	8.70562	0	0.512996	1.05255	1.62207	5.7755	68.8199	6.04742e-39	2.35185e-36
gene_406921	-7.10632	-5.73672	-6.2453	-7.10632	5.78574	9.91502	70.4347	6.25907e-39	2.35185e-36
gene_1673	7.81289	0	0.275156	0	2.06131	5.11381	70.5835	8.81693e-39	3.05812e-36
gene_39573	9.05651	0	0.717347	2.87028	0.991538	6.07214	65.5248	9.28675e-38	2.93525e-35
gene_219370	-3.46891	-1.12171	-0.950927	9.10254	-1.27317	14.2598	59.9697	9.76463e-38	2.93525e-35
gene_429435	4.74364	-3.36845	-2.85082	-3.36845	-3.36845	5.30834	75.2363	1.50641e-37	4.24525e-35
gene_99550	-9.9925	-0.562294	-0.430785	8.6496	-0.755968	13.8596	63.3059	4.16258e-37	1.10406e-34
gene_135088	2.91309	-5.0756	-4.27622	-5.0756	-4.21943	5.24684	63.4788	6.45514e-37	1.61701e-34
gene_426489	6.40929	0	0.314921	0	0	4.306	75.6184	9.19769e-37	2.18276e-34
gene_107290	7.43433	0	0.406642	0	0	4.84121	74.3475	2.06917e-36	4.66493e-34
gene_13231	6.8473	0	0.272503	1.39133	0	4.50896	70.4449	2.95678e-36	6.24953e-34
gene_205448	-8.1114	-0.16369	-0.151786	8.86205	-0.171717	12.198	61.0383	3.04923e-36	6.24953e-34
gene_1675	7.24561	0	0.509086	0.864778	0.971796	4.74656	58.9334	2.89795e-35	5.68124e-33
gene_77748	-10.8577	-2.29409	-1.88222	6.84636	-2.07222	12.9406	58.0231	4.63632e-35	8.71048e-33
gene_103820	12.1305	0	1.49465	3.65566	0	8.92732	66.0818	6.63519e-35	1.19672e-32
gene_363080	9.25181	0	0.895879	2.18147	0	6.23475	65.1367	1.3265e-34	2.30045e-32
gene_218678	-1.42109	0.0157683	0.394628	9.34895	-0.099126	12.6787	52.0375	3.22754e-34	5.39e-32
gene_162925	10.7365	-0.95689	3.02599	-1.25941	3.31489	8.81534	52.4689	6.10392e-34	9.82948e-32
gene_1670	9.53315	0	1.46356	2.53127	1.39374	6.48845	54.8393	1.2613e-33	1.9611e-31
gene_468104	8.28304	0	0.355517	2.5191	2.63528	5.48154	54.4639	1.79787e-33	2.7022e-31
gene_1672	7.80303	0	0.715523	0	0	5.09779	61.864	1.07056e-32	1.55715e-30
gene_218546	8.07159	0	0.502744	8.09731	0	5.62291	58.1101	2.87795e-32	4.05521e-30
gene_468582	9.30535	0	1.6445	1.42934	1.62432	6.29035	51.4075	3.41065e-32	4.62523e-30
gene_1674	7.8694	0	0.715723	0.498369	0	5.14543	57.8691	3.48764e-32	4.62523e-30
gene_155444	-13.2129	-1.65608	-1.44952	5.82992	-1.43055	14.3736	50.4949	6.18911e-32	7.97334e-30
gene_403370	7.61347	0.945843	-0.683986	1.85481	-2.49541	7.02036	50.5969	1.2034e-31	1.50726e-29
gene_196424	-13.9838	-2.07581	-1.75219	5.45277	-1.46967	14.7845	49.4457	1.77322e-31	2.16093e-29
gene_386673	13.0336	9.04003	3.59661	5.92003	4.7497	9.89396	46.2612	4.17807e-31	4.95761e-29
gene_359273	0	4.31755	2.22601	0	13.5299	10.5612	50.9875	5.48745e-31	6.34434e-29
gene_273865	-11.688	-1.41979	-0.960389	6.13258	-1.27873	13.1558	47.3246	1.54999e-30	1.74723e-28
gene_103821	12.9692	0	2.79741	5.7339	0	9.75523	53.4602	1.71806e-30	1.88945e-28
gene_356806	8.10738	0	1.52723	0	0	5.28948	55.0633	1.89946e-30	2.03921e-28
gene_23162	7.32034	0	0.434731	1.92232	2.67408	4.83084	47.1578	2.53794e-30	2.6613e-28
gene_103814	8.79989	0	0.823764	5.4356	0	5.89103	51.9208	4.99109e-30	5.11473e-28
gene_14298	8.72461	0	1.3041	1.14793	2.4059	5.81922	45.9662	8.47833e-30	8.49528e-28
gene_189333	-11.931	-0.858834	-0.536733	5.98107	-0.845842	13.3152	45.055	1.67764e-29	1.64445e-27
gene_45873	10.5027	0.950685	3.6149	0.192336	4.48735	7.41	42.9471	1.7938e-29	1.72091e-27
gene_393990	-1.14765	3.70077	-2.33933	7.3538	-2.83274	7.72878	41.7202	3.70784e-29	3.48306e-27
gene_224197	10.1467	2.58143	2.33366	4.34736	0	7.04755	45.5566	5.2122e-29	4.79629e-27
gene_99571	-7.41906	0.154165	0.297509	7.72959	-0.0675227	10.4601	43.6941	7.22628e-29	6.51666e-27
gene_403356	6.90715	5.23516	0.555317	0	0	4.69549	44.074	9.2157e-28	8.14776e-26
gene_219079	-3.60269	-1.5983	-1.17019	6.3842	-1.42733	13.1776	38.8983	1.13461e-27	9.83837e-26
gene_205449	-12.0112	-0.780236	-0.71307	5.26304	-1.0037	12.7817	40.8486	1.66241e-27	1.4143e-25
gene_218545	9.88024	0	1.85514	11.0015	0	7.53506	45.2627	2.29034e-27	1.91243e-25
gene_79830	7.55247	0	1.02788	1.58198	0	4.82859	44.606	4.76367e-27	3.90534e-25
gene_362332	-3.43105	-2.55805	-0.739491	7.30918	1.60691	6.338	39.017	1.43401e-26	1.15463e-24
gene_350494	-11.8997	-0.161633	-0.136478	5.56011	-0.476912	13.0177	38.6363	2.06394e-26	1.63269e-24
gene_212468	10.421	1.09987	3.04276	0	4.43144	7.33741	36.822	6.59016e-26	5.12328e-24
gene_226476	2.32751	-4.84333	-3.1116	-5.11345	-5.11345	4.93072	38.3716	1.41748e-25	1.08329e-23
gene_381900	-12.427	-11.787	-6.02023	-12.427	-11.4621	7.74676	36.5573	7.06521e-25	5.3095e-23
gene_212586	9.77541	0	2.51276	0	3.97267	6.759	36.4242	9.30058e-25	6.87481e-23
gene_135041	-3.02665	-1.43322	-1.27319	5.6228	-1.44246	13.8897	33.6037	9.99983e-25	7.27245e-23
gene_218623	-2.74451	-1.82188	-1.47176	6.04785	-1.57623	11.4414	33.5744	1.03955e-24	7.44023e-23
gene_357478	2.481	-5.94417	-3.47916	-5.94417	-5.94417	5.61731	38.2177	2.86001e-24	2.01497e-22
gene_212350	9.5403	0	3.00455	0	2.67683	6.5441	35.4476	3.01373e-24	2.0906e-22
gene_218422	11.189	0	0	0	0.976921	7.9873	57.3782	3.84364e-24	2.6259e-22
gene_403388	-6.12305	-7.19969	-6.8939	-10.0232	-9.0343	5.65682	32.9157	5.28264e-24	3.55514e-22
gene_403359	6.76226	4.22641	0.797802	0.266058	2.05207	4.58671	32.4537	8.90632e-24	5.90567e-22
gene_224187	9.14745	2.92641	2.74958	4.75241	1.52868	6.20792	31.0461	5.65312e-23	3.69419e-21
gene_468137	2.83576	-0.453791	-2.55161	0.589753	-3.32534	4.75444	28.9768	5.62245e-22	3.62166e-20
gene_276213	-14.5704	-13.0168	-6.27876	-14.5704	-10.3469	9.78662	30.8256	6.80755e-22	4.32327e-20
gene_369493	5.77936	-0.731824	0.460386	-2.62885	-0.950503	5.5533	29.109	8.93161e-22	5.59342e-20
gene_85823	5.14973	-5.72254	-3.12176	-6.22896	-1.01054	10.2184	28.6811	9.83809e-22	6.0767e-20
gene_371898	-13.3653	-12.0698	-5.39904	-13.3653	-11.0574	8.73894	30.4867	1.04113e-21	6.34388e-20
gene_261225	-15.5462	-12.1901	-6.16868	-15.5462	-11.4446	10.7627	30.1769	1.53839e-21	9.2488e-20
gene_468683	4.59476	-4.05864	-1.63638	-7.08265	-1.42601	9.25652	27.9054	2.77754e-21	1.64788e-19
gene_274384	-13.9239	-11.6774	-6.10184	-13.9239	-10.0881	9.17509	29.5817	3.27404e-21	1.91723e-19
gene_263860	-13.3413	-12.3886	-5.52067	-13.3413	-10.4496	8.69369	29.4227	4.01045e-21	2.31835e-19
gene_263848	-14.6848	-12.5183	-6.44842	-14.6848	-9.94799	9.8812	29.2814	4.80557e-21	2.74282e-19
gene_359112	-14.0283	-12.9548	-5.9221	-14.0283	-9.77325	9.30187	29.2519	4.99023e-21	2.81262e-19
gene_271115	-15.4084	-12.9729	-6.0711	-15.4084	-10.7515	10.6394	28.9477	7.37589e-21	4.10591e-19
gene_39615	7.84534	0	0	0.498381	2.40241	5.13937	40.5941	7.59002e-21	4.17358e-19
gene_345469	-3.57002	-2.34292	-0.337618	5.33704	-0.415401	5.69026	27.1463	7.73978e-21	4.18969e-19
gene_16717	6.25938	0.277396	1.82619	1.12994	-0.70667	4.97247	27.1846	7.80515e-21	4.18969e-19
gene_32534	-14.2159	-11.3255	-5.80283	-14.2159	-11.1238	9.50114	28.6976	1.01849e-20	5.40282e-19
gene_411307	-6.22598	-3.93562	-6.28065	0.98081	-3.33637	5.43919	26.9535	1.14416e-20	5.99888e-19
gene_260578	-14.4727	-12.3064	-5.84424	-14.4727	-10.5623	9.74691	28.5843	1.17919e-20	6.11146e-19
gene_135094	-3.79994	-1.54786	-1.27148	4.7896	-1.3794	13.6128	26.7611	1.33685e-20	6.84985e-19
gene_218729	1.88488	-3.80858	-3.34614	2.6183	-3.09577	5.09207	26.6839	1.63743e-20	8.29572e-19
gene_261226	-15.4589	-12.7803	-6.1035	-15.4589	-10.2265	10.6878	28.2072	1.92446e-20	9.64157e-19
gene_263857	-15.7087	-12.9978	-5.85954	-15.7087	-10.7095	10.9686	28.1572	2.05378e-20	1.01764e-18
gene_264942	-15.2695	-11.4305	-5.98831	-15.2695	-10.9377	10.5146	28.113	2.17591e-20	1.06643e-18
gene_271114	-14.9339	-12.4296	-5.96644	-14.9339	-10.3756	10.1855	28.0545	2.3484e-20	1.1386e-18
gene_274395	-14.4538	-10.7469	-6.28966	-14.4538	-9.84084	9.6722	28.0165	2.468e-20	1.18385e-18
gene_403538	-5.48354	-4.86762	-6.19808	-9.31373	-7.72824	5.25789	26.5211	3.3583e-20	1.59395e-18
gene_225929	8.65143	0	3.01798	4.77776	0	5.73222	29.3646	4.21125e-20	1.97797e-18
gene_263829	-16.5031	-13.3318	-6.02522	-16.5031	-11.0079	11.7341	27.4662	5.08116e-20	2.36195e-18
gene_468549	0.27402	-4.35238	-3.84389	-2.0926	1.57004	4.46651	26.7591	5.35399e-20	2.46338e-18
gene_261785	4.43118	-3.15345	-0.904681	0.471364	-1.40205	5.05096	26.7349	5.53569e-20	2.52126e-18
gene_401198	3.20982	-3.4742	-1.65011	-0.787456	-3.4742	4.52105	28.55	5.68799e-20	2.56472e-18
gene_88061	-11.7002	-10.7626	-4.79476	-11.7002	-10.7211	7.29754	27.3319	6.06587e-20	2.70802e-18
gene_149753	10.6993	0	4.35471	4.64468	0	7.54623	28.8607	7.63452e-20	3.37491e-18
gene_248571	-3.90068	0.709608	-5.59499	-6.9206	1.48913	6.27073	25.9355	7.84182e-20	3.43289e-18
gene_271117	-16.9729	-13.4554	-5.92685	-16.9729	-10.988	12.2164	27.0048	9.35527e-20	4.05562e-18
gene_217929	7.5356	0	2.31552	2.22245	0	4.97056	28.6753	9.51492e-20	4.05562e-18
gene_394119	-2.47447	8.05166	0.83408	-2.47447	3.91104	7.27611	26.9905	9.53418e-20	4.05562e-18
gene_75887	-2.88465	-0.11125	-3.4829	5.12254	-2.54863	7.7739	25.226	1.44722e-19	6.0986e-18
gene_32539	-15.1341	-11.8598	-6.12315	-15.1341	-9.51071	10.3664	26.5115	1.80585e-19	7.53942e-18
gene_340758	2.69344	5.31783	3.2589	0	9.56552	6.83029	25.5621	1.9914e-19	8.23783e-18
gene_263826	-15.2502	-11.9008	-5.79333	-15.2502	-10.4649	10.5246	26.2479	2.57164e-19	1.05414e-17
gene_141772	5.80957	0.766092	0.532328	-1.21369	6.47697	5.69589	25.1015	2.62815e-19	1.0676e-17
gene_385070	-12.7462	-11.0634	-4.91978	-12.7462	-10.7111	8.24957	26.2189	2.67414e-19	1.07658e-17
gene_403353	3.61929	1.92823	-1.00119	-2.59605	-2.59605	4.40513	26.4047	2.98639e-19	1.19165e-17
gene_403364	3.79668	0.48979	-1.85565	-2.25487	-1.17654	4.8587	24.6241	3.44755e-19	1.3636e-17
gene_212609	9.25196	0	3.44231	0	4.16417	6.3539	26.0992	3.61288e-19	1.41656e-17
gene_32524	-12.3426	-10.1453	-5.47172	-12.3426	-9.2441	7.75469	25.9788	3.69564e-19	1.43652e-17
gene_77099	8.03585	1.0473	4.06103	1.12822	0.674139	5.42171	24.7988	3.88429e-19	1.49694e-17
gene_218713	3.89801	-2.17676	-0.932535	5.69396	2.14757	4.92756	25.3286	3.94196e-19	1.5063e-17
gene_362334	-3.82578	-1.9835	-0.598361	5.62414	1.27295	5.51204	25.4841	4.30346e-19	1.63061e-17
gene_141899	6.62179	1.83481	1.37017	0	6.16327	4.92913	24.817	5.8001e-19	2.17939e-17
gene_359115	-13.7534	-11.3734	-5.24102	-13.7534	-10.3305	9.15348	25.5098	6.97852e-19	2.60051e-17
gene_337752	7.28282	2.08876	2.75197	4.26422	0.852318	4.89709	24.3173	7.68062e-19	2.83868e-17
gene_346860	-10.8497	-2.3291	-8.02904	-10.8497	-1.5655	7.51449	25.3972	8.13485e-19	2.98212e-17
gene_88056	-13.5509	-13.5509	-5.61057	-13.5509	-11.1329	8.88515	26.5889	8.39608e-19	3.05306e-17
gene_141705	6.92733	2.38549	1.44782	0	6.53464	5.14495	24.5316	8.76291e-19	3.16096e-17
gene_464336	-13.2885	-0.912408	-0.640379	3.07598	-0.940314	12.6782	24.859	8.90217e-19	3.1857e-17
gene_111854	8.33952	0	0	0	0	5.44777	60.353	1.0539e-18	3.74175e-17
gene_99246	-15.3231	-11.9844	-5.78118	-15.3231	-9.41026	10.6021	25.0881	1.24114e-18	4.3721e-17
gene_103873	12.683	7.32379	6.12187	8.89721	6.01314	9.58311	23.9699	1.31835e-18	4.60808e-17
gene_225956	3.51692	-2.19249	-2.78251	-3.14393	-4.00291	7.31632	23.6815	1.46218e-18	5.0715e-17
gene_224133	7.38353	1.37242	2.8636	4.87024	0	4.95157	25.0543	1.69633e-18	5.83874e-17
gene_212322	6.16701	0.214759	-0.384986	-4.11293	2.40179	7.33128	23.659	2.201e-18	7.51841e-17
gene_212823	8.87415	0.812176	4.15884	0	4.61863	6.09959	23.5345	3.76017e-18	1.27478e-16
gene_137684	-9.70907	0.0463101	-6.53696	-9.70907	0.797428	8.22467	24.2126	4.15485e-18	1.39808e-16
gene_173229	10.4364	4.72627	4.50305	-2.13399	1.1798	9.43081	23.1412	4.79255e-18	1.60071e-16
gene_386421	-1.98818	-10.0658	-5.49862	-10.0658	-7.99538	6.32834	23.7376	5.99706e-18	1.98829e-16
gene_76033	-14.9001	-12.1294	-5.37461	-14.9001	-8.89391	10.2608	23.7757	7.64445e-18	2.51597e-16
gene_403530	-3.69316	-3.54207	-5.47573	-8.2935	-7.66745	4.84067	22.7622	8.48723e-18	2.77311e-16
gene_79168	0.560356	-3.79965	-3.37492	3.32208	-5.42946	6.57973	22.5089	8.69656e-18	2.82106e-16
gene_403308	9.49321	7.13036	2.92489	4.03001	4.26404	7.84865	22.4773	8.79362e-18	2.83217e-16
gene_468706	5.89346	-4.36493	0.635251	-7.83615	1.06854	10.6755	22.4994	1.23478e-17	3.94866e-16
gene_99446	-9.2234	-1.09836	-1.26757	3.5749	-1.36452	8.71042	22.9214	1.43659e-17	4.56169e-16
gene_75889	-4.14422	-5.49168	-7.96951	-0.0201621	-6.52625	7.5945	22.1605	1.50582e-17	4.74809e-16
gene_224125	6.93684	1.64043	2.46212	4.62529	0	4.67697	23.2708	1.97504e-17	6.18435e-16
gene_394154	-8.75032	-3.60837	-6.3053	-7.85127	-3.61388	5.0926	22.6138	2.55852e-17	7.95612e-16
gene_206205	0	7.59792	4.1217	0	0.572746	5.08833	23.1999	2.62234e-17	8.09871e-16
gene_362300	-1.36873	0.284368	3.4887	9.09443	3.62185	6.2621	22.5632	2.75428e-17	8.44834e-16
gene_394150	-9.27199	-6.6381	-6.21746	-5.78602	-4.18446	5.28206	22.5367	2.8631e-17	8.72278e-16
gene_401565	-3.37413	-1.11286	0.184796	6.26106	1.50249	5.62668	22.5134	2.96195e-17	8.96338e-16
gene_218843	-4.82283	-6.08144	-7.17101	-6.0174	-10.9715	6.48766	22.6056	3.38614e-17	1.01787e-15
gene_374648	0.898113	3.59611	10.5479	0	3.37033	9.00618	21.9526	3.97531e-17	1.18706e-15
gene_280199	-4.363	-12.995	-6.37013	-12.995	-12.995	8.41689	23.7712	4.54925e-17	1.34951e-15
gene_403309	8.46641	6.54014	1.92187	3.66352	3.77845	7.63825	21.3388	5.17407e-17	1.52199e-15
gene_212594	8.43812	0	3.48279	0	3.65908	5.73595	22.5013	5.19819e-17	1.52199e-15
gene_188669	5.00724	-1.2527	-1.04782	-7.6096	-4.48343	9.50253	21.3637	7.20159e-17	2.09497e-15
gene_206226	0	7.33588	3.79166	0	0.975607	4.90097	22.4531	7.44225e-17	2.1511e-15
gene_141724	5.92115	3.52524	1.08364	0	5.67193	4.65451	21.4568	8.42913e-17	2.42082e-15
gene_206128	0	8.07919	4.62643	0	0.843197	5.43015	22.3512	8.59005e-17	2.44086e-15
gene_326481	-7.09107	-2.04883	-7.95773	-11.638	-1.94455	8.17762	21.2484	8.60717e-17	2.44086e-15
gene_99547	-8.82755	-0.829716	-0.52168	3.9865	-0.935257	8.77651	21.6632	9.17011e-17	2.57732e-15
gene_219407	6.37073	2.23801	-3.25496	3.32934	2.25153	6.70266	24.9704	9.25717e-17	2.57732e-15
gene_394175	-9.54613	-6.69305	-6.22635	-5.74055	-4.34485	5.46504	21.7375	9.25984e-17	2.57732e-15
gene_219076	7.36831	1.703	2.64908	0	3.10272	4.85737	21.3763	9.52803e-17	2.6357e-15
gene_16757	2.25027	-4.67961	-2.7981	-4.67961	-1.15671	4.72807	21.7992	9.83169e-17	2.70311e-15
gene_219074	8.17882	1.79406	3.23682	0	4.35326	5.4719	21.3224	1.03444e-16	2.82684e-15
gene_212606	8.83812	0	3.57276	0	4.9729	6.08533	21.9663	1.1174e-16	3.03515e-15
gene_394176	-9.63951	-6.24239	-6.34893	-6.27828	-4.24868	5.5366	21.4292	1.46244e-16	3.94858e-15
gene_141733	4.08967	0.0641705	-1.53829	-3.14194	3.37723	5.28457	20.8226	1.66805e-16	4.47692e-15
gene_398034	3.45134	7.07755	2.83055	0	1.34342	4.73772	20.9983	1.69805e-16	4.53048e-15
gene_34289	3.57604	1.41882	8.43984	-0.70213	0.263988	7.64459	20.7851	1.76847e-16	4.6906e-15
gene_141728	5.5299	1.64338	1.77584	0	6.43819	4.81382	20.9611	1.7978e-16	4.74053e-15
gene_206151	0	8.19807	4.93356	0	0.987971	5.56053	21.8075	1.8541e-16	4.86054e-15
gene_219132	8.17758	2.54674	2.99145	0	4.09878	5.4354	20.9047	1.96017e-16	5.10892e-15
gene_326460	0	9.52777	4.37531	0	10.4064	7.99527	21.7347	2.05672e-16	5.32975e-15
gene_394153	-7.89723	-6.01595	-5.92724	-5.55375	-4.62424	5.27158	20.4873	2.0837e-16	5.3688e-15
gene_206082	0	8.4619	4.92612	0	1.89269	5.70363	21.6255	2.40297e-16	6.15626e-15
gene_206020	0	8.76705	5.28226	0	1.33924	5.97348	21.5253	2.77253e-16	7.06291e-15
gene_400221	-1.57508	-8.04044	-4.72721	-8.04044	-8.04044	4.95693	22.349	2.93786e-16	7.44202e-15
gene_218634	5.86447	-1.62073	2.30906	-1.26551	-0.793186	5.10044	20.772	3.11481e-16	7.84619e-15
gene_394031	-10.7086	-9.25524	-3.78045	-10.7086	-8.13656	6.73085	21.1449	3.31087e-16	8.29374e-15
gene_212486	7.68389	0	3.212	0	3.64403	5.22626	21.1008	3.91316e-16	9.7483e-15
gene_206167	0	8.13845	5.4297	0	0.352137	5.65717	21.1797	4.55073e-16	1.12743e-14
gene_306428	3.71208	0	2.63372	8.68369	8.07865	5.99486	20.7103	4.70185e-16	1.15222e-14
gene_443524	6.26343	0	0	0	0	4.22605	44.8439	4.70188e-16	1.15222e-14
gene_225907	7.78225	0	3.7129	6.91109	0.674427	5.34578	20.6984	4.78602e-16	1.1665e-14
gene_394137	-9.29302	-5.61045	-6.09836	-6.22	-4.44051	5.2978	20.6292	4.84113e-16	1.17358e-14
gene_354463	6.59861	0	0	0.865816	0	4.39372	37.6494	4.94888e-16	1.19329e-14
gene_86602	-6.86217	-1.78749	-5.9631	-8.66713	-3.18471	5.40077	19.9941	6.12254e-16	1.46843e-14
gene_267828	4.36598	4.64855	2.31543	0	8.15294	5.72576	20.1605	6.18901e-16	1.47652e-14
gene_362321	-1.00091	2.44258	1.77641	8.31642	3.24668	7.48038	19.7949	6.30574e-16	1.48928e-14
gene_358664	8.2134	0	0	0	0	5.38786	44.1139	6.30855e-16	1.48928e-14
gene_206051	-2.18407	5.85248	2.90092	-2.18407	-1.51017	5.51212	20.6633	6.72519e-16	1.57937e-14
gene_58300	-5.70463	-1.5534	-1.27495	-14.6966	-0.92613	12.7908	19.8312	7.24124e-16	1.69175e-14
gene_212569	8.62405	0	3.84844	0	4.29883	5.92554	20.6549	7.5195e-16	1.7477e-14
gene_386674	2.53465	-4.42628	-1.31989	-2.67507	-4.89799	5.03371	20.3256	9.62378e-16	2.22531e-14
gene_173104	12.1385	4.23046	6.49311	0	5.80453	9.02033	19.7601	1.15549e-15	2.65821e-14
gene_206164	0	7.56364	4.28545	0	1.00725	5.11944	20.4503	1.30822e-15	2.99429e-14
gene_359951	-0.649192	-9.49538	-5.07518	-8.30115	-5.89435	8.19289	19.3317	1.33154e-15	3.03228e-14
gene_34229	10.4875	4.92266	6.20702	0	2.65267	7.57541	19.6655	1.34005e-15	3.03632e-14
gene_218702	1.27585	-5.41918	-2.77512	3.55264	-1.3745	5.53686	19.7959	1.38956e-15	3.13277e-14
gene_206060	0	6.89824	3.59964	0	0.995281	4.68865	20.3728	1.46492e-15	3.28622e-14
gene_141744	7.16005	2.00129	2.04445	0	5.19179	4.94173	19.5705	1.55532e-15	3.47176e-14
gene_363083	6.9114	0	0	1.76913	0	4.54883	35.4213	1.6489e-15	3.66251e-14
gene_206096	0	8.21233	4.40887	0	2.41454	5.48053	20.2799	1.67782e-15	3.70847e-14
gene_358665	7.89675	0	0	0	0	5.15549	41.6616	1.74545e-15	3.83913e-14
gene_34241	-5.62175	-10.7148	-2.47817	-11.3865	-11.9161	9.03583	19.1061	1.91978e-15	4.20208e-14
gene_348003	7.54136	0	0	0	0	4.90961	41.0929	2.22548e-15	4.84768e-14
gene_14095	2.85934	-1.73865	-1.96193	-5.79475	-1.72665	6.72274	18.9038	2.46836e-15	5.35088e-14
gene_206037	0	7.71485	4.15163	0	0	5.13725	21.2939	2.8174e-15	6.0783e-14
gene_206152	0	7.81165	4.25373	0	0	5.20598	21.2219	3.09398e-15	6.64322e-14
gene_206197	0	8.03678	4.52075	0	2.43767	5.40919	19.8056	3.36654e-15	7.19417e-14
gene_141853	4.64443	0.343752	-0.55574	-2.76031	4.23798	5.55304	18.8702	3.67269e-15	7.77526e-14
gene_141755	3.84817	-1.19867	-0.879665	-3.18114	4.11327	5.53266	18.869	3.67963e-15	7.77526e-14
gene_75890	-3.328	-3.56696	-6.1847	1.90655	-5.2033	8.5363	18.7053	3.69019e-15	7.77526e-14
gene_141803	9.67776	2.85266	3.85571	2.26258	5.99885	6.78533	18.8401	3.72626e-15	7.81476e-14
gene_206185	0.814707	9.13546	6.40783	0	2.80712	6.48707	19.0103	3.76239e-15	7.85399e-14
gene_206155	0	8.03419	5.13651	0	1.01526	5.52997	19.6719	4.10111e-15	8.52161e-14
gene_219115	7.73025	3.1066	2.83708	0	3.78353	5.15111	18.9322	4.25772e-15	8.80645e-14
gene_141840	6.379	2.59992	1.75184	0.192376	6.06044	4.8814	18.6812	4.81633e-15	9.91635e-14
gene_219369	9.09404	7.67068	2.291	7.89931	4.86472	6.60098	18.6601	4.98308e-15	1.01851e-13
gene_106594	-2.7933	-1.72467	-1.21019	4.39742	-1.47537	11.6623	18.475	4.99201e-15	1.01851e-13
gene_80474	-6.97018	-0.0149299	-4.28572	-8.62818	1.79383	7.9137	18.6649	5.11252e-15	1.03839e-13
gene_206098	0	8.41813	4.99855	0	0	5.69332	20.8243	5.20395e-15	1.04863e-13
gene_206077	0	8.0356	5.09931	0	1.48317	5.52027	19.5098	5.21298e-15	1.04863e-13
gene_217346	7.71292	0	0	0	0	4.91366	39.1415	5.23266e-15	1.04863e-13
gene_266040	-11.6702	-2.83112	-2.36542	1.28788	-2.13793	9.52801	18.9396	5.81252e-15	1.15968e-13
gene_469157	8.30661	0	0	0	0	5.45147	38.8645	5.92403e-15	1.17672e-13
gene_218717	6.71045	0	2.53821	7.59736	3.35513	5.0231	19.0047	6.28178e-15	1.24231e-13
gene_369049	1.04877	-5.79562	-3.67968	-4.28769	-2.28333	4.91981	18.2937	7.24895e-15	1.42732e-13
gene_141727	6.99413	3.98488	1.73744	0	6.52204	5.2396	18.514	8.28547e-15	1.62431e-13
gene_184823	6.37229	0	0	0	0	4.26282	38.0734	8.47812e-15	1.65488e-13
gene_218286	2.81293	3.21527	-4.27185	1.43191	0.727786	6.90045	18.19	8.60015e-15	1.67147e-13
gene_206196	0	6.7744	3.39114	0	0	4.60037	20.334	9.93999e-15	1.92358e-13
gene_141883	9.45981	0	4.44625	0	6.25087	6.67253	18.853	1.11105e-14	2.14091e-13
gene_206181	0	9.14379	6.1659	0	2.05621	6.40863	18.9751	1.15631e-14	2.21863e-13
gene_141715	4.77911	0.338915	0.0212837	-2.75935	5.20473	6.01472	18.1452	1.18708e-14	2.26803e-13
gene_365216	-1.17867	-1.09062	3.74727	8.21022	2.41861	6.62998	17.9792	1.21805e-14	2.31737e-13
gene_394166	-10.8188	-5.22081	-6.19191	-0.84295	-4.42986	6.99877	18.4592	1.35372e-14	2.56467e-13
gene_206074	2.22403	8.53153	5.39778	0	0	5.87023	19.0079	1.3951e-14	2.63201e-13
gene_179135	-6.59286	-4.37429	-4.59541	-6.59286	-0.815598	4.49536	18.6439	1.40306e-14	2.636e-13
gene_141880	9.2821	3.77898	4.30165	0	4.28129	6.45828	18.1566	1.46867e-14	2.74781e-13
gene_218818	-6.02293	-5.62373	-6.29558	-5.66479	-10.0572	7.28465	17.8611	1.48117e-14	2.75975e-13
gene_219135	7.36926	1.6306	3.05661	0	3.88016	4.96218	18.1201	1.55737e-14	2.88978e-13
gene_206184	-3.19076	5.29587	2.46466	-3.19076	-2.20005	5.90923	18.5612	1.59276e-14	2.94335e-13
gene_141865	9.97952	1.62539	5.20554	0.425344	6.18589	7.11987	17.8707	1.80064e-14	3.31392e-13
gene_206017	-3.03862	5.16058	2.02843	-3.03862	-1.43723	5.61018	18.4271	1.957e-14	3.58703e-13
gene_386594	-1.86343	-6.42754	-4.97803	-7.54038	-6.24857	4.89873	17.6775	2.00867e-14	3.66685e-13
gene_400252	5.69002	4.64542	2.43316	0.484494	0.368092	4.33486	17.7833	2.07793e-14	3.77797e-13
gene_75872	-3.85158	-9.07343	-7.956	-1.75989	-5.61755	8.599	17.652	2.09586e-14	3.79527e-13
gene_212472	4.4148	-2.76313	-0.504161	-0.417276	1.26864	4.91341	18.0567	2.12325e-14	3.8295e-13
gene_206112	0	7.874	5.11162	0	1.25205	5.44293	18.561	2.15461e-14	3.87057e-13
gene_218833	-6.26365	-7.33573	-6.17753	-5.45504	-9.37672	7.91844	17.5978	2.2936e-14	4.1039e-13
gene_206038	0	8.1851	5.01801	0	2.00621	5.58332	18.4266	2.63975e-14	4.7046e-13
gene_362341	-7.60082	0.802751	-4.22608	2.0091	-1.40112	6.45125	18.0239	2.68139e-14	4.75999e-13
gene_470006	-1.88731	-0.545476	1.79849	6.11397	-1.54722	6.19393	17.4847	2.76884e-14	4.89597e-13
gene_166520	6.08576	0	0	0	0	4.12566	35.471	2.87939e-14	5.07155e-13
gene_34270	-1.00958	2.34672	-2.94399	-7.27866	-4.79193	6.64106	17.5756	3.01293e-14	5.2861e-13
gene_212362	8.72047	2.82355	3.51283	0	6.8049	6.21182	17.7012	3.0617e-14	5.35085e-13
gene_206192	0	7.07671	3.79462	0.825679	0.972841	4.78685	18.076	3.23225e-14	5.62711e-13
gene_206136	0	8.67327	5.85695	0	2.43098	6.05435	18.2881	3.25616e-14	5.64694e-13
gene_206130	0	7.8263	4.72924	0	2.1502	5.33438	18.2744	3.32412e-14	5.7427e-13
gene_394165	-9.25016	-6.12872	-5.41149	-7.02517	-3.92923	5.37345	17.8704	3.41622e-14	5.87929e-13
gene_206218	0	7.81229	5.01296	0	1.50195	5.38646	18.2342	3.53319e-14	6.05748e-13
gene_218591	5.38971	9.54122	3.55385	2.40414	4.87915	6.37218	17.4528	3.57801e-14	6.11108e-13
gene_206223	0	7.44442	4.64376	0	1.55826	5.12752	18.2119	3.65484e-14	6.21875e-13
gene_206146	0	7.41727	4.5024	0	1.37872	5.0867	18.1828	3.82006e-14	6.47544e-13
gene_403535	-3.7672	1.04928	-2.65828	-5.54095	-3.78229	4.62159	17.3696	4.22884e-14	7.14152e-13
gene_394151	-9.54169	-6.58587	-5.51296	-6.18045	-3.81817	5.59467	17.7021	4.45871e-14	7.50162e-13
gene_66482	9.59241	0	6.26198	0	1.45922	6.84084	17.8621	5.07347e-14	8.50419e-13
gene_173116	11.2776	4.98059	6.61442	6.31866	0	8.26334	17.8518	5.58859e-14	9.33294e-13
gene_206073	0	8.36542	5.42439	0	1.669	5.77743	17.9291	5.62251e-14	9.35495e-13
gene_218819	-5.9423	-4.86482	-6.47699	-5.21318	-9.74073	7.87911	17.0441	5.78665e-14	9.59265e-13
gene_219042	7.34292	3.09883	2.74514	0	3.50695	4.91447	17.2087	6.81862e-14	1.1262e-12
gene_141691	7.32181	0	3.54459	0	7.87291	5.94183	17.6627	6.91021e-14	1.13716e-12
gene_218802	-6.08943	-8.44536	-6.02951	-5.55168	-9.00374	8.30374	16.9273	7.04148e-14	1.15455e-12
gene_218829	-6.17055	-8.95914	-5.85244	-5.48802	-9.06819	8.15609	16.8854	7.55551e-14	1.23434e-12
gene_219106	7.43558	1.63333	3.68613	0	2.25951	5.01174	17.1342	7.7012e-14	1.2536e-12
gene_206100	0	8.18469	5.60454	0	1.38393	5.73674	17.7083	7.88197e-14	1.27841e-12
gene_398152	5.42207	8.24427	2.89695	0	5.88769	5.68572	17.1123	7.98185e-14	1.28997e-12
gene_90788	2.79072	6.19664	3.39143	0	0.835727	4.43021	17.0774	8.45035e-14	1.36081e-12
gene_206072	0	7.44469	4.45487	0	0	5.0817	18.6986	9.03706e-14	1.45011e-12
gene_100085	-1.10401	3.5311	0.862095	5.30442	5.24379	4.8316	17.2441	9.24089e-14	1.47756e-12
gene_218812	-4.90567	-8.17955	-6.29542	-4.60214	-8.6823	7.77004	16.7592	9.34543e-14	1.48899e-12
gene_100114	-7.32133	-4.38048	-4.3242	1.23301	-1.65861	5.31628	17.2007	9.90546e-14	1.57267e-12
gene_274398	0	1.056	9.73092	0	4.11362	8.23026	17.5004	1.08466e-13	1.71604e-12
gene_141703	5.3178	-0.508542	0.446562	-2.7593	4.87023	6.05179	16.7948	1.09543e-13	1.72703e-12
gene_401613	5.8162	2.95285	0.0576093	0.819617	1.54691	5.67917	16.6103	1.20173e-13	1.88801e-12
gene_394143	-8.19733	-4.64381	-5.08003	-5.97703	-5.01346	4.69104	17.0584	1.24391e-13	1.94749e-12
gene_267684	7.53019	3.88576	3.70156	0	2.11456	5.11708	16.7203	1.51839e-13	2.369e-12
gene_243202	-4.95599	-4.94048	-8.21152	-12.7507	-4.26354	8.35065	16.5743	1.58216e-13	2.45998e-12
gene_219075	8.24741	2.61349	3.68072	0	4.78461	5.59145	16.6061	1.83288e-13	2.84001e-12
gene_14384	-5.30786	-1.08058	-3.02245	-6.9206	-6.9206	4.62427	17.0808	1.91953e-13	2.9641e-12
gene_66488	9.57418	0	7.71461	0	0.486773	7.30741	16.9863	1.98789e-13	3.05918e-12
gene_83431	2.69162	2.69827	4.21153	0	8.12036	5.74759	16.4781	2.26429e-13	3.47268e-12
gene_401581	-8.15713	-1.33189	-5.80065	-5.976	-3.3148	7.3772	16.2206	2.30394e-13	3.52151e-12
gene_469659	0.609698	-4.81696	-2.75767	-2.68708	1.75809	4.876	16.5537	2.39374e-13	3.64642e-12
gene_219367	8.36801	7.46536	2.80066	7.42978	3.50382	6.09104	16.2832	2.50761e-13	3.807e-12
gene_362367	-3.83381	4.11036	0.394063	5.24314	-0.327828	5.91021	16.6044	2.58316e-13	3.9055e-12
gene_399525	-1.2551	3.1503	-2.13148	-2.92317	-0.706556	5.28887	16.1577	2.58981e-13	3.9055e-12
gene_206204	1.91844	8.6814	5.62724	0	3.00836	6.02259	16.3866	2.63397e-13	3.95886e-12
gene_173230	8.19883	0.866749	3.25347	1.7838	-1.51876	10.4158	16.1351	2.69149e-13	4.02409e-12
gene_218832	-5.38999	-7.92022	-6.18671	-5.44163	-8.94508	8.20664	16.1343	2.69522e-13	4.02409e-12
gene_218703	-0.465904	-5.74816	-2.60045	2.92682	-2.62074	5.20733	16.4716	2.73753e-13	4.05971e-12
gene_468185	-8.964	-3.17983	-4.92892	-5.14242	-7.75534	5.16131	16.5674	2.74239e-13	4.05971e-12
gene_469442	-5.23756	0.895808	-2.32046	-5.23756	-2.58064	4.42351	16.7357	2.74609e-13	4.05971e-12
gene_206022	0	9.36229	6.2771	0	3.5213	6.58981	16.8956	2.76649e-13	4.07651e-12
gene_218501	-6.25878	-0.523093	-0.517807	3.51921	-1.3431	9.73776	16.0722	2.82206e-13	4.14484e-12
gene_218834	-4.93564	-7.72291	-6.098	-5.51429	-7.97852	6.53811	16.0847	2.93291e-13	4.29367e-12
gene_394145	-8.98245	-4.37181	-5.58453	-6.27136	-3.55732	5.27123	16.5054	3.03166e-13	4.42387e-12
gene_352459	0	8.49705	3.48397	2.3592	5.70676	5.60117	16.6288	3.1427e-13	4.57111e-12
gene_206095	-3.56255	3.7143	0.642723	-3.56255	-3.56255	4.95364	17.5064	3.24648e-13	4.70688e-12
gene_219069	8.36989	2.55115	4.2517	0	3.80286	5.6722	16.2585	3.25738e-13	4.70755e-12
gene_219145	7.47499	0.978122	3.22438	-0.679368	4.54803	5.60778	16.1054	3.47233e-13	4.98472e-12
gene_219116	8.09935	3.54966	3.51558	0	4.37138	5.46544	16.2184	3.48138e-13	4.98472e-12
gene_206157	-4.23174	4.3102	1.23848	-4.23174	-2.07344	5.90135	16.5862	3.48234e-13	4.98472e-12
gene_206198	2.00826	7.79626	5.30397	0	0	5.47191	16.843	3.65356e-13	5.21327e-12
gene_34195	2.91621	-4.16768	-1.03168	-2.53697	-2.3952	4.83481	16.2706	3.80505e-13	5.41229e-12
gene_233850	-3.00818	-1.05519	3.78213	-3.00818	-0.704989	5.6092	16.5174	3.88543e-13	5.50925e-12
gene_372055	5.61048	6.66047	1.82656	0	4.18269	4.75331	16.1279	4.04614e-13	5.71914e-12
gene_206149	0	8.0918	5.59641	0	1.82876	5.68914	16.6496	4.06087e-13	5.72202e-12
gene_206216	0	7.3573	4.82055	0	0	5.12891	17.6115	4.09347e-13	5.74999e-12
gene_218830	-5.65594	-7.46688	-6.13166	-5.36575	-9.05463	8.43818	15.8786	4.16946e-13	5.83853e-12
gene_233919	-1.8076	0.169245	4.56899	-1.8076	-0.21036	5.29809	16.4648	4.22482e-13	5.89774e-12
gene_468561	0.666373	-3.37029	-1.53615	-2.67659	2.4316	4.39948	16.19	4.34326e-13	6.04437e-12
gene_212474	9.36714	1.97244	5.1991	0	5.73237	6.64358	16.0649	4.49312e-13	6.23368e-12
gene_188604	10.5677	6.54557	6.79303	0.505951	0.964449	7.76294	15.8918	4.85153e-13	6.71029e-12
gene_16579	5.56258	6.25194	1.43351	0.718369	6.33334	5.9489	15.7825	4.91516e-13	6.77751e-12
gene_178392	1.73428	-5.42751	-1.73639	-2.63947	-3.88543	4.96346	16.1113	4.94351e-13	6.79582e-12
gene_218677	0.797293	-4.87308	-2.19184	-6.34567	-5.34517	5.09381	15.8847	5.0377e-13	6.90425e-12
gene_206117	0	6.91069	4.31346	0	0	4.82692	17.4489	5.14704e-13	7.03272e-12
gene_393989	-4.8062	1.32989	-1.19954	4.62914	-2.47647	7.93066	15.7162	5.5065e-13	7.50116e-12
gene_34290	-2.0961	-2.91294	3.08094	-7.03736	-3.75144	8.60438	15.8155	5.66242e-13	7.69032e-12
gene_218242	2.67498	3.52784	-3.09328	1.38577	0.509712	6.04596	15.6865	5.79406e-13	7.84547e-12
gene_219109	7.7393	0	4.20732	0	3.24323	5.27335	16.288	5.99962e-13	8.09949e-12
gene_137685	-9.18739	1.96074	-2.8688	-9.18739	2.40575	9.32677	16.2222	6.22458e-13	8.37809e-12
gene_188605	12.6934	9.5564	8.35499	0.763319	2.49059	9.79214	15.7416	6.25706e-13	8.39675e-12
gene_218803	-5.61283	-7.05347	-6.30949	-5.10254	-9.01902	8.88035	15.64	6.27623e-13	8.39748e-12
gene_206215	0	7.66286	4.99901	0	0	5.31687	17.2995	6.35716e-13	8.4806e-12
gene_34271	-5.11475	-10.2677	-4.39144	-10.2677	-7.8169	6.19808	16.0999	6.43632e-13	8.56088e-12
gene_365223	-4.6785	-1.78106	1.81022	5.81749	-0.0882405	6.61919	16.0392	6.46806e-13	8.57779e-12
gene_218824	-4.65769	-5.73176	-6.38161	-4.84358	-9.31727	8.45189	15.6101	6.60607e-13	8.73512e-12
gene_219136	7.48366	1.63838	3.45956	0	4.20317	5.10271	15.7967	7.0289e-13	9.26705e-12
gene_141702	7.82829	2.37055	3.18665	0	7.02898	5.75165	15.7746	7.29306e-13	9.58729e-12
gene_401626	-1.61578	-0.985389	2.76205	7.11807	3.14318	5.2357	15.9632	7.32377e-13	9.59967e-12
gene_360888	1.12792	-6.29603	-4.21802	1.18194	-0.750208	6.60564	15.548	7.35073e-13	9.60709e-12
gene_219117	6.89502	1.61681	3.17115	0	3.17589	4.71784	15.7545	7.54256e-13	9.8293e-12
gene_402440	6.22019	6.69082	3.4457	0	0	4.96854	16.3424	7.92854e-13	1.03025e-11
gene_218234	3.21199	2.74889	-3.46142	1.2698	1.28802	6.43297	15.4643	8.48822e-13	1.09981e-11
gene_218809	5.26794	5.97914	1.77891	6.58224	2.14098	4.63844	15.5503	8.65863e-13	1.11868e-11
gene_403150	-4.23129	-2.22106	-3.86423	-6.97171	-6.97171	4.3992	16.1201	8.69724e-13	1.12045e-11
gene_95955	2.99685	-0.888208	-1.68317	1.28549	-3.02365	4.9812	16.5443	8.83293e-13	1.13469e-11
gene_469937	-7.62819	-5.12687	1.84861	-7.47997	5.10759	10.1138	15.8316	9.08274e-13	1.16347e-11
gene_218831	-5.60241	-8.69783	-5.98031	-5.15522	-8.8212	8.37936	15.3947	9.57004e-13	1.22242e-11
gene_86576	-5.36999	1.16123	-3.5597	-3.19912	-1.47514	5.76181	15.387	9.69778e-13	1.23523e-11
gene_359278	0	1.49532	9.97866	0	12.8131	10.2855	16.0873	9.8324e-13	1.24885e-11
gene_399012	1.19033	6.4062	8.34569	3.98297	1.01287	6.98921	15.44	1.04467e-12	1.32315e-11
gene_79171	6.21298	-4.67286	2.61039	5.2245	-3.41578	10.2489	15.3098	1.10799e-12	1.39942e-11
gene_362314	-8.63672	0.311871	-4.04804	-3.26556	-3.11906	7.08184	15.2949	1.1277e-12	1.42034e-11
gene_152974	1.05583	-4.86899	-2.57576	-1.12283	-4.86899	4.34978	16.7367	1.15566e-12	1.4515e-11
gene_212634	4.06636	-2.64941	0.30418	-3.00442	-1.11675	5.74834	15.273	1.18051e-12	1.47859e-11
gene_218845	-5.65785	-7.73992	-6.04999	-6.48666	-8.43001	8.45147	15.2294	1.27282e-12	1.58979e-11
gene_206047	1.45046	7.90237	5.36458	0	2.42198	5.54615	15.3828	1.40769e-12	1.75339e-11
gene_299989	-6.92607	1.78274	-1.96613	-6.92607	-0.751091	6.14657	15.6823	1.48389e-12	1.84321e-11
gene_218841	-5.32738	-7.43521	-6.7192	-5.00171	-8.68968	9.64827	15.1372	1.49304e-12	1.84948e-11
gene_394172	-10.0707	-5.71049	-5.4796	-5.18086	-3.99821	6.02088	15.5211	1.51292e-12	1.86889e-11
gene_401625	-4.07756	0.299003	0.557515	5.31631	0.811099	5.65369	15.5194	1.517e-12	1.86889e-11
gene_218838	-5.08439	-7.63811	-6.52352	-5.53244	-7.52716	8.69584	15.1038	1.5818e-12	1.94342e-11
gene_267790	6.54745	7.58807	5.50286	0	10.8417	8.14348	15.2569	1.74046e-12	2.13254e-11
gene_212471	9.8567	0.267033	6.002	0	7.44852	7.25855	15.2474	1.76878e-12	2.16136e-11
gene_394168	-7.9758	-4.20374	-5.14105	-5.75602	-4.01276	4.6354	15.4174	1.79488e-12	2.18732e-11
gene_212372	8.50145	0	4.67943	0	5.40893	5.97371	15.5994	1.80899e-12	2.19858e-11
gene_206067	0	6.91308	4.41967	0	1.65252	4.8583	15.6998	1.81834e-12	2.20401e-11
gene_218849	-5.54564	-7.23431	-6.07514	-4.9382	-8.62035	8.26987	15.0087	1.8653e-12	2.25486e-11
gene_359282	-5.42685	-3.66897	4.91273	-5.42685	7.76072	10.655	15.5312	1.89539e-12	2.28511e-11
gene_403104	-4.92024	-4.98554	-4.24846	-9.12195	-7.09407	5.4095	15.049	2.08685e-12	2.50923e-11
gene_401529	-3.31667	5.03534	0.894042	-2.23999	2.23448	6.37898	14.9306	2.13602e-12	2.56152e-11
gene_141699	6.37268	1.41554	2.28739	0	4.72573	4.55885	15.1195	2.19519e-12	2.6255e-11
gene_113154	1.09828	-11.0422	-0.77889	-11.0422	-11.0422	9.91204	16.0405	2.22588e-12	2.65515e-11
gene_77749	-11.6885	-1.59419	-1.05575	-2.43666	-1.55395	9.81388	15.189	2.44665e-12	2.9108e-11
gene_212538	8.37027	0	4.4723	0	5.51422	5.89614	15.3934	2.5236e-12	2.99445e-11
gene_339650	0.9326	0.164477	-3.77956	-5.67736	-1.04861	4.9738	14.9301	2.55884e-12	3.02786e-11
gene_206208	0	7.403	5.10402	0	1.66211	5.24663	15.4842	2.56518e-12	3.02786e-11
gene_219141	7.92981	0	3.90587	0	5.76235	5.53392	15.3579	2.67275e-12	3.14659e-11
gene_219130	7.33868	2.65819	3.16272	0	5.08907	5.09768	14.97	2.82797e-12	3.32065e-11
gene_219059	6.78337	1.61451	2.87129	0	3.73905	4.68162	14.9444	2.95324e-12	3.45875e-11
gene_188661	10.2955	7.02398	6.23039	0	0	7.49939	15.4992	2.97447e-12	3.47458e-11
gene_85825	-3.79623	-4.81234	1.48524	-6.83879	-5.10245	6.90521	14.8146	3.12022e-12	3.63542e-11
gene_206227	3.35022	6.89023	3.96714	0	0	4.80605	15.4457	3.23716e-12	3.76195e-11
gene_16580	5.0302	6.66685	2.08072	1.2765	6.11945	5.01067	14.7558	3.37478e-12	3.9118e-11
gene_401670	4.83147	2.26432	-1.33899	0.502042	1.4003	6.43738	14.6572	3.43687e-12	3.97355e-11
gene_34237	-4.39195	-10.7008	-1.84484	-12.2677	-7.79627	9.34535	14.7558	3.45196e-12	3.98079e-11
gene_34248	4.59639	0	6.87451	0	1.01438	5.69757	15.1972	3.46928e-12	3.99055e-11
gene_141735	7.10011	2.98145	2.76574	0	6.47974	5.28494	14.8393	3.53042e-12	4.05055e-11
gene_212461	7.12293	0.682107	3.35186	0	5.19864	5.09588	14.8349	3.55717e-12	4.07089e-11
gene_86578	-7.52137	0.697633	-3.67338	-4.78882	-2.45699	5.70032	14.9628	3.81316e-12	4.3528e-11
gene_372010	5.73059	4.22765	1.78271	0	4.84878	4.49672	14.7893	3.84372e-12	4.3766e-11
gene_267712	9.30554	5.7576	5.25087	0	3.2513	6.56302	14.7706	3.96779e-12	4.50649e-11
gene_384703	4.16375	-2.05732	-0.5023	1.89377	-0.23799	5.37482	14.5527	4.12486e-12	4.67311e-11
gene_141894	9.26532	0	5.04654	1.79543	5.46649	6.54113	14.9389	4.19262e-12	4.73798e-11
gene_225922	3.67004	-1.2925	-0.628369	1.52021	-3.46401	5.90504	14.5265	4.31808e-12	4.86755e-11
gene_469226	-2.21926	-3.58094	0.214853	4.73396	0.990953	5.14623	14.5222	4.35012e-12	4.89144e-11
gene_212451	8.34745	0	4.49587	0	5.06136	5.85972	15.0327	4.53464e-12	5.08624e-11
gene_411151	-7.66217	-6.99566	1.55249	-7.66217	4.34139	9.50824	14.9835	4.62761e-12	5.17764e-11
gene_218252	3.01556	0.57986	-2.86657	1.30344	-1.24467	5.76272	14.4779	4.70116e-12	5.24692e-11
gene_359257	-3.64297	-3.11639	7.42721	-3.64297	4.82758	9.59566	14.9483	4.90302e-12	5.4587e-11
gene_218272	4.55235	5.18397	-1.30353	3.35965	2.61989	6.82439	14.4504	4.93211e-12	5.47756e-11
gene_267976	8.46563	3.55761	3.62571	0	6.32717	5.90701	14.6347	5.00131e-12	5.54077e-11
gene_218289	8.44409	8.36202	2.70684	6.6274	5.85891	6.4219	14.5235	5.03993e-12	5.56986e-11
gene_188797	10.8695	7.26292	7.51908	0.36557	1.16042	8.14896	14.5208	5.06405e-12	5.58284e-11
gene_218607	5.3477	-1.80816	3.31661	-1.80816	-0.313958	5.23492	14.8247	5.21008e-12	5.72982e-11
gene_363538	0	0.303425	9.67631	0	11.4258	9.29323	15.0299	5.32229e-12	5.83898e-11
gene_34280	-6.15985	-8.93362	-4.03139	-8.93362	-5.58722	5.24322	14.7679	5.72463e-12	6.26514e-11
gene_188636	12.1669	9.53537	8.49802	1.06997	1.2185	9.41654	14.4472	5.75222e-12	6.28009e-11
gene_92583	-6.31687	0.956681	-2.49811	2.46311	-1.67062	5.66605	14.7137	5.77632e-12	6.29117e-11
gene_141811	9.28018	0	5.22737	0	6.10505	6.62199	14.8805	5.81383e-12	6.31676e-11
gene_141737	8.70027	4.24029	3.7792	0	6.96121	6.21536	14.5172	6.11249e-12	6.62529e-11
gene_218249	3.51205	3.20621	-2.81323	1.67234	0.402185	6.83275	14.3084	6.32554e-12	6.83978e-11
gene_202977	-2.43796	-6.61371	-3.83587	-0.790029	-6.8916	4.45907	14.7285	6.4608e-12	6.95566e-11
gene_141740	5.60956	0.611229	1.37425	-1.9631	5.3165	5.76642	14.3924	6.46356e-12	6.95566e-11
gene_219111	7.86168	3.11221	3.9041	0	3.86826	5.34963	14.4806	6.5069e-12	6.98563e-11
gene_219040	5.7193	5.92073	2.47111	0	2.66943	4.53147	14.4766	6.55142e-12	7.01671e-11
gene_233906	-3.01718	0.375945	3.13822	-3.01718	-3.01718	5.16433	15.4607	6.61994e-12	7.07329e-11
gene_218248	2.37536	2.96654	-3.96737	1.59588	0.377446	7.72913	14.2737	6.72264e-12	7.16605e-11
gene_205576	-10.286	-5.63248	-4.04355	-5.22633	-5.40409	6.35845	14.5633	7.42987e-12	7.90124e-11
gene_399566	-1.07068	1.54574	5.95374	1.4227	-0.433661	7.8426	14.2139	7.46611e-12	7.91743e-11
gene_470154	-4.96824	-4.96824	5.23456	-4.96824	8.37667	10.7376	15.1184	7.49344e-12	7.91743e-11
gene_100117	-6.3266	-4.05697	-3.03415	2.21492	-1.30916	7.72039	14.2099	7.49776e-12	7.91743e-11
gene_212636	7.09388	0	4.32343	0	2.54703	5.0475	14.7152	7.61999e-12	8.02769e-11
gene_400288	1.86868	6.52305	4.33661	0	0.974867	4.69601	14.3851	7.66224e-12	8.05339e-11
gene_267827	6.72793	5.73057	3.8693	0	9.00132	6.58701	14.372	7.83668e-12	8.21758e-11
gene_401620	4.83162	2.4715	-0.714316	0.653668	1.60885	5.5713	14.1756	7.98577e-12	8.35448e-11
gene_86600	-4.96211	0.777189	-3.85298	1.19442	-3.47547	7.15509	14.1413	8.48248e-12	8.85359e-11
gene_401516	-0.598657	5.71624	1.7769	6.29446	0.742009	6.54912	14.1344	8.58623e-12	8.94118e-11
gene_267710	7.68277	3.21234	4.34937	0	2.31615	5.28407	14.2761	9.23715e-12	9.59684e-11
gene_401519	-7.2648	-1.38192	-4.29394	-4.7762	-0.256998	5.31149	14.4178	9.4852e-12	9.82066e-11
gene_218285	2.84881	3.95415	-2.52647	1.11313	1.18427	6.49795	14.0771	9.49614e-12	9.82066e-11
gene_14381	-5.27743	0.728134	-2.51839	-6.11817	-2.65621	4.8239	14.1519	9.80957e-12	1.01216e-10
gene_212632	7.8537	0	3.78926	0	6.22749	5.65639	14.5442	1.00927e-11	1.03899e-10
gene_141824	0.154901	-5.50822	-3.54452	-6.87189	-1.703	5.1599	14.1331	1.01355e-11	1.04103e-10
gene_219421	-0.0901087	-6.6628	-3.89031	-5.79798	-4.01489	4.73638	14.3009	1.01995e-11	1.04522e-10
gene_96214	-2.76623	-2.0986	8.11614	-2.76623	9.53161	10.3117	14.4759	1.06721e-11	1.09116e-10
gene_188585	9.84412	7.29405	6.13519	0.151499	0.622302	7.84877	13.9948	1.09774e-11	1.11985e-10
gene_34250	-4.9128	-10.4049	-2.48359	-10.4049	-10.4049	7.11631	14.9775	1.12753e-11	1.14764e-10
gene_218839	-5.75074	-8.44238	-6.28365	-5.09737	-7.874	10.0308	13.9653	1.15632e-11	1.17266e-10
gene_219127	7.43592	3.51585	3.13775	0	4.70327	5.10458	14.1449	1.15732e-11	1.17266e-10
gene_92245	0	6.22776	6.64325	0	0.816173	5.67592	14.5482	1.16198e-11	1.17474e-10
gene_212469	8.43665	0	4.42095	0	6.27224	6.02638	14.4566	1.1658e-11	1.17542e-10
gene_225937	2.87053	-0.423915	-1.12189	1.84442	-3.80076	5.51354	13.9597	1.16786e-11	1.17542e-10
gene_219128	6.31446	0	2.85606	0	3.19163	4.44116	14.4507	1.17724e-11	1.18222e-10
gene_218239	3.70355	3.27973	-2.27052	1.73238	1.22313	5.64743	13.9356	1.21851e-11	1.22095e-10
gene_219036	7.11204	1.62728	3.26356	0	4.33283	4.89873	14.1011	1.24775e-11	1.24747e-10
gene_218850	-5.61091	-7.0322	-6.09068	-5.50634	-8.22089	8.31	13.9165	1.2604e-11	1.25733e-10
gene_394198	-6.693	-2.85198	-3.67493	-6.693	-2.12102	4.3783	14.3639	1.28476e-11	1.2788e-10
gene_402933	6.17289	5.02649	2.66983	0	2.38591	4.59725	14.0736	1.30829e-11	1.29803e-10
gene_212483	7.46791	1.77097	4.13093	0	3.74506	5.23836	14.0729	1.30984e-11	1.29803e-10
gene_46726	-8.00983	-6.21665	3.69017	-8.00983	-0.0932862	10.1792	14.3471	1.32102e-11	1.30625e-10
gene_218283	1.29142	2.59067	-4.20433	0.551557	0.0297077	6.91646	13.8641	1.38257e-11	1.36272e-10
gene_218653	3.95275	-2.72611	0.362115	-4.576	-1.73421	6.24228	13.8634	1.38418e-11	1.36272e-10
gene_469064	-3.37452	-1.42556	1.47648	5.82919	1.97518	5.59861	14.181	1.41323e-11	1.3864e-10
gene_47576	-4.93734	-0.894922	1.48635	-4.93734	-3.77368	5.39009	14.3059	1.41438e-11	1.3864e-10
gene_401622	3.93162	2.17298	-2.21714	0.218148	0.417934	6.61312	13.8379	1.44804e-11	1.41632e-10
gene_12416	-6.31849	-1.93211	2.5735	-6.31849	-2.9839	7.46834	14.2865	1.46064e-11	1.42555e-10
gene_219126	6.92255	3.50902	2.69601	0	4.62628	4.83037	13.9712	1.56097e-11	1.52017e-10
gene_16581	3.82021	2.89829	-0.289395	0.21482	5.34716	7.63211	13.7769	1.61274e-11	1.56721e-10
gene_206102	0	6.63533	4.13886	0	2.09171	4.70548	14.3219	1.68093e-11	1.62996e-10
gene_362320	-6.5673	-1.39977	-2.26773	2.93094	-0.0100029	5.95444	14.059	1.73671e-11	1.68043e-10
gene_106819	-5.02047	-0.728995	-1.27306	3.13926	0.66721	5.14908	14.0565	1.74411e-11	1.68399e-10
gene_219071	7.98051	2.54691	4.4229	0	3.43214	5.44391	13.9045	1.75127e-11	1.68728e-10
gene_90413	2.9511	6.80458	3.07237	0	4.72587	4.74326	13.8868	1.80565e-11	1.73596e-10
gene_100110	-7.15701	-2.19187	-4.32148	0.40294	-1.08078	5.17332	14.0257	1.8374e-11	1.76273e-10
gene_359267	0	3.83804	7.76143	0	10.7557	8.22736	14.2636	1.84925e-11	1.77033e-10
gene_416179	-0.285863	3.59279	0.19474	4.39436	3.78479	4.75117	13.6823	1.90672e-11	1.82148e-10
gene_397539	3.68569	6.18276	3.72063	0	0	4.50581	14.3304	1.92886e-11	1.83874e-10
gene_267711	8.2478	3.91572	4.56303	0	3.42676	5.69823	13.834	1.97816e-11	1.88176e-10
gene_468186	-4.3611	1.72208	-1.34986	-2.59468	-4.3611	4.34111	14.5386	1.99692e-11	1.89561e-10
gene_34221	-4.30091	-9.91837	-1.98125	-13.0687	-7.63427	10.0457	13.7299	2.04801e-11	1.94001e-10
gene_362312	-8.3645	1.88111	-2.56817	-1.88484	-1.43546	7.34512	13.9576	2.0621e-11	1.94927e-10
gene_47546	-3.33247	-0.0306229	1.30254	-4.70119	-4.08271	5.16007	13.7029	2.14696e-11	2.02524e-10
gene_34239	-5.60014	-10.0965	-2.5018	-12.329	-6.81931	8.94398	13.6826	2.22494e-11	2.09441e-10
gene_218256	1.42261	2.55691	-4.12548	0.946347	-0.462063	6.98215	13.5683	2.33385e-11	2.19066e-10
gene_219072	9.33519	3.14239	5.32757	0	5.30102	6.56412	13.7377	2.3369e-11	2.19066e-10
gene_141878	8.67658	2.48296	7.00152	0	1.67081	6.60245	13.7271	2.38029e-11	2.22671e-10
gene_34217	-4.2752	-11.0217	-3.19268	-11.0217	-7.66798	7.35843	13.9114	2.4008e-11	2.24125e-10
gene_34238	-5.76252	-9.15509	-2.91563	-11.4471	-7.32269	7.84453	13.5989	2.57625e-11	2.40006e-10
gene_218847	-5.78159	-8.51004	-5.92508	-5.5343	-6.92632	8.47656	13.511	2.58371e-11	2.40205e-10
gene_219131	8.32857	4.3193	3.7676	0.976591	4.80631	5.69176	13.5837	2.59455e-11	2.40716e-10
gene_141760	0.661605	-1.50804	-2.31239	-4.47115	1.98972	4.86321	13.5686	2.7173e-11	2.51587e-10
gene_267766	1.69606	8.44239	7.1088	0	2.80438	6.46448	13.6491	2.72459e-11	2.51746e-10
gene_89641	-4.7637	-0.00680283	2.83541	-4.7637	-4.7637	6.3152	14.5248	2.75086e-11	2.53653e-10
gene_212321	10.2815	0	6.79894	0	7.17244	7.63315	13.9083	2.89143e-11	2.6607e-10
gene_467414	-3.02704	-3.02704	1.71009	-3.02704	-3.02704	4.34496	15.1303	2.94889e-11	2.70805e-10
gene_188593	11.6976	8.71553	7.44484	-0.643426	3.28234	9.98585	13.4198	3.03813e-11	2.78434e-10
gene_366979	0.781469	-4.5906	-1.65461	-4.5906	-2.77954	4.22629	13.7575	3.11382e-11	2.84791e-10
gene_401520	-8.14424	-1.8781	-4.3381	-5.43229	-0.464888	5.82267	13.6891	3.25377e-11	2.96989e-10
gene_218728	3.13748	-3.70708	-0.265068	3.96635	-0.168991	5.15555	13.6179	3.27655e-11	2.98464e-10
gene_261807	-4.0985	-0.353552	-0.989741	-4.0985	1.91464	4.56787	13.7981	3.29753e-11	2.9977e-10
gene_34304	5.5786	0	7.82623	0	0	6.51306	14.449	3.34338e-11	3.03326e-10
gene_267808	1.83482	3.36851	6.89765	-2.17134	0.370885	7.62529	13.4471	3.36358e-11	3.04546e-10
gene_267772	0	4.75598	7.1955	0	9.90989	7.52693	13.8919	3.40637e-11	3.07802e-10
gene_394205	-0.148304	3.29191	-0.573733	-2.80905	2.1288	4.54895	13.4042	3.62732e-11	3.27112e-10
gene_188662	11.0475	8.41042	7.11538	0.869539	2.5956	8.2871	13.3905	3.64513e-11	3.28062e-10
gene_219133	8.0134	4.67489	3.50142	0	5.38336	5.56276	13.4772	3.67277e-11	3.29641e-10
gene_34216	-4.70558	-10.7998	-2.44555	-10.7998	-7.37488	7.52295	13.6592	3.6773e-11	3.29641e-10
gene_218273	2.25421	2.91451	-3.36521	1.44328	0.509835	6.3499	13.292	3.81446e-11	3.41258e-10
gene_219043	7.90493	3.1135	4.02016	0	4.47858	5.40725	13.4521	3.83659e-11	3.42558e-10
gene_141810	9.26475	0	5.72553	0	5.73593	6.65409	13.7361	3.85344e-11	3.43383e-10
gene_468566	-1.30717	-5.44799	-2.68178	-5.44799	0.775603	4.70182	13.6253	3.89499e-11	3.46401e-10
gene_206179	0	7.22402	4.54272	0	3.18894	5.05302	13.7943	4.00251e-11	3.55262e-10
gene_93406	-0.669935	4.19298	0.103666	-4.35828	4.82845	6.99427	13.3321	4.11789e-11	3.64785e-10
gene_46739	-3.27525	-1.31954	7.10736	-3.27525	8.7984	9.95954	13.6625	4.13981e-11	3.66008e-10
gene_141775	7.44903	0	4.96357	0	3.13843	5.35042	13.6888	4.17035e-11	3.67987e-10
gene_224222	-8.82894	-1.92255	-1.53078	0.58267	-1.64288	10.6594	13.2129	4.20878e-11	3.70318e-10
gene_219032	6.12227	1.60309	2.5574	0	3.6415	4.384	13.3983	4.2132e-11	3.70318e-10
gene_218258	2.464	2.71047	-3.60437	1.0073	0.663228	6.8995	13.2311	4.25243e-11	3.73039e-10
gene_83404	3.63971	4.03216	6.32177	0	9.78712	7.23936	13.3866	4.30009e-11	3.76487e-10
gene_347245	-5.25455	-3.38201	-1.49837	-5.25455	0.812918	4.66967	13.6182	4.45971e-11	3.89706e-10
gene_469939	0	1.4018	9.35886	0	11.0108	8.92938	13.7228	4.50475e-11	3.9288e-10
gene_362328	-7.27232	-1.55104	-4.42978	0.106635	-0.694097	5.36244	13.493	4.54585e-11	3.957e-10
gene_293051	-10.7456	-10.1209	-3.74148	-10.7456	-2.50988	7.19155	13.6027	4.57739e-11	3.97677e-10
gene_411324	-4.38358	-1.13598	3.42834	-4.31387	0.419643	6.52963	13.485	4.60822e-11	3.99586e-10
gene_402123	1.7675	5.90315	2.83488	0	3.6359	4.34635	13.3294	4.75096e-11	4.11173e-10
gene_266041	-11.0699	-3.43051	-2.9219	-2.15093	-2.94546	7.92056	13.4299	4.79098e-11	4.13841e-10
gene_218246	2.56529	2.4549	-3.34618	0.853913	0.663394	6.09633	13.1428	4.97786e-11	4.29162e-10
gene_212485	7.03312	0	4.30103	0	3.47553	5.03941	13.5802	5.0022e-11	4.30437e-10
gene_233890	-3.32512	-0.242918	3.43757	-3.32512	-0.938162	5.61857	13.5448	5.04584e-11	4.33366e-10
gene_34225	6.0286	1.49209	1.89412	0.132551	-0.853482	7.10147	13.1323	5.07196e-11	4.3478e-10
gene_212482	10.1902	4.12058	5.69101	3.00395	6.31219	7.35975	13.1982	5.11845e-11	4.37933e-10
gene_469209	-2.73035	3.5952	3.2924	-3.5603	-1.85569	5.9609	13.2054	5.14965e-11	4.39768e-10
gene_218263	2.38814	2.8846	-3.38902	1.40202	0.251186	7.14749	13.0973	5.39996e-11	4.60273e-10
gene_106806	0	1.3295	9.2893	0	7.01019	7.88542	13.6008	5.51359e-11	4.69072e-10
gene_218848	-5.19342	-6.69926	-6.07435	-4.94506	-8.11046	8.82966	13.0512	5.86336e-11	4.97889e-10
gene_468872	1.37118	5.18295	4.70467	0	0.678185	4.52619	13.2057	5.89645e-11	4.99758e-10
gene_274566	-2.98899	-1.6229	6.11149	-2.98899	7.81365	8.70419	13.4209	6.21733e-11	5.25965e-10
gene_34234	-3.94711	-9.11408	-1.52914	-10.6704	-6.72907	8.03753	13.0901	6.31252e-11	5.33018e-10
gene_401602	4.5049	2.14658	-1.16954	0.899508	1.70612	5.88091	12.993	6.50815e-11	5.48509e-10
gene_219077	8.30405	4.52032	4.40742	0	4.35257	5.74179	13.1411	6.60164e-11	5.55351e-10
gene_34269	-5.13243	-11.2252	-3.67879	-11.2252	-6.97584	7.29832	13.2989	6.78559e-11	5.69762e-10
gene_219061	7.59654	2.91594	3.78074	0	4.53874	5.22872	13.1167	6.88972e-11	5.7743e-10
gene_369488	-6.57081	-4.88598	-2.74441	-6.57081	-2.96187	4.35359	13.3415	7.10952e-11	5.94747e-10
gene_362474	3.99316	-1.6162	-0.00938622	-2.26023	-0.610859	5.69556	12.9401	7.15409e-11	5.97367e-10
gene_225909	7.48107	0	4.05608	7.52415	2.8514	5.37739	13.2504	7.20438e-11	6.00454e-10
gene_106808	-3.27491	-1.67607	7.22903	-3.27491	5.25442	9.08329	13.3309	7.2369e-11	6.01006e-10
gene_224132	7.152	2.84458	3.2791	4.8273	2.42928	4.92927	13.0026	7.23767e-11	6.01006e-10
gene_46740	-5.55096	-3.1036	5.76487	-4.00811	7.52129	10.9227	13.1917	7.61815e-11	6.31439e-10
gene_219067	7.67168	1.64902	4.56344	0	3.37343	5.31847	13.0556	7.66723e-11	6.34241e-10
gene_267693	6.14926	0	4.11017	0	2.10892	4.58843	13.3249	7.6801e-11	6.34241e-10
gene_267720	6.01603	0	4.2381	0	1.61242	4.61437	13.3234	7.69923e-11	6.34659e-10
gene_34218	-4.60633	-11.631	-3.27213	-11.631	-7.16469	7.88312	13.2158	7.82075e-11	6.43499e-10
gene_16290	-3.92575	0.219953	-0.307815	-3.92575	3.30027	5.19528	13.2786	7.9063e-11	6.49353e-10
gene_141679	5.34826	2.58147	3.47693	0	7.41789	5.37154	13.0308	8.00793e-11	6.56505e-10
gene_16584	3.5639	3.37208	1.08109	3.65376	6.58762	9.85195	12.8649	8.18784e-11	6.70036e-10
gene_34264	-4.38056	-10.1561	-2.34804	-10.1561	-7.09156	6.99121	13.1618	8.57652e-11	7.00571e-10
gene_212339	8.27717	0	4.60633	1.48609	5.41329	5.847	13.1357	8.76807e-11	7.14923e-10
gene_469449	-2.7191	1.28663	4.37224	-2.7191	0.212917	5.91082	13.2152	8.80243e-11	7.16429e-10
gene_34228	8.95015	3.26382	5.93211	-0.679288	3.42667	7.02661	12.8932	8.94866e-11	7.27018e-10
gene_218804	-5.60461	-7.49986	-5.85641	-5.78336	-7.7369	9.34151	12.8065	9.09208e-11	7.37342e-10
gene_218276	1.89854	2.59643	-3.95825	0.774222	0.0621588	7.66729	12.8043	9.12862e-11	7.38975e-10
gene_188589	9.97224	6.76241	5.93827	-0.653602	1.20777	9.42555	12.7951	9.27962e-11	7.49853e-10
gene_100079	-1.2578	5.18024	0.890115	6.38375	2.97441	7.39846	12.7827	9.48956e-11	7.65446e-10
gene_188748	12.6572	9.64702	8.6753	1.57872	3.77249	9.81793	12.835	9.74642e-11	7.84761e-10
gene_218851	-5.86995	-7.67935	-6.19976	-5.25608	-7.28833	10.6147	12.7649	9.79772e-11	7.87485e-10
gene_141892	9.30245	0.259054	6.14861	0	6.83907	6.8609	12.9082	9.93047e-11	7.96734e-10
gene_393839	-2.00408	3.99634	1.17299	-2.00408	0.952129	4.36054	13.1176	1.0386e-10	8.31802e-10
gene_468027	-7.86164	-2.561	-3.67077	-5.25578	-7.86164	4.74961	13.4852	1.06345e-10	8.50191e-10
gene_218649	6.6564	0.532078	3.36413	-1.48069	1.0881	6.18633	12.7177	1.06656e-10	8.51168e-10
gene_212450	9.86774	2.31763	6.71416	0	5.90198	7.25988	12.8573	1.08592e-10	8.65092e-10
gene_147903	-8.6959	-6.22372	-0.956983	-12.2553	-3.46172	10.0592	12.7716	1.11063e-10	8.81788e-10
gene_107145	-5.36319	2.80949	-1.66385	-7.04649	1.23412	7.22636	12.771	1.11172e-10	8.81788e-10
gene_212329	8.87242	3.22685	4.88332	0	5.38344	6.26682	12.8434	1.11275e-10	8.81788e-10
gene_47573	-4.67484	-1.98427	1.31078	-4.67484	-2.67331	5.08179	13.071	1.1241e-10	8.89225e-10
gene_399712	3.62811	5.8359	3.04197	0	0	4.28367	13.2481	1.13256e-10	8.94345e-10
gene_219082	6.87548	1.62493	3.31853	0	4.84701	4.85565	12.7976	1.20616e-10	9.50803e-10
gene_47553	0.360333	2.69683	4.48495	-3.03878	-2.07223	6.30912	12.7209	1.21539e-10	9.56405e-10
gene_34267	-4.51314	-11.3244	-2.36357	-10.163	-6.44861	8.37688	12.643	1.22e-10	9.58362e-10
gene_218810	-5.30084	-7.25188	-5.70242	-4.90235	-8.44644	9.09381	12.6397	1.22736e-10	9.62466e-10
gene_202695	-10.6217	-1.19542	-1.24187	-2.25437	-2.80359	8.57552	12.8652	1.26985e-10	9.94053e-10
gene_219137	7.89506	2.54823	4.20258	0	5.25739	5.5111	12.7647	1.27808e-10	9.9876e-10
gene_362311	-7.98883	-0.0213881	-3.87266	-3.4143	-3.07197	5.66038	12.8711	1.32341e-10	1.03239e-09
gene_218257	2.77883	2.89537	-3.26981	1.16031	0.17819	7.54972	12.5934	1.33398e-10	1.03885e-09
gene_219138	6.55667	3.32337	3.14109	0	2.75394	4.59151	12.7346	1.34777e-10	1.04777e-09
gene_340736	5.30187	3.0154	6.92499	0	10.3477	7.7789	12.7304	1.35764e-10	1.05363e-09
gene_362316	-7.75199	0.218165	-4.19004	-3.6208	-2.64783	7.14041	12.5631	1.40891e-10	1.09154e-09
gene_83468	3.24789	4.69739	4.9815	0	8.63417	6.22084	12.6994	1.43387e-10	1.10897e-09
gene_219151	5.65354	2.50054	1.89004	0	3.11802	4.17641	13.6967	1.4888e-10	1.14905e-09
gene_469904	-5.68294	-4.23107	-1.22051	-5.68294	-3.04224	4.36757	12.905	1.49078e-10	1.14905e-09
gene_219440	-2.61619	-9.43632	-3.97381	-6.45069	-7.97856	5.89814	12.7409	1.49694e-10	1.15183e-09
gene_34219	-5.9049	-11.0072	-2.36132	-11.0072	-6.02418	7.75254	12.8318	1.51063e-10	1.16038e-09
gene_219073	6.32633	1.68692	3.3173	0	2.39711	4.48902	12.6543	1.55271e-10	1.19067e-09
gene_359264	-7.49432	-7.49432	1.78217	-7.49432	4.37523	9.43215	13.2081	1.56373e-10	1.19709e-09
gene_401621	4.60846	2.36673	-1.13396	0.52262	1.37651	6.47767	12.5043	1.56649e-10	1.19717e-09
gene_212374	9.08934	1.52479	5.76831	0	5.89625	6.56481	12.6481	1.56959e-10	1.19751e-09
gene_233466	-3.72062	-1.11525	-0.802328	-3.72062	1.59337	4.24691	12.8714	1.57851e-10	1.20228e-09
gene_402117	1.76537	5.46156	2.19533	0	4.34946	4.22839	12.6412	1.58877e-10	1.20806e-09
gene_212654	7.46409	0.262139	4.60952	0	5.44647	5.44258	12.639	1.59506e-10	1.2103e-09
gene_86608	0.699736	6.01911	2.42551	6.16263	2.96993	5.10373	12.4936	1.5971e-10	1.2103e-09
gene_34245	-4.96114	-11.6115	-2.10976	-11.6115	-6.13393	8.51799	12.7966	1.60485e-10	1.21414e-09
gene_219139	9.30169	5.65317	4.78743	0.423869	6.01779	6.59242	12.5474	1.62755e-10	1.22925e-09
gene_219119	6.68282	3.0892	3.11412	0	3.18883	4.65489	12.6196	1.65072e-10	1.24466e-09
gene_85827	9.0548	-3.56266	7.74402	5.80184	-1.20253	10.592	12.6742	1.6819e-10	1.26428e-09
gene_220397	-5.19495	-1.99013	2.66721	-5.19495	-0.464162	6.58278	12.834	1.68234e-10	1.26428e-09
gene_267962	6.47113	4.91434	3.73567	0	0	4.80819	13.0036	1.69861e-10	1.27438e-09
gene_34213	-7.52387	-8.62544	-2.75861	-12.5314	-6.42427	8.97147	12.5283	1.71315e-10	1.28316e-09
gene_403121	-3.76882	-3.48927	-3.61664	-8.45118	-6.33044	5.23504	12.5216	1.73384e-10	1.2965e-09
gene_34279	-4.93943	-9.77505	-1.66344	-9.77505	-6.27713	7.06636	12.7397	1.77016e-10	1.32147e-09
gene_359266	0	0	10.2259	0	11.9099	9.80003	13.2617	1.78516e-10	1.33046e-09
gene_34252	-3.67697	-7.42082	-2.24842	-9.28237	-7.53614	6.30693	12.4955	1.81631e-10	1.35144e-09
gene_233970	-3.17492	-0.458771	3.59435	-3.17492	0.39403	5.63846	12.7848	1.82971e-10	1.35761e-09
gene_388977	-2.39193	0.83137	-0.831616	-4.89734	3.44315	6.03712	12.4912	1.83062e-10	1.35761e-09
gene_383412	-4.53299	-3.88521	4.00167	-4.53299	5.41027	8.00831	12.7564	1.92082e-10	1.42216e-09
gene_212319	9.76266	0	6.17516	2.22534	5.6386	7.06351	12.6697	1.95555e-10	1.4455e-09
gene_66486	6.00518	1.71126	6.10925	-2.18092	-1.36141	7.19711	12.4509	1.96698e-10	1.45158e-09
gene_141879	6.7827	1.59885	4.35203	0	2.42023	4.92704	12.5085	2.00857e-10	1.47984e-09
gene_402445	5.93493	7.45835	4.23114	0.262512	2.25918	5.24761	12.4209	2.04082e-10	1.49908e-09
gene_218837	-5.57843	-7.61187	-6.09494	-5.33518	-8.02284	10.4331	12.3578	2.04133e-10	1.49908e-09
gene_470175	0	6.13062	6.49727	0	2.20441	5.58135	12.8162	2.04645e-10	1.5004e-09
gene_219039	7.36843	7.26523	3.72275	0	4.64314	5.55595	12.476	2.12765e-10	1.5574e-09
gene_363539	-6.12208	-5.82315	3.14459	-6.12208	4.05788	8.5048	12.6865	2.16454e-10	1.58183e-09
gene_283242	-2.73138	-0.909287	1.84362	3.93189	-5.74834	7.56866	12.3174	2.19579e-10	1.60207e-09
gene_218236	2.73575	2.99566	-3.27495	1.14314	0.831171	7.64068	12.3109	2.22202e-10	1.61859e-09
gene_188692	10.4564	8.66705	6.61628	0	3.05324	7.83056	12.4504	2.22616e-10	1.61899e-09
gene_141893	7.18623	0	4.06098	0	4.851	5.16777	12.674	2.31341e-10	1.67724e-09
gene_386666	-1.42453	1.80135	-2.10157	-4.76794	-1.16312	4.61803	12.3602	2.3137e-10	1.67724e-09
gene_219104	7.03176	1.62754	3.90435	0	3.47388	4.90357	12.4244	2.33092e-10	1.68702e-09
gene_212477	6.57194	0	3.60988	0	4.09257	4.76926	12.6655	2.3471e-10	1.696e-09
gene_219143	7.96869	4.67475	3.80839	0	4.92932	5.51031	12.4185	2.35546e-10	1.69932e-09
gene_47591	-6.79042	-2.30438	-0.412578	-8.33856	-4.31899	7.01679	12.2747	2.36918e-10	1.70649e-09
gene_225940	3.8005	0.966884	0.855418	4.19186	-2.61887	5.16867	12.2613	2.4306e-10	1.74691e-09
gene_212481	10.5867	3.82808	7.0869	0	7.25726	7.90957	12.4002	2.43304e-10	1.74691e-09
gene_359269	0	0	10.2411	0	11.6692	9.68285	13.0277	2.59453e-10	1.85989e-09
gene_141237	-3.82019	0.970757	-2.55419	-7.21412	1.95877	6.96279	12.2901	2.62301e-10	1.87733e-09
gene_218268	2.35401	2.70617	-3.31568	0.939463	0.126956	6.91162	12.2107	2.66414e-10	1.90374e-09
gene_218282	3.50232	3.6048	-2.40547	1.41473	0.879412	7.13043	12.1956	2.73821e-10	1.95358e-09
gene_219099	7.79358	1.65679	5.38453	0	3.16795	5.57691	12.3153	2.82829e-10	2.01465e-09
gene_46715	-2.76599	-2.76599	6.72068	-0.416714	3.21341	8.01795	12.709	2.84716e-10	2.0249e-09
gene_35669	0	3.00143	7.94185	0.363763	5.25478	6.63839	12.5065	2.88281e-10	2.04702e-09
gene_267977	8.11289	4.1925	4.25417	0	6.48401	5.81857	12.3034	2.88845e-10	2.0478e-09
gene_46738	-7.2081	-4.72334	3.84808	-7.2081	5.31738	10.5156	12.511	2.92349e-10	2.06939e-09
gene_90411	3.08634	5.86602	3.43777	0	0.965758	4.45367	12.2795	3.0138e-10	2.12997e-09
gene_469194	2.47267	0.0331531	4.74235	-2.18568	-0.414353	5.80583	12.2114	3.02077e-10	2.13156e-09
gene_34215	-3.92029	-9.33973	-2.08609	-10.3282	-6.19736	7.34463	12.2095	3.03084e-10	2.13532e-09
gene_211075	-3.03876	5.09999	3.65387	-1.24503	-3.03876	6.12487	12.8331	3.05176e-10	2.14671e-09
gene_47584	-5.9362	-2.82652	0.0293254	-5.9362	-4.16657	5.11396	12.4804	3.08126e-10	2.16408e-09
gene_92588	-2.89826	0.648419	1.608	6.29737	2.93888	5.61459	12.3741	3.13561e-10	2.19883e-09
gene_362355	3.5984	5.3212	1.02167	6.96612	3.54733	5.92228	12.1173	3.15588e-10	2.2096e-09
gene_248585	-5.97902	3.26146	-0.771566	-5.97902	2.78573	7.06601	12.4615	3.18279e-10	2.22499e-09
gene_100080	-1.37711	5.35512	1.02578	5.87985	3.01035	7.01336	12.1047	3.22934e-10	2.25404e-09
gene_218237	3.10428	4.06464	-2.34773	1.76549	1.21602	7.68788	12.0929	3.29888e-10	2.29902e-09
gene_135089	-4.75051	-1.43666	-0.970688	-9.68606	-0.782202	11.7363	12.0652	3.34555e-10	2.32795e-09
gene_219114	1.44486	-4.2607	-2.85287	-5.7961	-2.40547	6.01781	12.0713	3.43119e-10	2.3811e-09
gene_219108	7.62943	0	4.73125	0	4.20153	5.36769	12.4431	3.43251e-10	2.3811e-09
gene_411150	-7.07977	-4.69582	3.07361	-7.07977	4.84258	9.78255	12.4074	3.4932e-10	2.41948e-09
gene_86577	-4.74903	0.460348	-4.1938	-3.90971	-2.592	6.46505	12.0349	3.66564e-10	2.53503e-09
gene_141886	10.3033	2.40978	6.88645	0	7.34315	7.68477	12.1321	3.91636e-10	2.70427e-09
gene_399983	-2.49323	0.219269	-0.839545	-4.26476	2.51763	4.94299	12.0599	3.96548e-10	2.734e-09
gene_219429	-1.99754	-7.47682	-4.7684	-6.48716	-5.87368	5.56371	11.9732	4.10133e-10	2.82334e-09
gene_212438	8.15795	0	4.85312	0	6.73149	6.01946	12.3298	4.16795e-10	2.86483e-09
gene_218238	4.06068	3.8594	-1.74025	1.263	1.9841	6.93851	11.9615	4.18889e-10	2.87484e-09
gene_401594	-6.24732	1.26045	-0.867828	3.22941	-1.16862	6.19875	12.2031	4.22674e-10	2.89641e-09
gene_340725	3.16878	4.7225	5.99609	-1.44071	9.37292	8.24381	12.0216	4.24895e-10	2.90721e-09
gene_233903	-3.41103	-0.848497	2.84082	-3.41103	-0.394312	5.25986	12.2823	4.33243e-10	2.95983e-09
gene_359942	5.78368	2.03846	5.13103	0	0	4.83069	12.4307	4.42395e-10	3.01779e-09
gene_34209	-4.27255	-11.1567	-1.68895	-10.5555	-6.1522	9.4872	11.9285	4.44827e-10	3.0298e-09
gene_91087	-1.94062	0.897234	-2.25561	-3.52022	-4.2653	4.40418	11.9157	4.55383e-10	3.09702e-09
gene_218836	-5.67248	-7.01	-5.99953	-5.37048	-8.18615	10.5295	11.9147	4.56175e-10	3.09773e-09
gene_233848	-1.59437	2.06104	3.57563	-1.82164	0.0941084	4.75971	11.9557	4.78431e-10	3.24398e-09
gene_468013	-6.04829	-0.687431	-4.1549	-3.0212	-6.1359	5.85693	11.8877	4.79164e-10	3.24407e-09
gene_470155	-4.96944	-4.96944	7.46885	-4.96944	7.45038	11.3155	12.5103	4.89205e-10	3.30709e-09
gene_212340	7.09986	0	4.20978	0	4.77684	5.14441	12.2335	4.91712e-10	3.31906e-09
gene_401170	3.34817	6.2103	4.08045	0	0	4.55861	12.365	4.9409e-10	3.33012e-09
gene_400711	-5.71621	0.981309	-1.22368	-7.87048	-5.42286	6.54463	11.9285	5.02423e-10	3.38123e-09
gene_399001	-3.70841	3.3723	4.52332	0.471804	-2.32447	6.9484	12.0404	5.61964e-10	3.7763e-09
gene_369965	-3.55511	0.660586	-0.461299	4.04792	-0.291554	5.49793	11.7988	5.63471e-10	3.78079e-09
gene_469902	-5.31068	-4.17848	-1.20351	-5.31068	-2.56193	4.21977	12.1251	5.68247e-10	3.80548e-09
gene_218844	-5.25352	-6.64499	-5.53981	-5.10918	-8.54673	8.70182	11.7936	5.68838e-10	3.80548e-09
gene_267659	5.72906	0	4.60508	0	1.70398	4.64249	12.1418	5.75753e-10	3.84603e-09
gene_218827	-6.08635	-7.83771	-5.99507	-5.74025	-6.20536	9.79813	11.7841	5.78816e-10	3.86077e-09
gene_219118	7.16134	3.12084	3.5548	0	4.11748	4.9667	11.9077	5.8441e-10	3.89232e-09
gene_372035	6.02611	0	3.3495	0	5.3187	4.70035	12.123	5.94685e-10	3.95492e-09
gene_188595	11.2024	9.04739	7.61245	-0.293778	2.95465	9.6817	11.7631	6.01442e-10	3.99396e-09
gene_34275	-3.69553	-9.73731	-1.55343	-11.3035	-5.7002	8.65559	11.8118	6.20194e-10	4.11244e-09
gene_219424	-0.450378	-7.74019	-3.54963	-4.21734	-5.63917	5.32831	11.9302	6.22618e-10	4.11839e-09
gene_359279	-4.54514	-4.54514	5.27669	-4.54514	6.84482	9.34147	12.3638	6.22919e-10	4.11839e-09
gene_330660	-6.848	-4.94878	-3.41336	-6.848	-2.39669	4.42321	12.0577	6.38461e-10	4.2036e-09
gene_83413	1.63443	3.55313	4.47397	-1.36755	7.71139	6.66517	11.7958	6.38465e-10	4.2036e-09
gene_362327	5.46813	2.59805	1.77045	6.98184	1.71056	5.99938	11.7303	6.38603e-10	4.2036e-09
gene_398018	3.58539	5.98324	3.62702	0	1.37982	4.44188	11.8519	6.45687e-10	4.24403e-09
gene_141753	2.49343	-1.44515	-0.684345	-3.09468	2.71522	4.65866	11.7867	6.48965e-10	4.25937e-09
gene_218260	3.23671	3.27052	-2.57791	1.26173	0.990287	6.79116	11.7121	6.6012e-10	4.32628e-09
gene_362315	-5.86556	-0.0395199	-4.22405	-3.96831	-3.18703	6.18186	11.7083	6.64752e-10	4.35032e-09
gene_393872	-2.73011	5.41811	1.78861	4.75252	1.83602	5.71242	11.9413	6.68797e-10	4.37045e-09
gene_359268	0	0	9.54158	0	10.5397	8.79898	12.4372	6.72118e-10	4.38579e-09
gene_469587	-1.80257	1.16973	4.31921	-0.74655	-1.01488	6.41559	11.6909	6.86224e-10	4.47137e-09
gene_267791	4.58537	5.58791	4.89511	0	8.79371	6.36313	11.8054	7.01652e-10	4.56529e-09
gene_218590	4.52459	7.84619	2.25953	1.81298	4.37853	7.92697	11.6684	7.1504e-10	4.6457e-09
gene_469940	-8.35054	-8.35054	-0.714901	-8.35054	1.73828	7.79709	12.2772	7.18784e-10	4.6633e-09
gene_401180	0	4.35852	4.48049	0	0.835402	4.34736	12.0731	7.21844e-10	4.67643e-09
gene_423789	-5.25498	-4.1208	3.67988	-3.67736	2.37884	7.64762	11.892	7.29344e-10	4.71824e-09
gene_423790	-4.83898	-4.83898	4.19972	-4.83898	5.90637	8.64786	12.2605	7.38964e-10	4.77362e-09
gene_401634	-2.95973	1.18561	0.956794	3.47527	4.33736	5.35916	11.8822	7.4192e-10	4.78586e-09
gene_224164	4.28625	0.988324	0.784022	0.115956	-0.908948	6.85897	11.6277	7.44543e-10	4.79592e-09
gene_141673	9.83668	3.35127	6.40681	0	7.52119	7.31417	11.7673	7.51213e-10	4.83199e-09
gene_212320	9.60162	0	6.542	0	6.62768	7.09659	11.986	7.53199e-10	4.83786e-09
gene_267696	8.20977	4.14909	5.34179	0	3.27414	5.82442	11.7536	7.69773e-10	4.93043e-09
gene_246692	-2.49058	0.0756401	2.84948	3.51573	-1.42251	4.80123	11.8613	7.69799e-10	4.93043e-09
gene_219087	7.73235	2.43546	4.3989	0	4.66521	5.38492	11.7524	7.71507e-10	4.93436e-09
gene_218840	-5.52277	-6.77336	-6.20899	-4.89416	-7.79335	10.1625	11.6152	7.88063e-10	5.03311e-09
gene_393707	-1.97676	-0.323728	3.95006	-1.97676	2.64372	5.1343	11.9339	7.91227e-10	5.04617e-09
gene_218686	1.8843	-1.86457	-1.87151	3.55588	-1.05632	5.87543	11.6082	7.98205e-10	5.08348e-09
gene_406909	-6.78334	-5.11824	3.7703	-6.78334	3.06122	9.30188	11.9023	8.35894e-10	5.316e-09
gene_411149	0	2.86893	7.04613	0	9.0291	6.89756	11.9833	8.41707e-10	5.34543e-09
gene_233852	-3.75577	-2.61803	2.47909	-3.75577	0.772128	5.31104	11.882	8.65799e-10	5.4907e-09
gene_90783	2.42265	4.53947	1.46705	-2.76192	-0.188495	5.15677	11.6257	8.68487e-10	5.50001e-09
gene_233934	-3.53748	-2.62581	1.81821	-3.53748	-0.605147	4.71761	11.8719	8.81104e-10	5.57135e-09
gene_219149	8.65213	4.5316	4.16057	0.108343	5.87553	6.65288	11.5536	8.82222e-10	5.57135e-09
gene_218247	2.75597	3.5032	-2.72027	1.02177	1.41271	7.33246	11.543	8.99508e-10	5.67256e-09
gene_34212	-5.09175	-10.6068	-2.29592	-10.6068	-6.29216	7.42226	11.8012	9.04586e-10	5.69662e-09
gene_393731	-4.79718	-3.61398	1.25807	-4.79718	-0.450938	5.21969	11.854	9.09015e-10	5.71653e-09
gene_469573	-0.0283603	-3.24545	-3.01813	-6.31209	0.043541	5.1462	11.5897	9.26938e-10	5.82112e-09
gene_218814	-5.40677	-5.73994	-6.19305	-4.70749	-8.31303	9.8179	11.5254	9.28882e-10	5.82521e-09
gene_469914	-6.42995	-4.17504	-0.822052	-6.42995	-2.35083	5.03114	11.8307	9.46489e-10	5.9212e-09
gene_191550	-1.28316	-4.91485	-4.41679	-4.87655	-5.43451	4.98426	11.515	9.46814e-10	5.9212e-09
gene_293877	-4.88198	-2.26583	-0.359366	3.39439	-1.76029	5.0445	11.74	9.53177e-10	5.95273e-09
gene_399010	-3.31691	2.91793	3.38717	-0.194904	-4.23433	8.33676	11.5033	9.67347e-10	6.03288e-09
gene_403156	-9.00744	-3.15375	-2.61832	-9.00744	-6.05693	5.94486	11.793	1.01063e-09	6.29413e-09
gene_218262	3.12613	3.24335	-2.62351	1.46321	0.831613	7.96063	11.4786	1.01214e-09	6.29484e-09
gene_34278	-1.85904	-7.2539	-1.04949	-7.2539	-7.2539	5.48578	12.1485	1.01712e-09	6.3171e-09
gene_34210	-5.31538	-8.958	-2.41227	-12.8727	-6.73876	9.54351	11.5355	1.02282e-09	6.34373e-09
gene_135036	-2.76864	-2.70685	-2.13205	-12.5697	-2.09413	9.9901	11.5137	1.02649e-09	6.35777e-09
gene_267861	4.71457	5.90633	2.87905	8.22674	7.35114	5.70875	11.5121	1.05148e-09	6.50107e-09
gene_34211	-4.36826	-9.79099	-2.35622	-11.7466	-6.36726	8.93427	11.4573	1.05251e-09	6.50107e-09
gene_91090	-3.73437	1.60016	-1.50345	-3.25737	-3.19523	4.89854	11.4539	1.05901e-09	6.53225e-09
gene_92477	-4.30491	-3.46251	-1.16195	-6.06093	-5.02642	4.58002	11.5036	1.08365e-09	6.6751e-09
gene_93439	-5.80964	-0.433638	-2.56788	-5.80964	0.66603	4.95081	11.7464	1.09601e-09	6.74203e-09
gene_212317	11.3	5.1098	7.56936	0.86892	7.63325	8.52874	11.4873	1.09995e-09	6.75706e-09
gene_266061	-7.45614	0.980717	-2.45071	-9.1025	0.902034	8.16608	11.4795	1.13214e-09	6.94533e-09
gene_388929	-3.08029	-3.68954	-2.8267	-12.3969	-2.76147	9.31441	11.4541	1.14424e-09	7.01003e-09
gene_34235	-4.85705	-7.79435	-1.65563	-10.1571	-6.10861	7.43614	11.467	1.15821e-09	7.08598e-09
gene_219125	11.0725	7.44855	6.81568	0.0752202	8.00107	8.32307	11.4561	1.16419e-09	7.11289e-09
gene_218255	3.46027	3.46445	-2.40251	1.70462	0.939609	8.41243	11.3955	1.17882e-09	7.19258e-09
gene_468261	0	0.936731	5.99256	0	4.68426	5.12962	11.7843	1.18403e-09	7.2146e-09
gene_267949	7.28688	5.38435	4.96573	0	0	5.38502	11.8465	1.1877e-09	7.22718e-09
gene_86675	-4.92483	3.95383	1.07219	-4.92483	0.770723	6.3238	11.6954	1.19774e-09	7.27845e-09
gene_468882	2.5196	5.6407	3.9279	0	1.14834	4.37624	11.4776	1.26346e-09	7.66747e-09
gene_372053	4.44143	6.72947	3.33902	0	6.91426	5.33486	11.4744	1.2708e-09	7.6991e-09
gene_219066	6.87086	1.62284	3.68263	0	4.02995	4.81865	11.4739	1.27209e-09	7.6991e-09
gene_212343	6.26954	1.48289	3.55827	0	3.18933	4.58379	11.4402	1.35153e-09	8.16895e-09
gene_201067	-7.40453	-9.81556	-1.55022	-9.81556	-2.7421	7.31558	11.5612	1.37896e-09	8.3236e-09
gene_219112	9.2963	4.74758	5.47835	0	5.79749	6.62722	11.4255	1.38768e-09	8.36502e-09
gene_267954	7.16289	5.77419	4.86078	0.353362	0.674387	5.35439	11.3551	1.39927e-09	8.41261e-09
gene_219051	5.8781	1.60276	2.79656	0	3.93826	4.3698	11.4209	1.3993e-09	8.41261e-09
gene_34214	-4.04211	-9.40573	-2.02941	-10.8504	-6.04194	7.87477	11.3608	1.40478e-09	8.43429e-09
gene_219086	7.4262	3.12682	4.07752	0	4.22971	5.15922	11.411	1.42444e-09	8.54098e-09
gene_286526	-4.33806	0.694759	-0.0135317	-4.08301	-3.48475	4.87241	11.2898	1.43164e-09	8.57276e-09
gene_219110	9.07179	3.84462	4.6457	7.20433	5.41502	6.40367	11.3416	1.43411e-09	8.57616e-09
gene_400315	-4.46461	-2.5031	-0.643197	2.05008	-5.30674	5.44989	11.2847	1.44503e-09	8.63001e-09
gene_359256	-7.13166	-5.36003	2.42208	-7.13166	3.54647	8.87891	11.5808	1.46279e-09	8.72448e-09
gene_14400	-7.21694	-0.574385	-3.36453	-7.21694	-2.80909	5.00729	11.5768	1.47304e-09	8.77404e-09
gene_394237	-5.73695	1.58764	-0.725698	3.85317	2.66093	6.7526	11.4746	1.52343e-09	9.0622e-09
gene_86674	-4.88114	6.01531	2.87861	1.71921	1.76854	8.04411	11.4727	1.52853e-09	9.08054e-09
gene_267961	6.66796	4.26009	4.58774	0	0	4.98364	11.6908	1.54847e-09	9.1869e-09
gene_83467	2.592	2.55509	4.12204	-1.36766	7.43312	6.40677	11.3034	1.55945e-09	9.23987e-09
gene_233925	-2.77722	-2.31883	4.04918	-1.19239	2.50678	5.76319	11.4597	1.56424e-09	9.25613e-09
gene_39769	-3.62846	4.4037	0.771145	1.3241	2.07667	5.59381	11.4516	1.58693e-09	9.37809e-09
gene_83456	3.35332	2.21761	4.96188	-2.00117	8.17757	7.67115	11.2896	1.59925e-09	9.4385e-09
gene_93409	-5.74396	-1.36009	-2.05163	-7.43922	1.60426	6.71128	11.2782	1.63262e-09	9.62284e-09
gene_403362	6.07262	0	3.4029	0	4.01415	4.50992	11.539	1.63517e-09	9.6253e-09
gene_344536	-5.3272	-2.94824	-1.15651	-5.3272	-3.02441	4.25224	11.5147	1.64182e-09	9.65184e-09
gene_218828	-5.68405	-7.71759	-5.48863	-5.34442	-7.1975	9.86944	11.1869	1.72994e-09	1.01321e-08
gene_219142	8.45477	4.47613	4.55637	0	5.96588	5.98777	11.3032	1.73015e-09	1.01321e-08
gene_188656	10.8179	8.33216	7.69957	0.63689	2.80649	8.22852	11.2386	1.73026e-09	1.01321e-08
gene_218800	-5.44776	-5.98968	-5.25224	-4.15719	-8.81752	8.86381	11.1754	1.76694e-09	1.03335e-08
gene_188755	9.51574	7.27226	6.70152	-0.940886	1.14353	8.1725	11.1678	1.79193e-09	1.04661e-08
gene_80471	-3.81716	3.36227	-0.825875	-6.32205	0.708085	6.88228	11.2195	1.817e-09	1.05988e-08
gene_16550	-8.70948	-5.20272	-3.28975	-4.6435	-4.40183	5.40319	11.3728	1.82504e-09	1.06319e-08
gene_267816	5.33682	5.30327	8.35707	0	2.20798	7.01646	11.2625	1.86203e-09	1.08334e-08
gene_209688	0	4.49743	7.41684	4.83271	2.09171	6.18531	11.4294	1.87094e-09	1.08712e-08
gene_47578	-3.85528	-0.245858	0.348641	-5.65543	-4.17292	5.25309	11.1978	1.89042e-09	1.09703e-08
gene_218280	3.23349	3.69837	-2.41699	1.45358	0.952214	8.75147	11.1292	1.92414e-09	1.11516e-08
gene_233966	-2.04578	0.711989	3.70306	-2.04578	0.895073	4.92528	11.4188	1.94187e-09	1.12399e-08
gene_141882	9.39688	2.58102	6.3245	0	5.69856	6.86836	11.2322	1.96665e-09	1.13687e-08
gene_212476	9.59182	0	6.59062	1.78895	6.20784	7.07259	11.3485	1.97212e-09	1.13785e-08
gene_92597	-3.7872	2.04077	-1.60793	2.51779	-0.544018	5.53008	11.1155	1.97339e-09	1.13785e-08
gene_141887	9.97888	4.51893	6.3306	0	6.59066	7.31522	11.2161	2.0249e-09	1.16606e-08
gene_34243	-4.10954	-8.77265	-1.59649	-10.776	-5.64645	8.09947	11.1551	2.04355e-09	1.1753e-08
gene_141876	9.69687	2.01261	6.66981	0	6.3709	7.17079	11.2092	2.05039e-09	1.17709e-08
gene_96213	-5.93893	-5.30684	2.2626	-5.93893	3.04926	7.44125	11.3873	2.05188e-09	1.17709e-08
gene_49528	-4.50891	0.34902	-1.95298	-4.50891	-1.59346	4.05169	11.363	2.14122e-09	1.22678e-08
gene_469208	0	6.99876	7.06175	0	3.03575	6.07412	11.4166	2.23217e-09	1.27727e-08
gene_219432	-2.40787	-9.59678	-4.2654	-6.36331	-6.4708	6.01992	11.2115	2.24034e-09	1.28032e-08
gene_387699	-4.3494	-3.12185	-0.63156	4.40219	-0.715223	7.81012	11.0246	2.33365e-09	1.33195e-08
gene_34284	-4.11059	-9.39328	-1.66825	-9.39328	-5.45027	6.73893	11.2311	2.47021e-09	1.40711e-08
gene_219434	-2.24752	-9.02125	-3.94417	-7.16148	-6.24407	5.65592	11.1567	2.47157e-09	1.40711e-08
gene_267686	7.62297	5.24465	4.39888	0	3.43711	5.36961	11.1015	2.49131e-09	1.41656e-08
gene_219146	7.75959	3.52229	4.17071	0	4.99608	5.42951	11.0921	2.53415e-09	1.4391e-08
gene_399561	-1.04594	3.07602	4.61156	0.763642	-2.76461	7.41074	10.9745	2.56014e-09	1.45203e-08
gene_218284	3.38782	3.68209	-1.81717	2.32196	1.59389	6.36347	10.9725	2.56926e-09	1.45537e-08
gene_83466	4.61914	3.21939	4.83082	0	8.20399	5.92749	11.0754	2.61176e-09	1.47759e-08
gene_218279	3.05907	3.28409	-2.75083	1.5447	0.767535	8.75145	10.9594	2.63241e-09	1.48741e-08
gene_218274	2.55936	3.77817	-2.20845	1.26459	0.997896	6.88698	10.9547	2.65522e-09	1.49842e-08
gene_267694	6.00134	1.9281	3.88683	0	1.87617	4.51714	11.0594	2.68876e-09	1.5154e-08
gene_188507	7.0071	3.58233	2.91285	-5.31097	-2.03824	11.8931	10.9473	2.69203e-09	1.5154e-08
gene_267682	6.2815	3.10495	3.15199	0	2.66202	4.48843	11.0549	2.71062e-09	1.52396e-08
gene_219105	9.08701	2.55945	6.3905	0	5.40856	6.63757	11.0463	2.75339e-09	1.54608e-08
gene_219078	8.68806	4.81585	4.92382	0	5.75374	6.16319	11.045	2.75958e-09	1.54763e-08
gene_348178	-1.98664	2.06568	3.86227	-1.91529	1.44851	5.03942	11.1244	2.83861e-09	1.58997e-08
gene_188655	9.63583	7.09368	6.62291	0	2.54814	7.13185	11.0145	2.91647e-09	1.63156e-08
gene_469418	-2.34186	-0.269645	2.8756	-3.79232	0.676969	5.62125	10.9496	2.97584e-09	1.66271e-08
gene_403360	2.56071	-0.615459	-0.329814	-3.07463	-3.07463	4.2134	13.186	3.00749e-09	1.67831e-08
gene_401563	-4.24957	0.117538	0.966867	5.00804	2.40241	5.92752	11.0831	3.05537e-09	1.70293e-08
gene_141891	10.9094	1.82713	7.4477	3.12018	8.27566	8.29275	10.9171	3.11636e-09	1.73478e-08
gene_212416	10.2277	4.49888	6.88463	0	7.09846	7.61877	10.9746	3.13535e-09	1.74319e-08
gene_470176	0	6.24346	6.91882	0	6.18289	6.07566	11.2168	3.15632e-09	1.75269e-08
gene_232123	-4.60505	-1.35106	0.122524	-3.85365	-3.62661	4.42332	11.0635	3.16426e-09	1.75494e-08
gene_469889	-7.11776	-2.13754	-0.719608	-7.04748	-3.05535	5.60852	11.0593	3.18813e-09	1.76487e-08
gene_219388	5.47758	4.61418	0.590098	4.52718	0.905282	6.46321	10.855	3.19342e-09	1.76487e-08
gene_267946	5.34118	3.67988	3.21561	0	0	4.30863	11.2681	3.19391e-09	1.76487e-08
gene_93816	0	0	8.66807	0	8.64429	7.61783	11.4792	3.23359e-09	1.78461e-08
gene_218254	1.80266	2.57808	-3.71647	0.764117	-0.0723795	8.30267	10.8448	3.25399e-09	1.79368e-08
gene_141774	10.5256	2.62731	7.14972	2.21623	7.82446	7.9282	10.8833	3.31552e-09	1.82536e-08
gene_188744	10.6145	8.31742	7.23947	0.509876	3.6577	8.00389	10.8677	3.41196e-09	1.87616e-08
gene_399539	1.05138	3.18407	4.63722	1.03131	-1.61003	5.55808	10.8142	3.44375e-09	1.89134e-08
gene_469888	-7.65658	-3.58876	-2.07481	-7.65658	-3.56982	5.21066	11.0663	3.60732e-09	1.97876e-08
gene_218261	2.00964	2.84306	-2.96007	1.46713	0.579613	6.43466	10.7863	3.6263e-09	1.98675e-08
gene_91061	-2.45466	1.58134	-0.596023	-4.15199	-2.78229	4.3735	10.8363	3.66231e-09	2.00405e-08
gene_267982	3.64875	1.18918	1.3885	-3.27763	-2.57826	5.11246	10.8294	3.7087e-09	2.02698e-08
gene_363660	0.531553	2.05219	-1.55965	-3.91567	-0.60771	4.45967	10.8127	3.82461e-09	2.08779e-08
gene_218267	1.69032	2.32283	-3.33339	-0.570381	-0.472168	6.61834	10.7496	3.88164e-09	2.11636e-08
gene_267784	-3.19787	1.65853	2.84798	-3.19787	5.34744	6.38974	11.0232	3.89182e-09	2.11935e-08
gene_398984	-1.14691	3.70695	5.45547	1.06966	0.897795	6.19637	10.7413	3.94224e-09	2.14422e-08
gene_403105	-5.49937	-2.44398	-2.55621	-8.07795	-5.59827	5.34757	10.7817	4.04823e-09	2.19921e-08
gene_344521	2.04352	3.55352	4.35421	0	7.01943	5.18283	10.827	4.09992e-09	2.22461e-08
gene_219152	7.36996	3.10882	3.93182	0	5.16816	5.22594	10.8183	4.16517e-09	2.2573e-08
gene_402777	-1.82744	2.18545	1.61557	-1.82744	4.144	4.55873	10.9793	4.2057e-09	2.27653e-08
gene_219081	9.96734	4.91993	6.03761	1.78381	6.41002	7.22224	10.7421	4.29729e-09	2.32332e-08
gene_393709	-6.19514	-4.57237	0.018037	-6.19514	-1.12412	5.42481	10.9614	4.34055e-09	2.3439e-08
gene_399565	-1.23255	2.55022	4.84293	0.976478	-2.46708	8.79749	10.6875	4.35532e-09	2.34643e-08
gene_90803	2.90114	5.03199	2.03618	0	3.50372	4.09509	10.7937	4.35565e-09	2.34643e-08
gene_46714	-5.15796	-4.54097	2.63788	-5.15796	2.72682	6.84411	10.951	4.42088e-09	2.37873e-08
gene_219088	7.89979	3.02882	4.81561	0	4.54764	5.54567	10.7831	4.4407e-09	2.38477e-08
gene_464356	-0.654789	0.175362	1.39959	5.11696	1.10427	4.77496	10.6768	4.44269e-09	2.38477e-08
gene_233895	-3.001	0.0514117	4.29532	-3.001	2.96118	6.17506	10.9355	4.54342e-09	2.43594e-08
gene_219120	6.57965	1.61718	3.65776	0	3.72651	4.72376	10.747	4.74237e-09	2.53959e-08
gene_344332	-0.953484	-0.883559	2.64777	-2.77609	-0.156401	4.73061	10.6849	4.83613e-09	2.58673e-08
gene_402179	6.21362	7.21462	3.51737	0	5.91768	5.4328	10.7279	4.9101e-09	2.62318e-08
gene_468550	0.339766	-3.047	-3.00975	-2.63776	0.898673	4.88932	10.6207	4.93087e-09	2.63116e-08
gene_234104	-8.86307	-5.24786	2.75761	-8.86307	2.17997	10.3886	10.8813	5.00085e-09	2.66535e-08
gene_468276	-6.65925	-5.08613	-2.96289	0.160549	-1.11863	4.86252	10.8009	5.06085e-09	2.6913e-08
gene_219368	5.90219	5.05725	1.398	4.65962	-0.0603223	7.45276	10.6066	5.06148e-09	2.6913e-08
gene_267879	6.97845	8.34652	4.08269	0	5.36019	5.9923	10.7087	5.08518e-09	2.70072e-08
gene_393730	-3.39214	-1.92261	2.70118	-3.39214	2.02988	5.32853	10.8691	5.10934e-09	2.71036e-08
gene_267708	8.42104	4.56724	5.68771	0	3.87986	6.05634	10.6936	5.22727e-09	2.76966e-08
gene_218264	3.32296	3.89257	-2.19408	1.71455	1.9206	8.61938	10.5871	5.24878e-09	2.77779e-08
gene_141745	5.98038	1.19461	1.81471	1.70929	5.59922	6.04197	10.5736	5.38189e-09	2.84489e-08
gene_218277	3.01399	3.91045	-1.80721	1.4524	0.942375	6.88915	10.5588	5.53162e-09	2.91904e-08
gene_218259	2.54042	2.85166	-2.97936	0.910276	0.300325	8.08262	10.5581	5.53933e-09	2.91904e-08
gene_34247	-3.27461	-7.44617	-1.67667	-9.53866	-6.37481	6.9152	10.6109	5.54159e-09	2.91904e-08
gene_464444	4.77643	0.277209	2.93072	6.9181	4.14951	4.55324	10.5915	5.67105e-09	2.98356e-08
gene_141877	8.99076	0	6.22045	0.743969	6.18201	6.63355	10.7543	5.67731e-09	2.98356e-08
gene_234092	-4.56782	-0.246793	-1.48934	-7.07222	2.2483	6.95427	10.5849	5.8137e-09	3.05169e-08
gene_218842	-5.61718	-7.37468	-5.67242	-5.40068	-7.39374	11.9459	10.5287	5.8508e-09	3.06759e-08
gene_267937	6.60703	4.96191	5.80053	0	1.10626	5.39693	10.631	5.85892e-09	3.06828e-08
gene_469901	-5.863	-3.60897	-1.05619	-5.79036	-2.45412	4.56405	10.7058	6.00323e-09	3.1402e-08
gene_362434	-2.82685	3.54269	3.45278	5.07364	-1.36821	5.74697	10.7027	6.03693e-09	3.15418e-08
gene_469844	-2.56684	-0.407629	2.7394	-0.275962	-1.02417	5.21393	10.5108	6.04894e-09	3.15679e-08
gene_141780	7.60345	-0.9206	3.97166	-0.582462	4.6819	8.78468	10.5032	6.13451e-09	3.19775e-08
gene_393963	-9.16892	-1.6805	-2.08505	-9.16892	-5.59851	6.5129	10.7613	6.18395e-09	3.2198e-08
gene_86595	-7.00992	1.41133	-1.11723	2.23379	-2.56503	6.47434	10.6885	6.19268e-09	3.22062e-08
gene_267704	7.17522	2.13359	4.43922	-1.7966	2.49782	6.51332	10.5462	6.24398e-09	3.24356e-08
gene_365255	-5.3632	-0.0510449	-0.212121	-5.3632	1.3987	5.36112	10.7446	6.37032e-09	3.30538e-08
gene_219123	7.44662	4.41069	3.82635	0	4.97094	5.24907	10.5769	6.46734e-09	3.35187e-08
gene_219056	7.1388	4.09358	3.19486	0.863833	4.3992	4.98073	10.5168	6.50877e-09	3.36947e-08
gene_398301	3.04611	5.46142	4.3401	0	0	4.46995	10.8546	6.5231e-09	3.37301e-08
gene_359281	-7.79908	-7.79908	1.75889	-7.79908	2.68181	8.80657	10.9531	6.62883e-09	3.4204e-08
gene_141873	9.07228	2.85383	6.04588	0	6.27441	6.65341	10.5633	6.62991e-09	3.4204e-08
gene_233879	0	0	5.1931	0	4.21855	4.699	11.0435	6.68032e-09	3.44247e-08
gene_92215	-1.82368	0.0931883	3.55607	-0.229087	0.33106	4.69054	10.6448	6.6983e-09	3.44779e-08
gene_469845	-3.15432	0.248322	3.48702	1.06829	0.029342	6.26144	10.4475	6.80576e-09	3.49911e-08
gene_399571	0	5.1146	7.01373	3.81578	2.48251	5.8445	10.6942	6.8512e-09	3.51846e-08
gene_34169	4.06603	3.35238	2.84763	-1.23393	-1.23393	4.49774	10.7481	6.90072e-09	3.53986e-08
gene_101563	-7.24384	3.77794	0.319796	-7.24384	3.096	8.72415	10.6912	7.00272e-09	3.58646e-08
gene_219431	-1.24804	-8.96406	-4.01297	-5.44903	-6.32714	7.22986	10.4318	7.00747e-09	3.58646e-08
gene_233851	-4.72224	-1.21667	1.52607	-4.72224	-1.5434	5.30757	10.6761	7.19268e-09	3.67707e-08
gene_267955	7.01887	5.6999	5.79311	0	0.673764	5.56571	10.5107	7.29998e-09	3.72566e-08
gene_469847	-1.6515	0.51576	3.81399	1.69334	0.311015	5.3347	10.4095	7.30425e-09	3.72566e-08
gene_267717	6.92784	3.8867	4.89817	0	1.61847	5.12899	10.5043	7.38498e-09	3.76258e-08
gene_369494	-6.51958	-4.84868	-1.50477	-6.20035	-1.99083	4.79397	10.5829	7.48659e-09	3.81005e-08
gene_218815	-5.49873	-5.05712	-5.97841	-5.04037	-7.99871	10.142	10.3838	7.66235e-09	3.8951e-08
gene_402454	4.07622	6.709	4.0476	0	2.3422	4.78425	10.4811	7.70529e-09	3.91178e-08
gene_219093	8.40654	2.55623	5.96801	0	4.61685	6.11144	10.4806	7.71251e-09	3.91178e-08
gene_401089	4.86245	5.07172	2.33198	0	4.37396	4.36638	10.4786	7.7414e-09	3.92202e-08
gene_233904	-4.37909	-1.67865	1.77326	-0.740344	-2.90282	5.2086	10.5637	7.75065e-09	3.9223e-08
gene_89721	2.65049	0.720334	3.7908	-1.1148	-0.148517	4.50638	10.4224	7.84513e-09	3.96566e-08
gene_401877	-5.1082	0.28944	0.225569	-5.1082	-3.07363	4.88452	10.6262	7.85951e-09	3.96848e-08
gene_340721	-1.29057	4.18172	1.3643	-2.92206	4.01895	5.46553	10.4176	7.91567e-09	3.99237e-08
gene_76930	-1.91322	0.212688	2.05667	-3.625	-1.85214	4.9201	10.4136	7.9743e-09	4.01744e-08
gene_141806	8.43453	1.08059	6.05942	0	6.61405	6.36789	10.4581	8.03582e-09	4.04392e-08
gene_34220	-4.30987	-8.47952	-1.76352	-10.1346	-6.16198	8.07699	10.3539	8.10271e-09	4.07304e-08
gene_218244	4.1889	3.81208	-1.4907	2.15091	1.2867	7.93293	10.3474	8.2008e-09	4.11775e-08
gene_393834	-1.64922	3.47852	1.59622	-1.64922	0.676635	4.15542	10.5992	8.24707e-09	4.13638e-08
gene_35752	-3.66814	-0.81499	1.11092	-3.66814	-0.861961	4.44404	10.5979	8.26473e-09	4.14063e-08
gene_141768	2.6299	-0.318281	0.119929	-3.16078	3.64185	5.14938	10.3869	8.37735e-09	4.19239e-08
gene_362478	-4.26796	1.87472	0.340152	-3.90956	-1.82905	4.7185	10.5092	8.54924e-09	4.27367e-08
gene_348192	-1.39939	0.411064	3.04419	-3.08787	0.778869	5.22705	10.3658	8.71001e-09	4.34922e-08
gene_253781	-3.29156	0.450333	0.43394	-8.99732	0.0863946	13.8209	10.2858	8.95258e-09	4.4654e-08
gene_402839	0	6.60504	7.60059	2.62918	3.43618	6.41116	10.5427	8.97177e-09	4.47003e-08
gene_83415	2.33935	3.28603	4.81588	-3.08683	7.91953	8.49708	10.3331	9.25339e-09	4.60525e-08
gene_479423	2.54622	10.0733	10.0187	0	9.56098	9.089	10.3753	9.35273e-09	4.64887e-08
gene_393667	-3.58538	3.02318	0.552384	-3.58538	2.18991	5.02466	10.5279	9.36166e-09	4.64887e-08
gene_267695	7.01117	3.87665	4.27025	0	2.91865	5.00762	10.3712	9.42335e-09	4.67436e-08
gene_386579	-3.25917	-3.17064	-0.0963039	3.37123	-2.14959	5.89976	10.2666	9.53705e-09	4.72556e-08
gene_250488	0.645354	5.47262	5.76848	0	4.13912	5.14649	10.3546	9.71353e-09	4.80772e-08
gene_362446	-7.72012	-2.87204	-4.31074	-0.913867	-2.34291	5.05746	10.4293	9.87464e-09	4.8821e-08
gene_399002	-2.90896	3.07633	4.29659	1.02863	-1.83682	7.63441	10.2401	1.00193e-08	4.94818e-08
gene_92217	-2.90637	-0.719552	2.73722	-1.09035	-2.18231	6.43114	10.2351	1.01137e-08	4.98868e-08
gene_359263	-6.38432	-6.38432	1.47717	-6.38432	2.59668	7.25863	10.7048	1.01234e-08	4.98868e-08
gene_338880	-3.70139	-1.11677	-1.96095	2.4797	-0.862922	4.69018	10.2084	1.06323e-08	5.23375e-08
gene_369969	-5.96308	-0.0499027	0.187015	-4.97036	0.700169	7.25143	10.1918	1.06775e-08	5.25028e-08
gene_219062	8.47558	3.72379	5.34529	0	5.3513	6.05652	10.2967	1.08016e-08	5.30549e-08
gene_412477	-7.5972	-1.90922	-3.44744	-7.5972	-1.97717	5.08165	10.4331	1.10836e-08	5.43809e-08
gene_469898	-4.82317	-3.12502	-0.458519	-4.82317	-1.52217	4.32421	10.4316	1.11146e-08	5.44736e-08
gene_399003	-1.73407	1.1399	2.77405	-1.23356	-4.84743	6.38631	10.4001	1.12185e-08	5.49233e-08
gene_344518	1.92455	-0.133784	3.09971	0.601241	5.46847	5.19236	10.1659	1.15106e-08	5.6292e-08
gene_362447	-7.31413	-3.91551	-4.17619	-1.86373	-2.0592	4.72369	10.3437	1.15247e-08	5.62997e-08
gene_467674	-1.91799	0.896159	1.28749	-5.30729	3.25077	6.61412	10.2018	1.1691e-08	5.70506e-08
gene_299888	-5.75687	3.32196	-0.550985	-0.0286597	0.434478	8.5206	10.1544	1.17619e-08	5.73074e-08
gene_218835	-5.22233	-7.23301	-5.05585	-5.71978	-5.60399	7.00003	10.154	1.17691e-08	5.73074e-08
gene_141838	2.17547	0.681524	5.57833	0	5.86048	5.12597	10.2231	1.23656e-08	6.01474e-08
gene_267973	4.81521	2.2949	4.42781	0	0	4.43013	10.4818	1.2482e-08	6.06481e-08
gene_218846	-5.55736	-7.18209	-5.57742	-5.31021	-6.21995	9.58803	10.1142	1.26812e-08	6.15496e-08
gene_267706	6.84293	3.87035	4.14407	0	3.00321	4.92998	10.2058	1.27643e-08	6.18861e-08
gene_469924	-6.26631	-3.98222	-1.22539	-6.06328	-2.17237	4.74424	10.2712	1.31392e-08	6.36268e-08
gene_362336	-1.52986	1.79004	-0.891828	-4.5907	1.55657	5.0373	10.1428	1.31623e-08	6.36268e-08
gene_401619	2.94955	1.34821	-1.5575	-0.366387	0.347921	4.8633	10.0941	1.31656e-08	6.36268e-08
gene_233849	-5.13791	-2.81222	1.26655	-5.13791	-0.0628478	5.49859	10.3315	1.3288e-08	6.41494e-08
gene_403157	-6.17638	-3.43365	-3.26371	-9.18053	-6.13812	6.43417	10.0869	1.3344e-08	6.43511e-08
gene_394091	-3.4125	-0.120245	3.83601	6.06338	0.81957	6.5262	10.2604	1.33983e-08	6.45439e-08
gene_267763	2.11898	2.39191	3.85478	-1.08354	6.46814	5.55849	10.0897	1.45239e-08	6.98912e-08
gene_233971	-1.99083	-0.5335	3.55549	-1.99083	2.38901	4.89776	10.2808	1.45473e-08	6.99296e-08
gene_141820	6.17867	0	4.39314	0	3.51479	4.73945	10.2959	1.46124e-08	7.01675e-08
gene_423800	-4.42159	-0.635742	2.2195	-4.35138	0.960909	5.68009	10.2067	1.47668e-08	7.08336e-08
gene_422174	2.13101	2.26518	5.71145	0	3.17136	4.94319	10.1127	1.51483e-08	7.25864e-08
gene_372071	4.7683	7.37482	4.43344	0	7.73319	5.92727	10.107	1.53066e-08	7.32668e-08
gene_35685	-4.65198	-1.88005	-0.497407	-5.42867	-2.79177	4.59057	10.0583	1.53968e-08	7.35913e-08
gene_93024	-3.46657	2.55857	-0.31883	-3.46657	1.20453	4.51517	10.2487	1.5407e-08	7.35913e-08
gene_86531	-4.91766	0.718736	1.74097	-3.32516	-3.10366	5.67945	10.1721	1.57229e-08	7.50206e-08
gene_99433	-8.32747	-0.845834	-0.867073	-5.95593	-1.49522	6.76531	10.1376	1.63117e-08	7.77477e-08
gene_219095	6.96111	1.24498	4.88669	0	3.62441	5.09111	10.0527	1.69154e-08	8.054e-08
gene_464447	1.12195	-2.62942	-0.149041	4.09294	2.27573	4.94195	9.95656	1.70382e-08	8.10393e-08
gene_267986	5.98863	4.87814	5.16297	0	0.676113	4.99986	10.0462	1.71195e-08	8.13403e-08
gene_393865	-3.93164	-1.40688	1.71661	-3.93164	0.00361326	4.94451	10.1845	1.72834e-08	8.20327e-08
gene_393912	-4.57601	-1.86028	2.61362	-4.57601	2.14389	6.23001	10.1742	1.7606e-08	8.34756e-08
gene_212473	9.48462	3.23182	6.59951	0	6.58509	7.0471	10.0295	1.76556e-08	8.36191e-08
gene_85509	-4.69927	-7.06171	-5.05122	-4.21722	-4.25386	6.38655	9.93705	1.76733e-08	8.36191e-08
gene_68211	-1.2628	-0.573441	0.946343	-5.88295	-5.88295	5.8352	10.1802	1.8837e-08	8.90316e-08
gene_34156	5.1299	4.26456	3.83065	0	0	4.37336	10.2445	1.89117e-08	8.9291e-08
gene_393841	-2.93153	3.24701	1.17001	-2.93153	0.737587	4.66371	10.1274	1.91474e-08	9.03092e-08
gene_393743	-5.87203	-1.73313	0.338922	-5.87203	-2.18447	5.35942	10.1238	1.9272e-08	9.07901e-08
gene_267991	3.83912	1.07106	0.77105	-3.03746	-0.336451	4.91919	9.93704	1.92896e-08	9.07901e-08
gene_212684	11.2808	5.63043	7.35328	4.20524	6.72491	8.43811	9.92349	1.95605e-08	9.19688e-08
gene_92486	-2.89507	-1.13114	1.43949	-5.1633	-2.52491	5.57212	9.91414	2.01292e-08	9.45442e-08
gene_212521	-0.0150474	-6.60426	-0.634545	-6.60426	-3.81486	5.50367	10.0531	2.03432e-08	9.54501e-08
gene_252621	-7.38092	-7.38092	1.15089	-7.38092	1.3044	7.57529	10.2901	2.06372e-08	9.6729e-08
gene_219089	4.35591	-0.438461	0.795379	-4.28203	0.967105	6.08323	9.89656	2.07987e-08	9.73848e-08
gene_267809	4.72688	7.15668	10.1456	1.72934	6.54822	8.69999	9.87959	2.12282e-08	9.92923e-08
gene_218825	-4.96268	-4.74509	-5.43727	-4.62411	-8.29996	9.95479	9.83062	2.15838e-08	1.00851e-07
gene_403350	3.65619	1.74349	1.52321	-1.7938	-2.39477	4.79847	9.82169	2.19493e-08	1.02453e-07
gene_83410	4.31248	4.14181	5.46227	-1.09606	8.62096	7.28479	9.83891	2.31563e-08	1.07975e-07
gene_386634	1.06647	-0.717472	4.05311	-2.10931	-1.29509	6.88678	9.7847	2.35306e-08	1.09607e-07
gene_267673	6.67381	2.03332	6.1457	0	2.7198	5.49835	9.87102	2.36515e-08	1.10056e-07
gene_403114	-5.74597	-3.51249	-3.43817	-8.0878	-5.86656	5.49823	9.77915	2.37772e-08	1.10527e-07
gene_267764	4.3699	6.02848	6.49662	0	1.74969	5.61453	9.86312	2.39993e-08	1.11445e-07
gene_401509	-4.93079	4.68432	1.69655	-0.270435	1.33427	6.94044	9.91681	2.49961e-08	1.15954e-07
gene_219101	6.8044	3.09571	3.95471	0	3.34985	4.82283	9.83214	2.54134e-08	1.17769e-07
gene_401612	5.68902	3.68387	0.638766	1.72494	2.88355	6.50011	9.73769	2.57062e-08	1.19003e-07
gene_267672	6.72633	2.0435	6.50632	0	2.92332	5.69917	9.80797	2.65745e-08	1.22897e-07
gene_233885	-1.38279	0.836434	3.67606	-3.11207	1.75344	5.74451	9.74081	2.78042e-08	1.28452e-07
gene_218536	8.93777	2.25086	5.8668	10.7076	4.71709	11.1985	9.69205	2.8013e-08	1.29204e-07
gene_267707	6.23081	3.84882	4.13535	0	1.93893	4.68872	9.77925	2.80244e-08	1.29204e-07
gene_469892	-6.22047	-2.50691	-0.80464	-6.22047	-1.86545	4.96788	9.91457	2.80647e-08	1.29258e-07
gene_402047	-0.791627	1.97338	0.810761	-4.34632	-4.34632	4.96197	9.95257	2.82563e-08	1.30008e-07
gene_469912	-6.08847	-2.16928	-0.852207	-6.08847	-2.64879	4.82823	9.90772	2.84132e-08	1.30571e-07
gene_267958	1.45715	-2.45241	-1.19263	-7.88202	-3.69939	6.95663	9.7287	2.84401e-08	1.30571e-07
gene_364995	-0.815308	-2.60004	-4.2087	-3.5926	0.520422	6.40351	9.68354	2.84655e-08	1.30571e-07
gene_218756	-3.62296	-3.55055	-6.14633	-5.22056	-5.86812	7.37753	9.66108	2.96959e-08	1.36076e-07
gene_233924	-2.56033	-3.64303	2.53892	-1.1475	0.124396	6.21942	9.65921	2.98009e-08	1.36419e-07
gene_83463	0.847372	1.68723	2.91314	-3.93367	6.08612	7.54806	9.70237	2.98725e-08	1.36608e-07
gene_267691	6.40284	1.96877	4.64825	0	2.66298	4.86391	9.7398	3.01467e-08	1.37722e-07
gene_141835	6.11632	0.510836	3.46073	-1.55106	3.79534	5.6027	9.69287	3.04074e-08	1.38772e-07
gene_90155	-0.542056	1.32399	1.55228	-2.16655	-1.40109	4.04975	9.6914	3.04908e-08	1.39012e-07
gene_218235	2.58241	3.39485	-2.30314	1.051	0.661536	7.6703	9.64457	3.06347e-08	1.39527e-07
gene_267956	6.45895	5.01121	4.75964	0.355897	0.676017	5.01857	9.68146	3.073e-08	1.3982e-07
gene_92216	-4.89303	-1.36457	2.12805	-1.65444	-1.42046	6.56242	9.63732	3.10558e-08	1.4116e-07
gene_393911	-4.91408	-1.6203	2.38807	-4.91408	1.98844	6.34605	9.8569	3.11364e-08	1.41384e-07
gene_141870	7.90572	1.51697	4.41066	5.45133	5.20687	5.63941	9.67326	3.12049e-08	1.41552e-07
gene_18861	-5.13892	0.691478	2.88735	-5.13892	-0.463217	6.73749	9.85359	3.13228e-08	1.41944e-07
gene_212567	11.6071	5.95421	7.91008	3.41499	6.89335	8.7875	9.66238	3.1846e-08	1.4417e-07
gene_141695	6.80897	2.26475	4.07649	0	6.28439	5.25365	9.709	3.19159e-08	1.44342e-07
gene_468251	-3.27549	-1.46688	0.753349	1.489	-2.51054	4.16282	9.77543	3.2343e-08	1.46127e-07
gene_219430	-1.28883	-8.55819	-3.78611	-6.16077	-4.60539	5.61996	9.73895	3.24489e-08	1.46459e-07
gene_362461	-3.35774	1.60006	4.86912	2.61325	1.32713	6.91692	9.76835	3.27634e-08	1.4773e-07
gene_479425	-3.26708	3.23007	5.58679	-3.26708	5.56218	7.83724	9.81542	3.35536e-08	1.51142e-07
gene_469842	-3.93031	-1.11553	2.19301	-0.165928	-0.966527	5.85251	9.58913	3.40102e-08	1.53046e-07
gene_92214	-2.63013	0.523056	3.78654	-0.257209	0.801575	5.38801	9.73253	3.49769e-08	1.57239e-07
gene_188587	5.70447	4.28374	2.67052	-3.2005	-0.6723	6.59859	9.6105	3.54667e-08	1.59282e-07
gene_469227	-6.41646	-2.53553	0.257195	3.50129	-0.853956	6.49578	9.72081	3.57337e-08	1.60322e-07
gene_398999	-1.86164	3.50769	3.6479	0.968603	-2.46906	6.49544	9.5608	3.58771e-08	1.60682e-07
gene_267987	5.65917	4.33771	4.55463	0	0	4.69513	9.88081	3.58854e-08	1.60682e-07
gene_267664	6.82959	2.04147	6.38276	0	2.86931	5.65689	9.64302	3.60666e-08	1.61334e-07
gene_400305	-5.84066	-2.93124	-0.303959	3.12849	-1.55925	7.39586	9.55288	3.64169e-08	1.62739e-07
gene_141898	9.24331	3.41359	5.75731	2.45538	6.4745	6.71373	9.58458	3.68376e-08	1.64456e-07
gene_469212	-0.944269	3.27575	2.64678	-3.9357	-2.99868	6.46453	9.54519	3.69496e-08	1.64793e-07
gene_188594	4.90884	1.90267	1.63929	-6.23373	-3.38553	9.60847	9.53619	3.75828e-08	1.67451e-07
gene_400303	-5.14736	-3.46995	-1.26946	2.34646	-2.73127	6.39163	9.53183	3.7893e-08	1.68667e-07
gene_232122	-6.97257	-4.18916	-3.30189	-3.51169	-1.99987	4.60034	9.6874	3.79829e-08	1.689e-07
gene_209487	0	6.98873	7.99658	0	5.12688	6.81234	9.80196	3.81275e-08	1.69376e-07
gene_403123	-5.357	-4.51175	-4.42005	-9.20999	-6.42647	7.43689	9.52074	3.8695e-08	1.71728e-07
gene_91092	-2.67163	0.0127622	-0.179435	-4.78067	-4.2572	4.5262	9.55872	3.90739e-08	1.73239e-07
gene_267884	6.11393	9.88706	5.17798	4.57986	7.86822	7.13956	9.55208	3.91489e-08	1.73401e-07
gene_469890	-6.13077	-3.01262	-0.810504	-6.13077	-1.78138	4.90229	9.72825	3.92696e-08	1.73765e-07
gene_394053	-9.56915	-2.53153	-2.54489	0.740997	-4.22365	7.13684	9.66226	3.97685e-08	1.758e-07
gene_403540	-5.25591	-3.62728	-3.82167	-9.94641	-5.3565	6.51632	9.50513	3.98526e-08	1.75999e-07
gene_219091	7.93833	3.11726	5.26444	0	4.61463	5.68462	9.58657	4.00479e-08	1.76689e-07
gene_362299	-5.79133	-0.42827	-2.86572	0.39928	-3.6655	5.62144	9.49338	4.07466e-08	1.79487e-07
gene_219070	8.58711	4.66592	5.63068	0	4.80975	6.15351	9.57705	4.07618e-08	1.79487e-07
gene_403357	1.12107	-0.522962	-0.70237	-4.68184	-4.68184	4.58492	9.73702	4.15498e-08	1.82779e-07
gene_468014	-6.53349	-1.06982	-3.50168	-2.62135	-5.54746	5.53962	9.47938	4.18388e-08	1.83753e-07
gene_76830	-4.05261	-1.17641	2.35956	-4.05261	1.60623	5.57246	9.69298	4.18528e-08	1.83753e-07
gene_394243	-7.47791	-5.25024	-0.859833	-4.50721	-0.858138	5.9595	9.63161	4.20616e-08	1.8449e-07
gene_212341	7.13402	0	5.22121	0.190196	4.56913	5.3592	9.64482	4.21289e-08	1.84606e-07
gene_92213	-1.76627	0.404856	3.04591	-0.785631	-1.99618	6.17572	9.47083	4.25196e-08	1.86137e-07
gene_466984	-4.39891	-2.39624	-3.11973	-6.25154	-3.11029	4.23052	9.51197	4.26467e-08	1.86512e-07
gene_212475	10.2239	3.89633	6.85603	2.28421	7.81032	7.68732	9.50276	4.294e-08	1.87555e-07
gene_236026	-1.66921	-5.11051	0.871172	2.23992	-5.46427	7.19804	9.46528	4.29682e-08	1.87555e-07
gene_92212	-3.92035	-0.885121	-0.559353	2.10268	-5.80305	7.00426	9.46106	4.33121e-08	1.88873e-07
gene_393727	-4.22926	-2.19938	2.78286	-1.23722	1.14592	5.93894	9.61005	4.37538e-08	1.90614e-07
gene_469891	-6.01223	-2.4289	-0.144621	-6.01223	-1.76809	5.18966	9.66369	4.4129e-08	1.92064e-07
gene_403372	3.88724	2.15206	1.45408	0.357994	-2.14534	4.56219	9.62929	4.5086e-08	1.96039e-07
gene_397286	-4.32607	1.5351	0.00634537	-2.47174	-3.31014	4.54999	9.59233	4.51956e-08	1.96327e-07
gene_233868	-1.52528	-3.58854	2.15581	-4.21335	0.870397	5.46366	9.47828	4.54243e-08	1.9713e-07
gene_469218	0	3.55063	5.98172	0	4.65361	5.17752	9.69791	4.59151e-08	1.99069e-07
gene_469893	-5.28506	-3.2411	-0.832197	-5.14409	-2.20988	4.3624	9.58199	4.60593e-08	1.99502e-07
gene_468012	-3.53621	-0.508981	-2.83195	-1.67483	-6.76618	4.80949	9.61211	4.65158e-08	2.01286e-07
gene_469294	-4.21788	-1.09961	0.111511	-4.21788	-0.102232	4.382	9.62945	4.69478e-08	2.0296e-07
gene_239239	-0.142725	-0.414291	4.13059	-2.68033	2.75799	5.79585	9.45927	4.70722e-08	2.03303e-07
gene_267670	5.98577	1.97505	5.17612	0	2.03678	4.91811	9.49661	4.73293e-08	2.04218e-07
gene_86671	-1.08489	6.66581	4.01694	2.41699	3.60049	5.4698	9.56159	4.78124e-08	2.06105e-07
gene_219065	7.87691	4.58934	5.01221	0	4.06072	5.61295	9.48449	4.84073e-08	2.08471e-07
gene_79180	-5.66635	-4.79265	0.553891	-5.24552	-3.22426	6.86886	9.39908	4.86958e-08	2.09513e-07
gene_219090	9.97473	5.39607	7.40661	0	6.03592	7.51592	9.46337	5.03455e-08	2.16404e-07
gene_89628	3.2187	4.36926	6.3652	0	3.0107	5.41332	9.45653	5.09898e-08	2.18827e-07
gene_267660	6.56717	3.85812	3.87608	0.26486	2.72196	4.78627	9.41068	5.1037e-08	2.18827e-07
gene_340099	-4.38353	-1.32437	0.819548	4.47203	1.84487	5.68319	9.52577	5.10548e-08	2.18827e-07
gene_468016	-5.70718	0.550481	-2.24088	-1.33007	-3.53322	4.58464	9.52344	5.12735e-08	2.19556e-07
gene_469315	-7.07067	-4.53508	-2.39278	-5.97501	-2.66631	4.7602	9.50991	5.256e-08	2.24851e-07
gene_239223	-2.35745	-2.09582	1.81588	-3.94943	0.465269	5.04066	9.39493	5.31067e-08	2.26974e-07
gene_362439	-2.8955	3.24835	0.246761	3.12809	1.9441	4.70021	9.50069	5.34561e-08	2.28251e-07
gene_267728	5.20424	1.94812	4.97156	0	1.5682	4.69987	9.41385	5.52035e-08	2.35284e-07
gene_99573	-8.20695	-3.30297	-2.38933	-5.4376	-3.31429	5.51207	9.48311	5.52074e-08	2.35284e-07
gene_401597	-5.29633	1.0122	2.13269	4.56311	1.90706	9.64415	9.32389	5.56796e-08	2.37072e-07
gene_469899	-5.90545	-2.97531	-0.806446	-5.83337	-1.86487	4.75909	9.47737	5.5791e-08	2.37322e-07
gene_100115	-6.69959	-2.28661	-1.77146	2.18272	-0.674811	5.69676	9.47044	5.65045e-08	2.40131e-07
gene_470177	-1.61144	1.74054	2.23096	-4.27289	0.0231344	5.66581	9.35	5.77781e-08	2.45312e-07
gene_469908	-6.8626	-2.25997	-0.31568	-6.79246	-1.50914	5.74956	9.45601	5.80203e-08	2.46109e-07
gene_79118	3.28695	-5.15289	0.341886	3.9503	-2.21344	9.81219	9.29429	5.93783e-08	2.51632e-07
gene_188752	9.44911	6.92188	6.49911	-1.16363	2.52127	9.02255	9.28772	6.01223e-08	2.54546e-07
gene_141809	9.18161	0	7.43687	0	6.99549	7.19439	9.50715	6.02069e-08	2.54665e-07
gene_47571	-3.37498	-3.66605	-0.980327	2.17228	-3.6182	5.45005	9.26468	6.28048e-08	2.65405e-07
gene_400297	-6.87366	-1.49084	0.399643	-6.87366	-1.98982	6.20496	9.46125	6.36757e-08	2.68833e-07
gene_399008	-3.06716	2.12023	2.54504	-0.837097	-3.09066	6.32323	9.25236	6.42883e-08	2.71166e-07
gene_393909	-1.8347	3.2994	2.52825	4.41571	-0.684106	4.59202	9.39464	6.49385e-08	2.73652e-07
gene_399428	-0.470422	4.07032	1.21918	-1.67036	1.63026	4.53512	9.24529	6.51554e-08	2.742e-07
gene_393703	-3.6305	1.89935	2.67412	-3.6305	0.749721	5.48239	9.44829	6.51902e-08	2.742e-07
gene_340720	2.64258	1.26315	4.56949	-1.78941	7.02496	6.61519	9.27784	6.61632e-08	2.78033e-07
gene_212338	7.52449	3.23144	5.04231	0	4.1296	5.4622	9.30831	6.71918e-08	2.82093e-07
gene_398980	-0.397726	2.23346	3.25745	-1.35722	-3.35741	6.62548	9.21531	6.89658e-08	2.89271e-07
gene_86657	-7.46898	3.0263	1.10437	-2.28722	-0.654611	8.14467	9.35964	6.92506e-08	2.90196e-07
gene_468560	2.43989	-3.91019	-0.719837	-1.693	1.94534	4.94574	9.32525	6.95794e-08	2.91303e-07
gene_16755	1.21545	-6.01284	-1.96256	-0.96362	-2.64707	5.9075	9.20793	6.99371e-08	2.92529e-07
gene_49690	1.41736	3.72558	4.82113	-0.263302	-1.2064	6.77055	9.19825	7.12341e-08	2.97678e-07
gene_267680	8.22495	4.7711	6.17857	0	3.56433	6.11273	9.27122	7.20015e-08	3.00386e-07
gene_91080	-2.11322	2.34898	-0.340487	-2.90771	-1.7795	4.72118	9.19249	7.20155e-08	3.00386e-07
gene_253782	-2.95972	0.577427	0.344495	-9.20101	-0.061051	11.7223	9.17573	7.27194e-08	3.03042e-07
gene_252184	-2.16801	1.55532	1.26816	-2.16801	2.81447	4.29069	9.38283	7.34192e-08	3.05676e-07
gene_76860	-4.92036	-0.356781	0.136501	-4.92036	0.388648	4.89936	9.37978	7.38278e-08	3.07094e-07
gene_399529	3.6354	5.84354	5.18029	0.98596	0	4.8753	9.39373	7.59648e-08	3.15691e-07
gene_469903	-6.388	-2.50534	-0.95395	-6.388	-2.39597	4.97866	9.35454	7.72932e-08	3.20916e-07
gene_219122	7.30477	3.18251	3.6736	-3.07969	4.33176	7.75092	9.18959	7.81053e-08	3.2399e-07
gene_344331	-5.61514	-2.79448	0.19117	-5.61514	-0.735059	5.14393	9.34476	7.86798e-08	3.26073e-07
gene_414488	-5.25495	-0.6263	-0.902219	-7.74743	2.09594	7.5373	9.18498	7.87857e-08	3.26212e-07
gene_49689	-2.7919	-0.122072	1.38891	-3.40018	-4.72476	7.01423	9.14062	7.94643e-08	3.28468e-07
gene_86528	-1.76997	2.1666	2.63659	-4.33319	-1.58101	5.98899	9.18034	7.94764e-08	3.28468e-07
gene_267951	3.25652	1.821	1.5039	-4.67185	-3.23474	6.11379	9.17115	8.08629e-08	3.33893e-07
gene_16611	1.81014	3.99503	6.82298	2.90123	3.47759	5.69886	9.16187	8.14933e-08	3.36188e-07
gene_47581	-3.35909	0.197969	0.973349	-5.16137	-2.6852	5.31481	9.15926	8.26924e-08	3.40823e-07
gene_403373	-0.599228	-1.71538	-2.01411	-6.16875	-7.4066	5.54019	9.29048	8.35913e-08	3.44213e-07
gene_267658	5.75001	0	4.77509	0	3.18234	4.74359	9.32433	8.3834e-08	3.44897e-07
gene_260620	-3.40334	-2.21969	-0.379837	-5.29026	0.874061	5.01457	9.14962	8.42078e-08	3.46119e-07
gene_464400	-0.851445	0.534793	2.40897	-2.21828	0.848916	4.37506	9.14757	8.4533e-08	3.4714e-07
gene_405396	-6.03905	-1.04678	-0.266756	0.407857	-1.33851	5.34069	9.22719	8.58746e-08	3.52328e-07
gene_79120	3.68938	-5.03982	2.33267	1.68872	-3.67625	9.04501	9.09302	8.69808e-08	3.56542e-07
gene_363622	3.40757	5.16189	1.78779	-1.81433	2.68006	5.0327	9.12996	8.73825e-08	3.57863e-07
gene_401167	0.161834	2.0138	1.1393	-3.62761	-3.62761	4.69727	9.32206	8.76603e-08	3.58675e-07
gene_347119	2.235	-0.0842751	-0.472974	-3.37466	-0.674335	4.30822	9.12603	8.80312e-08	3.59867e-07
gene_218817	7.88966	0	6.5001	1.5942	4.5524	6.09468	9.23161	8.97479e-08	3.66552e-07
gene_92224	2.59815	1.05442	4.46074	1.4944	0.707239	4.27167	10.1514	9.13727e-08	3.7285e-07
gene_362302	-3.78449	0.168488	-2.80104	1.47342	-2.48724	5.959	9.06303	9.20798e-08	3.75396e-07
gene_330670	-4.50954	-4.50954	-0.0802158	-4.50954	0.584819	4.53905	9.40142	9.69459e-08	3.94877e-07
gene_200956	0.875982	0.200007	4.33864	-2.18435	2.68768	5.55899	9.07124	9.76041e-08	3.9689e-07
gene_423792	-4.13119	-0.554725	1.10555	-0.467509	-0.375378	7.67627	9.02107	9.76162e-08	3.9689e-07
gene_219054	7.3966	4.50586	3.62733	1.91942	4.59469	5.17166	9.06481	9.78589e-08	3.97519e-07
gene_469803	-1.64673	1.24201	1.80922	-3.49216	1.00553	4.89097	9.06313	9.81194e-08	3.98011e-07
gene_218853	-5.48719	-6.8089	-5.33765	-5.04149	-5.80956	9.83082	9.02941	9.81565e-08	3.98011e-07
gene_267974	8.04139	4.85145	5.05979	0	5.81903	5.86569	9.10472	9.82546e-08	3.9805e-07
gene_218813	-4.36403	-7.38321	-5.05331	-4.70312	-5.78018	7.72503	9.02234	9.94839e-08	4.02668e-07
gene_219085	7.22984	4.33665	4.17935	0	4.5175	5.1705	9.09486	1.00083e-07	4.04731e-07
gene_397553	2.26197	5.70906	3.01741	0	4.36658	4.38904	9.08921	1.01147e-07	4.08668e-07
gene_267831	4.98576	6.81025	5.68582	2.32327	9.26077	6.87946	9.04606	1.01383e-07	4.09254e-07
gene_206870	2.7219	3.70672	1.43524	-3.70425	-1.72035	5.55249	9.05053	1.01489e-07	4.09316e-07
gene_188505	10.7099	8.18599	7.80037	-0.307383	3.71179	9.60735	9.00923	1.01995e-07	4.10987e-07
gene_141808	6.77795	2.45557	4.36188	0	4.35277	5.00472	9.08131	1.02652e-07	4.13267e-07
gene_338885	-4.11482	-2.65196	-0.284986	2.94662	-2.40475	5.84425	8.99125	1.05543e-07	4.24527e-07
gene_199445	0.0296605	-4.40224	-2.69405	-5.56455	-3.37341	4.81423	8.99028	1.05739e-07	4.24574e-07
gene_218920	-5.92238	-4.9598	-0.948335	-7.28944	-2.34872	5.56779	9.02875	1.05743e-07	4.24574e-07
gene_402988	0	6.0079	5.93508	0	4.39584	5.2942	9.22301	1.07738e-07	4.32197e-07
gene_469201	-4.58304	-5.00257	-1.69194	-6.89278	-4.15546	5.01266	8.97996	1.07835e-07	4.32203e-07
gene_219427	-0.298166	-8.30295	-3.00207	-4.18539	-4.57514	5.95574	9.0772	1.10197e-07	4.41279e-07
gene_393910	-4.00279	-0.226549	2.83104	-4.00279	2.60978	5.99362	9.15411	1.11343e-07	4.4547e-07
gene_344334	-8.20168	-3.58523	-2.32536	-7.72615	-1.80864	5.72013	9.10005	1.1169e-07	4.46464e-07
gene_85816	4.84685	-3.95625	2.71459	4.04872	-1.51024	8.50429	8.95178	1.13775e-07	4.54393e-07
gene_468010	-6.92584	-0.749631	-2.10957	-2.8557	-5.6692	4.93225	9.08322	1.15215e-07	4.59737e-07
gene_267663	6.81814	2.00718	5.26519	0	3.46252	5.19434	9.00652	1.18072e-07	4.70488e-07
gene_393654	-4.55131	-2.44259	0.480758	-4.55131	0.727138	4.79811	9.12174	1.18118e-07	4.70488e-07
gene_212509	-3.1496	-6.79628	0.184836	-6.79628	-1.04697	6.00422	9.08804	1.18241e-07	4.70564e-07
gene_218269	2.2414	3.29211	-2.36663	1.04974	0.329772	8.49214	8.92886	1.18848e-07	4.72562e-07
gene_398125	4.88009	7.39958	4.01858	0	5.35794	5.25356	9.00205	1.19065e-07	4.73009e-07
gene_49685	1.34846	4.44685	6.00804	1.29051	0.705261	6.90221	8.92488	1.19751e-07	4.75316e-07
gene_372011	6.13447	8.72243	5.16893	0	6.70597	6.29768	8.99063	1.21637e-07	4.82376e-07
gene_246678	-6.43517	-2.27061	-0.693902	-6.23564	-0.914482	5.28715	9.05025	1.22447e-07	4.85161e-07
gene_76857	-4.29179	0.988048	-1.0754	-5.14679	-0.707925	4.74101	8.93934	1.2518e-07	4.95556e-07
gene_331512	-3.17471	-0.165582	0.798742	-3.17471	2.72851	4.65911	9.08899	1.25398e-07	4.95981e-07
gene_401580	-5.19074	3.41137	0.609469	-1.92848	0.245061	6.12484	9.03588	1.2574e-07	4.969e-07
gene_228645	-5.06237	-1.28172	-0.586456	-5.06237	-2.02921	4.42385	9.07451	1.28758e-07	5.07991e-07
gene_469838	-2.54683	1.58381	4.06766	1.30734	0.769207	7.10095	8.88674	1.28772e-07	5.07991e-07
gene_267985	3.4915	1.85326	1.54767	-3.1261	-2.00687	5.0533	8.92213	1.29314e-07	5.09681e-07
gene_372008	7.0336	8.33572	5.06156	0	7.64622	6.45155	8.95272	1.3059e-07	5.14132e-07
gene_393768	-3.38661	2.59011	3.17408	-3.38661	2.07699	5.76327	9.06644	1.30671e-07	5.14132e-07
gene_188591	9.79368	7.45051	6.65346	-1.14964	3.11459	9.49991	8.8775	1.31059e-07	5.15208e-07
gene_402456	2.73956	3.17049	2.97444	0	0	3.88765	9.15022	1.31731e-07	5.17399e-07
gene_364564	0.86047	5.48156	4.36786	0	4.09714	4.57983	8.94749	1.31877e-07	5.17522e-07
gene_219354	-1.96315	0.412594	4.77068	5.11158	3.08888	5.80439	8.99964	1.34448e-07	5.27153e-07
gene_233886	-3.56622	-1.00476	2.39968	-0.704485	-0.645935	5.0971	8.99837	1.34763e-07	5.27929e-07
gene_393878	-2.67435	3.48812	3.17562	-0.774227	0.250703	5.22525	8.99565	1.35443e-07	5.3003e-07
gene_362471	-1.82265	5.06604	2.14729	3.04329	1.67852	4.86142	8.99529	1.35534e-07	5.3003e-07
gene_267718	6.90252	3.92161	6.85505	0	2.53782	5.95712	8.91937	1.39015e-07	5.43169e-07
gene_218826	-5.27974	-6.35342	-4.7937	-5.22804	-5.97969	8.71679	8.84319	1.39915e-07	5.46213e-07
gene_267788	5.16366	6.9194	7.48878	0	9.74122	7.59532	8.90947	1.41619e-07	5.52388e-07
gene_219433	-2.39899	-11.0146	-3.77914	-5.97026	-5.74583	7.43607	8.91883	1.47939e-07	5.76541e-07
gene_141871	8.80184	3.53325	6.1805	0	6.15173	6.52551	8.88217	1.49059e-07	5.80403e-07
gene_16730	-1.51958	1.96821	2.31472	-1.51958	-0.140526	4.11176	8.98873	1.50619e-07	5.8597e-07
gene_86672	-4.0025	4.98486	2.86971	0.135263	1.05056	6.63357	8.93659	1.51076e-07	5.87244e-07
gene_218792	-2.57452	-2.93743	-3.60728	-6.00195	0.824901	6.85012	8.79923	1.52145e-07	5.90889e-07
gene_287941	0	3.31105	4.5393	0.483003	5.41956	4.64022	8.97455	1.52725e-07	5.9263e-07
gene_267747	2.69289	7.01544	8.98445	3.00122	9.53238	8.15507	8.81223	1.57741e-07	6.11569e-07
gene_362017	-8.18363	-0.67231	0.356997	-8.18363	-1.50575	7.42866	8.9608	1.58517e-07	6.14049e-07
gene_469067	-0.939983	1.92255	3.03634	-1.78226	3.7974	4.7741	8.81141	1.59421e-07	6.17022e-07
gene_402432	-1.8244	3.69615	2.99823	-1.8244	1.52038	4.66696	8.9554	1.60093e-07	6.19092e-07
gene_377474	-3.54348	-0.766804	2.02365	-3.54348	1.35419	4.97114	8.94203	1.64059e-07	6.33883e-07
gene_400299	-5.89871	-2.62249	-0.466796	0.205139	-4.49435	4.9541	8.88976	1.64754e-07	6.36022e-07
gene_362301	-5.32296	0.331887	-2.223	1.53688	-1.97786	6.37837	8.75621	1.65158e-07	6.37038e-07
gene_93267	-0.466488	-1.12756	-1.14815	-4.94925	-4.94925	4.32222	8.96941	1.66061e-07	6.39975e-07
gene_313538	-10.1613	-0.264483	-1.11003	-0.287797	-0.889919	8.70146	8.88444	1.66387e-07	6.40682e-07
gene_99425	-7.83564	-1.11275	-0.549951	-1.73824	-1.26892	6.53934	8.85835	1.70073e-07	6.54318e-07
gene_241617	0.703976	-2.74586	1.3372	-4.75682	-2.6376	5.30654	8.77221	1.71695e-07	6.59993e-07
gene_467676	-0.0130909	3.20152	3.52345	-2.09999	-0.611955	5.63524	8.73268	1.72743e-07	6.62917e-07
gene_219098	6.57471	0	5.11465	0	4.33913	5.0978	8.92711	1.72749e-07	6.62917e-07
gene_242690	-2.22509	2.15032	-0.858608	3.26694	0.600568	5.45122	8.70594	1.81789e-07	6.97012e-07
gene_363632	-3.05707	-1.15667	0.681726	-1.80273	-4.77213	5.27609	8.70523	1.82039e-07	6.97377e-07
gene_401547	-6.65475	-2.23508	-1.79053	2.19904	-0.939724	5.63189	8.83522	1.82271e-07	6.97676e-07
gene_403532	-3.98124	-4.38919	-4.56133	-6.14	-6.7259	6.13627	8.70365	1.82586e-07	6.97876e-07
gene_86662	-4.77621	3.05195	0.919919	-1.54303	-1.12788	5.65825	8.83415	1.82633e-07	6.97876e-07
gene_260546	-6.64358	1.19786	-0.51777	-8.28561	1.93779	8.26273	8.72712	1.86999e-07	7.13952e-07
gene_469473	-4.57035	-1.05185	-0.0646178	-4.57035	-1.72232	4.38638	8.86792	1.87918e-07	7.16853e-07
gene_267709	5.09164	0.730077	2.27205	-3.1918	1.32474	5.9723	8.71851	1.90073e-07	7.24462e-07
gene_47586	-4.07309	-1.69303	0.229664	-5.87393	-2.68932	5.27258	8.70901	1.93523e-07	7.3699e-07
gene_1832	-1.48206	0.778435	0.497245	-2.93051	2.89829	4.49065	8.70716	1.94205e-07	7.38961e-07
gene_267796	5.25898	5.72056	8.27136	0.26114	4.46862	6.97255	8.69336	1.97601e-07	7.51252e-07
gene_374518	0	3.09984	5.80677	1.47762	3.27326	4.9835	8.83081	1.98809e-07	7.55207e-07
gene_470162	3.16813	1.11526	1.90231	-3.21496	-1.54809	5.06647	8.6915	2.00051e-07	7.59283e-07
gene_470012	-0.725986	2.33357	1.46364	-1.2967	5.39275	7.68459	8.64895	2.02697e-07	7.68678e-07
gene_212682	12.6851	7.44135	8.69514	6.29201	8.0263	9.80724	8.67569	2.04338e-07	7.74252e-07
gene_468017	-6.3148	-1.0208	-4.01637	-3.64922	-3.83285	5.33378	8.63939	2.06433e-07	7.81534e-07
gene_393692	-5.45157	1.56713	2.59218	-4.54633	0.665851	6.92067	8.76259	2.0855e-07	7.88887e-07
gene_372072	3.84363	4.51328	3.0874	0	5.91742	4.57937	8.70042	2.09711e-07	7.92613e-07
gene_212342	7.02778	1.5126	5.14352	0	5.31081	5.37705	8.69561	2.11616e-07	7.99141e-07
gene_36960	-4.24024	-2.04996	-3.05026	-6.04719	-2.50238	4.23433	8.65893	2.12789e-07	8.02899e-07
gene_218233	2.02153	2.47708	-2.73074	0.789726	0.134659	6.24336	8.62216	2.13347e-07	8.04331e-07
gene_266051	0	8.75377	7.35903	0	8.72351	7.28956	8.84233	2.14597e-07	8.08369e-07
gene_267749	3.64575	9.79594	6.74086	4.65909	8.82963	7.50072	8.64744	2.15592e-07	8.11439e-07
gene_468063	-2.60754	0.0753789	1.79288	-2.60754	2.84603	4.57748	8.7856	2.18555e-07	8.21906e-07
gene_79125	3.98368	-4.63104	2.1579	3.98235	-2.63026	9.67469	8.60394	2.20906e-07	8.30056e-07
gene_399061	-4.27453	-1.32905	1.59368	-0.24647	-2.04343	5.02748	8.7293	2.21842e-07	8.32877e-07
gene_393999	-8.44707	-2.63775	-2.82269	0.291819	-4.19507	5.95054	8.72583	2.23275e-07	8.37559e-07
gene_233921	-3.21063	1.0582	3.94227	-1.61672	1.66116	6.00753	8.72345	2.24265e-07	8.40576e-07
gene_100073	-4.29884	1.45516	-1.96284	-5.5274	-0.302414	6.12781	8.58906	2.27285e-07	8.51185e-07
gene_91088	-2.31949	1.40987	-1.14943	-4.27247	-3.65369	5.20593	8.5811	2.30771e-07	8.63525e-07
gene_233898	-2.96042	-0.972134	1.92967	-6.00762	0.37555	6.77228	8.61391	2.31756e-07	8.66491e-07
gene_403643	2.8828	6.59279	4.39405	0.070749	6.5226	5.28628	8.60685	2.32864e-07	8.69913e-07
gene_369960	-2.82418	0.483542	-0.552357	3.69393	0.619674	5.7408	8.56944	2.35975e-07	8.80803e-07
gene_47585	-2.01844	-2.48836	1.06756	-5.26033	-2.07784	5.36701	8.60377	2.36256e-07	8.81125e-07
gene_313622	-6.34696	-2.46288	0.218258	-5.84938	-0.881757	5.72206	8.69241	2.37571e-07	8.84591e-07
gene_86597	-5.05344	0.0722525	-2.36673	1.67045	-2.1616	6.20331	8.5659	2.37578e-07	8.84591e-07
gene_90450	-5.45831	-4.60978	-1.37738	-7.35553	-4.23629	5.78725	8.55797	2.41213e-07	8.97382e-07
gene_92582	-6.06041	3.34087	2.51842	-3.43251	0.954333	7.75231	8.67121	2.47113e-07	9.18104e-07
gene_403577	-4.3924	0.766535	1.43063	-4.3924	-0.555625	5.15074	8.71857	2.4719e-07	9.18104e-07
gene_13012	1.79443	-0.731817	-0.849174	-3.55248	0.404083	4.31086	8.57816	2.48023e-07	9.2044e-07
gene_469839	-2.26234	0.214631	3.56403	1.02414	0.142297	7.26909	8.53154	2.53722e-07	9.40816e-07
gene_34227	7.76718	4.23019	5.47992	3.62853	2.71319	5.67036	8.56052	2.54287e-07	9.42138e-07
gene_233941	-4.08562	-1.14057	2.81275	-1.63038	3.56682	6.27632	8.65516	2.54595e-07	9.42502e-07
gene_393964	-9.0461	-1.8983	-1.992	-9.0461	-3.77109	6.48066	8.69541	2.57944e-07	9.5412e-07
gene_401534	-2.33519	1.53229	1.05341	4.96641	1.58155	5.73186	8.52153	2.58633e-07	9.5588e-07
gene_219425	-0.546682	-9.55829	-3.20384	-5.09346	-4.29047	6.91871	8.60934	2.63607e-07	9.73469e-07
gene_394201	0.346619	3.38802	1.07207	-1.41674	2.03455	4.06385	8.53489	2.69259e-07	9.92401e-07
gene_49688	0.271919	2.14754	3.66608	-0.953904	-2.61436	7.20719	8.50034	2.6934e-07	9.92401e-07
gene_141224	-5.35407	4.20541	1.61651	-5.35407	2.12472	7.14917	8.67179	2.69394e-07	9.92401e-07
gene_386240	-4.35119	-3.20056	-0.366633	-6.06118	-1.09146	5.19383	8.49804	2.70526e-07	9.95757e-07
gene_393728	-4.89919	-1.67415	1.85363	-2.67319	-0.00262009	5.7395	8.61304	2.75335e-07	1.01263e-06
gene_394068	-1.77687	0.4381	3.22612	6.04651	1.35378	6.49232	8.48532	2.77196e-07	1.01864e-06
gene_141874	8.27783	2.94047	6.01269	0	6.99474	6.35953	8.55018	2.7828e-07	1.02179e-06
gene_255606	-3.14696	-0.31221	2.35333	-3.14696	3.62763	5.36823	8.64559	2.82699e-07	1.03718e-06
gene_313527	3.24572	-0.627088	1.23711	-2.79625	0.713385	4.62001	8.50468	2.85161e-07	1.04536e-06
gene_401168	4.01121	4.4915	4.30136	0	0.835639	4.40752	8.52717	2.90617e-07	1.06449e-06
gene_352461	-4.42307	0.946446	-2.0347	-2.67149	-5.09237	11.9795	8.45556	2.92282e-07	1.06972e-06
gene_469206	1.82386	3.11042	4.41004	-2.84017	-0.51569	6.56026	8.45458	2.94009e-07	1.07517e-06
gene_212467	7.20334	3.87896	4.4304	0	6.06059	5.42872	8.5205	2.94295e-07	1.07534e-06
gene_349389	-3.0511	-0.840665	-0.908136	-4.88679	-5.15334	4.37155	8.59882	2.98082e-07	1.0883e-06
gene_344352	-4.99352	0.206793	-0.710682	1.53657	-0.239006	11.7144	8.43519	2.9945e-07	1.09086e-06
gene_236027	6.22537	-2.6975	3.82379	3.88014	-0.035564	9.18759	8.44494	2.99488e-07	1.09086e-06
gene_102678	-4.0285	-0.970104	-0.397474	-2.01072	-3.91616	4.39699	8.4449	2.9951e-07	1.09086e-06
gene_469897	-5.51165	-2.13464	-1.00896	-5.51165	-1.93639	4.47453	8.60685	3.03595e-07	1.10485e-06
gene_469205	-2.12504	1.05522	1.67424	3.85678	-3.31572	6.51915	8.42739	3.09733e-07	1.12628e-06
gene_402092	4.16289	5.21769	2.6858	0	4.89752	4.47538	8.47724	3.19321e-07	1.16021e-06
gene_469907	-4.8536	-2.67715	-0.523037	-4.78074	-0.941901	4.36766	8.531	3.20756e-07	1.16448e-06
gene_469910	-3.39798	-4.16432	-1.33972	-5.33575	-1.7839	4.27149	8.43127	3.27866e-07	1.18934e-06
gene_396780	0.521558	0.96028	4.8723	4.01749	1.81963	5.32542	8.39382	3.30315e-07	1.19726e-06
gene_467997	-4.34959	-1.17436	-2.96508	-3.19703	-6.50412	4.99226	8.38932	3.33177e-07	1.20666e-06
gene_468725	-2.31916	-1.46539	0.277341	-4.26033	-1.55785	4.38393	8.41617	3.37416e-07	1.22103e-06
gene_237871	-5.99895	-0.973809	1.14633	-4.58903	-1.34884	6.03739	8.50217	3.38452e-07	1.2238e-06
gene_233859	-1.22376	2.02863	4.32173	-1.22376	4.00592	5.0154	8.54176	3.4228e-07	1.23665e-06
gene_365257	-4.99106	-0.173516	1.36788	0.122476	-2.15096	5.47285	8.49495	3.43032e-07	1.23838e-06
gene_282885	-6.57478	-1.4807	0.00747218	-6.57478	-1.54765	5.71805	8.53825	3.44501e-07	1.24268e-06
gene_401572	5.26956	3.16965	2.96185	7.46295	2.41997	5.60329	8.35494	3.5589e-07	1.28274e-06
gene_99561	-8.50133	-2.25348	-2.52527	-1.40734	-3.59702	5.85896	8.46783	3.60818e-07	1.29946e-06
gene_394054	-8.35997	-2.34755	-0.97741	1.92098	-2.91351	7.05568	8.46101	3.65437e-07	1.31505e-06
gene_416159	-1.00126	-0.560161	0.983221	-2.76997	2.60581	4.41561	8.37266	3.66541e-07	1.31797e-06
gene_16583	1.7114	0.853738	0.912425	2.97623	5.00141	9.00348	8.33496	3.69795e-07	1.32861e-06
gene_267678	7.29666	5.29755	5.17069	0	3.17866	5.41655	8.39768	3.71078e-07	1.33216e-06
gene_467992	-7.51809	-0.961865	-2.64959	-2.98763	-4.97465	5.15487	8.4462	3.75665e-07	1.34755e-06
gene_85821	4.87661	-5.15604	2.68835	4.41776	-1.75944	12.6192	8.3251	3.76856e-07	1.35075e-06
gene_80468	-5.02396	-0.890661	-2.95981	-10.7375	0.556907	9.07702	8.35441	3.79502e-07	1.35915e-06
gene_267679	7.62807	4.40957	7.17695	0	3.56371	6.34839	8.38526	3.79887e-07	1.35945e-06
gene_241612	0.348077	-2.19032	2.1408	-3.42901	-1.05731	5.16976	8.31396	3.85004e-07	1.37667e-06
gene_107122	-3.76051	0.363451	-1.78935	-8.24082	1.67094	7.70424	8.34561	3.85915e-07	1.37883e-06
gene_250470	-6.20561	1.51648	0.518219	-8.66491	2.65139	9.32079	8.34434	3.86845e-07	1.38106e-06
gene_218589	4.41872	8.30091	4.2499	1.01894	5.50417	8.59349	8.30902	3.88667e-07	1.38647e-06
gene_79115	3.90754	-4.85631	2.4896	3.10783	-2.32901	9.1163	8.30693	3.90232e-07	1.39095e-06
gene_219084	6.09638	2.50851	3.80327	0	3.63487	4.56946	8.36959	3.91307e-07	1.39368e-06
gene_212508	-4.63755	-6.44567	-0.0274331	-4.65549	-0.975336	5.57475	8.39174	3.9633e-07	1.41046e-06
gene_79129	3.37139	-4.82002	1.55816	2.81972	-2.97812	8.58992	8.29623	3.98329e-07	1.41646e-06
gene_338879	-7.55321	-5.05621	-2.35692	0.489152	-1.64672	5.56184	8.41159	4.00723e-07	1.42384e-06
gene_393913	0	3.55226	6.07525	4.69917	3.5663	5.21291	8.44996	4.01086e-07	1.42401e-06
gene_267823	5.94923	5.36643	4.98525	-2.76641	8.3177	8.7317	8.31573	4.08513e-07	1.44924e-06
gene_469232	-3.14641	-3.30025	-0.419297	3.42961	-0.990825	6.86521	8.27332	4.16243e-07	1.4755e-06
gene_218852	-5.78901	-7.24972	-4.84654	-5.456	-5.18607	10.1267	8.27088	4.18199e-07	1.48127e-06
gene_188648	7.70819	5.51501	7.57004	0.850556	1.4715	6.63775	8.29227	4.2376e-07	1.49979e-06
gene_395466	0.783624	-1.56211	2.64063	-1.56211	2.89982	4.3418	8.39694	4.24398e-07	1.50087e-06
gene_468421	-4.35623	-0.469103	0.71531	-4.35623	-0.853599	4.66331	8.42453	4.24934e-07	1.50159e-06
gene_86673	-3.18909	6.08451	4.09446	1.27494	2.78736	6.97095	8.37644	4.27888e-07	1.51084e-06
gene_239243	-4.27492	-4.36403	-0.679402	-6.82155	-1.89847	5.41464	8.28811	4.30582e-07	1.51917e-06
gene_86652	-4.53867	3.14956	0.597631	-1.65645	0.909933	5.54533	8.37055	4.32616e-07	1.52515e-06
gene_468026	-7.22539	-1.87677	-3.69284	-3.83674	-5.1069	5.79944	8.24774	4.37205e-07	1.54012e-06
gene_76856	-5.16636	-0.133843	0.22963	-4.90577	-0.240863	5.02786	8.36297	4.38782e-07	1.54371e-06
gene_399334	0.993604	1.52958	4.04591	-0.70463	2.55412	4.44188	8.27806	4.38908e-07	1.54371e-06
gene_219217	4.15112	1.94384	3.138	-4.94813	-1.66661	7.4199	8.27113	4.44743e-07	1.56301e-06
gene_91084	-2.55877	2.25647	-0.55226	-2.56072	-3.12027	5.9113	8.23619	4.47012e-07	1.56977e-06
gene_267701	6.50284	4.36132	4.30572	0	3.13276	4.86901	8.29844	4.47662e-07	1.57082e-06
gene_267737	4.24057	6.48198	7.2793	4.81346	1.67653	6.20529	8.25892	4.516e-07	1.58341e-06
gene_219408	6.35652	3.48705	1.77903	5.14322	3.18532	6.61069	8.2287	4.53491e-07	1.5888e-06
gene_218539	12.1035	4.9909	9.87641	13.5765	8.64579	10.3158	8.25609	4.54044e-07	1.58951e-06
gene_394202	-1.64958	1.72573	1.36377	-1.64958	2.82354	4.11117	8.38757	4.54969e-07	1.59151e-06
gene_219100	9.47677	4.497	7.49653	0	6.01037	7.26933	8.28846	4.56199e-07	1.59457e-06
gene_340726	2.86236	3.44178	4.05008	-2.32882	6.92945	6.95315	8.25634	4.57461e-07	1.59775e-06
gene_80482	-4.19502	1.39699	-0.425327	-6.6975	2.42297	7.08275	8.25071	4.62399e-07	1.61374e-06
gene_393885	-5.22632	-2.04989	-4.43035	-2.70235	-2.66215	5.09321	8.21722	4.63605e-07	1.6167e-06
gene_464350	1.5895	0.239073	0.626101	4.48706	0.454258	4.43764	8.21464	4.65906e-07	1.62347e-06
gene_393737	-3.1545	1.77997	2.50352	-3.1545	0.683194	5.02157	8.37043	4.69612e-07	1.63512e-06
gene_350266	-7.64413	-4.37463	-1.47405	-0.885866	-2.78802	6.32858	8.21006	4.70031e-07	1.63532e-06
gene_393702	-4.80371	-0.0350674	0.741756	-4.80371	-1.26737	4.96428	8.36659	4.72962e-07	1.64425e-06
gene_479424	3.23097	8.71674	7.11902	0	7.13557	6.7795	8.26792	4.74277e-07	1.64755e-06
gene_80463	-8.38428	3.48536	2.26255	-8.38428	3.65487	10.4586	8.36322	4.7592e-07	1.65198e-06
gene_79116	4.43367	-5.32695	2.59769	3.62058	-1.71152	10.5719	8.201	4.7828e-07	1.65889e-06
gene_267768	1.59778	6.44367	5.84979	0	7.1154	5.79686	8.25848	4.82831e-07	1.67339e-06
gene_212381	8.00773	1.51944	5.3857	4.35055	4.99884	5.82918	8.21676	4.89439e-07	1.69499e-06
gene_219113	-1.25201	-5.19322	-4.21751	-3.80856	-4.75441	5.9563	8.18763	4.90731e-07	1.69816e-06
gene_86627	-4.25779	1.76429	3.46862	-2.43867	1.82909	6.60568	8.30257	4.91199e-07	1.69821e-06
gene_393833	1.07053	4.13681	2.59072	-0.707739	1.57093	4.14993	8.21871	4.91497e-07	1.69821e-06
gene_394069	-3.20532	-0.668942	2.60547	4.72944	1.20755	5.41008	8.28188	5.10562e-07	1.76273e-06
gene_66485	10.2727	4.36861	8.65617	4.73467	4.28035	8.1321	8.19314	5.12021e-07	1.76641e-06
gene_141821	9.29749	3.35201	8.07229	0	6.96329	7.51841	8.22683	5.12643e-07	1.76721e-06
gene_141239	-7.70973	3.41026	2.16986	-7.70973	3.72992	9.76962	8.3192	5.16288e-07	1.77841e-06
gene_188508	4.01303	2.15249	0.711109	-7.50759	-2.70346	9.47894	8.15824	5.19266e-07	1.78731e-06
gene_267770	-1.25768	4.09937	3.69035	-1.03818	-0.562986	6.92524	8.1555	5.2201e-07	1.79538e-06
gene_398154	5.17997	7.27505	4.2634	0	5.72578	5.35713	8.21413	5.25131e-07	1.80474e-06
gene_268703	-7.26624	5.15395	3.67367	-7.26624	4.07696	10.5208	8.30347	5.31538e-07	1.82536e-06
gene_398897	1.25403	-0.796675	2.92122	-1.82863	0.964218	4.44586	8.1729	5.3638e-07	1.84059e-06
gene_347235	-5.15232	-1.7333	-1.74531	-5.15232	-0.959778	4.20622	8.29293	5.42006e-07	1.85796e-06
gene_469085	-4.12353	-0.545615	0.624509	-4.12353	-0.0248211	4.55518	8.29267	5.42265e-07	1.85796e-06
gene_348193	-4.19812	0.349723	-0.311429	-4.19812	0.465482	4.41291	8.28301	5.5205e-07	1.89005e-06
gene_248581	-6.11301	0.950278	-1.70163	-9.79658	0.661892	8.83801	8.15582	5.54159e-07	1.89583e-06
gene_234101	-5.26633	1.46763	1.05788	-5.26633	3.13785	6.51706	8.27784	5.57362e-07	1.90427e-06
gene_377473	-3.36538	-1.08124	1.66366	-3.36538	0.438644	4.61518	8.27773	5.57472e-07	1.90427e-06
gene_267700	7.12097	5.29384	4.75105	0	3.63658	5.27484	8.17329	5.67371e-07	1.93662e-06
gene_469421	-2.45389	-0.682593	1.27775	-2.45389	1.71038	4.17736	8.25394	5.8258e-07	1.98703e-06
gene_76853	-7.72742	-3.37508	-2.84093	-3.68548	-1.71199	5.24696	8.20883	5.85319e-07	1.99486e-06
gene_86658	-7.16311	2.69886	1.10784	-2.30789	-0.264259	7.74703	8.20481	5.89741e-07	2.00842e-06
gene_399307	-4.64662	-2.7044	-0.563461	-6.36661	-1.62282	5.19758	8.11576	5.9821e-07	2.03572e-06
gene_225961	1.71828	-0.161611	-1.84368	0.115855	-3.21607	5.10905	8.07137	6.13737e-07	2.08574e-06
gene_91089	-1.39141	1.39415	-0.899982	-3.33616	-4.35724	5.2151	8.07128	6.13835e-07	2.08574e-06
gene_232091	-2.89512	-0.364769	-0.780519	-4.78452	-3.10001	4.29827	8.10056	6.15832e-07	2.09095e-06
gene_218499	2.78243	5.94866	7.07075	5.04932	2.23727	5.97984	8.09195	6.21266e-07	2.10782e-06
gene_470013	0.0638982	2.07669	1.37004	-5.63446	4.87006	8.02391	8.09336	6.24362e-07	2.11673e-06
gene_468411	-4.68805	0.0557197	-0.811228	-6.70599	-1.94634	5.51514	8.09178	6.26255e-07	2.12155e-06
gene_393837	0.138159	4.01425	1.92994	-1.64498	1.99369	4.41869	8.08589	6.3334e-07	2.14394e-06
gene_232088	-0.8047	-2.25396	-0.313535	-4.53877	-2.91038	4.29716	8.08422	6.3537e-07	2.1492e-06
gene_393672	-3.89443	1.88238	0.399572	-3.89443	0.902495	4.69614	8.20565	6.37113e-07	2.15348e-06
gene_469585	-2.81886	-1.25184	2.0544	-2.16802	-0.523721	5.64072	8.04811	6.41839e-07	2.16783e-06
gene_393950	-10.4702	-2.13006	-2.38662	0.377262	-3.85644	7.97835	8.15882	6.42777e-07	2.16934e-06
gene_85822	5.74672	-1.34002	6.45007	0.0553129	2.17778	8.23961	8.04697	6.4325e-07	2.16934e-06
gene_267981	6.08485	5.28427	3.84508	1.15242	1.49623	4.77399	8.07018	6.47678e-07	2.18265e-06
gene_399531	-2.72331	-0.669229	-2.35096	-3.15037	-6.01582	4.45618	8.18009	6.48188e-07	2.18273e-06
gene_469640	3.50033	-0.00756523	5.43196	-5.33993	5.88459	9.88811	8.06283	6.61877e-07	2.22717e-06
gene_408921	1.66502	-1.39304	-2.17446	-1.73173	-0.790959	4.53377	8.03031	6.64231e-07	2.23342e-06
gene_91960	1.75498	2.25415	4.23878	0	5.31621	4.51929	8.08932	6.65317e-07	2.23541e-06
gene_399542	-1.60389	2.19583	3.3573	-0.887335	-1.30514	6.85882	8.02032	6.77127e-07	2.27339e-06
gene_401874	-3.09615	1.29043	1.80511	-3.09615	0.271925	4.59464	8.16986	6.80831e-07	2.28413e-06
gene_79122	4.06253	-4.00877	2.36798	3.81359	-2.22329	9.01269	8.01688	6.81634e-07	2.28512e-06
gene_402302	0	4.45577	5.12432	0	4.33147	4.74946	8.2074	6.84345e-07	2.29251e-06
gene_267810	3.56419	4.16981	7.60381	1.96084	2.99531	9.15854	8.01441	6.84885e-07	2.29261e-06
gene_267692	8.73353	5.58431	5.75472	2.26331	4.53842	6.30925	8.0375	6.8947e-07	2.30625e-06
gene_393976	-10.3807	-2.2727	-2.30261	0.21384	-3.71246	7.87739	8.12071	6.90357e-07	2.3075e-06
gene_363715	-6.10556	-0.464926	0.149264	3.5868	-0.114094	6.3432	8.11997	6.91319e-07	2.309e-06
gene_260589	-4.76558	2.42663	1.35073	-7.0226	3.34484	8.46502	8.02456	7.12109e-07	2.37668e-06
gene_470008	0.235002	2.88278	1.96762	-4.1653	5.64348	8.98765	7.99296	7.13777e-07	2.38035e-06
gene_469221	-3.13518	-1.90357	-0.104707	4.01108	-0.143365	7.16579	7.99261	7.14263e-07	2.38035e-06
gene_395507	-3.73191	0.655337	0.410886	-4.67337	-1.11953	4.79118	8.02047	7.1771e-07	2.39007e-06
gene_47572	-5.93282	-1.81326	0.399545	-5.93282	-0.235492	5.58047	8.13598	7.25003e-07	2.41257e-06
gene_83453	3.94517	3.21826	5.61199	-0.674393	7.61721	6.31966	8.01061	7.31369e-07	2.43197e-06
gene_398615	-2.82955	-2.47897	1.38058	-1.14299	-2.24006	5.2951	7.97987	7.32013e-07	2.43231e-06
gene_400312	-5.05733	-2.63072	0.130063	-6.87092	-1.53226	6.00875	8.00891	7.33758e-07	2.43575e-06
gene_469213	-6.38429	-0.394667	-0.981834	-6.38429	-2.87292	5.10819	8.12924	7.34129e-07	2.43575e-06
gene_267783	6.01737	7.63981	8.05819	0	10.3056	8.14698	8.02788	7.47613e-07	2.47867e-06
gene_86579	-4.22903	-0.553851	-4.05143	-3.99265	-2.65952	5.59204	7.96813	7.48773e-07	2.48069e-06
gene_464372	-2.48208	-0.0633636	0.28952	-4.06275	-1.63732	4.33467	7.98852	7.62932e-07	2.52574e-06
gene_1836	-1.64239	-2.56412	0.866427	-3.22235	0.405436	4.24176	7.98553	7.67313e-07	2.53838e-06
gene_387695	3.41005	3.97576	6.12907	0	3.38726	5.23603	8.01279	7.69357e-07	2.54328e-06
gene_219096	9.1227	4.67978	7.42066	0	5.74165	7.06585	8.00779	7.76699e-07	2.56567e-06
gene_218968	2.10363	1.02134	5.62447	-3.33446	2.69004	7.58161	7.97695	7.80021e-07	2.57314e-06
gene_393866	-3.51204	-0.423214	1.30292	-3.51204	0.179382	4.52091	8.09652	7.80104e-07	2.57314e-06
gene_49686	-0.367542	2.0583	2.80178	-1.55932	-2.91903	6.47793	7.9434	7.85329e-07	2.58849e-06
gene_372012	7.95415	8.19009	5.46806	0	7.48554	6.62192	7.99867	7.90278e-07	2.60289e-06
gene_394247	4.01737	4.26184	7.59094	0	6.84917	6.5401	7.99454	7.96501e-07	2.61921e-06
gene_400279	0.103851	1.90221	4.48365	-1.96291	3.85696	5.61824	7.9658	7.96839e-07	2.61921e-06
gene_93422	-5.44843	3.88741	2.97168	-7.90486	4.16256	10.5415	7.96543	7.97401e-07	2.61921e-06
gene_86575	-3.71962	-0.786452	-4.24122	-3.64149	-2.84534	5.16567	7.93539	7.97555e-07	2.61921e-06
gene_362330	-1.56904	1.79144	1.45147	5.23226	2.35866	5.4425	7.93277	8.01598e-07	2.63057e-06
gene_401875	-2.75139	1.89932	1.87402	-4.90979	-0.122294	5.96007	7.96199	8.0267e-07	2.63217e-06
gene_218801	-5.50744	-6.65009	-4.90737	-4.7415	-4.9238	8.89977	7.9304	8.05277e-07	2.6388e-06
gene_39768	-2.23966	4.07415	3.72057	-2.23966	2.86234	5.43292	8.07697	8.0895e-07	2.64891e-06
gene_268007	3.73568	2.50684	1.29293	-1.97616	-0.269973	4.57904	7.92326	8.16443e-07	2.67151e-06
gene_267972	6.56274	2.03974	4.36254	-3.10319	4.5354	7.51446	7.94937	8.22291e-07	2.6887e-06
gene_395504	-3.42659	-0.714375	1.37427	-3.42659	1.55378	4.64125	8.0655	8.2637e-07	2.70007e-06
gene_79169	3.98138	-4.86268	2.25868	3.4476	-2.03346	9.64179	7.91412	8.30954e-07	2.71309e-06
gene_399044	-6.3054	-2.3315	-1.47621	-6.3054	-0.578848	4.94251	8.0617	8.32218e-07	2.71507e-06
gene_267818	5.88508	4.48391	9.58077	0	9.60406	8.54212	7.97111	8.32767e-07	2.71507e-06
gene_101570	-5.61864	-0.221149	-2.49338	-8.12539	0.0277504	6.56136	7.94197	8.3403e-07	2.71722e-06
gene_283264	-4.10016	0.824573	1.62796	-5.04938	-0.90993	7.11915	7.90784	8.41083e-07	2.73823e-06
gene_79124	4.42459	-5.27085	2.78924	4.04015	-1.49442	11.1132	7.89763	8.57816e-07	2.79069e-06
gene_16753	1.9036	-1.29622	-1.46551	-0.889328	-2.05907	4.83417	7.89412	8.63643e-07	2.80762e-06
gene_362356	-4.98131	1.78277	-1.16498	-4.78925	-0.469567	6.157	7.8931	8.6534e-07	2.81013e-06
gene_469313	-1.43624	3.88046	0.764729	-1.91456	1.54343	4.60467	7.89291	8.65662e-07	2.81013e-06
gene_47561	5.06588	6.09336	4.33143	0.665679	1.77523	4.77636	7.91758	8.67485e-07	2.81288e-06
gene_372048	3.30926	5.37144	5.43394	0	2.53013	4.92	7.94945	8.67756e-07	2.81288e-06
gene_464359	4.79252	2.61202	3.20458	6.98073	3.969	4.57757	7.90865	8.82453e-07	2.85846e-06
gene_369964	-1.82567	1.17713	-0.162459	4.18526	0.763653	5.72681	7.88186	8.84314e-07	2.86244e-06
gene_1651	-2.16824	2.97147	1.60965	-2.16824	1.50562	4.31976	8.02467	8.91514e-07	2.88367e-06
gene_400713	-4.77521	-0.397764	0.522575	-5.96595	-1.7147	5.6403	7.90437	8.96279e-07	2.89701e-06
gene_267668	8.58371	5.29873	7.86398	0	4.62055	7.06061	7.92528	9.08572e-07	2.93324e-06
gene_401181	3.37949	5.59169	5.09929	0	2.12042	4.81685	7.92516	9.08789e-07	2.93324e-06
gene_360853	3.72819	6.66138	6.53237	0	2.58772	5.72239	7.92428	9.10302e-07	2.93602e-06
gene_99558	-6.34049	0.393038	-1.26921	1.45246	-0.350994	5.62609	7.97202	9.12497e-07	2.94099e-06
gene_86663	-6.12758	2.6837	0.783165	-1.89617	-1.02838	6.60353	7.97034	9.15375e-07	2.94816e-06
gene_394248	1.04322	3.68777	5.29323	-0.681799	5.34439	5.40204	7.87894	9.41031e-07	3.02863e-06
gene_42717	0.42744	-1.55748	0.363757	-3.10753	2.25904	4.40386	7.86774	9.61435e-07	3.09209e-06
gene_267702	9.39708	7.22496	6.87902	0	5.8538	7.12747	7.89353	9.65136e-07	3.10178e-06
gene_95987	3.30237	-3.66931	1.50017	0.790371	-0.760718	5.24451	7.91415	9.74482e-07	3.12959e-06
gene_393668	-2.56748	2.2323	0.102679	-4.36122	1.24148	5.0831	7.85948	9.76767e-07	3.13469e-06
gene_393729	-3.18014	-3.72422	1.30773	-3.02151	-0.166108	5.62825	7.82215	9.92349e-07	3.18243e-06
gene_218741	3.28212	-1.37567	2.31163	-1.20747	5.65639	7.68356	7.81896	9.98487e-07	3.19984e-06
gene_469998	-6.06783	-1.50607	-1.20929	1.28807	-0.465959	5.21348	7.91947	1.00721e-06	3.2255e-06
gene_225955	0.862797	-0.925034	-2.2811	-4.78281	-5.04258	6.03934	7.81144	1.01308e-06	3.24202e-06
gene_101551	-6.84016	0.0118783	-0.0226514	-6.84016	2.01655	6.9209	7.9506	1.02323e-06	3.27215e-06
gene_141885	6.22555	1.37962	6.51041	0	7.43356	6.15134	7.8606	1.02755e-06	3.28365e-06
gene_401090	0	8.25967	6.12645	5.9846	5.39243	6.07455	7.93685	1.03971e-06	3.32015e-06
gene_469724	2.68989	2.38468	2.73665	6.0134	4.69734	4.29297	7.82041	1.04519e-06	3.33527e-06
gene_394263	-7.10976	0.511764	-0.811427	-6.73092	-1.30299	8.34041	7.78859	1.05881e-06	3.37636e-06
gene_212506	-2.69916	-6.43039	-2.03115	-6.90699	-2.6875	4.85386	7.81191	1.07003e-06	3.40972e-06
gene_218806	-4.71472	-6.64098	-4.74982	-4.55871	-6.22645	10.256	7.77452	1.08797e-06	3.46446e-06
gene_246680	-6.2921	-4.27855	-2.03851	-3.80764	-1.92139	4.51166	7.87584	1.09332e-06	3.47902e-06
gene_86665	-1.96638	5.16423	3.7936	0.0200883	2.47418	5.4593	7.8748	1.09547e-06	3.48342e-06
gene_467960	0.305324	-4.83095	1.19389	-4.20538	-1.74145	5.24439	7.8507	1.09873e-06	3.49132e-06
gene_233467	-3.38965	0.949227	0.0751934	-2.89003	1.62721	4.36718	7.87194	1.10137e-06	3.49617e-06
gene_393996	-7.48587	-0.676533	-1.42809	1.47211	-3.21386	6.11516	7.87173	1.10181e-06	3.49617e-06
gene_362477	1.12393	2.19456	-0.806036	3.23446	-1.77814	5.48381	7.76098	1.11681e-06	3.54127e-06
gene_414724	-1.4068	-0.696022	1.0549	3.37966	-0.0971499	4.33046	7.75933	1.12038e-06	3.55009e-06
gene_267685	8.98227	6.78414	8.32627	0.481743	4.18201	7.50102	7.77587	1.13849e-06	3.60274e-06
gene_267838	7.46095	7.49818	6.82478	3.14664	10.3292	7.93846	7.77582	1.13859e-06	3.60274e-06
gene_468066	-4.3363	-1.04588	-0.889343	-6.10426	0.00965287	5.26768	7.74782	1.14558e-06	3.62233e-06
gene_330663	-4.79464	-3.09108	-0.444926	-4.79464	-0.700125	4.41244	7.88186	1.16297e-06	3.67472e-06
gene_467956	1.44708	-5.60098	1.96955	-3.08047	-1.45289	6.51949	7.8202	1.16401e-06	3.67542e-06
gene_267840	5.91229	6.97794	6.4442	1.3103	9.38133	7.14053	7.75074	1.19479e-06	3.76997e-06
gene_218807	-4.6813	-8.09995	-4.41014	-5.16533	-4.40423	8.11604	7.72516	1.19687e-06	3.77392e-06
gene_218548	9.68838	2.43706	7.65082	10.5146	6.84183	7.8569	7.74846	1.20002e-06	3.78118e-06
gene_219097	6.82851	2.54644	5.80478	0	3.96022	5.42106	7.77824	1.20207e-06	3.78501e-06
gene_469203	-5.05856	-2.27646	0.520951	-5.05856	-0.643405	4.95826	7.86117	1.20868e-06	3.80316e-06
gene_86661	-7.01507	2.87293	1.17057	-1.90358	-0.131759	7.713	7.8195	1.21561e-06	3.82231e-06
gene_395456	0.467668	-0.418371	3.48847	-2.2426	3.53258	5.19682	7.74449	1.21777e-06	3.82641e-06
gene_393726	-4.79646	-1.6468	0.996075	-2.79648	-0.539818	6.91349	7.70576	1.23473e-06	3.87701e-06
gene_267675	9.72541	6.23684	8.78753	0.948422	5.39389	8.01148	7.73069	1.24169e-06	3.89591e-06
gene_469355	-0.473832	-0.590861	2.44404	-0.438054	-1.89038	5.37996	7.70582	1.24248e-06	3.89591e-06
gene_268012	4.35179	1.60579	1.81677	-2.17517	0.963254	4.82997	7.73295	1.24505e-06	3.90126e-06
gene_39746	-5.48935	3.63758	3.00704	3.02604	1.87833	9.40093	7.70346	1.24815e-06	3.90828e-06
gene_377413	1.51416	-0.795414	-0.453131	-4.6885	-1.67834	4.82518	7.69806	1.26127e-06	3.94662e-06
gene_386234	-4.66889	-2.15488	-1.01205	-6.2408	-2.74409	4.99134	7.69675	1.26446e-06	3.95384e-06
gene_362453	-4.38811	2.68599	1.65285	-3.41225	0.190476	5.59143	7.79555	1.27167e-06	3.97365e-06
gene_49682	-1.9625	0.0576389	1.15456	-0.616435	-3.57725	4.44845	7.88427	1.27346e-06	3.97647e-06
gene_219107	8.38612	4.8	6.03172	-1.09019	4.93763	7.16773	7.71635	1.28536e-06	4.01087e-06
gene_219148	6.614	4.15886	3.88359	0	4.59754	4.8956	7.74035	1.29209e-06	4.02905e-06
gene_386620	-5.5714	-3.04709	-0.310096	2.21897	-1.47258	6.24358	7.67894	1.30879e-06	4.07831e-06
gene_232075	-1.53768	3.27103	3.62823	-1.6293	2.26857	5.33119	7.67315	1.32351e-06	4.12133e-06
gene_212373	9.40113	3.77733	7.10565	1.10402	6.89635	7.17695	7.69568	1.32812e-06	4.13284e-06
gene_49681	-1.99865	1.12184	2.1266	-1.95432	-1.7954	5.00914	7.66518	1.34409e-06	4.17967e-06
gene_267690	6.96956	4.39923	4.60322	-1.96348	2.95512	6.69569	7.69172	1.34761e-06	4.18772e-06
gene_464446	1.34241	-3.41721	-0.250662	3.08889	1.58444	4.61688	7.73747	1.36145e-06	4.22781e-06
gene_218281	2.80827	3.39087	-1.54812	1.81932	0.819488	8.41552	7.65262	1.37714e-06	4.27225e-06
gene_469599	-5.72445	-2.12657	-0.708009	-0.0137239	-3.57782	4.74726	7.75306	1.37766e-06	4.27225e-06
gene_225923	1.80706	-1.92762	-1.27711	0.250354	-4.10611	6.0425	7.64845	1.3883e-06	4.3023e-06
gene_219063	8.55865	4.95952	6.35104	0	5.21687	6.39031	7.69822	1.40018e-06	4.33614e-06
gene_89615	-6.08566	-4.49222	-2.47405	-7.5106	-3.27923	5.1587	7.64011	1.41089e-06	4.3663e-06
gene_35744	2.09568	-1.31217	1.31026	-3.22417	-0.859793	4.67335	7.635	1.42492e-06	4.40641e-06
gene_393998	-8.45343	-2.45209	-2.64315	-1.3201	-5.00781	5.72732	7.73483	1.42581e-06	4.40641e-06
gene_85831	4.17661	-3.86751	2.13913	3.38455	-1.77794	9.06161	7.6304	1.43766e-06	4.44002e-06
gene_86620	-7.71511	-0.319399	-1.06618	-0.333312	-0.826598	8.75642	7.62362	1.43956e-06	4.44283e-06
gene_386642	-3.50996	-3.79354	-1.03195	2.33207	-2.06423	5.55994	7.62304	1.45827e-06	4.4975e-06
gene_402500	5.05515	5.70339	2.29216	2.03036	2.35477	7.10057	7.61964	1.46459e-06	4.51391e-06
gene_218525	4.46459	6.70415	7.20969	5.64515	1.51051	6.19245	7.64054	1.47666e-06	4.54798e-06
gene_395517	-0.66796	-2.55241	1.42478	-4.15916	-0.0177084	4.94951	7.64239	1.48157e-06	4.55998e-06
gene_467963	0.129203	-6.60685	-0.655584	-6.60685	-2.23779	5.58653	7.7269	1.48497e-06	4.56734e-06
gene_403664	-0.983182	3.19936	3.5334	-2.76047	1.65225	5.49496	7.63761	1.49522e-06	4.59572e-06
gene_200971	-5.6955	-0.347625	-1.72096	-8.45655	-1.0106	9.83879	7.60293	1.49623e-06	4.59572e-06
gene_399017	-1.07622	0.788721	2.65464	-0.462294	-1.72278	5.39736	7.6028	1.51653e-06	4.65229e-06
gene_141238	-4.30539	3.81918	2.59182	-5.94748	3.60204	8.26113	7.63003	1.51717e-06	4.65229e-06
gene_83411	-1.19168	-0.109985	3.21852	-5.12911	3.75146	7.52323	7.62983	1.51775e-06	4.65229e-06
gene_267822	6.62371	5.30437	7.56145	0.668397	9.89664	7.69663	7.62442	1.52316e-06	4.66572e-06
gene_393955	-8.63469	-2.20434	-2.57296	0.210131	-3.78564	6.20703	7.69521	1.53642e-06	4.70313e-06
gene_311391	-1.64987	2.7184	1.51562	-1.64987	1.81302	4.07655	7.72671	1.55334e-06	4.75172e-06
gene_267930	2.84881	-2.81723	0.574194	-4.43037	-1.18138	5.98645	7.58467	1.57072e-06	4.80162e-06
gene_267751	-3.17314	0.731735	2.63449	-3.17314	2.97778	5.33665	7.72017	1.57245e-06	4.80364e-06
gene_233896	-1.96272	1.83258	4.46287	-0.371405	3.00263	5.49643	7.68049	1.57967e-06	4.82244e-06
gene_233862	-1.41653	-0.858797	3.56947	-2.57371	2.25811	6.57221	7.5774	1.593e-06	4.85984e-06
gene_86670	-4.49508	4.02023	2.29622	-0.529532	1.38948	6.46341	7.67088	1.60855e-06	4.90397e-06
gene_395468	-1.35421	0.242816	1.09234	-3.19787	2.92892	4.75816	7.59845	1.61213e-06	4.91156e-06
gene_400549	2.21518	-1.56775	2.11599	-2.82493	-0.740119	4.95933	7.56765	1.62335e-06	4.94238e-06
gene_267922	6.74938	10.6151	7.34576	2.65007	7.94838	7.91033	7.59076	1.62508e-06	4.94432e-06
gene_393959	-8.68421	-2.85066	-2.04135	-0.105056	-4.50851	6.2945	7.654	1.66061e-06	5.049e-06
gene_39728	-5.26905	-3.67918	-0.890553	-7.16066	-1.49412	5.62534	7.58215	1.66347e-06	5.0543e-06
gene_86660	-6.86686	2.52961	0.89717	-2.16499	-0.437489	7.29712	7.65242	1.66557e-06	5.05729e-06
gene_139450	-9.13342	1.55104	0.0728861	-9.13342	1.60959	9.18846	7.68677	1.6737e-06	5.07853e-06
gene_92601	2.13098	4.55865	1.88056	5.42783	0.580688	5.23511	7.55052	1.67812e-06	5.08853e-06
gene_469399	-2.68414	-1.21303	0.117136	-5.2139	-2.09293	4.83205	7.57034	1.70168e-06	5.15649e-06
gene_394050	-6.47579	-2.05328	-1.98696	0.838419	-4.1964	6.07923	7.54076	1.71017e-06	5.17876e-06
gene_369491	-5.29191	-4.43409	-2.6285	-6.45234	-1.94479	5.10356	7.53783	1.71991e-06	5.20474e-06
gene_394001	-8.7181	-2.16884	-2.13658	0.43409	-3.69443	6.48022	7.63385	1.72499e-06	5.21663e-06
gene_423799	-0.830516	-0.491857	2.333	-4.19299	1.31839	5.6524	7.55977	1.73661e-06	5.24823e-06
gene_236018	2.6754	-6.9243	1.86172	3.27762	-2.48215	8.17623	7.6053	1.74935e-06	5.2832e-06
gene_267773	2.33381	5.22211	5.72004	1.36373	7.57572	8.27556	7.52093	1.77715e-06	5.36356e-06
gene_219436	-2.12282	-7.18745	-3.57104	-5.48305	-6.08254	6.20961	7.51213	1.80771e-06	5.45216e-06
gene_469074	-2.74906	-1.09001	0.817847	-3.60027	0.401112	4.38	7.53802	1.81084e-06	5.45795e-06
gene_92594	-3.15879	2.07044	-0.700308	2.96902	0.616484	6.06926	7.50667	1.82696e-06	5.50284e-06
gene_79138	3.84338	-5.414	2.1368	3.14464	-2.01208	11.3636	7.50216	1.84299e-06	5.54741e-06
gene_398983	-0.0139171	3.91513	4.67365	1.05808	0.564735	5.53469	7.49178	1.88043e-06	5.65635e-06
gene_399336	-4.72444	-0.921976	-1.59316	-4.72444	-2.15609	4.06257	7.62209	1.8889e-06	5.67805e-06
gene_141221	-2.41919	-1.95358	1.99691	-6.7419	3.2174	8.16432	7.51335	1.89889e-06	5.70425e-06
gene_260604	-3.93401	-2.95744	-2.93206	-4.08202	-5.44872	4.64666	7.48074	1.92111e-06	5.76716e-06
gene_219007	3.2772	3.40667	6.77448	0	6.23384	5.8592	7.53222	1.92248e-06	5.76743e-06
gene_267824	6.9204	7.72089	7.90924	0.839162	10.5264	8.26044	7.49221	1.96468e-06	5.89011e-06
gene_394244	-5.62218	-3.10154	0.0195254	-3.35912	-1.10385	5.02448	7.56154	1.97742e-06	5.92439e-06
gene_372060	4.35772	4.57156	3.13196	0	5.3874	4.51435	7.51597	1.98313e-06	5.93754e-06
gene_233902	-3.03788	0.120537	1.57453	-3.03788	-0.430089	4.41814	7.59399	1.99088e-06	5.95679e-06
gene_469224	-3.76549	-2.48912	0.299518	3.71832	-0.347239	6.74254	7.46035	1.9986e-06	5.97375e-06
gene_79108	3.79854	-5.40093	2.17878	3.7084	-1.99871	11.7689	7.46019	1.9992e-06	5.97375e-06
gene_86605	-6.82029	0.256706	-1.6687	0.73152	-1.09655	5.68424	7.55319	2.00885e-06	5.9986e-06
gene_86555	-3.33044	1.41253	2.60033	-3.33044	1.98995	5.29393	7.58709	2.01674e-06	6.01819e-06
gene_398998	-1.68173	1.88427	1.92211	-0.598268	-3.78875	6.01765	7.45484	2.02006e-06	6.02412e-06
gene_86669	-6.0834	3.87143	2.64183	1.49025	1.38552	8.06937	7.54858	2.02645e-06	6.03918e-06
gene_397489	7.49337	2.88321	5.83965	8.45239	3.31003	5.96923	7.47388	2.03531e-06	6.06157e-06
gene_394087	-2.33182	-0.945776	1.90942	4.37978	0.9602	5.8349	7.44824	2.04606e-06	6.08957e-06
gene_141251	-4.96159	2.17862	0.855974	-6.63371	2.52281	7.53395	7.47327	2.05118e-06	6.10077e-06
gene_393985	-6.99318	0.407665	-0.0343057	2.89331	-1.92062	6.77615	7.53841	2.06579e-06	6.14017e-06
gene_79177	3.14094	-5.85767	2.1066	3.17615	-2.39339	9.89595	7.44232	2.06972e-06	6.14782e-06
gene_79117	3.57598	-4.07772	2.28503	3.66891	-2.59351	9.94454	7.43318	2.10673e-06	6.25334e-06
gene_79144	4.01552	-5.60465	2.42384	3.04661	-1.93457	10.7928	7.43286	2.10802e-06	6.25334e-06
gene_212516	-3.71829	-6.00875	-2.66487	-7.92959	-3.23009	5.21805	7.4579	2.11282e-06	6.26344e-06
gene_141900	3.18731	-2.76446	-0.362267	-2.05606	2.03056	6.73414	7.42401	2.14454e-06	6.35331e-06
gene_399509	0.561728	5.32962	4.92708	-0.717607	3.2728	5.50823	7.42026	2.16019e-06	6.39546e-06
gene_402853	7.2789	5.2014	5.34765	4.05353	2.00973	5.49406	7.43611	2.18904e-06	6.47662e-06
gene_393986	-9.65738	-0.159931	-0.585445	2.13454	-2.38057	8.7251	7.50619	2.19554e-06	6.49159e-06
gene_350268	-5.75619	-3.03148	0.749023	2.37402	-0.10183	5.91866	7.50111	2.2167e-06	6.54987e-06
gene_218304	1.51487	-3.58961	-1.71918	-1.46358	-0.311735	4.87594	7.39413	2.27252e-06	6.71042e-06
gene_79121	3.98121	-5.16444	2.48812	2.88238	-2.11497	11.379	7.39318	2.27675e-06	6.7185e-06
gene_267699	8.88794	6.84264	6.33323	1.48773	4.50127	6.62389	7.41488	2.28053e-06	6.72526e-06
gene_100107	-3.77248	-1.50898	-0.983051	2.64013	-1.05389	5.11755	7.38998	2.29093e-06	6.75152e-06
gene_393961	-7.42407	-2.07656	-2.21334	0.270393	-3.91964	5.37308	7.48247	2.29627e-06	6.76281e-06
gene_202696	4.03596	4.45316	3.35932	-1.97082	6.79424	8.07336	7.38563	2.31034e-06	6.79983e-06
gene_232097	-3.80193	-1.10679	-0.0754042	-3.80193	-1.18371	4.07604	7.51242	2.31945e-06	6.82219e-06
gene_200972	-1.29697	3.41423	1.42108	-8.32996	2.10265	9.62596	7.40773	2.32721e-06	6.84054e-06
gene_469231	-3.60054	-2.80712	0.631874	3.55022	-0.406117	8.0932	7.38116	2.33045e-06	6.84561e-06
gene_469471	-3.29069	-3.77161	-1.52887	-5.22628	-1.6124	4.20093	7.40258	2.35044e-06	6.89984e-06
gene_402452	4.12351	5.99938	3.70759	-3.55496	1.91916	7.60448	7.35829	2.43627e-06	7.14308e-06
gene_79154	3.64144	-5.60426	2.03881	3.23726	-2.23324	11.7769	7.35824	2.43647e-06	7.14308e-06
gene_34190	-2.17108	-2.24297	-1.50799	2.30251	-2.80626	5.39113	7.35741	2.44042e-06	7.15e-06
gene_283482	-2.02212	5.56906	4.21937	-4.49352	4.64913	8.3006	7.38046	2.45279e-06	7.18158e-06
gene_212520	0.162504	-7.31257	-1.85376	-2.20238	-3.58067	6.07063	7.35387	2.45726e-06	7.18999e-06
gene_386648	-0.456403	-6.12166	-2.85854	-6.33388	-2.83138	6.16118	7.34965	2.47745e-06	7.24437e-06
gene_91049	0.866416	1.71295	0.177105	4.59105	-1.36137	6.35374	7.34834	2.48376e-06	7.25813e-06
gene_393693	-3.89543	0.593851	1.34287	-3.89543	0.432763	4.82832	7.46927	2.51488e-06	7.34431e-06
gene_401593	-4.65015	-0.781661	0.905724	3.02231	0.112438	5.94978	7.33988	2.52489e-06	7.36876e-06
gene_402315	-1.95921	3.31225	2.96965	-1.95921	1.85414	4.71356	7.46637	2.52861e-06	7.3732e-06
gene_218768	0.959229	-0.92867	0.817019	-3.94822	-4.95161	5.23559	7.45266	2.52968e-06	7.3732e-06
gene_469843	-3.5159	-0.748197	2.07785	-0.00153661	-0.950435	6.45838	7.33815	2.53341e-06	7.3793e-06
gene_468073	-2.60839	-1.19241	-0.160252	-3.97533	0.450659	4.26841	7.36028	2.55009e-06	7.42308e-06
gene_399541	-0.404048	3.27195	4.35004	0.614533	-0.450582	6.74408	7.32805	2.58358e-06	7.51571e-06
gene_13767	0.903114	-3.65234	-0.521071	0.845101	-3.2554	6.38775	7.32023	2.5899e-06	7.52923e-06
gene_34226	3.10556	0.553734	0.138099	-2.59621	-2.5762	7.04829	7.32453	2.60132e-06	7.55756e-06
gene_225954	2.12572	-0.119175	-1.31498	-4.0379	-3.17897	6.27541	7.32026	2.62294e-06	7.61548e-06
gene_79167	4.43193	-3.88672	2.67063	4.35533	-0.446643	7.77694	7.31908	2.62897e-06	7.62807e-06
gene_91081	-1.30227	2.04008	0.0203647	-3.42947	-4.09625	6.87095	7.31791	2.63497e-06	7.64057e-06
gene_267754	0.836044	2.8091	4.24807	0.864044	6.58306	7.57328	7.31643	2.64258e-06	7.6577e-06
gene_47589	-2.79133	-0.273108	1.2758	-4.586	-0.782672	5.10644	7.33757	2.6643e-06	7.71569e-06
gene_304169	1.93084	4.46856	5.18274	0	6.09889	5.09471	7.36006	2.67273e-06	7.73514e-06
gene_362430	-0.682675	5.06299	5.37308	1.02766	3.77084	5.35592	7.39898	2.6894e-06	7.77839e-06
gene_218635	5.81367	2.24144	2.72834	-0.766028	3.36767	5.35642	7.30364	2.70902e-06	7.8301e-06
gene_49679	-0.120486	2.62014	2.78937	-0.784814	-1.38068	4.9681	7.30236	2.71576e-06	7.84456e-06
gene_80461	-5.51949	1.38654	-0.752661	-8.52386	1.09159	8.12141	7.32719	2.71818e-06	7.84651e-06
gene_403001	-2.1035	3.16143	3.19882	-3.90121	2.3476	6.28862	7.32655	2.7215e-06	7.84768e-06
gene_469607	-0.297149	-1.86313	-2.22736	-5.52316	-2.61622	4.39459	7.32645	2.72206e-06	7.84768e-06
gene_347155	-5.19006	-4.91027	-1.78381	-1.16943	-1.14933	4.20919	7.38902	2.74063e-06	7.89615e-06
gene_330650	1.79589	4.05152	5.1396	0	4.22251	4.73981	7.34189	2.76742e-06	7.96825e-06
gene_137837	0	3.38891	4.01362	0	3.55245	4.23262	7.45004	2.77477e-06	7.98434e-06
gene_79141	2.85774	-5.24443	1.72325	2.51585	-3.35697	10.2036	7.28996	2.78195e-06	7.99989e-06
gene_469446	0.629414	-1.30422	-1.34096	-3.8048	-1.60343	4.00398	7.31417	2.78729e-06	8.01013e-06
gene_344355	-3.34476	-0.293247	-1.12222	-5.57575	-2.56457	4.58543	7.31196	2.79921e-06	8.03926e-06
gene_219161	7.8941	7.60036	4.00306	7.50584	5.70881	6.12352	7.30398	2.82475e-06	8.10745e-06
gene_468030	-5.11859	-0.004735	-2.59592	-1.60224	-4.3532	5.76189	7.27771	2.84897e-06	8.17175e-06
gene_39772	-2.40276	2.08618	3.2427	2.57748	0.393828	4.99714	7.36214	2.88381e-06	8.26457e-06
gene_76915	-2.91525	-2.59262	-0.747298	3.36087	-0.533726	6.62291	7.27125	2.88499e-06	8.26457e-06
gene_402800	-2.73994	1.50107	1.40653	-2.73994	0.181406	4.28964	7.39255	2.90422e-06	8.31437e-06
gene_402245	0	4.14402	4.54307	0.428237	3.81044	4.45805	7.3855	2.9184e-06	8.34966e-06
gene_393983	-6.71428	0.161158	-0.725769	2.37113	-2.21425	6.10111	7.35492	2.9235e-06	8.35896e-06
gene_394225	-5.62753	3.24592	1.00491	1.82139	1.11426	6.72486	7.35063	2.9474e-06	8.42195e-06
gene_267674	7.61619	5.69569	7.22956	0	3.86666	6.426	7.30124	2.99168e-06	8.54305e-06
gene_402187	1.31992	5.25678	2.82899	2.03628	5.47349	5.1791	7.2475	3.02126e-06	8.62205e-06
gene_363686	-2.17669	-2.12553	-2.05741	-7.19828	-5.14387	5.08987	7.2594	3.09806e-06	8.83565e-06
gene_85620	-2.88193	-1.43739	-0.64902	2.1822	0.119785	5.03217	7.22507	3.11949e-06	8.89114e-06
gene_141700	7.22093	3.10782	4.01157	5.17695	6.00307	5.36307	7.25198	3.12328e-06	8.89633e-06
gene_369962	-1.38746	0.568763	-0.59254	3.6242	0.327963	5.26248	7.22669	3.14595e-06	8.95523e-06
gene_86596	-4.35564	0.279986	-2.44046	1.30769	-2.68378	7.433	7.22121	3.17965e-06	9.04544e-06
gene_394098	-7.66093	-0.509111	-0.934769	-0.0994015	-1.09418	9.04566	7.21404	3.1965e-06	9.08764e-06
gene_468409	2.06209	3.43972	4.75287	0.570695	2.43168	4.44583	7.23937	3.20033e-06	9.0928e-06
gene_372069	4.77443	6.62914	4.22953	0	6.0643	5.17095	7.25809	3.24981e-06	9.22486e-06
gene_212464	4.66272	4.18386	7.52309	0	7.63605	6.65711	7.25791	3.2509e-06	9.22486e-06
gene_267983	1.43912	0.458654	0.666685	-4.98092	-3.82697	5.36228	7.23089	3.27335e-06	9.28274e-06
gene_365254	-4.32903	-1.39346	-0.705343	-4.32903	-0.800488	4.13725	7.31383	3.36706e-06	9.54248e-06
gene_344503	-5.2	-0.431896	-0.438036	-6.59995	-1.14759	5.8044	7.19021	3.37726e-06	9.56538e-06
gene_393979	-9.11629	-0.0730036	-0.533322	2.34792	-1.98527	8.32287	7.27769	3.38459e-06	9.58011e-06
gene_267927	5.70613	0	5.5594	1.09999	3.87934	5.07758	7.28341	3.39941e-06	9.61602e-06
gene_92206	0	3.22504	5.49219	1.50567	4.58855	4.90057	7.30034	3.42537e-06	9.67947e-06
gene_464445	5.88816	1.96905	5.03161	8.49	6.72913	5.7879	7.20409	3.42613e-06	9.67947e-06
gene_394229	-5.24881	-2.68544	1.45119	3.03088	1.62417	6.20597	7.26518	3.46586e-06	9.78556e-06
gene_86615	-7.67733	-0.713774	-0.805997	0.0248383	-1.41405	8.81436	7.17168	3.47977e-06	9.81869e-06
gene_218949	3.08811	3.91678	6.56695	0	4.99542	5.60535	7.22166	3.48505e-06	9.82745e-06
gene_79146	4.08349	-5.26122	2.45963	2.51202	-1.76583	10.8259	7.1694	3.51672e-06	9.91057e-06
gene_267926	6.49334	9.43997	6.13436	1.3843	7.15638	6.90234	7.18399	3.56194e-06	1.00317e-05
gene_399500	4.76294	4.28533	2.6031	6.84332	4.12446	4.59721	7.18199	3.57575e-06	1.00643e-05
gene_69846	-1.43435	-4.24759	-1.00603	-5.85675	0.764567	5.22226	7.17962	3.61414e-06	1.0166e-05
gene_13024	1.28445	-1.11813	-1.29846	-4.00183	-1.30312	4.43947	7.15332	3.6285e-06	1.02001e-05
gene_79143	3.93074	-5.07869	2.39807	3.81901	-1.09814	9.78678	7.15234	3.63545e-06	1.02132e-05
gene_469581	-0.828664	-1.07213	0.139315	-3.94018	-2.3862	4.2316	7.17624	3.63777e-06	1.02134e-05
gene_347168	-4.13436	-4.32149	-2.33514	0.0748981	-1.00856	4.44372	7.14967	3.65434e-06	1.02535e-05
gene_267872	5.17999	6.13556	7.58895	0	9.25525	7.33534	7.19638	3.65837e-06	1.02584e-05
gene_219004	-1.32743	1.21137	3.52566	-3.1868	1.97143	5.72262	7.15761	3.77115e-06	1.05681e-05
gene_236023	4.32022	-3.95561	2.90874	3.68004	-1.0754	9.16082	7.13235	3.77963e-06	1.05853e-05
gene_101542	-6.69783	2.00779	0.389283	-6.69783	1.68894	7.11047	7.24711	3.81716e-06	1.06829e-05
gene_267687	9.10898	5.92152	6.65754	3.13987	4.79433	6.78505	7.14793	3.8192e-06	1.06829e-05
gene_92203	-0.559069	0.672103	0.187481	-5.41435	-3.6462	5.24232	7.15007	3.82651e-06	1.06967e-05
gene_218588	1.87663	5.88928	3.15037	-2.16244	2.3485	7.8432	7.11967	3.87403e-06	1.08228e-05
gene_79113	3.41089	-4.9728	1.81855	2.80686	-2.65449	10.7809	7.11571	3.90401e-06	1.08998e-05
gene_401263	-4.59565	-1.13031	-1.5212	-7.15383	-3.06146	5.32301	7.13748	3.92081e-06	1.09399e-05
gene_470015	7.60027	0	5.45465	6.3321	4.97215	5.70221	7.20532	3.94125e-06	1.09902e-05
gene_313566	-0.187602	0.872344	3.35524	-1.87207	0.948021	6.04701	7.1102	3.9461e-06	1.09969e-05
gene_469841	-2.71968	-0.90168	2.32452	-0.151654	-0.99337	7.39382	7.10648	3.97477e-06	1.107e-05
gene_394057	-8.31484	-0.389099	-1.08925	-0.306216	-1.26519	8.48605	7.10245	4.00613e-06	1.11504e-05
gene_218793	-3.3017	-1.27039	-3.71931	-4.14952	0.62524	7.83503	7.1018	4.01113e-06	1.11574e-05
gene_393960	-9.0263	-1.96592	-1.80998	0.409052	-3.79843	6.88595	7.18617	4.02671e-06	1.11926e-05
gene_469065	-4.68638	-1.287	-0.576261	-4.68638	-0.107937	4.4085	7.21844	4.02873e-06	1.11926e-05
gene_13000	0.146125	-2.84574	-1.68386	-6.72449	-2.27838	5.35631	7.11764	4.07407e-06	1.13094e-05
gene_86650	-2.665	2.26451	4.11715	0.545567	2.76825	5.82455	7.17979	4.07579e-06	1.13094e-05
gene_394049	-8.44892	-2.31274	-2.43839	-0.0198212	-3.66178	6.04118	7.1766	4.10062e-06	1.13713e-05
gene_141895	6.63663	2.84491	4.9755	0	4.69864	5.15154	7.13207	4.13928e-06	1.14714e-05
gene_267979	6.42199	4.1622	5.14204	0	3.64794	5.09697	7.13126	4.14573e-06	1.14822e-05
gene_91096	-2.58112	1.94765	-0.462783	-2.85372	-2.22784	5.17279	7.08234	4.16607e-06	1.15315e-05
gene_347130	1.65918	0.0323443	-0.688792	-4.7635	-0.672622	4.91359	7.10377	4.18482e-06	1.15763e-05
gene_139452	-4.19639	2.40154	1.22358	-8.68134	3.27735	10.0129	7.10044	4.21191e-06	1.16441e-05
gene_236030	3.48796	-4.48388	1.61485	3.12134	-2.07455	9.5567	7.07225	4.24869e-06	1.17386e-05
gene_93419	-5.3601	1.6125	0.185723	-5.3601	1.50528	5.74604	7.18923	4.2565e-06	1.17529e-05
gene_377401	-4.86364	-2.29224	-0.149181	-1.06442	-2.09261	4.47269	7.15638	4.26119e-06	1.17587e-05
gene_401876	-3.07968	0.384391	1.34764	-3.07968	0.0240219	4.35896	7.18795	4.26671e-06	1.17667e-05
gene_400251	6.22901	4.72108	4.60036	1.09466	2.51307	4.88363	7.08693	4.29773e-06	1.1845e-05
gene_241614	-1.38661	-1.22004	-0.951408	-4.32499	-5.64498	4.65121	7.16438	4.35705e-06	1.1995e-05
gene_206816	-3.27447	0.813627	-0.141435	-2.30102	-2.69239	4.81588	7.05927	4.35746e-06	1.1995e-05
gene_267793	3.90674	6.01911	7.68957	0	8.22095	6.95802	7.10484	4.36163e-06	1.19991e-05
gene_372017	5.66907	6.60336	4.29956	0	4.44782	5.0591	7.09963	4.40553e-06	1.21125e-05
gene_401692	-7.79992	-0.552402	-1.05325	-0.144136	-0.785667	8.05251	7.04554	4.44278e-06	1.22075e-05
gene_402566	-1.45699	3.1534	3.25659	-4.89056	1.76663	7.15704	7.06982	4.46889e-06	1.22718e-05
gene_86676	-4.02216	4.40051	3.4	2.74081	1.64883	6.76693	7.12172	4.55132e-06	1.24905e-05
gene_401636	-8.26558	-0.568319	-0.883608	-0.297968	-0.95713	8.55072	7.0331	4.5851e-06	1.25755e-05
gene_470174	-1.02634	1.9089	2.56265	-3.82727	0.595888	6.17755	7.0325	4.58813e-06	1.25762e-05
gene_212511	-1.71632	3.38724	2.34164	-4.55012	0.704123	6.27416	7.05114	4.63331e-06	1.26923e-05
gene_92248	-1.72759	-3.18973	-0.801701	-6.07019	-3.43543	4.86829	7.04983	4.64512e-06	1.2717e-05
gene_39770	-5.11931	3.79174	2.01974	2.08054	1.17397	6.85651	7.10508	4.6976e-06	1.28528e-05
gene_92596	2.78309	-2.06062	0.978609	-1.8872	-1.62207	5.77435	7.01753	4.72659e-06	1.29243e-05
gene_86598	-4.07929	0.865306	-1.98382	1.68156	-1.60295	7.47041	7.01266	4.77164e-06	1.30396e-05
gene_39729	-3.52894	-2.38473	0.629136	-5.41543	0.251943	5.40499	7.03413	4.78835e-06	1.30773e-05
gene_393823	-5.51656	-0.5098	-0.752912	0.207743	-0.925446	10.4204	7.00213	4.80709e-06	1.31206e-05
gene_423805	2.05317	1.94203	0.875525	-2.84895	-1.28542	4.39221	7.02725	4.85259e-06	1.32367e-05
gene_345470	-4.4297	0.153141	-0.655277	-5.75668	-2.31671	5.03457	6.99771	4.91266e-06	1.33925e-05
gene_79174	2.87592	-5.67734	1.55545	3.82106	-1.38904	9.50999	6.99607	4.92843e-06	1.34215e-05
gene_393982	-8.46531	-0.411214	-0.947819	2.01023	-2.03367	7.39509	7.07977	4.92924e-06	1.34215e-05
gene_371944	2.4932	-0.945647	0.854261	4.46811	-1.74557	5.85511	6.99027	4.98442e-06	1.35635e-05
gene_155442	-3.53084	-0.487849	0.09485	-6.73074	-2.24473	6.52336	6.98103	5.07199e-06	1.37935e-05
gene_394135	-3.69852	0.284236	0.172527	0.464375	2.2838	4.70292	7.06325	5.08669e-06	1.38251e-05
gene_469606	0.253205	-1.56478	-1.10166	-3.76754	-2.28347	3.9515	7.00076	5.10792e-06	1.38745e-05
gene_200974	4.22337	5.83126	4.38619	-1.30269	0.36183	5.89221	6.97597	5.12528e-06	1.3909e-05
gene_399505	1.77169	5.79417	5.07781	0	4.85728	4.94758	7.02078	5.12681e-06	1.3909e-05
gene_267787	2.01217	0.974113	3.41945	-4.18748	5.08629	7.37326	6.99829	5.1324e-06	1.39158e-05
gene_467948	-0.428912	-5.22617	-0.941526	-4.36834	-3.20484	4.4632	7.04008	5.13638e-06	1.39182e-05
gene_399455	-1.64532	0.803441	-1.22724	2.73383	-1.67934	5.41873	6.97289	5.15616e-06	1.39634e-05
gene_86664	-2.23751	4.99863	3.71353	1.92093	1.97067	5.57716	7.05389	5.17801e-06	1.40142e-05
gene_423791	-4.14451	-0.187003	0.382944	0.386613	-0.485362	9.26167	6.96159	5.20307e-06	1.40736e-05
gene_362451	-4.31715	-1.02768	2.59317	3.96982	2.84425	6.3645	7.04959	5.22063e-06	1.41126e-05
gene_19847	2.0339	3.66637	4.68516	-1.5521	2.4293	5.41427	6.98822	5.23347e-06	1.41388e-05
gene_79153	3.19993	-5.8763	1.14368	2.7686	-1.85066	10.3048	6.96492	5.23693e-06	1.41397e-05
gene_79111	3.80857	-5.55368	2.19294	3.26807	-1.70886	12.1234	6.95239	5.36632e-06	1.44804e-05
gene_467903	1.39195	-6.23906	-0.629949	-4.83448	-0.489523	5.82403	7.01556	5.38307e-06	1.4512e-05
gene_212681	8.46992	3.98772	6.62567	0	5.84192	6.4841	6.99529	5.38447e-06	1.4512e-05
gene_393657	-3.30981	0.649617	3.38903	-0.452184	2.06873	5.73707	7.03215	5.39677e-06	1.45365e-05
gene_464371	-5.06766	0.536929	-0.611403	-1.94335	-1.26147	4.64466	7.02677	5.45226e-06	1.46747e-05
gene_468028	-5.31396	0.711396	-0.757668	-1.13428	-3.26286	4.7421	7.02655	5.45462e-06	1.46747e-05
gene_469840	-1.59591	-0.608498	2.88602	0.980029	-0.078227	6.44835	6.94296	5.46591e-06	1.46964e-05
gene_393876	-4.00117	3.31048	2.37666	-1.77497	1.06285	5.8385	7.02266	5.49516e-06	1.47662e-05
gene_253780	-2.07987	-0.501322	-0.577899	-9.5939	-1.4301	10.9296	6.93322	5.49958e-06	1.47693e-05
gene_468069	0.0295591	0.143854	2.69687	-0.393385	0.729365	4.40738	6.93929	5.50519e-06	1.47755e-05
gene_47590	-3.11337	-1.07764	1.23469	-5.80702	-0.398623	6.01138	6.95998	5.52766e-06	1.4827e-05
gene_394043	-7.91667	-1.77892	-2.73206	-1.77134	-4.05633	5.36376	7.01881	5.53554e-06	1.48393e-05
gene_13004	1.58844	-1.39633	-0.406123	-4.09349	-0.0352476	4.52667	6.95624	5.56783e-06	1.4917e-05
gene_393987	-6.70326	-0.301362	-0.638014	2.16839	-2.34093	5.99844	7.00853	5.64497e-06	1.51147e-05
gene_393953	-8.40986	-1.42843	-1.85333	0.704245	-3.29245	6.47058	7.00641	5.66773e-06	1.51666e-05
gene_218484	3.04146	7.24392	8.11782	6.39745	4.24983	6.93771	6.94246	5.6859e-06	1.52062e-05
gene_141766	6.62677	1.97456	7.1393	0.47449	5.54713	6.21316	6.93806	5.73461e-06	1.53274e-05
gene_394241	-6.07286	-3.49324	-0.447631	-3.62704	-0.641677	5.15718	6.99868	5.75176e-06	1.53642e-05
gene_13017	0.55129	-2.78602	-0.57847	-4.57551	-0.380578	4.50959	6.93907	5.75613e-06	1.53667e-05
gene_47583	-0.982423	-1.40749	1.27747	-4.93804	-1.47648	5.32501	6.93821	5.76568e-06	1.53831e-05
gene_395503	-1.90893	-0.900491	1.47635	-4.48545	1.59021	5.40973	6.93091	5.84785e-06	1.55931e-05
gene_79123	3.91831	-4.68709	2.477	3.50376	-1.62405	11.8189	6.90746	5.85781e-06	1.56104e-05
gene_218783	-3.03302	-3.21059	-3.57342	-7.31572	-6.99748	5.90542	6.90055	5.93729e-06	1.58129e-05
gene_394117	-4.98576	1.5191	0.00910419	-1.91325	-1.96931	4.9733	6.97996	5.96059e-06	1.58589e-05
gene_219172	8.49634	6.8719	5.11477	6.23381	4.27064	6.18847	6.91804	5.9616e-06	1.58589e-05
gene_400718	-4.08211	-1.80229	-2.74014	-8.17877	-4.46378	5.48116	6.91734	6.00366e-06	1.59614e-05
gene_362293	-3.18025	-1.04999	0.712078	-5.0594	0.368386	5.23207	6.91689	6.00891e-06	1.59659e-05
gene_344346	0.44858	-0.908969	-0.359027	-4.45805	-2.20966	4.42842	6.91535	6.02686e-06	1.60042e-05
gene_101544	-9.48307	0.810084	-0.104064	-9.48307	0.12501	8.84995	7.0002	6.07904e-06	1.61333e-05
gene_233915	-1.12921	0.201408	3.45128	-0.571735	1.34538	5.4285	6.88552	6.11393e-06	1.62163e-05
gene_352381	-0.595284	4.83463	3.77586	-1.53761	3.49929	5.45772	6.88475	6.12314e-06	1.62312e-05
gene_394226	-2.92386	1.6332	3.80293	5.84808	4.51542	6.43994	6.95477	6.25355e-06	1.65671e-05
gene_361979	-4.31529	-4.25788	-0.164189	1.0024	0.76314	5.70397	6.86898	6.31442e-06	1.6717e-05
gene_266060	-5.45237	2.68563	1.77145	-8.83238	2.36125	10.0922	6.89104	6.31752e-06	1.6717e-05
gene_393973	-6.77697	-1.51116	-1.52906	0.888927	-3.3804	5.30124	6.94679	6.34931e-06	1.67912e-05
gene_40538	-0.586178	-4.72888	-1.66408	-6.62585	-2.71879	5.05019	6.88637	6.37507e-06	1.68495e-05
gene_232036	-4.32161	-1.30641	-1.20913	-5.62496	-1.22376	4.57127	6.88344	6.41137e-06	1.69355e-05
gene_39745	-4.43765	3.16236	2.68468	2.31394	0.736989	6.39012	6.9334	6.51337e-06	1.71948e-05
gene_85817	3.28133	-4.94246	1.82019	2.69544	-2.38663	9.30599	6.85025	6.54945e-06	1.728e-05
gene_219011	4.16934	3.19445	6.47222	0	4.93386	5.5464	6.89301	6.5565e-06	1.72885e-05
gene_397554	5.03126	6.99102	8.23028	0	6.11718	7.05871	6.89179	6.57195e-06	1.73191e-05
gene_267705	7.17253	5.05573	5.64507	0	3.76524	5.53893	6.8863	6.64178e-06	1.74929e-05
gene_313541	-8.00456	-0.435959	-0.944653	-0.69418	-1.57682	6.59626	6.91847	6.70139e-06	1.76396e-05
gene_304170	-2.25169	-1.61536	0.814416	-3.54834	-1.9356	4.82124	6.83814	6.7061e-06	1.76417e-05
gene_395469	-1.45324	-2.59726	0.591682	-4.0463	0.581155	4.54474	6.8596	6.71467e-06	1.76441e-05
gene_397555	4.77188	6.21708	4.01871	0	5.91544	5.05617	6.88063	6.71484e-06	1.76441e-05
gene_348171	-3.2185	0.676089	0.0884716	-3.2185	-0.242032	4.03306	6.93629	6.85891e-06	1.80121e-05
gene_1862	-4.62004	-2.99214	-0.7915	-3.06916	-2.55137	4.9389	6.82504	6.87974e-06	1.80563e-05
gene_86628	-5.73267	2.74675	3.51527	2.69208	2.83066	8.25625	6.90336	6.89732e-06	1.80919e-05
gene_219008	2.41417	4.38915	5.93221	0	4.75603	5.20405	6.86441	6.92798e-06	1.81618e-05
gene_403387	1.82513	-0.646822	-0.377879	-3.43513	-2.52148	5.0458	6.82044	6.94179e-06	1.81874e-05
gene_39744	-4.36178	3.81978	3.23203	3.71388	1.96183	6.92023	6.89874	6.95828e-06	1.822e-05
gene_218942	4.00947	4.74567	7.528	0	6.79911	6.49425	6.85939	6.99539e-06	1.83066e-05
gene_30337	0.315772	-1.3686	2.21779	-1.58481	-0.524957	4.64774	6.81588	7.00394e-06	1.83183e-05
gene_393995	-7.9306	-2.00728	-2.07372	0.0793796	-3.74672	5.78576	6.89491	7.00927e-06	1.83216e-05
gene_236020	4.06988	-4.36675	2.76548	2.28288	-1.30419	9.84363	6.81497	7.01642e-06	1.83297e-05
gene_90496	-2.54619	-1.31078	-0.196819	-4.5861	-2.81377	4.35027	6.83608	7.02797e-06	1.83492e-05
gene_267719	4.85581	3.5479	4.5669	-1.96317	0.697752	5.83101	6.83572	7.03286e-06	1.83514e-05
gene_79161	3.79624	-5.28379	2.43013	3.70474	-0.979328	9.98834	6.81125	7.06746e-06	1.84297e-05
gene_16585	-3.67388	-0.880705	-0.647781	-5.97039	-1.26958	14.9263	6.80456	7.07224e-06	1.84297e-05
gene_218991	1.98029	1.62829	4.83921	-1.21856	3.84851	5.27704	6.83263	7.07514e-06	1.84297e-05
gene_469586	-3.87173	-1.93701	0.719924	-4.27633	-1.53777	6.11831	6.80909	7.09742e-06	1.84771e-05
gene_79107	3.81024	-4.67029	2.30211	3.46383	-1.93567	11.6457	6.80479	7.15721e-06	1.86219e-05
gene_267777	0	5.85115	6.8977	4.88559	8.02053	6.48658	6.9083	7.17854e-06	1.86667e-05
gene_218943	3.5237	3.78073	6.62756	0	5.82996	5.72773	6.84258	7.22573e-06	1.87786e-05
gene_232035	-3.95642	-1.94987	-1.35365	-5.8197	-2.05273	4.52739	6.81912	7.26302e-06	1.88646e-05
gene_85833	3.68133	-5.43757	2.09018	3.37499	-1.56259	11.9862	6.79305	7.3232e-06	1.901e-05
gene_219003	4.4382	4.35108	7.32617	0	5.92874	6.24305	6.82238	7.51262e-06	1.94904e-05
gene_234089	-4.80276	1.3584	-0.0155311	-7.29768	1.78293	7.42624	6.79394	7.62664e-06	1.97749e-05
gene_401179	1.84177	3.61995	3.62432	-1.96122	0.444122	5.05785	6.78986	7.68728e-06	1.99207e-05
gene_79155	3.3585	-5.11561	1.62329	3.14633	-2.39106	11.4602	6.76753	7.69743e-06	1.99355e-05
gene_348201	-3.78148	-0.0519803	-0.214679	-5.80846	-0.241802	5.31005	6.78866	7.7052e-06	1.99442e-05
gene_401084	-0.318891	-3.33663	0.64308	-4.53786	-0.817619	4.77854	6.78813	7.71311e-06	1.99532e-05
gene_218821	-3.65573	-3.74282	-4.49673	-3.87634	-7.01572	6.90982	6.76362	7.75631e-06	2.00534e-05
gene_39773	-4.70316	3.38767	1.2187	0.959138	0.798923	5.96776	6.84055	7.77492e-06	2.00835e-05
gene_283267	3.41351	4.04966	6.31779	0	5.36332	5.51465	6.80446	7.77683e-06	2.00835e-05
gene_468390	-4.15106	-1.13853	-1.09083	-5.73572	-1.3325	4.684	6.77852	7.85823e-06	2.02793e-05
gene_398978	-1.51123	2.95136	3.52956	0.0384926	-0.581729	6.47891	6.75672	7.86167e-06	2.02793e-05
gene_68210	-2.25104	-4.13548	-1.70618	-6.62232	-3.9523	4.76656	6.77563	7.90246e-06	2.03729e-05
gene_16582	2.36022	2.1594	1.34144	3.16676	5.0618	10.424	6.75031	7.93562e-06	2.04467e-05
gene_92202	-2.46499	0.331652	2.09824	-3.35898	-1.35758	8.55756	6.74843	7.98996e-06	2.05749e-05
gene_34193	2.7529	0.0112877	-0.17527	2.68602	-1.43551	5.54154	6.74673	8.01655e-06	2.06262e-05
gene_398127	4.83522	7.07802	4.59237	0	5.96311	5.36907	6.78856	8.01903e-06	2.06262e-05
gene_469532	-1.38604	3.4899	4.50389	2.89261	2.65445	5.17638	6.8227	8.04437e-06	2.06796e-05
gene_79166	3.79779	-4.41841	2.24273	3.80748	-1.76162	10.8898	6.74273	8.07947e-06	2.0758e-05
gene_374504	3.1969	2.67023	4.01316	0	5.28889	4.49768	6.7809	8.13832e-06	2.08973e-05
gene_283470	-5.58958	1.27818	0.626962	-7.2603	1.71638	7.57389	6.75877	8.16529e-06	2.09546e-05
gene_394227	-4.6628	-1.18688	1.40603	3.50497	2.43504	5.98719	6.81244	8.20348e-06	2.10407e-05
gene_236029	1.76125	-5.13831	1.9914	3.33425	-3.3493	10.3964	6.73391	8.21979e-06	2.10705e-05
gene_91059	-0.915013	2.76224	0.703858	-3.62546	1.23754	4.87844	6.74027	8.46386e-06	2.16838e-05
gene_466982	-6.02016	-2.21434	0.590038	2.25412	0.0525549	6.06457	6.7927	8.51845e-06	2.18113e-05
gene_49540	-2.29708	0.544421	1.63753	-5.01615	0.177143	5.77968	6.73514	8.5486e-06	2.18761e-05
gene_347169	-5.97538	-2.94637	-2.89495	-1.18249	-2.38556	4.25782	6.78688	8.61365e-06	2.203e-05
gene_400302	-5.36878	-3.78416	-1.52982	1.46768	-1.80067	6.30799	6.70077	8.76972e-06	2.24165e-05
gene_267971	7.08031	4.14075	7.03379	0	7.83052	6.61603	6.74124	8.78555e-06	2.24442e-05
gene_393848	-2.88328	3.29308	3.59822	-1.3977	2.35397	5.71445	6.77334	8.83924e-06	2.25686e-05
gene_402589	4.20452	2.42014	1.34714	0.742936	0.689062	4.75806	6.69343	8.89646e-06	2.27018e-05
gene_372871	2.58405	3.92621	4.16656	0.323951	5.05676	4.50707	6.71109	8.90951e-06	2.27141e-05
gene_393917	-5.87646	1.7381	2.6791	3.35661	2.64632	7.80099	6.76908	8.91134e-06	2.27141e-05
gene_79145	3.61398	-4.97599	1.64219	1.83041	-2.11761	10.0585	6.6918	8.92483e-06	2.27356e-05
gene_362479	-3.53741	-1.12799	-0.214083	-3.53741	0.297602	4.06915	6.79531	8.9549e-06	2.27994e-05
gene_83442	0.0081203	1.22604	2.79049	-3.23844	4.35449	5.91933	6.70765	9.01733e-06	2.29453e-05
gene_86666	-5.45861	2.99529	1.66647	1.38561	0.304217	6.64877	6.76156	9.04034e-06	2.29909e-05
gene_79152	2.73323	-5.29757	1.82981	2.67828	-2.44304	9.2262	6.6826	9.08667e-06	2.30862e-05
gene_402649	0.150717	4.34921	4.79193	-0.109958	4.01177	5.36607	6.68253	9.08805e-06	2.30862e-05
gene_402831	-0.286494	2.31802	2.5878	-2.67006	-1.59326	6.64548	6.68199	9.0976e-06	2.30975e-05
gene_423803	1.01982	3.60302	3.18371	-6.22297	2.10435	8.54422	6.69932	9.16431e-06	2.32537e-05
gene_39771	-3.93784	3.72897	2.56176	2.61436	1.2545	6.07167	6.75042	9.23466e-06	2.34191e-05
gene_416178	-0.209273	1.38893	-2.37452	0.364593	-1.03863	4.90072	6.67294	9.25996e-06	2.347e-05
gene_233738	-2.52348	0.493005	-1.29213	1.6236	1.03402	4.60414	6.67184	9.27989e-06	2.35073e-05
gene_386507	-4.20567	-2.83314	0.611848	0.944713	-1.35283	5.0529	6.67088	9.29738e-06	2.35384e-05
gene_218324	-4.85356	0.162458	0.0841922	-1.77233	-0.213691	9.30513	6.66148	9.35783e-06	2.36695e-05
gene_267975	9.2091	5.08738	7.4298	0	8.05545	7.36936	6.70845	9.35965e-06	2.36695e-05
gene_232041	-0.679434	-1.7781	-1.98653	-5.32399	-2.97011	4.27086	6.68021	9.51089e-06	2.40385e-05
gene_79162	3.67509	-4.26131	1.90183	3.1258	-2.01305	10.5134	6.65888	9.51802e-06	2.4043e-05
gene_393981	-7.29078	-0.0169923	-0.579966	2.22127	-1.78301	6.59392	6.73259	9.55466e-06	2.4122e-05
gene_79110	3.44603	-5.57938	2.20471	3.25023	-1.89394	11.8557	6.64986	9.68727e-06	2.44432e-05
gene_85820	3.91742	-4.31378	2.52592	3.95236	-1.4292	10.4793	6.64556	9.76915e-06	2.46359e-05
gene_267799	6.66148	6.88735	7.89305	0	4.81587	6.83602	6.68463	9.80009e-06	2.46889e-05
gene_400316	-0.803699	1.30594	1.58684	5.33921	0.437332	6.93695	6.64389	9.80108e-06	2.46889e-05
gene_393725	-4.45868	-1.44934	0.53659	-2.60684	0.0549075	4.68499	6.71758	9.83253e-06	2.47543e-05
gene_267850	6.53092	6.87879	9.58599	0.27265	9.47295	8.55608	6.65906	9.85786e-06	2.48042e-05
gene_86655	-5.82737	3.07652	2.23104	0.695744	0.783366	7.31003	6.71574	9.8672e-06	2.48138e-05
gene_393660	-1.98431	1.01972	3.56071	0.366519	2.64676	4.94659	6.70763	1.00214e-05	2.51875e-05
gene_372865	4.77236	2.76223	3.26935	0.141277	3.45398	4.21327	6.64949	1.0043e-05	2.52277e-05
gene_141235	-2.96006	3.15705	1.56022	-6.34894	3.1286	7.95235	6.64719	1.01409e-05	2.54596e-05
gene_85828	3.62615	-5.35111	2.35517	3.30077	-1.68707	11.8923	6.62546	1.01607e-05	2.5495e-05
gene_313539	-7.22839	-0.094665	-0.895012	0.113712	-0.724434	8.48574	6.62225	1.02027e-05	2.55862e-05
gene_403525	3.54522	5.29511	3.39155	0	4.19217	4.3998	6.66279	1.02223e-05	2.56211e-05
gene_86668	-3.73573	4.05227	2.95727	2.40273	1.82338	6.19932	6.69511	1.0264e-05	2.57112e-05
gene_35688	-5.49594	-2.83454	-0.942503	-0.629255	-2.78272	4.47504	6.69467	1.02726e-05	2.57185e-05
gene_267815	3.30529	3.89149	6.59386	0.657067	7.2439	6.01668	6.63318	1.03666e-05	2.59395e-05
gene_79134	3.33929	-5.38347	2.31312	3.79473	-1.53758	11.2495	6.61479	1.0375e-05	2.5946e-05
gene_360466	-5.29508	-0.46357	-1.52201	-4.86696	-0.310083	4.54891	6.68412	1.04818e-05	2.61988e-05
gene_47555	1.6928	1.12493	1.94168	-3.86477	-1.67888	5.25288	6.62902	1.05055e-05	2.62435e-05
gene_398985	-1.35679	2.34855	2.60816	-0.859931	-2.33226	6.55981	6.60141	1.06501e-05	2.65899e-05
gene_469101	-5.59336	-2.38187	-1.75131	-2.86053	-3.10951	4.22295	6.67347	1.06976e-05	2.66936e-05
gene_401667	-3.83437	-1.08687	-0.476505	2.08343	-0.100001	4.27344	6.67296	1.07079e-05	2.67046e-05
gene_79175	3.51883	-4.92941	1.73901	3.07843	-1.86813	10.7797	6.59202	1.08475e-05	2.70379e-05
gene_468061	0.583427	1.51781	0.447427	3.88115	-1.3516	4.92859	6.58992	1.08923e-05	2.71344e-05
gene_467958	1.71831	-4.51504	1.71744	-3.6707	-0.379667	5.5364	6.64118	1.10351e-05	2.74751e-05
gene_393988	-7.42982	-0.469264	-1.43006	1.74511	-1.80308	6.25312	6.65635	1.10535e-05	2.75056e-05
gene_86656	-7.19867	0.463437	1.2763	-1.04008	-0.829048	7.36969	6.65565	1.10683e-05	2.75273e-05
gene_414487	-4.55956	-1.72063	-2.89862	-7.57836	-0.624948	5.58658	6.59897	1.11374e-05	2.76838e-05
gene_267821	4.37815	5.10799	7.7806	0	7.55184	6.82676	6.61623	1.11843e-05	2.77851e-05
gene_344511	3.99793	3.07022	4.57352	0.374447	5.28536	4.68862	6.59328	1.12034e-05	2.78173e-05
gene_349280	-2.60334	2.17213	0.906526	-3.24642	-0.974096	7.45328	6.56705	1.13019e-05	2.80465e-05
gene_267866	6.73091	6.69912	9.63636	0	9.43824	8.58368	6.60808	1.13619e-05	2.81798e-05
gene_79112	3.6505	-4.65515	2.01397	2.77727	-1.6426	9.85563	6.56192	1.15055e-05	2.85203e-05
gene_86623	-5.31686	1.26044	1.82006	2.11752	-0.130789	7.73132	6.55829	1.15876e-05	2.87079e-05
gene_233973	-3.67602	0.588346	2.19543	-2.70404	1.73383	5.24608	6.62503	1.17357e-05	2.90589e-05
gene_85826	1.49067	-5.547	1.1399	3.31393	-2.50532	8.17882	6.54961	1.17861e-05	2.91676e-05
gene_79163	3.32086	-4.63041	2.28946	3.41683	-1.50279	9.7794	6.54926	1.17941e-05	2.91715e-05
gene_219378	7.2772	7.70208	5.39719	6.44627	2.31657	5.93086	6.5657	1.1821e-05	2.9222e-05
gene_469480	-5.61788	-1.14341	-0.869055	0.0485296	-0.578416	4.87013	6.61656	1.1899e-05	2.93986e-05
gene_372009	7.88317	9.21425	7.12837	0	8.81826	7.57112	6.58321	1.19214e-05	2.94379e-05
gene_470172	-3.36846	0.863769	2.47531	1.18067	2.21073	5.28875	6.6149	1.19655e-05	2.95306e-05
gene_467955	2.11811	-4.74203	1.273	-2.0667	-1.05373	5.55154	6.5985	1.19787e-05	2.95471e-05
gene_79140	3.21594	-6.02974	2.18659	3.05154	-2.21664	11.9613	6.5382	1.20521e-05	2.97117e-05
gene_86667	-6.20094	2.67365	1.149	0.512379	0.195133	6.93908	6.60796	1.21254e-05	2.98762e-05
gene_393956	-7.2575	-1.98935	-1.98576	0.438986	-3.30669	5.38363	6.60722	1.21425e-05	2.9902e-05
gene_402231	4.19494	3.8227	5.33439	1.37137	1.98377	4.80352	6.551	1.21642e-05	2.9932e-05
gene_402430	-4.44429	-0.809753	-0.492252	-4.44429	-0.00123792	4.35785	6.63353	1.2168e-05	2.9932e-05
gene_107128	-5.43659	0.0633745	-0.40572	-7.9307	1.2557	7.46344	6.55018	1.22456e-05	3.01066e-05
gene_394058	-7.09519	-0.128986	-1.18708	0.144808	-1.58154	8.19224	6.52894	1.22565e-05	3.0117e-05
gene_219015	2.6858	3.05888	5.99129	-1.21076	5.44712	6.22967	6.54926	1.22676e-05	3.01277e-05
gene_86624	-3.47238	2.0759	2.88558	-1.0297	1.45165	5.56002	6.59918	1.23306e-05	3.02661e-05
gene_400296	-2.51339	-1.08121	1.21437	4.16742	0.00861189	6.3411	6.52295	1.24174e-05	3.04624e-05
gene_79109	3.78547	-4.80148	2.33852	3.56164	-1.59046	11.5492	6.52177	1.24461e-05	3.05162e-05
gene_267795	2.92462	3.94468	5.96247	-0.764729	2.42266	6.6943	6.51801	1.2538e-05	3.07248e-05
gene_35710	-4.97716	0.0628922	1.09476	0.399433	-1.09192	5.34903	6.58989	1.25519e-05	3.07424e-05
gene_411316	-5.1737	-1.41344	-1.18389	1.28795	-1.34365	4.55	6.58917	1.25691e-05	3.07677e-05
gene_79130	4.02728	-4.9268	2.544	3.60266	-1.6939	15.4106	6.51471	1.26193e-05	3.08738e-05
gene_393938	-4.98937	-0.216697	-0.837439	0.127846	-0.779942	9.63784	6.50744	1.26557e-05	3.0946e-05
gene_47582	-2.46533	-0.0960282	0.649433	-5.70906	-2.1312	5.53596	6.52886	1.27641e-05	3.11942e-05
gene_393936	-7.39609	-0.612657	-0.941858	-0.517302	-0.708269	10.3054	6.50206	1.28062e-05	3.12726e-05
gene_79114	3.75335	-4.35038	2.43821	3.7241	-1.91075	11.4979	6.50704	1.28101e-05	3.12726e-05
gene_79142	3.51412	-4.41437	2.0345	3.14664	-1.65881	9.67942	6.50509	1.28592e-05	3.13757e-05
gene_79160	3.81746	-5.04698	2.38829	3.55038	-1.74348	13.1095	6.502	1.29371e-05	3.15486e-05
gene_30362	-1.91669	-5.99432	-1.67804	-5.99432	-2.3447	4.50426	6.57702	1.31092e-05	3.1951e-05
gene_466983	4.72303	3.35348	4.48138	0	4.72091	4.63978	6.53029	1.32059e-05	3.21528e-05
gene_361984	-6.1377	-2.4478	-0.56978	0.545072	0.71586	5.59268	6.56334	1.32062e-05	3.21528e-05
gene_141807	8.80076	3.44723	7.20638	1.484	7.78218	7.08668	6.50761	1.32363e-05	3.22086e-05
gene_79179	3.86001	-4.68057	2.26612	3.54525	-1.55303	12.2747	6.48792	1.32988e-05	3.23431e-05
gene_469603	-2.57485	0.257888	1.46025	-2.92235	-0.0543335	5.12737	6.48616	1.33447e-05	3.24373e-05
gene_267817	3.6168	4.50437	7.12493	-1.95481	6.57861	7.97167	6.5053	1.33629e-05	3.2464e-05
gene_219025	2.01367	1.74	5.14227	-2.52089	3.60129	6.50015	6.50477	1.33767e-05	3.248e-05
gene_377471	-0.753533	-0.0845637	2.3645	-4.4172	2.05839	5.96597	6.493	1.36865e-05	3.32144e-05
gene_267727	5.06716	3.83391	4.11441	0	2.22588	4.48759	6.50286	1.39254e-05	3.3776e-05
gene_372882	1.34512	1.45984	2.75671	-2.13172	3.32839	4.81844	6.48277	1.39618e-05	3.38462e-05
gene_362307	-7.7213	-2.72441	-2.61568	-3.2835	-3.04275	5.16172	6.53223	1.40168e-05	3.39612e-05
gene_267862	6.73791	6.60378	5.03162	0	5.13694	5.49975	6.49778	1.40631e-05	3.4055e-05
gene_79133	2.92926	-4.93369	1.89255	1.88379	-2.92929	11.0283	6.45454	1.4197e-05	3.43607e-05
gene_232033	-4.21705	-1.8294	-1.78846	-6.40373	-1.55578	4.80139	6.47141	1.4274e-05	3.45199e-05
gene_141232	-6.01606	0.438826	-0.976467	-9.94758	0.539311	8.98623	6.47126	1.4278e-05	3.45199e-05
gene_92484	2.7654	2.74604	5.94485	1.10362	5.0685	5.21793	6.46294	1.44394e-05	3.48913e-05
gene_232043	-0.723465	-2.05435	-0.307517	-4.4648	-2.17818	4.28446	6.46377	1.44878e-05	3.49896e-05
gene_232038	-1.12949	-2.13156	-2.28728	-6.39308	-3.0745	4.68838	6.46241	1.4526e-05	3.50631e-05
gene_267662	6.86806	5.4076	6.04314	0	3.41398	5.61626	6.46966	1.48495e-05	3.58248e-05
gene_79137	3.34191	-5.45077	1.89524	2.82252	-1.8396	11.5339	6.4263	1.50044e-05	3.61616e-05
gene_86638	-4.83517	1.25071	-0.507713	1.18188	-1.97473	6.11484	6.42627	1.50052e-05	3.61616e-05
gene_394056	-7.06167	-0.139537	-1.07347	-0.388594	-2.02607	5.77366	6.49371	1.509e-05	3.63467e-05
gene_278203	-4.71111	-3.10908	0.485925	0.898662	0.286846	4.9171	6.49106	1.51667e-05	3.65119e-05
gene_372058	0.0482215	-0.785551	1.32258	-3.32245	3.56966	5.8458	6.41842	1.52379e-05	3.66636e-05
gene_374845	-0.709459	-0.142564	1.72872	-4.05128	-1.97916	5.32682	6.41748	1.52659e-05	3.67114e-05
gene_403579	-2.34615	0.190838	0.723457	-6.15556	-1.11925	6.02222	6.43393	1.53544e-05	3.69045e-05
gene_400278	1.25291	1.96921	4.23774	-1.9627	3.79422	5.48211	6.43361	1.53639e-05	3.69078e-05
gene_64313	2.20614	-1.5636	2.66065	-4.67995	-0.21126	6.34177	6.43319	1.53764e-05	3.69181e-05
gene_91136	-4.81788	-4.52247	-2.93229	-4.51545	-5.00987	4.59419	6.41183	1.5436e-05	3.70414e-05
gene_79156	3.70657	-4.75131	2.05901	3.45865	-1.80161	12.134	6.40622	1.56065e-05	3.74306e-05
gene_79151	3.27603	-5.64203	1.85788	3.28899	-1.48907	10.864	6.40257	1.57185e-05	3.76792e-05
gene_219002	3.75531	4.02802	6.7734	0	5.92025	5.84346	6.43846	1.5774e-05	3.77922e-05
gene_267921	8.16213	11.102	8.02855	4.38466	8.20751	8.4639	6.41474	1.58613e-05	3.79813e-05
gene_398986	-1.50029	1.96208	3.20824	-1.08156	-0.718679	7.10075	6.39744	1.58771e-05	3.7999e-05
gene_402108	5.40773	6.56715	4.46088	0	5.84385	5.25578	6.43163	1.59838e-05	3.82339e-05
gene_371901	-3.67945	-1.21913	-0.471286	-4.88612	-1.82303	4.3908	6.41025	1.6079e-05	3.84282e-05
gene_468384	-5.90903	-2.19372	-0.888725	-3.74053	-0.483833	4.92799	6.46048	1.60821e-05	3.84282e-05
gene_469440	-0.842456	0.323767	-1.72478	-4.49126	-1.24131	4.18439	6.4005	1.63873e-05	3.91367e-05
gene_39743	-5.79779	-2.19882	-0.0191633	1.74904	-1.32083	5.39546	6.45013	1.64042e-05	3.91566e-05
gene_267797	3.87349	4.66974	4.5149	0	2.15661	4.49872	6.41093	1.66375e-05	3.96924e-05
gene_470173	-3.62207	0.528799	2.19148	1.43489	1.57471	5.22957	6.44141	1.66808e-05	3.97745e-05
gene_464380	-1.07794	0.299014	-1.32392	-3.99165	0.395231	4.18979	6.3878	1.67975e-05	4.00316e-05
gene_362339	-4.4588	1.63172	0.0318674	2.45902	-0.359296	5.58039	6.36732	1.68427e-05	4.01181e-05
gene_79126	3.94129	-3.83826	2.20549	3.42189	-1.64931	11.0439	6.36692	1.68557e-05	4.01281e-05
gene_79132	3.83755	-5.09464	2.46363	3.50337	-1.3965	13.1508	6.36658	1.68671e-05	4.01339e-05
gene_218823	-5.80864	-4.72747	-3.33919	-5.21053	-5.63254	7.77704	6.36604	1.6885e-05	4.01553e-05
gene_267689	3.40813	1.14019	1.39247	-1.95738	0.840768	4.33169	6.38134	1.70102e-05	4.04318e-05
gene_402176	4.98927	5.62132	3.84409	0	4.87356	4.73141	6.39847	1.70437e-05	4.04901e-05
gene_372059	5.78042	6.94863	4.95784	0	6.68348	5.63323	6.39297	1.72262e-05	4.08819e-05
gene_86534	-4.8562	0.757411	1.88837	-3.87794	1.81331	6.02524	6.42461	1.72268e-05	4.08819e-05
gene_219337	5.17988	4.79444	8.91506	9.7002	7.83553	7.88991	6.37088	1.7277e-05	4.09796e-05
gene_79158	3.86039	-4.13695	2.48246	3.33761	-1.8549	12.3631	6.35339	1.73088e-05	4.10334e-05
gene_85834	7.17666	-2.34461	5.35307	6.07361	2.78577	10.6722	6.34832	1.74816e-05	4.14213e-05
gene_267825	6.82083	6.24335	6.70969	-0.795936	9.25223	9.18646	6.34664	1.75392e-05	4.15357e-05
gene_141222	-4.97636	0.591051	-0.666272	-7.48059	1.09032	6.98013	6.36438	1.75816e-05	4.16144e-05
gene_393926	-6.96718	-0.384657	-0.858674	-0.096081	-1.04163	9.08861	6.34157	1.76173e-05	4.16771e-05
gene_47592	-1.71427	0.356987	1.90198	-5.34988	-0.335075	6.17619	6.35884	1.77726e-05	4.20223e-05
gene_469816	0.0696971	-1.82848	-2.72605	-3.10249	-0.146278	4.35971	6.33847	1.78224e-05	4.21179e-05
gene_401706	-2.87602	5.14608	3.94713	2.88182	4.47962	6.55151	6.40089	1.80284e-05	4.25826e-05
gene_393701	-5.18862	0.708591	1.53682	-2.96239	0.162539	5.86588	6.3978	1.81354e-05	4.28129e-05
gene_79164	3.74425	-4.94686	2.17798	3.4303	-1.19974	10.9865	6.32911	1.81524e-05	4.28305e-05
gene_267846	5.80845	6.48184	8.72598	0	8.60882	7.74822	6.36195	1.82933e-05	4.31403e-05
gene_201070	-5.51874	-4.81517	-1.95936	-9.92471	-3.28512	7.16715	6.34268	1.8341e-05	4.32302e-05
gene_399526	-3.8156	0.870116	-0.144026	-3.78026	-2.84387	5.75088	6.31508	1.86589e-05	4.39566e-05
gene_402852	7.02459	4.74626	4.71347	3.76395	2.72681	5.21317	6.32908	1.87444e-05	4.41349e-05
gene_468018	-5.84186	-0.848017	-2.72993	-1.34229	-3.99075	5.24664	6.31229	1.87611e-05	4.41513e-05
gene_468413	0.533218	-0.185418	-0.472416	-4.42455	-2.64136	4.42753	6.32256	1.90743e-05	4.4865e-05
gene_398128	4.75105	6.73573	4.3938	0	5.75692	5.18381	6.3399	1.90916e-05	4.48822e-05
gene_267934	5.22945	3.65711	3.52054	0	2.90131	4.39154	6.33791	1.91655e-05	4.50325e-05
gene_267849	4.56593	3.33832	6.96203	-2.89944	5.63294	8.6197	6.31892	1.92101e-05	4.51136e-05
gene_85824	2.25265	-4.92615	2.55424	2.95685	-1.56367	8.75222	6.2987	1.92677e-05	4.52255e-05
gene_219316	-1.17981	1.22655	4.54312	4.82062	3.13391	8.54282	6.29321	1.94762e-05	4.56911e-05
gene_401696	-3.07249	3.83856	2.12777	0.314475	2.77689	5.36169	6.35925	1.95275e-05	4.57877e-05
gene_86622	-6.79764	-0.446943	-0.883424	0.021354	-0.617931	8.67178	6.28913	1.95508e-05	4.58184e-05
gene_393942	-5.05039	-0.55896	-0.718795	-0.0475238	-0.752394	9.76207	6.28207	1.9697e-05	4.6137e-05
gene_350231	3.54271	0.280014	2.9001	4.29731	4.45709	4.17999	6.30208	1.9758e-05	4.62559e-05
gene_467675	-1.20968	-1.00223	0.462148	-7.65484	1.93557	9.02954	6.28025	1.99456e-05	4.66709e-05
gene_393690	0.461196	3.2251	1.1044	-2.76429	1.5767	4.64262	6.29937	1.99563e-05	4.66717e-05
gene_86527	-6.06919	-1.5636	1.28184	-1.58778	-0.423601	6.27636	6.34748	1.99733e-05	4.66871e-05
gene_394258	-5.80195	-3.93317	-0.827595	0.301189	0.484451	8.43941	6.27652	2.01244e-05	4.70161e-05
gene_267767	1.44394	3.99791	4.98564	0.685322	6.63919	10.1753	6.27619	2.01375e-05	4.70222e-05
gene_79135	3.82455	-5.26821	2.21716	3.32808	-1.45562	13.8226	6.27275	2.02735e-05	4.73154e-05
gene_372902	-0.206709	-1.67757	1.61972	1.39583	2.78813	4.24249	6.27241	2.02873e-05	4.73231e-05
gene_422186	-3.01784	-2.6556	-1.84343	-5.44367	-1.99097	4.20522	6.28834	2.039e-05	4.7538e-05
gene_250462	-5.46874	1.0709	0.424029	-9.15207	1.63942	9.25343	6.28494	2.05257e-05	4.78297e-05
gene_312797	2.48377	-1.17415	-0.218684	-0.947599	-1.08175	5.2783	6.26427	2.06135e-05	4.80095e-05
gene_141231	-4.87235	0.737685	-1.04086	-8.56048	0.663801	7.75202	6.28227	2.06327e-05	4.80293e-05
gene_282346	1.83168	-0.763305	0.84586	-2.57246	-0.321261	4.10704	6.28175	2.06537e-05	4.80534e-05
gene_372075	5.78771	5.27929	4.60095	0	2.93335	4.85203	6.29731	2.07342e-05	4.82128e-05
gene_267776	1.63451	6.37619	7.70109	5.83972	7.65317	6.84788	6.27712	2.07436e-05	4.82128e-05
gene_393821	-5.31586	-0.159894	-0.582251	0.352884	-0.575093	9.34146	6.24659	2.11192e-05	4.90606e-05
gene_344349	1.92033	2.78371	2.79296	-2.24943	1.57237	4.81143	6.26767	2.12287e-05	4.92894e-05
gene_79128	3.69522	-4.29474	2.53081	3.62573	-1.39102	10.0518	6.24674	2.13347e-05	4.95101e-05
gene_411317	-4.10717	0.160909	0.128282	3.1078	0.110948	4.78033	6.31197	2.13819e-05	4.95942e-05
gene_369963	-1.04968	0.970525	-0.100128	3.73426	0.0245978	5.58577	6.24292	2.14953e-05	4.98316e-05
gene_393980	-5.83296	0.0382913	-0.0902962	2.42805	-1.4979	5.63355	6.30694	2.15894e-05	5.00232e-05
gene_35687	-4.49125	-1.72364	0.186606	1.04032	-1.51573	4.53735	6.30668	2.16002e-05	5.00232e-05
gene_403154	-4.17362	-2.94355	-1.95583	-8.72047	-3.75948	6.16426	6.25318	2.18369e-05	5.05265e-05
gene_267835	4.94948	3.67663	7.88709	-1.32453	6.49696	9.61032	6.23481	2.18399e-05	5.05265e-05
gene_399512	0.870756	4.44577	3.27344	-1.23093	2.8484	4.67519	6.24955	2.19918e-05	5.08518e-05
gene_47552	0.119012	0.0588167	1.17481	-5.62286	-4.08186	7.14338	6.2252	2.22559e-05	5.14362e-05
gene_248577	-5.48269	0.540926	-0.920603	-9.80654	0.744905	8.96657	6.24044	2.2386e-05	5.17103e-05
gene_79106	2.97798	-5.57496	1.68507	1.21408	-2.07776	10.0653	6.22175	2.24071e-05	5.17325e-05
gene_85510	-4.81586	-1.23324	-2.72717	-0.308255	-3.4666	4.81669	6.22054	2.24601e-05	5.18142e-05
gene_393738	-3.90467	2.39383	3.09456	-0.0992405	1.51614	6.07263	6.28608	2.24719e-05	5.18142e-05
gene_403108	-4.40668	-1.65074	-1.59622	-7.62936	-4.70014	6.55041	6.22016	2.24769e-05	5.18142e-05
gene_464428	5.21454	2.88369	4.10477	7.38873	5.66469	5.06857	6.22851	2.28082e-05	5.25509e-05
gene_393884	-4.1013	-1.29618	-3.99023	-3.01291	-2.98543	5.34119	6.20932	2.29601e-05	5.28739e-05
gene_403578	-3.5543	-0.910924	-0.346577	-6.16046	-2.19338	5.24693	6.2266	2.29987e-05	5.29357e-05
gene_228121	0.489435	-1.62491	-0.770815	2.42314	0.683038	4.31839	6.19625	2.35568e-05	5.41927e-05
gene_218976	3.34782	4.08025	6.76233	-1.82156	6.29329	7.50795	6.21271	2.36304e-05	5.43342e-05
gene_386503	-2.04665	-5.44771	-1.7073	-7.04475	-2.258	5.15282	6.21158	2.36823e-05	5.44259e-05
gene_362456	-2.54537	-0.203677	-0.240197	-2.45795	-2.92622	4.15024	6.1888	2.39036e-05	5.49065e-05
gene_469911	-2.32884	-2.78869	-0.88818	-5.36518	-2.23619	4.46164	6.20446	2.40138e-05	5.51316e-05
gene_267898	3.60794	6.70993	4.45651	2.73845	7.04353	5.53842	6.20036	2.40963e-05	5.52926e-05
gene_76848	-5.82249	-2.28798	-1.40347	-1.73155	-2.64374	4.4909	6.24908	2.41267e-05	5.53343e-05
gene_313550	1.23887	-0.601681	-0.111662	-4.28445	-1.90612	4.68434	6.18271	2.4191e-05	5.54535e-05
gene_218552	10.6631	4.8631	9.24397	11.585	7.52981	9.01887	6.19454	2.43718e-05	5.58396e-05
gene_468564	0.454352	-4.15211	-1.37729	-0.360892	0.689579	4.34976	6.22602	2.45479e-05	5.62145e-05
gene_393945	-5.30584	-0.357817	-0.652435	0.249288	-0.706316	9.85017	6.16666	2.47123e-05	5.65623e-05
gene_92241	1.18414	1.19909	0.807761	-3.17102	-3.39677	4.93975	6.16739	2.49294e-05	5.70303e-05
gene_91083	-2.67522	1.79699	-0.481699	-3.54795	-2.7727	6.60975	6.16446	2.50731e-05	5.73299e-05
gene_282355	1.77776	3.73348	2.86283	0.485224	4.33629	4.09659	6.16974	2.55811e-05	5.84405e-05
gene_400282	-5.88531	-2.46884	-1.25315	-4.67029	-2.51759	4.54383	6.21854	2.55847e-05	5.84405e-05
gene_372061	6.1004	6.69143	4.87099	0	6.25677	5.51104	6.18178	2.59418e-05	5.9226e-05
gene_253779	-2.36889	-0.533097	-0.495551	-7.88203	-1.54087	11.9558	6.14058	2.60127e-05	5.9358e-05
gene_260563	-5.24955	1.29101	0.777566	-6.93385	1.24979	7.19983	6.16174	2.61013e-05	5.953e-05
gene_79148	3.18675	-5.47563	1.72523	3.2432	-1.92068	12.4468	6.13893	2.63618e-05	6.00937e-05
gene_83416	3.0879	6.84087	4.6938	8.24401	5.79853	5.59443	6.15248	2.6458e-05	6.02826e-05
gene_340747	-0.134803	-0.246517	0.390121	-6.91059	3.08971	7.75532	6.15397	2.65002e-05	6.03481e-05
gene_267782	1.82656	3.55225	4.68234	0.0954924	6.79086	9.78669	6.13576	2.65263e-05	6.03771e-05
gene_267771	0.543938	4.85721	4.5114	1.30182	0.872263	8.28586	6.13222	2.67112e-05	6.07673e-05
gene_102978	-4.87269	2.39954	1.46422	-9.63262	2.03953	10.5876	6.14958	2.6728e-05	6.07749e-05
gene_469316	-3.33665	-2.21617	-1.6431	-6.99582	-2.30281	5.15372	6.14723	2.68507e-05	6.10231e-05
gene_79173	3.55342	-4.1864	2.52883	3.8885	-1.3703	11.0628	6.12768	2.69505e-05	6.1219e-05
gene_137849	-6.90203	-0.401357	-1.11278	0.238841	-1.21147	7.21185	6.12457	2.70019e-05	6.13049e-05
gene_369958	-2.20161	1.69924	0.246722	3.59614	0.740063	5.18171	6.12047	2.73348e-05	6.20294e-05
gene_236028	3.96488	-4.77305	2.53066	2.83639	-0.986548	11.3007	6.11673	2.75362e-05	6.24281e-05
gene_267792	-5.67825	-4.0875	-2.35942	-9.87226	-1.45733	7.23225	6.13428	2.75381e-05	6.24281e-05
gene_393949	-4.70844	-0.446017	-0.470899	0.103781	-0.651457	10.2531	6.11126	2.75564e-05	6.24381e-05
gene_267864	4.91985	5.29623	8.07633	1.41089	8.44729	7.24609	6.13038	2.76254e-05	6.25491e-05
gene_467957	0.723369	-5.04406	1.59099	-5.6672	-0.972607	7.95019	6.11494	2.76332e-05	6.25491e-05
gene_79157	3.78526	-4.09991	2.42246	3.74789	-1.54622	12.5997	6.11149	2.78212e-05	6.29431e-05
gene_365248	-0.285663	-2.55752	-1.52601	-5.17043	-2.00462	4.3529	6.12852	2.78497e-05	6.2976e-05
gene_93405	-5.18441	1.79189	0.213527	-9.94408	1.27997	9.99416	6.12773	2.78925e-05	6.30413e-05
gene_268006	1.58318	-0.137144	0.308882	-5.41146	-2.79053	5.55304	6.12555	2.80115e-05	6.32785e-05
gene_76861	-4.64604	0.152402	0.286328	-1.99533	-0.974944	5.24292	6.10741	2.80449e-05	6.33221e-05
gene_34263	2.38656	-1.89593	1.2536	-2.67052	-1.9384	6.05681	6.10586	2.81301e-05	6.34511e-05
gene_372077	6.88596	7.18128	5.32874	1.08331	7.94873	6.29716	6.12111	2.81301e-05	6.34511e-05
[truncated: 2,510 more rows]

## Sheet: FDR_up_0.01
gene	logFC.ALC-Russia	logFC.both_alchol&HBV	logFC.HBV	logFC.NAFLD	logFC.other	logCPM	F	PValue	FDR
gene_167808	7.04332	0	0.11547	0	0	4.57495	99.2525	1.87753e-42	4.71222e-39
gene_204779	-12.7383	-1.33797	-1.22093	8.81764	-1.3722	16.7541	78.4106	2.09014e-42	4.71222e-39
gene_136153	2.48595	-6.41117	-5.41089	-6.66912	-5.80968	6.20113	71.9718	6.91214e-42	1.03889e-38
gene_252922	8.95657	0	0.535511	0	0	5.95316	94.5191	1.53838e-41	1.73414e-38
gene_224183	8.57537	2.91155	0.382212	6.93287	0	5.79243	76.4412	1.75084e-40	1.34766e-37
gene_218931	-12.4719	-0.538335	-0.481258	8.87483	-0.744786	16.5567	72.649	1.79329e-40	1.34766e-37
gene_350493	-12.1258	0.0743535	0.157579	9.12772	-0.0329359	16.473	71.8264	3.45178e-40	2.22344e-37
gene_359274	0	2.97247	0.363317	0	11.5443	8.58017	75.847	5.77965e-40	3.25755e-37
gene_450137	6.73173	0	0.11576	0	0	4.40591	94.2927	7.79808e-40	3.90684e-37
gene_218876	-7.57278	-0.963784	-0.763291	8.49687	-1.01202	16.212	64.7377	1.01145e-39	4.56065e-37
gene_1678	8.70562	0	0.512996	1.05255	1.62207	5.7755	68.8199	6.04742e-39	2.35185e-36
gene_406921	-7.10632	-5.73672	-6.2453	-7.10632	5.78574	9.91502	70.4347	6.25907e-39	2.35185e-36
gene_1673	7.81289	0	0.275156	0	2.06131	5.11381	70.5835	8.81693e-39	3.05812e-36
gene_39573	9.05651	0	0.717347	2.87028	0.991538	6.07214	65.5248	9.28675e-38	2.93525e-35
gene_219370	-3.46891	-1.12171	-0.950927	9.10254	-1.27317	14.2598	59.9697	9.76463e-38	2.93525e-35
gene_429435	4.74364	-3.36845	-2.85082	-3.36845	-3.36845	5.30834	75.2363	1.50641e-37	4.24525e-35
gene_99550	-9.9925	-0.562294	-0.430785	8.6496	-0.755968	13.8596	63.3059	4.16258e-37	1.10406e-34
gene_135088	2.91309	-5.0756	-4.27622	-5.0756	-4.21943	5.24684	63.4788	6.45514e-37	1.61701e-34
gene_426489	6.40929	0	0.314921	0	0	4.306	75.6184	9.19769e-37	2.18276e-34
gene_107290	7.43433	0	0.406642	0	0	4.84121	74.3475	2.06917e-36	4.66493e-34
gene_13231	6.8473	0	0.272503	1.39133	0	4.50896	70.4449	2.95678e-36	6.24953e-34
gene_205448	-8.1114	-0.16369	-0.151786	8.86205	-0.171717	12.198	61.0383	3.04923e-36	6.24953e-34
gene_1675	7.24561	0	0.509086	0.864778	0.971796	4.74656	58.9334	2.89795e-35	5.68124e-33
gene_77748	-10.8577	-2.29409	-1.88222	6.84636	-2.07222	12.9406	58.0231	4.63632e-35	8.71048e-33
gene_103820	12.1305	0	1.49465	3.65566	0	8.92732	66.0818	6.63519e-35	1.19672e-32
gene_363080	9.25181	0	0.895879	2.18147	0	6.23475	65.1367	1.3265e-34	2.30045e-32
gene_218678	-1.42109	0.0157683	0.394628	9.34895	-0.099126	12.6787	52.0375	3.22754e-34	5.39e-32
gene_162925	10.7365	-0.95689	3.02599	-1.25941	3.31489	8.81534	52.4689	6.10392e-34	9.82948e-32
gene_1670	9.53315	0	1.46356	2.53127	1.39374	6.48845	54.8393	1.2613e-33	1.9611e-31
gene_468104	8.28304	0	0.355517	2.5191	2.63528	5.48154	54.4639	1.79787e-33	2.7022e-31
gene_1672	7.80303	0	0.715523	0	0	5.09779	61.864	1.07056e-32	1.55715e-30
gene_218546	8.07159	0	0.502744	8.09731	0	5.62291	58.1101	2.87795e-32	4.05521e-30
gene_468582	9.30535	0	1.6445	1.42934	1.62432	6.29035	51.4075	3.41065e-32	4.62523e-30
gene_1674	7.8694	0	0.715723	0.498369	0	5.14543	57.8691	3.48764e-32	4.62523e-30
gene_155444	-13.2129	-1.65608	-1.44952	5.82992	-1.43055	14.3736	50.4949	6.18911e-32	7.97334e-30
gene_403370	7.61347	0.945843	-0.683986	1.85481	-2.49541	7.02036	50.5969	1.2034e-31	1.50726e-29
gene_196424	-13.9838	-2.07581	-1.75219	5.45277	-1.46967	14.7845	49.4457	1.77322e-31	2.16093e-29
gene_386673	13.0336	9.04003	3.59661	5.92003	4.7497	9.89396	46.2612	4.17807e-31	4.95761e-29
gene_359273	0	4.31755	2.22601	0	13.5299	10.5612	50.9875	5.48745e-31	6.34434e-29
gene_273865	-11.688	-1.41979	-0.960389	6.13258	-1.27873	13.1558	47.3246	1.54999e-30	1.74723e-28
gene_103821	12.9692	0	2.79741	5.7339	0	9.75523	53.4602	1.71806e-30	1.88945e-28
gene_356806	8.10738	0	1.52723	0	0	5.28948	55.0633	1.89946e-30	2.03921e-28
gene_23162	7.32034	0	0.434731	1.92232	2.67408	4.83084	47.1578	2.53794e-30	2.6613e-28
gene_103814	8.79989	0	0.823764	5.4356	0	5.89103	51.9208	4.99109e-30	5.11473e-28
gene_14298	8.72461	0	1.3041	1.14793	2.4059	5.81922	45.9662	8.47833e-30	8.49528e-28
gene_189333	-11.931	-0.858834	-0.536733	5.98107	-0.845842	13.3152	45.055	1.67764e-29	1.64445e-27
gene_45873	10.5027	0.950685	3.6149	0.192336	4.48735	7.41	42.9471	1.7938e-29	1.72091e-27
gene_393990	-1.14765	3.70077	-2.33933	7.3538	-2.83274	7.72878	41.7202	3.70784e-29	3.48306e-27
gene_224197	10.1467	2.58143	2.33366	4.34736	0	7.04755	45.5566	5.2122e-29	4.79629e-27
gene_99571	-7.41906	0.154165	0.297509	7.72959	-0.0675227	10.4601	43.6941	7.22628e-29	6.51666e-27
gene_403356	6.90715	5.23516	0.555317	0	0	4.69549	44.074	9.2157e-28	8.14776e-26
gene_219079	-3.60269	-1.5983	-1.17019	6.3842	-1.42733	13.1776	38.8983	1.13461e-27	9.83837e-26
gene_205449	-12.0112	-0.780236	-0.71307	5.26304	-1.0037	12.7817	40.8486	1.66241e-27	1.4143e-25
gene_218545	9.88024	0	1.85514	11.0015	0	7.53506	45.2627	2.29034e-27	1.91243e-25
gene_79830	7.55247	0	1.02788	1.58198	0	4.82859	44.606	4.76367e-27	3.90534e-25
gene_362332	-3.43105	-2.55805	-0.739491	7.30918	1.60691	6.338	39.017	1.43401e-26	1.15463e-24
gene_350494	-11.8997	-0.161633	-0.136478	5.56011	-0.476912	13.0177	38.6363	2.06394e-26	1.63269e-24
gene_212468	10.421	1.09987	3.04276	0	4.43144	7.33741	36.822	6.59016e-26	5.12328e-24
gene_226476	2.32751	-4.84333	-3.1116	-5.11345	-5.11345	4.93072	38.3716	1.41748e-25	1.08329e-23
gene_381900	-12.427	-11.787	-6.02023	-12.427	-11.4621	7.74676	36.5573	7.06521e-25	5.3095e-23
gene_212586	9.77541	0	2.51276	0	3.97267	6.759	36.4242	9.30058e-25	6.87481e-23
gene_135041	-3.02665	-1.43322	-1.27319	5.6228	-1.44246	13.8897	33.6037	9.99983e-25	7.27245e-23
gene_218623	-2.74451	-1.82188	-1.47176	6.04785	-1.57623	11.4414	33.5744	1.03955e-24	7.44023e-23
gene_357478	2.481	-5.94417	-3.47916	-5.94417	-5.94417	5.61731	38.2177	2.86001e-24	2.01497e-22
gene_212350	9.5403	0	3.00455	0	2.67683	6.5441	35.4476	3.01373e-24	2.0906e-22
gene_218422	11.189	0	0	0	0.976921	7.9873	57.3782	3.84364e-24	2.6259e-22
gene_403388	-6.12305	-7.19969	-6.8939	-10.0232	-9.0343	5.65682	32.9157	5.28264e-24	3.55514e-22
gene_403359	6.76226	4.22641	0.797802	0.266058	2.05207	4.58671	32.4537	8.90632e-24	5.90567e-22
gene_224187	9.14745	2.92641	2.74958	4.75241	1.52868	6.20792	31.0461	5.65312e-23	3.69419e-21
gene_468137	2.83576	-0.453791	-2.55161	0.589753	-3.32534	4.75444	28.9768	5.62245e-22	3.62166e-20
gene_276213	-14.5704	-13.0168	-6.27876	-14.5704	-10.3469	9.78662	30.8256	6.80755e-22	4.32327e-20
gene_369493	5.77936	-0.731824	0.460386	-2.62885	-0.950503	5.5533	29.109	8.93161e-22	5.59342e-20
gene_85823	5.14973	-5.72254	-3.12176	-6.22896	-1.01054	10.2184	28.6811	9.83809e-22	6.0767e-20
gene_371898	-13.3653	-12.0698	-5.39904	-13.3653	-11.0574	8.73894	30.4867	1.04113e-21	6.34388e-20
gene_261225	-15.5462	-12.1901	-6.16868	-15.5462	-11.4446	10.7627	30.1769	1.53839e-21	9.2488e-20
gene_468683	4.59476	-4.05864	-1.63638	-7.08265	-1.42601	9.25652	27.9054	2.77754e-21	1.64788e-19
gene_274384	-13.9239	-11.6774	-6.10184	-13.9239	-10.0881	9.17509	29.5817	3.27404e-21	1.91723e-19
gene_263860	-13.3413	-12.3886	-5.52067	-13.3413	-10.4496	8.69369	29.4227	4.01045e-21	2.31835e-19
gene_263848	-14.6848	-12.5183	-6.44842	-14.6848	-9.94799	9.8812	29.2814	4.80557e-21	2.74282e-19
gene_359112	-14.0283	-12.9548	-5.9221	-14.0283	-9.77325	9.30187	29.2519	4.99023e-21	2.81262e-19
gene_271115	-15.4084	-12.9729	-6.0711	-15.4084	-10.7515	10.6394	28.9477	7.37589e-21	4.10591e-19
gene_39615	7.84534	0	0	0.498381	2.40241	5.13937	40.5941	7.59002e-21	4.17358e-19
gene_345469	-3.57002	-2.34292	-0.337618	5.33704	-0.415401	5.69026	27.1463	7.73978e-21	4.18969e-19
gene_16717	6.25938	0.277396	1.82619	1.12994	-0.70667	4.97247	27.1846	7.80515e-21	4.18969e-19
gene_32534	-14.2159	-11.3255	-5.80283	-14.2159	-11.1238	9.50114	28.6976	1.01849e-20	5.40282e-19
gene_411307	-6.22598	-3.93562	-6.28065	0.98081	-3.33637	5.43919	26.9535	1.14416e-20	5.99888e-19
gene_260578	-14.4727	-12.3064	-5.84424	-14.4727	-10.5623	9.74691	28.5843	1.17919e-20	6.11146e-19
gene_135094	-3.79994	-1.54786	-1.27148	4.7896	-1.3794	13.6128	26.7611	1.33685e-20	6.84985e-19
gene_218729	1.88488	-3.80858	-3.34614	2.6183	-3.09577	5.09207	26.6839	1.63743e-20	8.29572e-19
gene_261226	-15.4589	-12.7803	-6.1035	-15.4589	-10.2265	10.6878	28.2072	1.92446e-20	9.64157e-19
gene_263857	-15.7087	-12.9978	-5.85954	-15.7087	-10.7095	10.9686	28.1572	2.05378e-20	1.01764e-18
gene_264942	-15.2695	-11.4305	-5.98831	-15.2695	-10.9377	10.5146	28.113	2.17591e-20	1.06643e-18
gene_271114	-14.9339	-12.4296	-5.96644	-14.9339	-10.3756	10.1855	28.0545	2.3484e-20	1.1386e-18
gene_274395	-14.4538	-10.7469	-6.28966	-14.4538	-9.84084	9.6722	28.0165	2.468e-20	1.18385e-18
gene_403538	-5.48354	-4.86762	-6.19808	-9.31373	-7.72824	5.25789	26.5211	3.3583e-20	1.59395e-18
gene_225929	8.65143	0	3.01798	4.77776	0	5.73222	29.3646	4.21125e-20	1.97797e-18
gene_263829	-16.5031	-13.3318	-6.02522	-16.5031	-11.0079	11.7341	27.4662	5.08116e-20	2.36195e-18
gene_468549	0.27402	-4.35238	-3.84389	-2.0926	1.57004	4.46651	26.7591	5.35399e-20	2.46338e-18
gene_261785	4.43118	-3.15345	-0.904681	0.471364	-1.40205	5.05096	26.7349	5.53569e-20	2.52126e-18
gene_401198	3.20982	-3.4742	-1.65011	-0.787456	-3.4742	4.52105	28.55	5.68799e-20	2.56472e-18
gene_88061	-11.7002	-10.7626	-4.79476	-11.7002	-10.7211	7.29754	27.3319	6.06587e-20	2.70802e-18
gene_149753	10.6993	0	4.35471	4.64468	0	7.54623	28.8607	7.63452e-20	3.37491e-18
gene_248571	-3.90068	0.709608	-5.59499	-6.9206	1.48913	6.27073	25.9355	7.84182e-20	3.43289e-18
gene_271117	-16.9729	-13.4554	-5.92685	-16.9729	-10.988	12.2164	27.0048	9.35527e-20	4.05562e-18
gene_217929	7.5356	0	2.31552	2.22245	0	4.97056	28.6753	9.51492e-20	4.05562e-18
gene_394119	-2.47447	8.05166	0.83408	-2.47447	3.91104	7.27611	26.9905	9.53418e-20	4.05562e-18
gene_75887	-2.88465	-0.11125	-3.4829	5.12254	-2.54863	7.7739	25.226	1.44722e-19	6.0986e-18
gene_32539	-15.1341	-11.8598	-6.12315	-15.1341	-9.51071	10.3664	26.5115	1.80585e-19	7.53942e-18
gene_340758	2.69344	5.31783	3.2589	0	9.56552	6.83029	25.5621	1.9914e-19	8.23783e-18
gene_263826	-15.2502	-11.9008	-5.79333	-15.2502	-10.4649	10.5246	26.2479	2.57164e-19	1.05414e-17
gene_141772	5.80957	0.766092	0.532328	-1.21369	6.47697	5.69589	25.1015	2.62815e-19	1.0676e-17
gene_385070	-12.7462	-11.0634	-4.91978	-12.7462	-10.7111	8.24957	26.2189	2.67414e-19	1.07658e-17
gene_403353	3.61929	1.92823	-1.00119	-2.59605	-2.59605	4.40513	26.4047	2.98639e-19	1.19165e-17
gene_403364	3.79668	0.48979	-1.85565	-2.25487	-1.17654	4.8587	24.6241	3.44755e-19	1.3636e-17
gene_212609	9.25196	0	3.44231	0	4.16417	6.3539	26.0992	3.61288e-19	1.41656e-17
gene_32524	-12.3426	-10.1453	-5.47172	-12.3426	-9.2441	7.75469	25.9788	3.69564e-19	1.43652e-17
gene_77099	8.03585	1.0473	4.06103	1.12822	0.674139	5.42171	24.7988	3.88429e-19	1.49694e-17
gene_218713	3.89801	-2.17676	-0.932535	5.69396	2.14757	4.92756	25.3286	3.94196e-19	1.5063e-17
gene_362334	-3.82578	-1.9835	-0.598361	5.62414	1.27295	5.51204	25.4841	4.30346e-19	1.63061e-17
gene_141899	6.62179	1.83481	1.37017	0	6.16327	4.92913	24.817	5.8001e-19	2.17939e-17
gene_359115	-13.7534	-11.3734	-5.24102	-13.7534	-10.3305	9.15348	25.5098	6.97852e-19	2.60051e-17
gene_337752	7.28282	2.08876	2.75197	4.26422	0.852318	4.89709	24.3173	7.68062e-19	2.83868e-17
gene_346860	-10.8497	-2.3291	-8.02904	-10.8497	-1.5655	7.51449	25.3972	8.13485e-19	2.98212e-17
gene_88056	-13.5509	-13.5509	-5.61057	-13.5509	-11.1329	8.88515	26.5889	8.39608e-19	3.05306e-17
gene_141705	6.92733	2.38549	1.44782	0	6.53464	5.14495	24.5316	8.76291e-19	3.16096e-17
gene_464336	-13.2885	-0.912408	-0.640379	3.07598	-0.940314	12.6782	24.859	8.90217e-19	3.1857e-17
gene_111854	8.33952	0	0	0	0	5.44777	60.353	1.0539e-18	3.74175e-17
gene_99246	-15.3231	-11.9844	-5.78118	-15.3231	-9.41026	10.6021	25.0881	1.24114e-18	4.3721e-17
gene_103873	12.683	7.32379	6.12187	8.89721	6.01314	9.58311	23.9699	1.31835e-18	4.60808e-17
gene_225956	3.51692	-2.19249	-2.78251	-3.14393	-4.00291	7.31632	23.6815	1.46218e-18	5.0715e-17
gene_224133	7.38353	1.37242	2.8636	4.87024	0	4.95157	25.0543	1.69633e-18	5.83874e-17
gene_212322	6.16701	0.214759	-0.384986	-4.11293	2.40179	7.33128	23.659	2.201e-18	7.51841e-17
gene_212823	8.87415	0.812176	4.15884	0	4.61863	6.09959	23.5345	3.76017e-18	1.27478e-16
gene_137684	-9.70907	0.0463101	-6.53696	-9.70907	0.797428	8.22467	24.2126	4.15485e-18	1.39808e-16
gene_173229	10.4364	4.72627	4.50305	-2.13399	1.1798	9.43081	23.1412	4.79255e-18	1.60071e-16
gene_386421	-1.98818	-10.0658	-5.49862	-10.0658	-7.99538	6.32834	23.7376	5.99706e-18	1.98829e-16
gene_76033	-14.9001	-12.1294	-5.37461	-14.9001	-8.89391	10.2608	23.7757	7.64445e-18	2.51597e-16
gene_403530	-3.69316	-3.54207	-5.47573	-8.2935	-7.66745	4.84067	22.7622	8.48723e-18	2.77311e-16
gene_79168	0.560356	-3.79965	-3.37492	3.32208	-5.42946	6.57973	22.5089	8.69656e-18	2.82106e-16
gene_403308	9.49321	7.13036	2.92489	4.03001	4.26404	7.84865	22.4773	8.79362e-18	2.83217e-16
gene_468706	5.89346	-4.36493	0.635251	-7.83615	1.06854	10.6755	22.4994	1.23478e-17	3.94866e-16
gene_99446	-9.2234	-1.09836	-1.26757	3.5749	-1.36452	8.71042	22.9214	1.43659e-17	4.56169e-16
gene_75889	-4.14422	-5.49168	-7.96951	-0.0201621	-6.52625	7.5945	22.1605	1.50582e-17	4.74809e-16
gene_224125	6.93684	1.64043	2.46212	4.62529	0	4.67697	23.2708	1.97504e-17	6.18435e-16
gene_394154	-8.75032	-3.60837	-6.3053	-7.85127	-3.61388	5.0926	22.6138	2.55852e-17	7.95612e-16
gene_206205	0	7.59792	4.1217	0	0.572746	5.08833	23.1999	2.62234e-17	8.09871e-16
gene_362300	-1.36873	0.284368	3.4887	9.09443	3.62185	6.2621	22.5632	2.75428e-17	8.44834e-16
gene_394150	-9.27199	-6.6381	-6.21746	-5.78602	-4.18446	5.28206	22.5367	2.8631e-17	8.72278e-16
gene_401565	-3.37413	-1.11286	0.184796	6.26106	1.50249	5.62668	22.5134	2.96195e-17	8.96338e-16
gene_218843	-4.82283	-6.08144	-7.17101	-6.0174	-10.9715	6.48766	22.6056	3.38614e-17	1.01787e-15
gene_374648	0.898113	3.59611	10.5479	0	3.37033	9.00618	21.9526	3.97531e-17	1.18706e-15
gene_280199	-4.363	-12.995	-6.37013	-12.995	-12.995	8.41689	23.7712	4.54925e-17	1.34951e-15
gene_403309	8.46641	6.54014	1.92187	3.66352	3.77845	7.63825	21.3388	5.17407e-17	1.52199e-15
gene_212594	8.43812	0	3.48279	0	3.65908	5.73595	22.5013	5.19819e-17	1.52199e-15
gene_188669	5.00724	-1.2527	-1.04782	-7.6096	-4.48343	9.50253	21.3637	7.20159e-17	2.09497e-15
gene_206226	0	7.33588	3.79166	0	0.975607	4.90097	22.4531	7.44225e-17	2.1511e-15
gene_141724	5.92115	3.52524	1.08364	0	5.67193	4.65451	21.4568	8.42913e-17	2.42082e-15
gene_206128	0	8.07919	4.62643	0	0.843197	5.43015	22.3512	8.59005e-17	2.44086e-15
gene_326481	-7.09107	-2.04883	-7.95773	-11.638	-1.94455	8.17762	21.2484	8.60717e-17	2.44086e-15
gene_99547	-8.82755	-0.829716	-0.52168	3.9865	-0.935257	8.77651	21.6632	9.17011e-17	2.57732e-15
gene_219407	6.37073	2.23801	-3.25496	3.32934	2.25153	6.70266	24.9704	9.25717e-17	2.57732e-15
gene_394175	-9.54613	-6.69305	-6.22635	-5.74055	-4.34485	5.46504	21.7375	9.25984e-17	2.57732e-15
gene_219076	7.36831	1.703	2.64908	0	3.10272	4.85737	21.3763	9.52803e-17	2.6357e-15
gene_16757	2.25027	-4.67961	-2.7981	-4.67961	-1.15671	4.72807	21.7992	9.83169e-17	2.70311e-15
gene_219074	8.17882	1.79406	3.23682	0	4.35326	5.4719	21.3224	1.03444e-16	2.82684e-15
gene_212606	8.83812	0	3.57276	0	4.9729	6.08533	21.9663	1.1174e-16	3.03515e-15
gene_394176	-9.63951	-6.24239	-6.34893	-6.27828	-4.24868	5.5366	21.4292	1.46244e-16	3.94858e-15
gene_141733	4.08967	0.0641705	-1.53829	-3.14194	3.37723	5.28457	20.8226	1.66805e-16	4.47692e-15
gene_398034	3.45134	7.07755	2.83055	0	1.34342	4.73772	20.9983	1.69805e-16	4.53048e-15
gene_34289	3.57604	1.41882	8.43984	-0.70213	0.263988	7.64459	20.7851	1.76847e-16	4.6906e-15
gene_141728	5.5299	1.64338	1.77584	0	6.43819	4.81382	20.9611	1.7978e-16	4.74053e-15
gene_206151	0	8.19807	4.93356	0	0.987971	5.56053	21.8075	1.8541e-16	4.86054e-15
gene_219132	8.17758	2.54674	2.99145	0	4.09878	5.4354	20.9047	1.96017e-16	5.10892e-15
gene_326460	0	9.52777	4.37531	0	10.4064	7.99527	21.7347	2.05672e-16	5.32975e-15
gene_394153	-7.89723	-6.01595	-5.92724	-5.55375	-4.62424	5.27158	20.4873	2.0837e-16	5.3688e-15
gene_206082	0	8.4619	4.92612	0	1.89269	5.70363	21.6255	2.40297e-16	6.15626e-15
gene_206020	0	8.76705	5.28226	0	1.33924	5.97348	21.5253	2.77253e-16	7.06291e-15
gene_400221	-1.57508	-8.04044	-4.72721	-8.04044	-8.04044	4.95693	22.349	2.93786e-16	7.44202e-15
gene_218634	5.86447	-1.62073	2.30906	-1.26551	-0.793186	5.10044	20.772	3.11481e-16	7.84619e-15
gene_394031	-10.7086	-9.25524	-3.78045	-10.7086	-8.13656	6.73085	21.1449	3.31087e-16	8.29374e-15
gene_212486	7.68389	0	3.212	0	3.64403	5.22626	21.1008	3.91316e-16	9.7483e-15
gene_206167	0	8.13845	5.4297	0	0.352137	5.65717	21.1797	4.55073e-16	1.12743e-14
gene_306428	3.71208	0	2.63372	8.68369	8.07865	5.99486	20.7103	4.70185e-16	1.15222e-14
gene_443524	6.26343	0	0	0	0	4.22605	44.8439	4.70188e-16	1.15222e-14
gene_225907	7.78225	0	3.7129	6.91109	0.674427	5.34578	20.6984	4.78602e-16	1.1665e-14
gene_394137	-9.29302	-5.61045	-6.09836	-6.22	-4.44051	5.2978	20.6292	4.84113e-16	1.17358e-14
gene_354463	6.59861	0	0	0.865816	0	4.39372	37.6494	4.94888e-16	1.19329e-14
gene_86602	-6.86217	-1.78749	-5.9631	-8.66713	-3.18471	5.40077	19.9941	6.12254e-16	1.46843e-14
gene_267828	4.36598	4.64855	2.31543	0	8.15294	5.72576	20.1605	6.18901e-16	1.47652e-14
gene_362321	-1.00091	2.44258	1.77641	8.31642	3.24668	7.48038	19.7949	6.30574e-16	1.48928e-14
gene_358664	8.2134	0	0	0	0	5.38786	44.1139	6.30855e-16	1.48928e-14
gene_206051	-2.18407	5.85248	2.90092	-2.18407	-1.51017	5.51212	20.6633	6.72519e-16	1.57937e-14
gene_58300	-5.70463	-1.5534	-1.27495	-14.6966	-0.92613	12.7908	19.8312	7.24124e-16	1.69175e-14
gene_212569	8.62405	0	3.84844	0	4.29883	5.92554	20.6549	7.5195e-16	1.7477e-14
gene_386674	2.53465	-4.42628	-1.31989	-2.67507	-4.89799	5.03371	20.3256	9.62378e-16	2.22531e-14
gene_173104	12.1385	4.23046	6.49311	0	5.80453	9.02033	19.7601	1.15549e-15	2.65821e-14
gene_206164	0	7.56364	4.28545	0	1.00725	5.11944	20.4503	1.30822e-15	2.99429e-14
gene_359951	-0.649192	-9.49538	-5.07518	-8.30115	-5.89435	8.19289	19.3317	1.33154e-15	3.03228e-14
gene_34229	10.4875	4.92266	6.20702	0	2.65267	7.57541	19.6655	1.34005e-15	3.03632e-14
gene_218702	1.27585	-5.41918	-2.77512	3.55264	-1.3745	5.53686	19.7959	1.38956e-15	3.13277e-14
gene_206060	0	6.89824	3.59964	0	0.995281	4.68865	20.3728	1.46492e-15	3.28622e-14
gene_141744	7.16005	2.00129	2.04445	0	5.19179	4.94173	19.5705	1.55532e-15	3.47176e-14
gene_363083	6.9114	0	0	1.76913	0	4.54883	35.4213	1.6489e-15	3.66251e-14
gene_206096	0	8.21233	4.40887	0	2.41454	5.48053	20.2799	1.67782e-15	3.70847e-14
gene_358665	7.89675	0	0	0	0	5.15549	41.6616	1.74545e-15	3.83913e-14
gene_34241	-5.62175	-10.7148	-2.47817	-11.3865	-11.9161	9.03583	19.1061	1.91978e-15	4.20208e-14
gene_348003	7.54136	0	0	0	0	4.90961	41.0929	2.22548e-15	4.84768e-14
gene_14095	2.85934	-1.73865	-1.96193	-5.79475	-1.72665	6.72274	18.9038	2.46836e-15	5.35088e-14
gene_206037	0	7.71485	4.15163	0	0	5.13725	21.2939	2.8174e-15	6.0783e-14
gene_206152	0	7.81165	4.25373	0	0	5.20598	21.2219	3.09398e-15	6.64322e-14
gene_206197	0	8.03678	4.52075	0	2.43767	5.40919	19.8056	3.36654e-15	7.19417e-14
gene_141853	4.64443	0.343752	-0.55574	-2.76031	4.23798	5.55304	18.8702	3.67269e-15	7.77526e-14
gene_141755	3.84817	-1.19867	-0.879665	-3.18114	4.11327	5.53266	18.869	3.67963e-15	7.77526e-14
gene_75890	-3.328	-3.56696	-6.1847	1.90655	-5.2033	8.5363	18.7053	3.69019e-15	7.77526e-14
gene_141803	9.67776	2.85266	3.85571	2.26258	5.99885	6.78533	18.8401	3.72626e-15	7.81476e-14
gene_206185	0.814707	9.13546	6.40783	0	2.80712	6.48707	19.0103	3.76239e-15	7.85399e-14
gene_206155	0	8.03419	5.13651	0	1.01526	5.52997	19.6719	4.10111e-15	8.52161e-14
gene_219115	7.73025	3.1066	2.83708	0	3.78353	5.15111	18.9322	4.25772e-15	8.80645e-14
gene_141840	6.379	2.59992	1.75184	0.192376	6.06044	4.8814	18.6812	4.81633e-15	9.91635e-14
gene_219369	9.09404	7.67068	2.291	7.89931	4.86472	6.60098	18.6601	4.98308e-15	1.01851e-13
gene_106594	-2.7933	-1.72467	-1.21019	4.39742	-1.47537	11.6623	18.475	4.99201e-15	1.01851e-13
gene_80474	-6.97018	-0.0149299	-4.28572	-8.62818	1.79383	7.9137	18.6649	5.11252e-15	1.03839e-13
gene_206098	0	8.41813	4.99855	0	0	5.69332	20.8243	5.20395e-15	1.04863e-13
gene_206077	0	8.0356	5.09931	0	1.48317	5.52027	19.5098	5.21298e-15	1.04863e-13
gene_217346	7.71292	0	0	0	0	4.91366	39.1415	5.23266e-15	1.04863e-13
gene_266040	-11.6702	-2.83112	-2.36542	1.28788	-2.13793	9.52801	18.9396	5.81252e-15	1.15968e-13
gene_469157	8.30661	0	0	0	0	5.45147	38.8645	5.92403e-15	1.17672e-13
gene_218717	6.71045	0	2.53821	7.59736	3.35513	5.0231	19.0047	6.28178e-15	1.24231e-13
gene_369049	1.04877	-5.79562	-3.67968	-4.28769	-2.28333	4.91981	18.2937	7.24895e-15	1.42732e-13
gene_141727	6.99413	3.98488	1.73744	0	6.52204	5.2396	18.514	8.28547e-15	1.62431e-13
gene_184823	6.37229	0	0	0	0	4.26282	38.0734	8.47812e-15	1.65488e-13
gene_218286	2.81293	3.21527	-4.27185	1.43191	0.727786	6.90045	18.19	8.60015e-15	1.67147e-13
gene_206196	0	6.7744	3.39114	0	0	4.60037	20.334	9.93999e-15	1.92358e-13
gene_141883	9.45981	0	4.44625	0	6.25087	6.67253	18.853	1.11105e-14	2.14091e-13
gene_206181	0	9.14379	6.1659	0	2.05621	6.40863	18.9751	1.15631e-14	2.21863e-13
gene_141715	4.77911	0.338915	0.0212837	-2.75935	5.20473	6.01472	18.1452	1.18708e-14	2.26803e-13
gene_365216	-1.17867	-1.09062	3.74727	8.21022	2.41861	6.62998	17.9792	1.21805e-14	2.31737e-13
gene_394166	-10.8188	-5.22081	-6.19191	-0.84295	-4.42986	6.99877	18.4592	1.35372e-14	2.56467e-13
gene_206074	2.22403	8.53153	5.39778	0	0	5.87023	19.0079	1.3951e-14	2.63201e-13
gene_179135	-6.59286	-4.37429	-4.59541	-6.59286	-0.815598	4.49536	18.6439	1.40306e-14	2.636e-13
gene_141880	9.2821	3.77898	4.30165	0	4.28129	6.45828	18.1566	1.46867e-14	2.74781e-13
gene_218818	-6.02293	-5.62373	-6.29558	-5.66479	-10.0572	7.28465	17.8611	1.48117e-14	2.75975e-13
gene_219135	7.36926	1.6306	3.05661	0	3.88016	4.96218	18.1201	1.55737e-14	2.88978e-13
gene_206184	-3.19076	5.29587	2.46466	-3.19076	-2.20005	5.90923	18.5612	1.59276e-14	2.94335e-13
gene_141865	9.97952	1.62539	5.20554	0.425344	6.18589	7.11987	17.8707	1.80064e-14	3.31392e-13
gene_206017	-3.03862	5.16058	2.02843	-3.03862	-1.43723	5.61018	18.4271	1.957e-14	3.58703e-13
gene_386594	-1.86343	-6.42754	-4.97803	-7.54038	-6.24857	4.89873	17.6775	2.00867e-14	3.66685e-13
gene_400252	5.69002	4.64542	2.43316	0.484494	0.368092	4.33486	17.7833	2.07793e-14	3.77797e-13
gene_75872	-3.85158	-9.07343	-7.956	-1.75989	-5.61755	8.599	17.652	2.09586e-14	3.79527e-13
gene_212472	4.4148	-2.76313	-0.504161	-0.417276	1.26864	4.91341	18.0567	2.12325e-14	3.8295e-13
gene_206112	0	7.874	5.11162	0	1.25205	5.44293	18.561	2.15461e-14	3.87057e-13
gene_218833	-6.26365	-7.33573	-6.17753	-5.45504	-9.37672	7.91844	17.5978	2.2936e-14	4.1039e-13
gene_206038	0	8.1851	5.01801	0	2.00621	5.58332	18.4266	2.63975e-14	4.7046e-13
gene_362341	-7.60082	0.802751	-4.22608	2.0091	-1.40112	6.45125	18.0239	2.68139e-14	4.75999e-13
gene_470006	-1.88731	-0.545476	1.79849	6.11397	-1.54722	6.19393	17.4847	2.76884e-14	4.89597e-13
gene_166520	6.08576	0	0	0	0	4.12566	35.471	2.87939e-14	5.07155e-13
gene_34270	-1.00958	2.34672	-2.94399	-7.27866	-4.79193	6.64106	17.5756	3.01293e-14	5.2861e-13
gene_212362	8.72047	2.82355	3.51283	0	6.8049	6.21182	17.7012	3.0617e-14	5.35085e-13
gene_206192	0	7.07671	3.79462	0.825679	0.972841	4.78685	18.076	3.23225e-14	5.62711e-13
gene_206136	0	8.67327	5.85695	0	2.43098	6.05435	18.2881	3.25616e-14	5.64694e-13
gene_206130	0	7.8263	4.72924	0	2.1502	5.33438	18.2744	3.32412e-14	5.7427e-13
gene_394165	-9.25016	-6.12872	-5.41149	-7.02517	-3.92923	5.37345	17.8704	3.41622e-14	5.87929e-13
gene_206218	0	7.81229	5.01296	0	1.50195	5.38646	18.2342	3.53319e-14	6.05748e-13
gene_218591	5.38971	9.54122	3.55385	2.40414	4.87915	6.37218	17.4528	3.57801e-14	6.11108e-13
gene_206223	0	7.44442	4.64376	0	1.55826	5.12752	18.2119	3.65484e-14	6.21875e-13
gene_206146	0	7.41727	4.5024	0	1.37872	5.0867	18.1828	3.82006e-14	6.47544e-13
gene_403535	-3.7672	1.04928	-2.65828	-5.54095	-3.78229	4.62159	17.3696	4.22884e-14	7.14152e-13
gene_394151	-9.54169	-6.58587	-5.51296	-6.18045	-3.81817	5.59467	17.7021	4.45871e-14	7.50162e-13
gene_66482	9.59241	0	6.26198	0	1.45922	6.84084	17.8621	5.07347e-14	8.50419e-13
gene_173116	11.2776	4.98059	6.61442	6.31866	0	8.26334	17.8518	5.58859e-14	9.33294e-13
gene_206073	0	8.36542	5.42439	0	1.669	5.77743	17.9291	5.62251e-14	9.35495e-13
gene_218819	-5.9423	-4.86482	-6.47699	-5.21318	-9.74073	7.87911	17.0441	5.78665e-14	9.59265e-13
gene_219042	7.34292	3.09883	2.74514	0	3.50695	4.91447	17.2087	6.81862e-14	1.1262e-12
gene_141691	7.32181	0	3.54459	0	7.87291	5.94183	17.6627	6.91021e-14	1.13716e-12
gene_218802	-6.08943	-8.44536	-6.02951	-5.55168	-9.00374	8.30374	16.9273	7.04148e-14	1.15455e-12
gene_218829	-6.17055	-8.95914	-5.85244	-5.48802	-9.06819	8.15609	16.8854	7.55551e-14	1.23434e-12
gene_219106	7.43558	1.63333	3.68613	0	2.25951	5.01174	17.1342	7.7012e-14	1.2536e-12
gene_206100	0	8.18469	5.60454	0	1.38393	5.73674	17.7083	7.88197e-14	1.27841e-12
gene_398152	5.42207	8.24427	2.89695	0	5.88769	5.68572	17.1123	7.98185e-14	1.28997e-12
gene_90788	2.79072	6.19664	3.39143	0	0.835727	4.43021	17.0774	8.45035e-14	1.36081e-12
gene_206072	0	7.44469	4.45487	0	0	5.0817	18.6986	9.03706e-14	1.45011e-12
gene_100085	-1.10401	3.5311	0.862095	5.30442	5.24379	4.8316	17.2441	9.24089e-14	1.47756e-12
gene_218812	-4.90567	-8.17955	-6.29542	-4.60214	-8.6823	7.77004	16.7592	9.34543e-14	1.48899e-12
gene_100114	-7.32133	-4.38048	-4.3242	1.23301	-1.65861	5.31628	17.2007	9.90546e-14	1.57267e-12
gene_274398	0	1.056	9.73092	0	4.11362	8.23026	17.5004	1.08466e-13	1.71604e-12
gene_141703	5.3178	-0.508542	0.446562	-2.7593	4.87023	6.05179	16.7948	1.09543e-13	1.72703e-12
gene_401613	5.8162	2.95285	0.0576093	0.819617	1.54691	5.67917	16.6103	1.20173e-13	1.88801e-12
gene_394143	-8.19733	-4.64381	-5.08003	-5.97703	-5.01346	4.69104	17.0584	1.24391e-13	1.94749e-12
gene_267684	7.53019	3.88576	3.70156	0	2.11456	5.11708	16.7203	1.51839e-13	2.369e-12
gene_243202	-4.95599	-4.94048	-8.21152	-12.7507	-4.26354	8.35065	16.5743	1.58216e-13	2.45998e-12
gene_219075	8.24741	2.61349	3.68072	0	4.78461	5.59145	16.6061	1.83288e-13	2.84001e-12
gene_14384	-5.30786	-1.08058	-3.02245	-6.9206	-6.9206	4.62427	17.0808	1.91953e-13	2.9641e-12
gene_66488	9.57418	0	7.71461	0	0.486773	7.30741	16.9863	1.98789e-13	3.05918e-12
gene_83431	2.69162	2.69827	4.21153	0	8.12036	5.74759	16.4781	2.26429e-13	3.47268e-12
gene_401581	-8.15713	-1.33189	-5.80065	-5.976	-3.3148	7.3772	16.2206	2.30394e-13	3.52151e-12
gene_469659	0.609698	-4.81696	-2.75767	-2.68708	1.75809	4.876	16.5537	2.39374e-13	3.64642e-12
gene_219367	8.36801	7.46536	2.80066	7.42978	3.50382	6.09104	16.2832	2.50761e-13	3.807e-12
gene_362367	-3.83381	4.11036	0.394063	5.24314	-0.327828	5.91021	16.6044	2.58316e-13	3.9055e-12
gene_399525	-1.2551	3.1503	-2.13148	-2.92317	-0.706556	5.28887	16.1577	2.58981e-13	3.9055e-12
gene_206204	1.91844	8.6814	5.62724	0	3.00836	6.02259	16.3866	2.63397e-13	3.95886e-12
gene_173230	8.19883	0.866749	3.25347	1.7838	-1.51876	10.4158	16.1351	2.69149e-13	4.02409e-12
gene_218832	-5.38999	-7.92022	-6.18671	-5.44163	-8.94508	8.20664	16.1343	2.69522e-13	4.02409e-12
gene_218703	-0.465904	-5.74816	-2.60045	2.92682	-2.62074	5.20733	16.4716	2.73753e-13	4.05971e-12
gene_468185	-8.964	-3.17983	-4.92892	-5.14242	-7.75534	5.16131	16.5674	2.74239e-13	4.05971e-12
gene_469442	-5.23756	0.895808	-2.32046	-5.23756	-2.58064	4.42351	16.7357	2.74609e-13	4.05971e-12
gene_206022	0	9.36229	6.2771	0	3.5213	6.58981	16.8956	2.76649e-13	4.07651e-12
gene_218501	-6.25878	-0.523093	-0.517807	3.51921	-1.3431	9.73776	16.0722	2.82206e-13	4.14484e-12
gene_218834	-4.93564	-7.72291	-6.098	-5.51429	-7.97852	6.53811	16.0847	2.93291e-13	4.29367e-12
gene_394145	-8.98245	-4.37181	-5.58453	-6.27136	-3.55732	5.27123	16.5054	3.03166e-13	4.42387e-12
gene_352459	0	8.49705	3.48397	2.3592	5.70676	5.60117	16.6288	3.1427e-13	4.57111e-12
gene_206095	-3.56255	3.7143	0.642723	-3.56255	-3.56255	4.95364	17.5064	3.24648e-13	4.70688e-12
gene_219069	8.36989	2.55115	4.2517	0	3.80286	5.6722	16.2585	3.25738e-13	4.70755e-12
gene_219145	7.47499	0.978122	3.22438	-0.679368	4.54803	5.60778	16.1054	3.47233e-13	4.98472e-12
gene_219116	8.09935	3.54966	3.51558	0	4.37138	5.46544	16.2184	3.48138e-13	4.98472e-12
gene_206157	-4.23174	4.3102	1.23848	-4.23174	-2.07344	5.90135	16.5862	3.48234e-13	4.98472e-12
gene_206198	2.00826	7.79626	5.30397	0	0	5.47191	16.843	3.65356e-13	5.21327e-12
gene_34195	2.91621	-4.16768	-1.03168	-2.53697	-2.3952	4.83481	16.2706	3.80505e-13	5.41229e-12
gene_233850	-3.00818	-1.05519	3.78213	-3.00818	-0.704989	5.6092	16.5174	3.88543e-13	5.50925e-12
gene_372055	5.61048	6.66047	1.82656	0	4.18269	4.75331	16.1279	4.04614e-13	5.71914e-12
gene_206149	0	8.0918	5.59641	0	1.82876	5.68914	16.6496	4.06087e-13	5.72202e-12
gene_206216	0	7.3573	4.82055	0	0	5.12891	17.6115	4.09347e-13	5.74999e-12
gene_218830	-5.65594	-7.46688	-6.13166	-5.36575	-9.05463	8.43818	15.8786	4.16946e-13	5.83853e-12
gene_233919	-1.8076	0.169245	4.56899	-1.8076	-0.21036	5.29809	16.4648	4.22482e-13	5.89774e-12
gene_468561	0.666373	-3.37029	-1.53615	-2.67659	2.4316	4.39948	16.19	4.34326e-13	6.04437e-12
gene_212474	9.36714	1.97244	5.1991	0	5.73237	6.64358	16.0649	4.49312e-13	6.23368e-12
gene_188604	10.5677	6.54557	6.79303	0.505951	0.964449	7.76294	15.8918	4.85153e-13	6.71029e-12
gene_16579	5.56258	6.25194	1.43351	0.718369	6.33334	5.9489	15.7825	4.91516e-13	6.77751e-12
gene_178392	1.73428	-5.42751	-1.73639	-2.63947	-3.88543	4.96346	16.1113	4.94351e-13	6.79582e-12
gene_218677	0.797293	-4.87308	-2.19184	-6.34567	-5.34517	5.09381	15.8847	5.0377e-13	6.90425e-12
gene_206117	0	6.91069	4.31346	0	0	4.82692	17.4489	5.14704e-13	7.03272e-12
gene_393989	-4.8062	1.32989	-1.19954	4.62914	-2.47647	7.93066	15.7162	5.5065e-13	7.50116e-12
gene_34290	-2.0961	-2.91294	3.08094	-7.03736	-3.75144	8.60438	15.8155	5.66242e-13	7.69032e-12
gene_218242	2.67498	3.52784	-3.09328	1.38577	0.509712	6.04596	15.6865	5.79406e-13	7.84547e-12
gene_219109	7.7393	0	4.20732	0	3.24323	5.27335	16.288	5.99962e-13	8.09949e-12
gene_137685	-9.18739	1.96074	-2.8688	-9.18739	2.40575	9.32677	16.2222	6.22458e-13	8.37809e-12
gene_188605	12.6934	9.5564	8.35499	0.763319	2.49059	9.79214	15.7416	6.25706e-13	8.39675e-12
gene_218803	-5.61283	-7.05347	-6.30949	-5.10254	-9.01902	8.88035	15.64	6.27623e-13	8.39748e-12
gene_206215	0	7.66286	4.99901	0	0	5.31687	17.2995	6.35716e-13	8.4806e-12
gene_34271	-5.11475	-10.2677	-4.39144	-10.2677	-7.8169	6.19808	16.0999	6.43632e-13	8.56088e-12
gene_365223	-4.6785	-1.78106	1.81022	5.81749	-0.0882405	6.61919	16.0392	6.46806e-13	8.57779e-12
gene_218824	-4.65769	-5.73176	-6.38161	-4.84358	-9.31727	8.45189	15.6101	6.60607e-13	8.73512e-12
gene_219136	7.48366	1.63838	3.45956	0	4.20317	5.10271	15.7967	7.0289e-13	9.26705e-12
gene_141702	7.82829	2.37055	3.18665	0	7.02898	5.75165	15.7746	7.29306e-13	9.58729e-12
gene_401626	-1.61578	-0.985389	2.76205	7.11807	3.14318	5.2357	15.9632	7.32377e-13	9.59967e-12
gene_360888	1.12792	-6.29603	-4.21802	1.18194	-0.750208	6.60564	15.548	7.35073e-13	9.60709e-12
gene_219117	6.89502	1.61681	3.17115	0	3.17589	4.71784	15.7545	7.54256e-13	9.8293e-12
gene_402440	6.22019	6.69082	3.4457	0	0	4.96854	16.3424	7.92854e-13	1.03025e-11
gene_218234	3.21199	2.74889	-3.46142	1.2698	1.28802	6.43297	15.4643	8.48822e-13	1.09981e-11
gene_218809	5.26794	5.97914	1.77891	6.58224	2.14098	4.63844	15.5503	8.65863e-13	1.11868e-11
gene_403150	-4.23129	-2.22106	-3.86423	-6.97171	-6.97171	4.3992	16.1201	8.69724e-13	1.12045e-11
gene_95955	2.99685	-0.888208	-1.68317	1.28549	-3.02365	4.9812	16.5443	8.83293e-13	1.13469e-11
gene_469937	-7.62819	-5.12687	1.84861	-7.47997	5.10759	10.1138	15.8316	9.08274e-13	1.16347e-11
gene_218831	-5.60241	-8.69783	-5.98031	-5.15522	-8.8212	8.37936	15.3947	9.57004e-13	1.22242e-11
gene_86576	-5.36999	1.16123	-3.5597	-3.19912	-1.47514	5.76181	15.387	9.69778e-13	1.23523e-11
gene_359278	0	1.49532	9.97866	0	12.8131	10.2855	16.0873	9.8324e-13	1.24885e-11
gene_399012	1.19033	6.4062	8.34569	3.98297	1.01287	6.98921	15.44	1.04467e-12	1.32315e-11
gene_79171	6.21298	-4.67286	2.61039	5.2245	-3.41578	10.2489	15.3098	1.10799e-12	1.39942e-11
gene_362314	-8.63672	0.311871	-4.04804	-3.26556	-3.11906	7.08184	15.2949	1.1277e-12	1.42034e-11
gene_152974	1.05583	-4.86899	-2.57576	-1.12283	-4.86899	4.34978	16.7367	1.15566e-12	1.4515e-11
gene_212634	4.06636	-2.64941	0.30418	-3.00442	-1.11675	5.74834	15.273	1.18051e-12	1.47859e-11
gene_218845	-5.65785	-7.73992	-6.04999	-6.48666	-8.43001	8.45147	15.2294	1.27282e-12	1.58979e-11
gene_206047	1.45046	7.90237	5.36458	0	2.42198	5.54615	15.3828	1.40769e-12	1.75339e-11
gene_299989	-6.92607	1.78274	-1.96613	-6.92607	-0.751091	6.14657	15.6823	1.48389e-12	1.84321e-11
gene_218841	-5.32738	-7.43521	-6.7192	-5.00171	-8.68968	9.64827	15.1372	1.49304e-12	1.84948e-11
gene_394172	-10.0707	-5.71049	-5.4796	-5.18086	-3.99821	6.02088	15.5211	1.51292e-12	1.86889e-11
gene_401625	-4.07756	0.299003	0.557515	5.31631	0.811099	5.65369	15.5194	1.517e-12	1.86889e-11
gene_218838	-5.08439	-7.63811	-6.52352	-5.53244	-7.52716	8.69584	15.1038	1.5818e-12	1.94342e-11
gene_267790	6.54745	7.58807	5.50286	0	10.8417	8.14348	15.2569	1.74046e-12	2.13254e-11
gene_212471	9.8567	0.267033	6.002	0	7.44852	7.25855	15.2474	1.76878e-12	2.16136e-11
gene_394168	-7.9758	-4.20374	-5.14105	-5.75602	-4.01276	4.6354	15.4174	1.79488e-12	2.18732e-11
gene_212372	8.50145	0	4.67943	0	5.40893	5.97371	15.5994	1.80899e-12	2.19858e-11
gene_206067	0	6.91308	4.41967	0	1.65252	4.8583	15.6998	1.81834e-12	2.20401e-11
gene_218849	-5.54564	-7.23431	-6.07514	-4.9382	-8.62035	8.26987	15.0087	1.8653e-12	2.25486e-11
gene_359282	-5.42685	-3.66897	4.91273	-5.42685	7.76072	10.655	15.5312	1.89539e-12	2.28511e-11
gene_403104	-4.92024	-4.98554	-4.24846	-9.12195	-7.09407	5.4095	15.049	2.08685e-12	2.50923e-11
gene_401529	-3.31667	5.03534	0.894042	-2.23999	2.23448	6.37898	14.9306	2.13602e-12	2.56152e-11
gene_141699	6.37268	1.41554	2.28739	0	4.72573	4.55885	15.1195	2.19519e-12	2.6255e-11
gene_113154	1.09828	-11.0422	-0.77889	-11.0422	-11.0422	9.91204	16.0405	2.22588e-12	2.65515e-11
gene_77749	-11.6885	-1.59419	-1.05575	-2.43666	-1.55395	9.81388	15.189	2.44665e-12	2.9108e-11
gene_212538	8.37027	0	4.4723	0	5.51422	5.89614	15.3934	2.5236e-12	2.99445e-11
gene_339650	0.9326	0.164477	-3.77956	-5.67736	-1.04861	4.9738	14.9301	2.55884e-12	3.02786e-11
gene_206208	0	7.403	5.10402	0	1.66211	5.24663	15.4842	2.56518e-12	3.02786e-11
gene_219141	7.92981	0	3.90587	0	5.76235	5.53392	15.3579	2.67275e-12	3.14659e-11
gene_219130	7.33868	2.65819	3.16272	0	5.08907	5.09768	14.97	2.82797e-12	3.32065e-11
gene_219059	6.78337	1.61451	2.87129	0	3.73905	4.68162	14.9444	2.95324e-12	3.45875e-11
gene_188661	10.2955	7.02398	6.23039	0	0	7.49939	15.4992	2.97447e-12	3.47458e-11
gene_85825	-3.79623	-4.81234	1.48524	-6.83879	-5.10245	6.90521	14.8146	3.12022e-12	3.63542e-11
gene_206227	3.35022	6.89023	3.96714	0	0	4.80605	15.4457	3.23716e-12	3.76195e-11
gene_16580	5.0302	6.66685	2.08072	1.2765	6.11945	5.01067	14.7558	3.37478e-12	3.9118e-11
gene_401670	4.83147	2.26432	-1.33899	0.502042	1.4003	6.43738	14.6572	3.43687e-12	3.97355e-11
gene_34237	-4.39195	-10.7008	-1.84484	-12.2677	-7.79627	9.34535	14.7558	3.45196e-12	3.98079e-11
gene_34248	4.59639	0	6.87451	0	1.01438	5.69757	15.1972	3.46928e-12	3.99055e-11
gene_141735	7.10011	2.98145	2.76574	0	6.47974	5.28494	14.8393	3.53042e-12	4.05055e-11
gene_212461	7.12293	0.682107	3.35186	0	5.19864	5.09588	14.8349	3.55717e-12	4.07089e-11
gene_86578	-7.52137	0.697633	-3.67338	-4.78882	-2.45699	5.70032	14.9628	3.81316e-12	4.3528e-11
gene_372010	5.73059	4.22765	1.78271	0	4.84878	4.49672	14.7893	3.84372e-12	4.3766e-11
gene_267712	9.30554	5.7576	5.25087	0	3.2513	6.56302	14.7706	3.96779e-12	4.50649e-11
gene_384703	4.16375	-2.05732	-0.5023	1.89377	-0.23799	5.37482	14.5527	4.12486e-12	4.67311e-11
gene_141894	9.26532	0	5.04654	1.79543	5.46649	6.54113	14.9389	4.19262e-12	4.73798e-11
gene_225922	3.67004	-1.2925	-0.628369	1.52021	-3.46401	5.90504	14.5265	4.31808e-12	4.86755e-11
gene_469226	-2.21926	-3.58094	0.214853	4.73396	0.990953	5.14623	14.5222	4.35012e-12	4.89144e-11
gene_212451	8.34745	0	4.49587	0	5.06136	5.85972	15.0327	4.53464e-12	5.08624e-11
gene_411151	-7.66217	-6.99566	1.55249	-7.66217	4.34139	9.50824	14.9835	4.62761e-12	5.17764e-11
gene_218252	3.01556	0.57986	-2.86657	1.30344	-1.24467	5.76272	14.4779	4.70116e-12	5.24692e-11
gene_359257	-3.64297	-3.11639	7.42721	-3.64297	4.82758	9.59566	14.9483	4.90302e-12	5.4587e-11
gene_218272	4.55235	5.18397	-1.30353	3.35965	2.61989	6.82439	14.4504	4.93211e-12	5.47756e-11
gene_267976	8.46563	3.55761	3.62571	0	6.32717	5.90701	14.6347	5.00131e-12	5.54077e-11
gene_218289	8.44409	8.36202	2.70684	6.6274	5.85891	6.4219	14.5235	5.03993e-12	5.56986e-11
gene_188797	10.8695	7.26292	7.51908	0.36557	1.16042	8.14896	14.5208	5.06405e-12	5.58284e-11
gene_218607	5.3477	-1.80816	3.31661	-1.80816	-0.313958	5.23492	14.8247	5.21008e-12	5.72982e-11
gene_363538	0	0.303425	9.67631	0	11.4258	9.29323	15.0299	5.32229e-12	5.83898e-11
gene_34280	-6.15985	-8.93362	-4.03139	-8.93362	-5.58722	5.24322	14.7679	5.72463e-12	6.26514e-11
gene_188636	12.1669	9.53537	8.49802	1.06997	1.2185	9.41654	14.4472	5.75222e-12	6.28009e-11
gene_92583	-6.31687	0.956681	-2.49811	2.46311	-1.67062	5.66605	14.7137	5.77632e-12	6.29117e-11
gene_141811	9.28018	0	5.22737	0	6.10505	6.62199	14.8805	5.81383e-12	6.31676e-11
gene_141737	8.70027	4.24029	3.7792	0	6.96121	6.21536	14.5172	6.11249e-12	6.62529e-11
gene_218249	3.51205	3.20621	-2.81323	1.67234	0.402185	6.83275	14.3084	6.32554e-12	6.83978e-11
gene_202977	-2.43796	-6.61371	-3.83587	-0.790029	-6.8916	4.45907	14.7285	6.4608e-12	6.95566e-11
gene_141740	5.60956	0.611229	1.37425	-1.9631	5.3165	5.76642	14.3924	6.46356e-12	6.95566e-11
gene_219111	7.86168	3.11221	3.9041	0	3.86826	5.34963	14.4806	6.5069e-12	6.98563e-11
gene_219040	5.7193	5.92073	2.47111	0	2.66943	4.53147	14.4766	6.55142e-12	7.01671e-11
gene_233906	-3.01718	0.375945	3.13822	-3.01718	-3.01718	5.16433	15.4607	6.61994e-12	7.07329e-11
gene_218248	2.37536	2.96654	-3.96737	1.59588	0.377446	7.72913	14.2737	6.72264e-12	7.16605e-11
gene_205576	-10.286	-5.63248	-4.04355	-5.22633	-5.40409	6.35845	14.5633	7.42987e-12	7.90124e-11
gene_399566	-1.07068	1.54574	5.95374	1.4227	-0.433661	7.8426	14.2139	7.46611e-12	7.91743e-11
gene_470154	-4.96824	-4.96824	5.23456	-4.96824	8.37667	10.7376	15.1184	7.49344e-12	7.91743e-11
gene_100117	-6.3266	-4.05697	-3.03415	2.21492	-1.30916	7.72039	14.2099	7.49776e-12	7.91743e-11
gene_212636	7.09388	0	4.32343	0	2.54703	5.0475	14.7152	7.61999e-12	8.02769e-11
gene_400288	1.86868	6.52305	4.33661	0	0.974867	4.69601	14.3851	7.66224e-12	8.05339e-11
gene_267827	6.72793	5.73057	3.8693	0	9.00132	6.58701	14.372	7.83668e-12	8.21758e-11
gene_401620	4.83162	2.4715	-0.714316	0.653668	1.60885	5.5713	14.1756	7.98577e-12	8.35448e-11
gene_86600	-4.96211	0.777189	-3.85298	1.19442	-3.47547	7.15509	14.1413	8.48248e-12	8.85359e-11
gene_401516	-0.598657	5.71624	1.7769	6.29446	0.742009	6.54912	14.1344	8.58623e-12	8.94118e-11
gene_267710	7.68277	3.21234	4.34937	0	2.31615	5.28407	14.2761	9.23715e-12	9.59684e-11
gene_401519	-7.2648	-1.38192	-4.29394	-4.7762	-0.256998	5.31149	14.4178	9.4852e-12	9.82066e-11
gene_218285	2.84881	3.95415	-2.52647	1.11313	1.18427	6.49795	14.0771	9.49614e-12	9.82066e-11
gene_14381	-5.27743	0.728134	-2.51839	-6.11817	-2.65621	4.8239	14.1519	9.80957e-12	1.01216e-10
gene_212632	7.8537	0	3.78926	0	6.22749	5.65639	14.5442	1.00927e-11	1.03899e-10
gene_141824	0.154901	-5.50822	-3.54452	-6.87189	-1.703	5.1599	14.1331	1.01355e-11	1.04103e-10
gene_219421	-0.0901087	-6.6628	-3.89031	-5.79798	-4.01489	4.73638	14.3009	1.01995e-11	1.04522e-10
gene_96214	-2.76623	-2.0986	8.11614	-2.76623	9.53161	10.3117	14.4759	1.06721e-11	1.09116e-10
gene_188585	9.84412	7.29405	6.13519	0.151499	0.622302	7.84877	13.9948	1.09774e-11	1.11985e-10
gene_34250	-4.9128	-10.4049	-2.48359	-10.4049	-10.4049	7.11631	14.9775	1.12753e-11	1.14764e-10
gene_218839	-5.75074	-8.44238	-6.28365	-5.09737	-7.874	10.0308	13.9653	1.15632e-11	1.17266e-10
gene_219127	7.43592	3.51585	3.13775	0	4.70327	5.10458	14.1449	1.15732e-11	1.17266e-10
gene_92245	0	6.22776	6.64325	0	0.816173	5.67592	14.5482	1.16198e-11	1.17474e-10
gene_212469	8.43665	0	4.42095	0	6.27224	6.02638	14.4566	1.1658e-11	1.17542e-10
gene_225937	2.87053	-0.423915	-1.12189	1.84442	-3.80076	5.51354	13.9597	1.16786e-11	1.17542e-10
gene_219128	6.31446	0	2.85606	0	3.19163	4.44116	14.4507	1.17724e-11	1.18222e-10
gene_218239	3.70355	3.27973	-2.27052	1.73238	1.22313	5.64743	13.9356	1.21851e-11	1.22095e-10
gene_219036	7.11204	1.62728	3.26356	0	4.33283	4.89873	14.1011	1.24775e-11	1.24747e-10
gene_218850	-5.61091	-7.0322	-6.09068	-5.50634	-8.22089	8.31	13.9165	1.2604e-11	1.25733e-10
gene_394198	-6.693	-2.85198	-3.67493	-6.693	-2.12102	4.3783	14.3639	1.28476e-11	1.2788e-10
gene_402933	6.17289	5.02649	2.66983	0	2.38591	4.59725	14.0736	1.30829e-11	1.29803e-10
gene_212483	7.46791	1.77097	4.13093	0	3.74506	5.23836	14.0729	1.30984e-11	1.29803e-10
gene_46726	-8.00983	-6.21665	3.69017	-8.00983	-0.0932862	10.1792	14.3471	1.32102e-11	1.30625e-10
gene_218283	1.29142	2.59067	-4.20433	0.551557	0.0297077	6.91646	13.8641	1.38257e-11	1.36272e-10
gene_218653	3.95275	-2.72611	0.362115	-4.576	-1.73421	6.24228	13.8634	1.38418e-11	1.36272e-10
gene_469064	-3.37452	-1.42556	1.47648	5.82919	1.97518	5.59861	14.181	1.41323e-11	1.3864e-10
gene_47576	-4.93734	-0.894922	1.48635	-4.93734	-3.77368	5.39009	14.3059	1.41438e-11	1.3864e-10
gene_401622	3.93162	2.17298	-2.21714	0.218148	0.417934	6.61312	13.8379	1.44804e-11	1.41632e-10
gene_12416	-6.31849	-1.93211	2.5735	-6.31849	-2.9839	7.46834	14.2865	1.46064e-11	1.42555e-10
gene_219126	6.92255	3.50902	2.69601	0	4.62628	4.83037	13.9712	1.56097e-11	1.52017e-10
gene_16581	3.82021	2.89829	-0.289395	0.21482	5.34716	7.63211	13.7769	1.61274e-11	1.56721e-10
gene_206102	0	6.63533	4.13886	0	2.09171	4.70548	14.3219	1.68093e-11	1.62996e-10
gene_362320	-6.5673	-1.39977	-2.26773	2.93094	-0.0100029	5.95444	14.059	1.73671e-11	1.68043e-10
gene_106819	-5.02047	-0.728995	-1.27306	3.13926	0.66721	5.14908	14.0565	1.74411e-11	1.68399e-10
gene_219071	7.98051	2.54691	4.4229	0	3.43214	5.44391	13.9045	1.75127e-11	1.68728e-10
gene_90413	2.9511	6.80458	3.07237	0	4.72587	4.74326	13.8868	1.80565e-11	1.73596e-10
gene_100110	-7.15701	-2.19187	-4.32148	0.40294	-1.08078	5.17332	14.0257	1.8374e-11	1.76273e-10
gene_359267	0	3.83804	7.76143	0	10.7557	8.22736	14.2636	1.84925e-11	1.77033e-10
gene_416179	-0.285863	3.59279	0.19474	4.39436	3.78479	4.75117	13.6823	1.90672e-11	1.82148e-10
gene_397539	3.68569	6.18276	3.72063	0	0	4.50581	14.3304	1.92886e-11	1.83874e-10
gene_267711	8.2478	3.91572	4.56303	0	3.42676	5.69823	13.834	1.97816e-11	1.88176e-10
gene_468186	-4.3611	1.72208	-1.34986	-2.59468	-4.3611	4.34111	14.5386	1.99692e-11	1.89561e-10
gene_34221	-4.30091	-9.91837	-1.98125	-13.0687	-7.63427	10.0457	13.7299	2.04801e-11	1.94001e-10
gene_362312	-8.3645	1.88111	-2.56817	-1.88484	-1.43546	7.34512	13.9576	2.0621e-11	1.94927e-10
gene_47546	-3.33247	-0.0306229	1.30254	-4.70119	-4.08271	5.16007	13.7029	2.14696e-11	2.02524e-10
gene_34239	-5.60014	-10.0965	-2.5018	-12.329	-6.81931	8.94398	13.6826	2.22494e-11	2.09441e-10
gene_218256	1.42261	2.55691	-4.12548	0.946347	-0.462063	6.98215	13.5683	2.33385e-11	2.19066e-10
gene_219072	9.33519	3.14239	5.32757	0	5.30102	6.56412	13.7377	2.3369e-11	2.19066e-10
gene_141878	8.67658	2.48296	7.00152	0	1.67081	6.60245	13.7271	2.38029e-11	2.22671e-10
gene_34217	-4.2752	-11.0217	-3.19268	-11.0217	-7.66798	7.35843	13.9114	2.4008e-11	2.24125e-10
gene_34238	-5.76252	-9.15509	-2.91563	-11.4471	-7.32269	7.84453	13.5989	2.57625e-11	2.40006e-10
gene_218847	-5.78159	-8.51004	-5.92508	-5.5343	-6.92632	8.47656	13.511	2.58371e-11	2.40205e-10
gene_219131	8.32857	4.3193	3.7676	0.976591	4.80631	5.69176	13.5837	2.59455e-11	2.40716e-10
gene_141760	0.661605	-1.50804	-2.31239	-4.47115	1.98972	4.86321	13.5686	2.7173e-11	2.51587e-10
gene_267766	1.69606	8.44239	7.1088	0	2.80438	6.46448	13.6491	2.72459e-11	2.51746e-10
gene_89641	-4.7637	-0.00680283	2.83541	-4.7637	-4.7637	6.3152	14.5248	2.75086e-11	2.53653e-10
gene_212321	10.2815	0	6.79894	0	7.17244	7.63315	13.9083	2.89143e-11	2.6607e-10
gene_467414	-3.02704	-3.02704	1.71009	-3.02704	-3.02704	4.34496	15.1303	2.94889e-11	2.70805e-10
gene_188593	11.6976	8.71553	7.44484	-0.643426	3.28234	9.98585	13.4198	3.03813e-11	2.78434e-10
gene_366979	0.781469	-4.5906	-1.65461	-4.5906	-2.77954	4.22629	13.7575	3.11382e-11	2.84791e-10
gene_401520	-8.14424	-1.8781	-4.3381	-5.43229	-0.464888	5.82267	13.6891	3.25377e-11	2.96989e-10
gene_218728	3.13748	-3.70708	-0.265068	3.96635	-0.168991	5.15555	13.6179	3.27655e-11	2.98464e-10
gene_261807	-4.0985	-0.353552	-0.989741	-4.0985	1.91464	4.56787	13.7981	3.29753e-11	2.9977e-10
gene_34304	5.5786	0	7.82623	0	0	6.51306	14.449	3.34338e-11	3.03326e-10
gene_267808	1.83482	3.36851	6.89765	-2.17134	0.370885	7.62529	13.4471	3.36358e-11	3.04546e-10
gene_267772	0	4.75598	7.1955	0	9.90989	7.52693	13.8919	3.40637e-11	3.07802e-10
gene_394205	-0.148304	3.29191	-0.573733	-2.80905	2.1288	4.54895	13.4042	3.62732e-11	3.27112e-10
gene_188662	11.0475	8.41042	7.11538	0.869539	2.5956	8.2871	13.3905	3.64513e-11	3.28062e-10
gene_219133	8.0134	4.67489	3.50142	0	5.38336	5.56276	13.4772	3.67277e-11	3.29641e-10
gene_34216	-4.70558	-10.7998	-2.44555	-10.7998	-7.37488	7.52295	13.6592	3.6773e-11	3.29641e-10
gene_218273	2.25421	2.91451	-3.36521	1.44328	0.509835	6.3499	13.292	3.81446e-11	3.41258e-10
gene_219043	7.90493	3.1135	4.02016	0	4.47858	5.40725	13.4521	3.83659e-11	3.42558e-10
gene_141810	9.26475	0	5.72553	0	5.73593	6.65409	13.7361	3.85344e-11	3.43383e-10
gene_468566	-1.30717	-5.44799	-2.68178	-5.44799	0.775603	4.70182	13.6253	3.89499e-11	3.46401e-10
gene_206179	0	7.22402	4.54272	0	3.18894	5.05302	13.7943	4.00251e-11	3.55262e-10
gene_93406	-0.669935	4.19298	0.103666	-4.35828	4.82845	6.99427	13.3321	4.11789e-11	3.64785e-10
gene_46739	-3.27525	-1.31954	7.10736	-3.27525	8.7984	9.95954	13.6625	4.13981e-11	3.66008e-10
gene_141775	7.44903	0	4.96357	0	3.13843	5.35042	13.6888	4.17035e-11	3.67987e-10
gene_224222	-8.82894	-1.92255	-1.53078	0.58267	-1.64288	10.6594	13.2129	4.20878e-11	3.70318e-10
gene_219032	6.12227	1.60309	2.5574	0	3.6415	4.384	13.3983	4.2132e-11	3.70318e-10
gene_218258	2.464	2.71047	-3.60437	1.0073	0.663228	6.8995	13.2311	4.25243e-11	3.73039e-10
gene_83404	3.63971	4.03216	6.32177	0	9.78712	7.23936	13.3866	4.30009e-11	3.76487e-10
gene_347245	-5.25455	-3.38201	-1.49837	-5.25455	0.812918	4.66967	13.6182	4.45971e-11	3.89706e-10
gene_469939	0	1.4018	9.35886	0	11.0108	8.92938	13.7228	4.50475e-11	3.9288e-10
gene_362328	-7.27232	-1.55104	-4.42978	0.106635	-0.694097	5.36244	13.493	4.54585e-11	3.957e-10
gene_293051	-10.7456	-10.1209	-3.74148	-10.7456	-2.50988	7.19155	13.6027	4.57739e-11	3.97677e-10
gene_411324	-4.38358	-1.13598	3.42834	-4.31387	0.419643	6.52963	13.485	4.60822e-11	3.99586e-10
gene_402123	1.7675	5.90315	2.83488	0	3.6359	4.34635	13.3294	4.75096e-11	4.11173e-10
gene_266041	-11.0699	-3.43051	-2.9219	-2.15093	-2.94546	7.92056	13.4299	4.79098e-11	4.13841e-10
gene_218246	2.56529	2.4549	-3.34618	0.853913	0.663394	6.09633	13.1428	4.97786e-11	4.29162e-10
gene_212485	7.03312	0	4.30103	0	3.47553	5.03941	13.5802	5.0022e-11	4.30437e-10
gene_233890	-3.32512	-0.242918	3.43757	-3.32512	-0.938162	5.61857	13.5448	5.04584e-11	4.33366e-10
gene_34225	6.0286	1.49209	1.89412	0.132551	-0.853482	7.10147	13.1323	5.07196e-11	4.3478e-10
gene_212482	10.1902	4.12058	5.69101	3.00395	6.31219	7.35975	13.1982	5.11845e-11	4.37933e-10
gene_469209	-2.73035	3.5952	3.2924	-3.5603	-1.85569	5.9609	13.2054	5.14965e-11	4.39768e-10
gene_218263	2.38814	2.8846	-3.38902	1.40202	0.251186	7.14749	13.0973	5.39996e-11	4.60273e-10
gene_106806	0	1.3295	9.2893	0	7.01019	7.88542	13.6008	5.51359e-11	4.69072e-10
gene_218848	-5.19342	-6.69926	-6.07435	-4.94506	-8.11046	8.82966	13.0512	5.86336e-11	4.97889e-10
gene_468872	1.37118	5.18295	4.70467	0	0.678185	4.52619	13.2057	5.89645e-11	4.99758e-10
gene_274566	-2.98899	-1.6229	6.11149	-2.98899	7.81365	8.70419	13.4209	6.21733e-11	5.25965e-10
gene_34234	-3.94711	-9.11408	-1.52914	-10.6704	-6.72907	8.03753	13.0901	6.31252e-11	5.33018e-10
gene_401602	4.5049	2.14658	-1.16954	0.899508	1.70612	5.88091	12.993	6.50815e-11	5.48509e-10
gene_219077	8.30405	4.52032	4.40742	0	4.35257	5.74179	13.1411	6.60164e-11	5.55351e-10
gene_34269	-5.13243	-11.2252	-3.67879	-11.2252	-6.97584	7.29832	13.2989	6.78559e-11	5.69762e-10
gene_219061	7.59654	2.91594	3.78074	0	4.53874	5.22872	13.1167	6.88972e-11	5.7743e-10
gene_369488	-6.57081	-4.88598	-2.74441	-6.57081	-2.96187	4.35359	13.3415	7.10952e-11	5.94747e-10
gene_362474	3.99316	-1.6162	-0.00938622	-2.26023	-0.610859	5.69556	12.9401	7.15409e-11	5.97367e-10
gene_225909	7.48107	0	4.05608	7.52415	2.8514	5.37739	13.2504	7.20438e-11	6.00454e-10
gene_106808	-3.27491	-1.67607	7.22903	-3.27491	5.25442	9.08329	13.3309	7.2369e-11	6.01006e-10
gene_224132	7.152	2.84458	3.2791	4.8273	2.42928	4.92927	13.0026	7.23767e-11	6.01006e-10
gene_46740	-5.55096	-3.1036	5.76487	-4.00811	7.52129	10.9227	13.1917	7.61815e-11	6.31439e-10
gene_219067	7.67168	1.64902	4.56344	0	3.37343	5.31847	13.0556	7.66723e-11	6.34241e-10
gene_267693	6.14926	0	4.11017	0	2.10892	4.58843	13.3249	7.6801e-11	6.34241e-10
gene_267720	6.01603	0	4.2381	0	1.61242	4.61437	13.3234	7.69923e-11	6.34659e-10
gene_34218	-4.60633	-11.631	-3.27213	-11.631	-7.16469	7.88312	13.2158	7.82075e-11	6.43499e-10
gene_16290	-3.92575	0.219953	-0.307815	-3.92575	3.30027	5.19528	13.2786	7.9063e-11	6.49353e-10
gene_141679	5.34826	2.58147	3.47693	0	7.41789	5.37154	13.0308	8.00793e-11	6.56505e-10
gene_16584	3.5639	3.37208	1.08109	3.65376	6.58762	9.85195	12.8649	8.18784e-11	6.70036e-10
gene_34264	-4.38056	-10.1561	-2.34804	-10.1561	-7.09156	6.99121	13.1618	8.57652e-11	7.00571e-10
gene_212339	8.27717	0	4.60633	1.48609	5.41329	5.847	13.1357	8.76807e-11	7.14923e-10
gene_469449	-2.7191	1.28663	4.37224	-2.7191	0.212917	5.91082	13.2152	8.80243e-11	7.16429e-10
gene_34228	8.95015	3.26382	5.93211	-0.679288	3.42667	7.02661	12.8932	8.94866e-11	7.27018e-10
gene_218804	-5.60461	-7.49986	-5.85641	-5.78336	-7.7369	9.34151	12.8065	9.09208e-11	7.37342e-10
gene_218276	1.89854	2.59643	-3.95825	0.774222	0.0621588	7.66729	12.8043	9.12862e-11	7.38975e-10
gene_188589	9.97224	6.76241	5.93827	-0.653602	1.20777	9.42555	12.7951	9.27962e-11	7.49853e-10
gene_100079	-1.2578	5.18024	0.890115	6.38375	2.97441	7.39846	12.7827	9.48956e-11	7.65446e-10
gene_188748	12.6572	9.64702	8.6753	1.57872	3.77249	9.81793	12.835	9.74642e-11	7.84761e-10
gene_218851	-5.86995	-7.67935	-6.19976	-5.25608	-7.28833	10.6147	12.7649	9.79772e-11	7.87485e-10
gene_141892	9.30245	0.259054	6.14861	0	6.83907	6.8609	12.9082	9.93047e-11	7.96734e-10
gene_393839	-2.00408	3.99634	1.17299	-2.00408	0.952129	4.36054	13.1176	1.0386e-10	8.31802e-10
gene_468027	-7.86164	-2.561	-3.67077	-5.25578	-7.86164	4.74961	13.4852	1.06345e-10	8.50191e-10
gene_218649	6.6564	0.532078	3.36413	-1.48069	1.0881	6.18633	12.7177	1.06656e-10	8.51168e-10
gene_212450	9.86774	2.31763	6.71416	0	5.90198	7.25988	12.8573	1.08592e-10	8.65092e-10
gene_147903	-8.6959	-6.22372	-0.956983	-12.2553	-3.46172	10.0592	12.7716	1.11063e-10	8.81788e-10
gene_107145	-5.36319	2.80949	-1.66385	-7.04649	1.23412	7.22636	12.771	1.11172e-10	8.81788e-10
gene_212329	8.87242	3.22685	4.88332	0	5.38344	6.26682	12.8434	1.11275e-10	8.81788e-10
gene_47573	-4.67484	-1.98427	1.31078	-4.67484	-2.67331	5.08179	13.071	1.1241e-10	8.89225e-10
gene_399712	3.62811	5.8359	3.04197	0	0	4.28367	13.2481	1.13256e-10	8.94345e-10
gene_219082	6.87548	1.62493	3.31853	0	4.84701	4.85565	12.7976	1.20616e-10	9.50803e-10
gene_47553	0.360333	2.69683	4.48495	-3.03878	-2.07223	6.30912	12.7209	1.21539e-10	9.56405e-10
gene_34267	-4.51314	-11.3244	-2.36357	-10.163	-6.44861	8.37688	12.643	1.22e-10	9.58362e-10
gene_218810	-5.30084	-7.25188	-5.70242	-4.90235	-8.44644	9.09381	12.6397	1.22736e-10	9.62466e-10
gene_202695	-10.6217	-1.19542	-1.24187	-2.25437	-2.80359	8.57552	12.8652	1.26985e-10	9.94053e-10
gene_219137	7.89506	2.54823	4.20258	0	5.25739	5.5111	12.7647	1.27808e-10	9.9876e-10
gene_362311	-7.98883	-0.0213881	-3.87266	-3.4143	-3.07197	5.66038	12.8711	1.32341e-10	1.03239e-09
gene_218257	2.77883	2.89537	-3.26981	1.16031	0.17819	7.54972	12.5934	1.33398e-10	1.03885e-09
gene_219138	6.55667	3.32337	3.14109	0	2.75394	4.59151	12.7346	1.34777e-10	1.04777e-09
gene_340736	5.30187	3.0154	6.92499	0	10.3477	7.7789	12.7304	1.35764e-10	1.05363e-09
gene_362316	-7.75199	0.218165	-4.19004	-3.6208	-2.64783	7.14041	12.5631	1.40891e-10	1.09154e-09
gene_83468	3.24789	4.69739	4.9815	0	8.63417	6.22084	12.6994	1.43387e-10	1.10897e-09
gene_219151	5.65354	2.50054	1.89004	0	3.11802	4.17641	13.6967	1.4888e-10	1.14905e-09
gene_469904	-5.68294	-4.23107	-1.22051	-5.68294	-3.04224	4.36757	12.905	1.49078e-10	1.14905e-09
gene_219440	-2.61619	-9.43632	-3.97381	-6.45069	-7.97856	5.89814	12.7409	1.49694e-10	1.15183e-09
gene_34219	-5.9049	-11.0072	-2.36132	-11.0072	-6.02418	7.75254	12.8318	1.51063e-10	1.16038e-09
gene_219073	6.32633	1.68692	3.3173	0	2.39711	4.48902	12.6543	1.55271e-10	1.19067e-09
gene_359264	-7.49432	-7.49432	1.78217	-7.49432	4.37523	9.43215	13.2081	1.56373e-10	1.19709e-09
gene_401621	4.60846	2.36673	-1.13396	0.52262	1.37651	6.47767	12.5043	1.56649e-10	1.19717e-09
gene_212374	9.08934	1.52479	5.76831	0	5.89625	6.56481	12.6481	1.56959e-10	1.19751e-09
gene_233466	-3.72062	-1.11525	-0.802328	-3.72062	1.59337	4.24691	12.8714	1.57851e-10	1.20228e-09
gene_402117	1.76537	5.46156	2.19533	0	4.34946	4.22839	12.6412	1.58877e-10	1.20806e-09
gene_212654	7.46409	0.262139	4.60952	0	5.44647	5.44258	12.639	1.59506e-10	1.2103e-09
gene_86608	0.699736	6.01911	2.42551	6.16263	2.96993	5.10373	12.4936	1.5971e-10	1.2103e-09
gene_34245	-4.96114	-11.6115	-2.10976	-11.6115	-6.13393	8.51799	12.7966	1.60485e-10	1.21414e-09
gene_219139	9.30169	5.65317	4.78743	0.423869	6.01779	6.59242	12.5474	1.62755e-10	1.22925e-09
gene_219119	6.68282	3.0892	3.11412	0	3.18883	4.65489	12.6196	1.65072e-10	1.24466e-09
gene_85827	9.0548	-3.56266	7.74402	5.80184	-1.20253	10.592	12.6742	1.6819e-10	1.26428e-09
gene_220397	-5.19495	-1.99013	2.66721	-5.19495	-0.464162	6.58278	12.834	1.68234e-10	1.26428e-09
gene_267962	6.47113	4.91434	3.73567	0	0	4.80819	13.0036	1.69861e-10	1.27438e-09
gene_34213	-7.52387	-8.62544	-2.75861	-12.5314	-6.42427	8.97147	12.5283	1.71315e-10	1.28316e-09
gene_403121	-3.76882	-3.48927	-3.61664	-8.45118	-6.33044	5.23504	12.5216	1.73384e-10	1.2965e-09
gene_34279	-4.93943	-9.77505	-1.66344	-9.77505	-6.27713	7.06636	12.7397	1.77016e-10	1.32147e-09
gene_359266	0	0	10.2259	0	11.9099	9.80003	13.2617	1.78516e-10	1.33046e-09
gene_34252	-3.67697	-7.42082	-2.24842	-9.28237	-7.53614	6.30693	12.4955	1.81631e-10	1.35144e-09
gene_233970	-3.17492	-0.458771	3.59435	-3.17492	0.39403	5.63846	12.7848	1.82971e-10	1.35761e-09
gene_388977	-2.39193	0.83137	-0.831616	-4.89734	3.44315	6.03712	12.4912	1.83062e-10	1.35761e-09
gene_383412	-4.53299	-3.88521	4.00167	-4.53299	5.41027	8.00831	12.7564	1.92082e-10	1.42216e-09
gene_212319	9.76266	0	6.17516	2.22534	5.6386	7.06351	12.6697	1.95555e-10	1.4455e-09
gene_66486	6.00518	1.71126	6.10925	-2.18092	-1.36141	7.19711	12.4509	1.96698e-10	1.45158e-09
gene_141879	6.7827	1.59885	4.35203	0	2.42023	4.92704	12.5085	2.00857e-10	1.47984e-09
gene_402445	5.93493	7.45835	4.23114	0.262512	2.25918	5.24761	12.4209	2.04082e-10	1.49908e-09
gene_218837	-5.57843	-7.61187	-6.09494	-5.33518	-8.02284	10.4331	12.3578	2.04133e-10	1.49908e-09
gene_470175	0	6.13062	6.49727	0	2.20441	5.58135	12.8162	2.04645e-10	1.5004e-09
gene_219039	7.36843	7.26523	3.72275	0	4.64314	5.55595	12.476	2.12765e-10	1.5574e-09
gene_363539	-6.12208	-5.82315	3.14459	-6.12208	4.05788	8.5048	12.6865	2.16454e-10	1.58183e-09
gene_283242	-2.73138	-0.909287	1.84362	3.93189	-5.74834	7.56866	12.3174	2.19579e-10	1.60207e-09
gene_218236	2.73575	2.99566	-3.27495	1.14314	0.831171	7.64068	12.3109	2.22202e-10	1.61859e-09
gene_188692	10.4564	8.66705	6.61628	0	3.05324	7.83056	12.4504	2.22616e-10	1.61899e-09
gene_141893	7.18623	0	4.06098	0	4.851	5.16777	12.674	2.31341e-10	1.67724e-09
gene_386666	-1.42453	1.80135	-2.10157	-4.76794	-1.16312	4.61803	12.3602	2.3137e-10	1.67724e-09
gene_219104	7.03176	1.62754	3.90435	0	3.47388	4.90357	12.4244	2.33092e-10	1.68702e-09
gene_212477	6.57194	0	3.60988	0	4.09257	4.76926	12.6655	2.3471e-10	1.696e-09
gene_219143	7.96869	4.67475	3.80839	0	4.92932	5.51031	12.4185	2.35546e-10	1.69932e-09
gene_47591	-6.79042	-2.30438	-0.412578	-8.33856	-4.31899	7.01679	12.2747	2.36918e-10	1.70649e-09
gene_225940	3.8005	0.966884	0.855418	4.19186	-2.61887	5.16867	12.2613	2.4306e-10	1.74691e-09
gene_212481	10.5867	3.82808	7.0869	0	7.25726	7.90957	12.4002	2.43304e-10	1.74691e-09
gene_359269	0	0	10.2411	0	11.6692	9.68285	13.0277	2.59453e-10	1.85989e-09
gene_141237	-3.82019	0.970757	-2.55419	-7.21412	1.95877	6.96279	12.2901	2.62301e-10	1.87733e-09
gene_218268	2.35401	2.70617	-3.31568	0.939463	0.126956	6.91162	12.2107	2.66414e-10	1.90374e-09
gene_218282	3.50232	3.6048	-2.40547	1.41473	0.879412	7.13043	12.1956	2.73821e-10	1.95358e-09
gene_219099	7.79358	1.65679	5.38453	0	3.16795	5.57691	12.3153	2.82829e-10	2.01465e-09
gene_46715	-2.76599	-2.76599	6.72068	-0.416714	3.21341	8.01795	12.709	2.84716e-10	2.0249e-09
gene_35669	0	3.00143	7.94185	0.363763	5.25478	6.63839	12.5065	2.88281e-10	2.04702e-09
gene_267977	8.11289	4.1925	4.25417	0	6.48401	5.81857	12.3034	2.88845e-10	2.0478e-09
gene_46738	-7.2081	-4.72334	3.84808	-7.2081	5.31738	10.5156	12.511	2.92349e-10	2.06939e-09
gene_90411	3.08634	5.86602	3.43777	0	0.965758	4.45367	12.2795	3.0138e-10	2.12997e-09
gene_469194	2.47267	0.0331531	4.74235	-2.18568	-0.414353	5.80583	12.2114	3.02077e-10	2.13156e-09
gene_34215	-3.92029	-9.33973	-2.08609	-10.3282	-6.19736	7.34463	12.2095	3.03084e-10	2.13532e-09
gene_211075	-3.03876	5.09999	3.65387	-1.24503	-3.03876	6.12487	12.8331	3.05176e-10	2.14671e-09
gene_47584	-5.9362	-2.82652	0.0293254	-5.9362	-4.16657	5.11396	12.4804	3.08126e-10	2.16408e-09
gene_92588	-2.89826	0.648419	1.608	6.29737	2.93888	5.61459	12.3741	3.13561e-10	2.19883e-09
gene_362355	3.5984	5.3212	1.02167	6.96612	3.54733	5.92228	12.1173	3.15588e-10	2.2096e-09
gene_248585	-5.97902	3.26146	-0.771566	-5.97902	2.78573	7.06601	12.4615	3.18279e-10	2.22499e-09
gene_100080	-1.37711	5.35512	1.02578	5.87985	3.01035	7.01336	12.1047	3.22934e-10	2.25404e-09
gene_218237	3.10428	4.06464	-2.34773	1.76549	1.21602	7.68788	12.0929	3.29888e-10	2.29902e-09
gene_135089	-4.75051	-1.43666	-0.970688	-9.68606	-0.782202	11.7363	12.0652	3.34555e-10	2.32795e-09
gene_219114	1.44486	-4.2607	-2.85287	-5.7961	-2.40547	6.01781	12.0713	3.43119e-10	2.3811e-09
gene_219108	7.62943	0	4.73125	0	4.20153	5.36769	12.4431	3.43251e-10	2.3811e-09
gene_411150	-7.07977	-4.69582	3.07361	-7.07977	4.84258	9.78255	12.4074	3.4932e-10	2.41948e-09
gene_86577	-4.74903	0.460348	-4.1938	-3.90971	-2.592	6.46505	12.0349	3.66564e-10	2.53503e-09
gene_141886	10.3033	2.40978	6.88645	0	7.34315	7.68477	12.1321	3.91636e-10	2.70427e-09
gene_399983	-2.49323	0.219269	-0.839545	-4.26476	2.51763	4.94299	12.0599	3.96548e-10	2.734e-09
gene_219429	-1.99754	-7.47682	-4.7684	-6.48716	-5.87368	5.56371	11.9732	4.10133e-10	2.82334e-09
gene_212438	8.15795	0	4.85312	0	6.73149	6.01946	12.3298	4.16795e-10	2.86483e-09
gene_218238	4.06068	3.8594	-1.74025	1.263	1.9841	6.93851	11.9615	4.18889e-10	2.87484e-09
gene_401594	-6.24732	1.26045	-0.867828	3.22941	-1.16862	6.19875	12.2031	4.22674e-10	2.89641e-09
gene_340725	3.16878	4.7225	5.99609	-1.44071	9.37292	8.24381	12.0216	4.24895e-10	2.90721e-09
gene_233903	-3.41103	-0.848497	2.84082	-3.41103	-0.394312	5.25986	12.2823	4.33243e-10	2.95983e-09
gene_359942	5.78368	2.03846	5.13103	0	0	4.83069	12.4307	4.42395e-10	3.01779e-09
gene_34209	-4.27255	-11.1567	-1.68895	-10.5555	-6.1522	9.4872	11.9285	4.44827e-10	3.0298e-09
gene_91087	-1.94062	0.897234	-2.25561	-3.52022	-4.2653	4.40418	11.9157	4.55383e-10	3.09702e-09
gene_218836	-5.67248	-7.01	-5.99953	-5.37048	-8.18615	10.5295	11.9147	4.56175e-10	3.09773e-09
gene_233848	-1.59437	2.06104	3.57563	-1.82164	0.0941084	4.75971	11.9557	4.78431e-10	3.24398e-09
gene_468013	-6.04829	-0.687431	-4.1549	-3.0212	-6.1359	5.85693	11.8877	4.79164e-10	3.24407e-09
gene_470155	-4.96944	-4.96944	7.46885	-4.96944	7.45038	11.3155	12.5103	4.89205e-10	3.30709e-09
gene_212340	7.09986	0	4.20978	0	4.77684	5.14441	12.2335	4.91712e-10	3.31906e-09
gene_401170	3.34817	6.2103	4.08045	0	0	4.55861	12.365	4.9409e-10	3.33012e-09
gene_400711	-5.71621	0.981309	-1.22368	-7.87048	-5.42286	6.54463	11.9285	5.02423e-10	3.38123e-09
gene_399001	-3.70841	3.3723	4.52332	0.471804	-2.32447	6.9484	12.0404	5.61964e-10	3.7763e-09
gene_369965	-3.55511	0.660586	-0.461299	4.04792	-0.291554	5.49793	11.7988	5.63471e-10	3.78079e-09
gene_469902	-5.31068	-4.17848	-1.20351	-5.31068	-2.56193	4.21977	12.1251	5.68247e-10	3.80548e-09
gene_218844	-5.25352	-6.64499	-5.53981	-5.10918	-8.54673	8.70182	11.7936	5.68838e-10	3.80548e-09
gene_267659	5.72906	0	4.60508	0	1.70398	4.64249	12.1418	5.75753e-10	3.84603e-09
gene_218827	-6.08635	-7.83771	-5.99507	-5.74025	-6.20536	9.79813	11.7841	5.78816e-10	3.86077e-09
gene_219118	7.16134	3.12084	3.5548	0	4.11748	4.9667	11.9077	5.8441e-10	3.89232e-09
gene_372035	6.02611	0	3.3495	0	5.3187	4.70035	12.123	5.94685e-10	3.95492e-09
gene_188595	11.2024	9.04739	7.61245	-0.293778	2.95465	9.6817	11.7631	6.01442e-10	3.99396e-09
gene_34275	-3.69553	-9.73731	-1.55343	-11.3035	-5.7002	8.65559	11.8118	6.20194e-10	4.11244e-09
gene_219424	-0.450378	-7.74019	-3.54963	-4.21734	-5.63917	5.32831	11.9302	6.22618e-10	4.11839e-09
gene_359279	-4.54514	-4.54514	5.27669	-4.54514	6.84482	9.34147	12.3638	6.22919e-10	4.11839e-09
gene_330660	-6.848	-4.94878	-3.41336	-6.848	-2.39669	4.42321	12.0577	6.38461e-10	4.2036e-09
gene_83413	1.63443	3.55313	4.47397	-1.36755	7.71139	6.66517	11.7958	6.38465e-10	4.2036e-09
gene_362327	5.46813	2.59805	1.77045	6.98184	1.71056	5.99938	11.7303	6.38603e-10	4.2036e-09
gene_398018	3.58539	5.98324	3.62702	0	1.37982	4.44188	11.8519	6.45687e-10	4.24403e-09
gene_141753	2.49343	-1.44515	-0.684345	-3.09468	2.71522	4.65866	11.7867	6.48965e-10	4.25937e-09
gene_218260	3.23671	3.27052	-2.57791	1.26173	0.990287	6.79116	11.7121	6.6012e-10	4.32628e-09
gene_362315	-5.86556	-0.0395199	-4.22405	-3.96831	-3.18703	6.18186	11.7083	6.64752e-10	4.35032e-09
gene_393872	-2.73011	5.41811	1.78861	4.75252	1.83602	5.71242	11.9413	6.68797e-10	4.37045e-09
gene_359268	0	0	9.54158	0	10.5397	8.79898	12.4372	6.72118e-10	4.38579e-09
gene_469587	-1.80257	1.16973	4.31921	-0.74655	-1.01488	6.41559	11.6909	6.86224e-10	4.47137e-09
gene_267791	4.58537	5.58791	4.89511	0	8.79371	6.36313	11.8054	7.01652e-10	4.56529e-09
gene_218590	4.52459	7.84619	2.25953	1.81298	4.37853	7.92697	11.6684	7.1504e-10	4.6457e-09
gene_469940	-8.35054	-8.35054	-0.714901	-8.35054	1.73828	7.79709	12.2772	7.18784e-10	4.6633e-09
gene_401180	0	4.35852	4.48049	0	0.835402	4.34736	12.0731	7.21844e-10	4.67643e-09
gene_423789	-5.25498	-4.1208	3.67988	-3.67736	2.37884	7.64762	11.892	7.29344e-10	4.71824e-09
gene_423790	-4.83898	-4.83898	4.19972	-4.83898	5.90637	8.64786	12.2605	7.38964e-10	4.77362e-09
gene_401634	-2.95973	1.18561	0.956794	3.47527	4.33736	5.35916	11.8822	7.4192e-10	4.78586e-09
gene_224164	4.28625	0.988324	0.784022	0.115956	-0.908948	6.85897	11.6277	7.44543e-10	4.79592e-09
gene_141673	9.83668	3.35127	6.40681	0	7.52119	7.31417	11.7673	7.51213e-10	4.83199e-09
gene_212320	9.60162	0	6.542	0	6.62768	7.09659	11.986	7.53199e-10	4.83786e-09
gene_267696	8.20977	4.14909	5.34179	0	3.27414	5.82442	11.7536	7.69773e-10	4.93043e-09
gene_246692	-2.49058	0.0756401	2.84948	3.51573	-1.42251	4.80123	11.8613	7.69799e-10	4.93043e-09
gene_219087	7.73235	2.43546	4.3989	0	4.66521	5.38492	11.7524	7.71507e-10	4.93436e-09
gene_218840	-5.52277	-6.77336	-6.20899	-4.89416	-7.79335	10.1625	11.6152	7.88063e-10	5.03311e-09
gene_393707	-1.97676	-0.323728	3.95006	-1.97676	2.64372	5.1343	11.9339	7.91227e-10	5.04617e-09
gene_218686	1.8843	-1.86457	-1.87151	3.55588	-1.05632	5.87543	11.6082	7.98205e-10	5.08348e-09
gene_406909	-6.78334	-5.11824	3.7703	-6.78334	3.06122	9.30188	11.9023	8.35894e-10	5.316e-09
gene_411149	0	2.86893	7.04613	0	9.0291	6.89756	11.9833	8.41707e-10	5.34543e-09
gene_233852	-3.75577	-2.61803	2.47909	-3.75577	0.772128	5.31104	11.882	8.65799e-10	5.4907e-09
gene_90783	2.42265	4.53947	1.46705	-2.76192	-0.188495	5.15677	11.6257	8.68487e-10	5.50001e-09
gene_233934	-3.53748	-2.62581	1.81821	-3.53748	-0.605147	4.71761	11.8719	8.81104e-10	5.57135e-09
gene_219149	8.65213	4.5316	4.16057	0.108343	5.87553	6.65288	11.5536	8.82222e-10	5.57135e-09
gene_218247	2.75597	3.5032	-2.72027	1.02177	1.41271	7.33246	11.543	8.99508e-10	5.67256e-09
gene_34212	-5.09175	-10.6068	-2.29592	-10.6068	-6.29216	7.42226	11.8012	9.04586e-10	5.69662e-09
gene_393731	-4.79718	-3.61398	1.25807	-4.79718	-0.450938	5.21969	11.854	9.09015e-10	5.71653e-09
gene_469573	-0.0283603	-3.24545	-3.01813	-6.31209	0.043541	5.1462	11.5897	9.26938e-10	5.82112e-09
gene_218814	-5.40677	-5.73994	-6.19305	-4.70749	-8.31303	9.8179	11.5254	9.28882e-10	5.82521e-09
gene_469914	-6.42995	-4.17504	-0.822052	-6.42995	-2.35083	5.03114	11.8307	9.46489e-10	5.9212e-09
gene_191550	-1.28316	-4.91485	-4.41679	-4.87655	-5.43451	4.98426	11.515	9.46814e-10	5.9212e-09
gene_293877	-4.88198	-2.26583	-0.359366	3.39439	-1.76029	5.0445	11.74	9.53177e-10	5.95273e-09
gene_399010	-3.31691	2.91793	3.38717	-0.194904	-4.23433	8.33676	11.5033	9.67347e-10	6.03288e-09
gene_403156	-9.00744	-3.15375	-2.61832	-9.00744	-6.05693	5.94486	11.793	1.01063e-09	6.29413e-09
gene_218262	3.12613	3.24335	-2.62351	1.46321	0.831613	7.96063	11.4786	1.01214e-09	6.29484e-09
gene_34278	-1.85904	-7.2539	-1.04949	-7.2539	-7.2539	5.48578	12.1485	1.01712e-09	6.3171e-09
gene_34210	-5.31538	-8.958	-2.41227	-12.8727	-6.73876	9.54351	11.5355	1.02282e-09	6.34373e-09
gene_135036	-2.76864	-2.70685	-2.13205	-12.5697	-2.09413	9.9901	11.5137	1.02649e-09	6.35777e-09
gene_267861	4.71457	5.90633	2.87905	8.22674	7.35114	5.70875	11.5121	1.05148e-09	6.50107e-09
gene_34211	-4.36826	-9.79099	-2.35622	-11.7466	-6.36726	8.93427	11.4573	1.05251e-09	6.50107e-09
gene_91090	-3.73437	1.60016	-1.50345	-3.25737	-3.19523	4.89854	11.4539	1.05901e-09	6.53225e-09
gene_92477	-4.30491	-3.46251	-1.16195	-6.06093	-5.02642	4.58002	11.5036	1.08365e-09	6.6751e-09
gene_93439	-5.80964	-0.433638	-2.56788	-5.80964	0.66603	4.95081	11.7464	1.09601e-09	6.74203e-09
gene_212317	11.3	5.1098	7.56936	0.86892	7.63325	8.52874	11.4873	1.09995e-09	6.75706e-09
gene_266061	-7.45614	0.980717	-2.45071	-9.1025	0.902034	8.16608	11.4795	1.13214e-09	6.94533e-09
gene_388929	-3.08029	-3.68954	-2.8267	-12.3969	-2.76147	9.31441	11.4541	1.14424e-09	7.01003e-09
gene_34235	-4.85705	-7.79435	-1.65563	-10.1571	-6.10861	7.43614	11.467	1.15821e-09	7.08598e-09
gene_219125	11.0725	7.44855	6.81568	0.0752202	8.00107	8.32307	11.4561	1.16419e-09	7.11289e-09
gene_218255	3.46027	3.46445	-2.40251	1.70462	0.939609	8.41243	11.3955	1.17882e-09	7.19258e-09
gene_468261	0	0.936731	5.99256	0	4.68426	5.12962	11.7843	1.18403e-09	7.2146e-09
gene_267949	7.28688	5.38435	4.96573	0	0	5.38502	11.8465	1.1877e-09	7.22718e-09
gene_86675	-4.92483	3.95383	1.07219	-4.92483	0.770723	6.3238	11.6954	1.19774e-09	7.27845e-09
gene_468882	2.5196	5.6407	3.9279	0	1.14834	4.37624	11.4776	1.26346e-09	7.66747e-09
gene_372053	4.44143	6.72947	3.33902	0	6.91426	5.33486	11.4744	1.2708e-09	7.6991e-09
gene_219066	6.87086	1.62284	3.68263	0	4.02995	4.81865	11.4739	1.27209e-09	7.6991e-09
gene_212343	6.26954	1.48289	3.55827	0	3.18933	4.58379	11.4402	1.35153e-09	8.16895e-09
gene_201067	-7.40453	-9.81556	-1.55022	-9.81556	-2.7421	7.31558	11.5612	1.37896e-09	8.3236e-09
gene_219112	9.2963	4.74758	5.47835	0	5.79749	6.62722	11.4255	1.38768e-09	8.36502e-09
gene_267954	7.16289	5.77419	4.86078	0.353362	0.674387	5.35439	11.3551	1.39927e-09	8.41261e-09
gene_219051	5.8781	1.60276	2.79656	0	3.93826	4.3698	11.4209	1.3993e-09	8.41261e-09
gene_34214	-4.04211	-9.40573	-2.02941	-10.8504	-6.04194	7.87477	11.3608	1.40478e-09	8.43429e-09
gene_219086	7.4262	3.12682	4.07752	0	4.22971	5.15922	11.411	1.42444e-09	8.54098e-09
gene_286526	-4.33806	0.694759	-0.0135317	-4.08301	-3.48475	4.87241	11.2898	1.43164e-09	8.57276e-09
gene_219110	9.07179	3.84462	4.6457	7.20433	5.41502	6.40367	11.3416	1.43411e-09	8.57616e-09
gene_400315	-4.46461	-2.5031	-0.643197	2.05008	-5.30674	5.44989	11.2847	1.44503e-09	8.63001e-09
gene_359256	-7.13166	-5.36003	2.42208	-7.13166	3.54647	8.87891	11.5808	1.46279e-09	8.72448e-09
gene_14400	-7.21694	-0.574385	-3.36453	-7.21694	-2.80909	5.00729	11.5768	1.47304e-09	8.77404e-09
gene_394237	-5.73695	1.58764	-0.725698	3.85317	2.66093	6.7526	11.4746	1.52343e-09	9.0622e-09
gene_86674	-4.88114	6.01531	2.87861	1.71921	1.76854	8.04411	11.4727	1.52853e-09	9.08054e-09
gene_267961	6.66796	4.26009	4.58774	0	0	4.98364	11.6908	1.54847e-09	9.1869e-09
gene_83467	2.592	2.55509	4.12204	-1.36766	7.43312	6.40677	11.3034	1.55945e-09	9.23987e-09
gene_233925	-2.77722	-2.31883	4.04918	-1.19239	2.50678	5.76319	11.4597	1.56424e-09	9.25613e-09
gene_39769	-3.62846	4.4037	0.771145	1.3241	2.07667	5.59381	11.4516	1.58693e-09	9.37809e-09
gene_83456	3.35332	2.21761	4.96188	-2.00117	8.17757	7.67115	11.2896	1.59925e-09	9.4385e-09
gene_93409	-5.74396	-1.36009	-2.05163	-7.43922	1.60426	6.71128	11.2782	1.63262e-09	9.62284e-09
gene_403362	6.07262	0	3.4029	0	4.01415	4.50992	11.539	1.63517e-09	9.6253e-09
gene_344536	-5.3272	-2.94824	-1.15651	-5.3272	-3.02441	4.25224	11.5147	1.64182e-09	9.65184e-09
gene_218828	-5.68405	-7.71759	-5.48863	-5.34442	-7.1975	9.86944	11.1869	1.72994e-09	1.01321e-08
gene_219142	8.45477	4.47613	4.55637	0	5.96588	5.98777	11.3032	1.73015e-09	1.01321e-08
gene_188656	10.8179	8.33216	7.69957	0.63689	2.80649	8.22852	11.2386	1.73026e-09	1.01321e-08
gene_218800	-5.44776	-5.98968	-5.25224	-4.15719	-8.81752	8.86381	11.1754	1.76694e-09	1.03335e-08
gene_188755	9.51574	7.27226	6.70152	-0.940886	1.14353	8.1725	11.1678	1.79193e-09	1.04661e-08
gene_80471	-3.81716	3.36227	-0.825875	-6.32205	0.708085	6.88228	11.2195	1.817e-09	1.05988e-08
gene_16550	-8.70948	-5.20272	-3.28975	-4.6435	-4.40183	5.40319	11.3728	1.82504e-09	1.06319e-08
gene_267816	5.33682	5.30327	8.35707	0	2.20798	7.01646	11.2625	1.86203e-09	1.08334e-08
gene_209688	0	4.49743	7.41684	4.83271	2.09171	6.18531	11.4294	1.87094e-09	1.08712e-08
gene_47578	-3.85528	-0.245858	0.348641	-5.65543	-4.17292	5.25309	11.1978	1.89042e-09	1.09703e-08
gene_218280	3.23349	3.69837	-2.41699	1.45358	0.952214	8.75147	11.1292	1.92414e-09	1.11516e-08
gene_233966	-2.04578	0.711989	3.70306	-2.04578	0.895073	4.92528	11.4188	1.94187e-09	1.12399e-08
gene_141882	9.39688	2.58102	6.3245	0	5.69856	6.86836	11.2322	1.96665e-09	1.13687e-08
gene_212476	9.59182	0	6.59062	1.78895	6.20784	7.07259	11.3485	1.97212e-09	1.13785e-08
gene_92597	-3.7872	2.04077	-1.60793	2.51779	-0.544018	5.53008	11.1155	1.97339e-09	1.13785e-08
gene_141887	9.97888	4.51893	6.3306	0	6.59066	7.31522	11.2161	2.0249e-09	1.16606e-08
gene_34243	-4.10954	-8.77265	-1.59649	-10.776	-5.64645	8.09947	11.1551	2.04355e-09	1.1753e-08
gene_141876	9.69687	2.01261	6.66981	0	6.3709	7.17079	11.2092	2.05039e-09	1.17709e-08
gene_96213	-5.93893	-5.30684	2.2626	-5.93893	3.04926	7.44125	11.3873	2.05188e-09	1.17709e-08
gene_49528	-4.50891	0.34902	-1.95298	-4.50891	-1.59346	4.05169	11.363	2.14122e-09	1.22678e-08
gene_469208	0	6.99876	7.06175	0	3.03575	6.07412	11.4166	2.23217e-09	1.27727e-08
gene_219432	-2.40787	-9.59678	-4.2654	-6.36331	-6.4708	6.01992	11.2115	2.24034e-09	1.28032e-08
gene_387699	-4.3494	-3.12185	-0.63156	4.40219	-0.715223	7.81012	11.0246	2.33365e-09	1.33195e-08
gene_34284	-4.11059	-9.39328	-1.66825	-9.39328	-5.45027	6.73893	11.2311	2.47021e-09	1.40711e-08
gene_219434	-2.24752	-9.02125	-3.94417	-7.16148	-6.24407	5.65592	11.1567	2.47157e-09	1.40711e-08
gene_267686	7.62297	5.24465	4.39888	0	3.43711	5.36961	11.1015	2.49131e-09	1.41656e-08
gene_219146	7.75959	3.52229	4.17071	0	4.99608	5.42951	11.0921	2.53415e-09	1.4391e-08
gene_399561	-1.04594	3.07602	4.61156	0.763642	-2.76461	7.41074	10.9745	2.56014e-09	1.45203e-08
gene_218284	3.38782	3.68209	-1.81717	2.32196	1.59389	6.36347	10.9725	2.56926e-09	1.45537e-08
gene_83466	4.61914	3.21939	4.83082	0	8.20399	5.92749	11.0754	2.61176e-09	1.47759e-08
gene_218279	3.05907	3.28409	-2.75083	1.5447	0.767535	8.75145	10.9594	2.63241e-09	1.48741e-08
gene_218274	2.55936	3.77817	-2.20845	1.26459	0.997896	6.88698	10.9547	2.65522e-09	1.49842e-08
gene_267694	6.00134	1.9281	3.88683	0	1.87617	4.51714	11.0594	2.68876e-09	1.5154e-08
gene_188507	7.0071	3.58233	2.91285	-5.31097	-2.03824	11.8931	10.9473	2.69203e-09	1.5154e-08
gene_267682	6.2815	3.10495	3.15199	0	2.66202	4.48843	11.0549	2.71062e-09	1.52396e-08
gene_219105	9.08701	2.55945	6.3905	0	5.40856	6.63757	11.0463	2.75339e-09	1.54608e-08
gene_219078	8.68806	4.81585	4.92382	0	5.75374	6.16319	11.045	2.75958e-09	1.54763e-08
gene_348178	-1.98664	2.06568	3.86227	-1.91529	1.44851	5.03942	11.1244	2.83861e-09	1.58997e-08
gene_188655	9.63583	7.09368	6.62291	0	2.54814	7.13185	11.0145	2.91647e-09	1.63156e-08
gene_469418	-2.34186	-0.269645	2.8756	-3.79232	0.676969	5.62125	10.9496	2.97584e-09	1.66271e-08
gene_403360	2.56071	-0.615459	-0.329814	-3.07463	-3.07463	4.2134	13.186	3.00749e-09	1.67831e-08
gene_401563	-4.24957	0.117538	0.966867	5.00804	2.40241	5.92752	11.0831	3.05537e-09	1.70293e-08
gene_141891	10.9094	1.82713	7.4477	3.12018	8.27566	8.29275	10.9171	3.11636e-09	1.73478e-08
gene_212416	10.2277	4.49888	6.88463	0	7.09846	7.61877	10.9746	3.13535e-09	1.74319e-08
gene_470176	0	6.24346	6.91882	0	6.18289	6.07566	11.2168	3.15632e-09	1.75269e-08
gene_232123	-4.60505	-1.35106	0.122524	-3.85365	-3.62661	4.42332	11.0635	3.16426e-09	1.75494e-08
gene_469889	-7.11776	-2.13754	-0.719608	-7.04748	-3.05535	5.60852	11.0593	3.18813e-09	1.76487e-08
gene_219388	5.47758	4.61418	0.590098	4.52718	0.905282	6.46321	10.855	3.19342e-09	1.76487e-08
gene_267946	5.34118	3.67988	3.21561	0	0	4.30863	11.2681	3.19391e-09	1.76487e-08
gene_93816	0	0	8.66807	0	8.64429	7.61783	11.4792	3.23359e-09	1.78461e-08
gene_218254	1.80266	2.57808	-3.71647	0.764117	-0.0723795	8.30267	10.8448	3.25399e-09	1.79368e-08
gene_141774	10.5256	2.62731	7.14972	2.21623	7.82446	7.9282	10.8833	3.31552e-09	1.82536e-08
gene_188744	10.6145	8.31742	7.23947	0.509876	3.6577	8.00389	10.8677	3.41196e-09	1.87616e-08
gene_399539	1.05138	3.18407	4.63722	1.03131	-1.61003	5.55808	10.8142	3.44375e-09	1.89134e-08
gene_469888	-7.65658	-3.58876	-2.07481	-7.65658	-3.56982	5.21066	11.0663	3.60732e-09	1.97876e-08
gene_218261	2.00964	2.84306	-2.96007	1.46713	0.579613	6.43466	10.7863	3.6263e-09	1.98675e-08
gene_91061	-2.45466	1.58134	-0.596023	-4.15199	-2.78229	4.3735	10.8363	3.66231e-09	2.00405e-08
gene_267982	3.64875	1.18918	1.3885	-3.27763	-2.57826	5.11246	10.8294	3.7087e-09	2.02698e-08
gene_363660	0.531553	2.05219	-1.55965	-3.91567	-0.60771	4.45967	10.8127	3.82461e-09	2.08779e-08
gene_218267	1.69032	2.32283	-3.33339	-0.570381	-0.472168	6.61834	10.7496	3.88164e-09	2.11636e-08
gene_267784	-3.19787	1.65853	2.84798	-3.19787	5.34744	6.38974	11.0232	3.89182e-09	2.11935e-08
gene_398984	-1.14691	3.70695	5.45547	1.06966	0.897795	6.19637	10.7413	3.94224e-09	2.14422e-08
gene_403105	-5.49937	-2.44398	-2.55621	-8.07795	-5.59827	5.34757	10.7817	4.04823e-09	2.19921e-08
gene_344521	2.04352	3.55352	4.35421	0	7.01943	5.18283	10.827	4.09992e-09	2.22461e-08
gene_219152	7.36996	3.10882	3.93182	0	5.16816	5.22594	10.8183	4.16517e-09	2.2573e-08
gene_402777	-1.82744	2.18545	1.61557	-1.82744	4.144	4.55873	10.9793	4.2057e-09	2.27653e-08
gene_219081	9.96734	4.91993	6.03761	1.78381	6.41002	7.22224	10.7421	4.29729e-09	2.32332e-08
gene_393709	-6.19514	-4.57237	0.018037	-6.19514	-1.12412	5.42481	10.9614	4.34055e-09	2.3439e-08
gene_399565	-1.23255	2.55022	4.84293	0.976478	-2.46708	8.79749	10.6875	4.35532e-09	2.34643e-08
gene_90803	2.90114	5.03199	2.03618	0	3.50372	4.09509	10.7937	4.35565e-09	2.34643e-08
gene_46714	-5.15796	-4.54097	2.63788	-5.15796	2.72682	6.84411	10.951	4.42088e-09	2.37873e-08
gene_219088	7.89979	3.02882	4.81561	0	4.54764	5.54567	10.7831	4.4407e-09	2.38477e-08
gene_464356	-0.654789	0.175362	1.39959	5.11696	1.10427	4.77496	10.6768	4.44269e-09	2.38477e-08
gene_233895	-3.001	0.0514117	4.29532	-3.001	2.96118	6.17506	10.9355	4.54342e-09	2.43594e-08
gene_219120	6.57965	1.61718	3.65776	0	3.72651	4.72376	10.747	4.74237e-09	2.53959e-08
gene_344332	-0.953484	-0.883559	2.64777	-2.77609	-0.156401	4.73061	10.6849	4.83613e-09	2.58673e-08
gene_402179	6.21362	7.21462	3.51737	0	5.91768	5.4328	10.7279	4.9101e-09	2.62318e-08
gene_468550	0.339766	-3.047	-3.00975	-2.63776	0.898673	4.88932	10.6207	4.93087e-09	2.63116e-08
gene_234104	-8.86307	-5.24786	2.75761	-8.86307	2.17997	10.3886	10.8813	5.00085e-09	2.66535e-08
gene_468276	-6.65925	-5.08613	-2.96289	0.160549	-1.11863	4.86252	10.8009	5.06085e-09	2.6913e-08
gene_219368	5.90219	5.05725	1.398	4.65962	-0.0603223	7.45276	10.6066	5.06148e-09	2.6913e-08
gene_267879	6.97845	8.34652	4.08269	0	5.36019	5.9923	10.7087	5.08518e-09	2.70072e-08
gene_393730	-3.39214	-1.92261	2.70118	-3.39214	2.02988	5.32853	10.8691	5.10934e-09	2.71036e-08
gene_267708	8.42104	4.56724	5.68771	0	3.87986	6.05634	10.6936	5.22727e-09	2.76966e-08
gene_218264	3.32296	3.89257	-2.19408	1.71455	1.9206	8.61938	10.5871	5.24878e-09	2.77779e-08
gene_141745	5.98038	1.19461	1.81471	1.70929	5.59922	6.04197	10.5736	5.38189e-09	2.84489e-08
gene_218277	3.01399	3.91045	-1.80721	1.4524	0.942375	6.88915	10.5588	5.53162e-09	2.91904e-08
gene_218259	2.54042	2.85166	-2.97936	0.910276	0.300325	8.08262	10.5581	5.53933e-09	2.91904e-08
gene_34247	-3.27461	-7.44617	-1.67667	-9.53866	-6.37481	6.9152	10.6109	5.54159e-09	2.91904e-08
gene_464444	4.77643	0.277209	2.93072	6.9181	4.14951	4.55324	10.5915	5.67105e-09	2.98356e-08
gene_141877	8.99076	0	6.22045	0.743969	6.18201	6.63355	10.7543	5.67731e-09	2.98356e-08
gene_234092	-4.56782	-0.246793	-1.48934	-7.07222	2.2483	6.95427	10.5849	5.8137e-09	3.05169e-08
gene_218842	-5.61718	-7.37468	-5.67242	-5.40068	-7.39374	11.9459	10.5287	5.8508e-09	3.06759e-08
gene_267937	6.60703	4.96191	5.80053	0	1.10626	5.39693	10.631	5.85892e-09	3.06828e-08
gene_469901	-5.863	-3.60897	-1.05619	-5.79036	-2.45412	4.56405	10.7058	6.00323e-09	3.1402e-08
gene_362434	-2.82685	3.54269	3.45278	5.07364	-1.36821	5.74697	10.7027	6.03693e-09	3.15418e-08
gene_469844	-2.56684	-0.407629	2.7394	-0.275962	-1.02417	5.21393	10.5108	6.04894e-09	3.15679e-08
gene_141780	7.60345	-0.9206	3.97166	-0.582462	4.6819	8.78468	10.5032	6.13451e-09	3.19775e-08
gene_393963	-9.16892	-1.6805	-2.08505	-9.16892	-5.59851	6.5129	10.7613	6.18395e-09	3.2198e-08
gene_86595	-7.00992	1.41133	-1.11723	2.23379	-2.56503	6.47434	10.6885	6.19268e-09	3.22062e-08
gene_267704	7.17522	2.13359	4.43922	-1.7966	2.49782	6.51332	10.5462	6.24398e-09	3.24356e-08
gene_365255	-5.3632	-0.0510449	-0.212121	-5.3632	1.3987	5.36112	10.7446	6.37032e-09	3.30538e-08
gene_219123	7.44662	4.41069	3.82635	0	4.97094	5.24907	10.5769	6.46734e-09	3.35187e-08
gene_219056	7.1388	4.09358	3.19486	0.863833	4.3992	4.98073	10.5168	6.50877e-09	3.36947e-08
gene_398301	3.04611	5.46142	4.3401	0	0	4.46995	10.8546	6.5231e-09	3.37301e-08
gene_359281	-7.79908	-7.79908	1.75889	-7.79908	2.68181	8.80657	10.9531	6.62883e-09	3.4204e-08
gene_141873	9.07228	2.85383	6.04588	0	6.27441	6.65341	10.5633	6.62991e-09	3.4204e-08
gene_233879	0	0	5.1931	0	4.21855	4.699	11.0435	6.68032e-09	3.44247e-08
gene_92215	-1.82368	0.0931883	3.55607	-0.229087	0.33106	4.69054	10.6448	6.6983e-09	3.44779e-08
gene_469845	-3.15432	0.248322	3.48702	1.06829	0.029342	6.26144	10.4475	6.80576e-09	3.49911e-08
gene_399571	0	5.1146	7.01373	3.81578	2.48251	5.8445	10.6942	6.8512e-09	3.51846e-08
gene_34169	4.06603	3.35238	2.84763	-1.23393	-1.23393	4.49774	10.7481	6.90072e-09	3.53986e-08
gene_101563	-7.24384	3.77794	0.319796	-7.24384	3.096	8.72415	10.6912	7.00272e-09	3.58646e-08
gene_219431	-1.24804	-8.96406	-4.01297	-5.44903	-6.32714	7.22986	10.4318	7.00747e-09	3.58646e-08
gene_233851	-4.72224	-1.21667	1.52607	-4.72224	-1.5434	5.30757	10.6761	7.19268e-09	3.67707e-08
gene_267955	7.01887	5.6999	5.79311	0	0.673764	5.56571	10.5107	7.29998e-09	3.72566e-08
gene_469847	-1.6515	0.51576	3.81399	1.69334	0.311015	5.3347	10.4095	7.30425e-09	3.72566e-08
gene_267717	6.92784	3.8867	4.89817	0	1.61847	5.12899	10.5043	7.38498e-09	3.76258e-08
gene_369494	-6.51958	-4.84868	-1.50477	-6.20035	-1.99083	4.79397	10.5829	7.48659e-09	3.81005e-08
gene_218815	-5.49873	-5.05712	-5.97841	-5.04037	-7.99871	10.142	10.3838	7.66235e-09	3.8951e-08
gene_402454	4.07622	6.709	4.0476	0	2.3422	4.78425	10.4811	7.70529e-09	3.91178e-08
gene_219093	8.40654	2.55623	5.96801	0	4.61685	6.11144	10.4806	7.71251e-09	3.91178e-08
gene_401089	4.86245	5.07172	2.33198	0	4.37396	4.36638	10.4786	7.7414e-09	3.92202e-08
gene_233904	-4.37909	-1.67865	1.77326	-0.740344	-2.90282	5.2086	10.5637	7.75065e-09	3.9223e-08
gene_89721	2.65049	0.720334	3.7908	-1.1148	-0.148517	4.50638	10.4224	7.84513e-09	3.96566e-08
gene_401877	-5.1082	0.28944	0.225569	-5.1082	-3.07363	4.88452	10.6262	7.85951e-09	3.96848e-08
gene_340721	-1.29057	4.18172	1.3643	-2.92206	4.01895	5.46553	10.4176	7.91567e-09	3.99237e-08
gene_76930	-1.91322	0.212688	2.05667	-3.625	-1.85214	4.9201	10.4136	7.9743e-09	4.01744e-08
gene_141806	8.43453	1.08059	6.05942	0	6.61405	6.36789	10.4581	8.03582e-09	4.04392e-08
gene_34220	-4.30987	-8.47952	-1.76352	-10.1346	-6.16198	8.07699	10.3539	8.10271e-09	4.07304e-08
gene_218244	4.1889	3.81208	-1.4907	2.15091	1.2867	7.93293	10.3474	8.2008e-09	4.11775e-08
gene_393834	-1.64922	3.47852	1.59622	-1.64922	0.676635	4.15542	10.5992	8.24707e-09	4.13638e-08
gene_35752	-3.66814	-0.81499	1.11092	-3.66814	-0.861961	4.44404	10.5979	8.26473e-09	4.14063e-08
gene_141768	2.6299	-0.318281	0.119929	-3.16078	3.64185	5.14938	10.3869	8.37735e-09	4.19239e-08
gene_362478	-4.26796	1.87472	0.340152	-3.90956	-1.82905	4.7185	10.5092	8.54924e-09	4.27367e-08
gene_348192	-1.39939	0.411064	3.04419	-3.08787	0.778869	5.22705	10.3658	8.71001e-09	4.34922e-08
gene_253781	-3.29156	0.450333	0.43394	-8.99732	0.0863946	13.8209	10.2858	8.95258e-09	4.4654e-08
gene_402839	0	6.60504	7.60059	2.62918	3.43618	6.41116	10.5427	8.97177e-09	4.47003e-08
gene_83415	2.33935	3.28603	4.81588	-3.08683	7.91953	8.49708	10.3331	9.25339e-09	4.60525e-08
gene_479423	2.54622	10.0733	10.0187	0	9.56098	9.089	10.3753	9.35273e-09	4.64887e-08
gene_393667	-3.58538	3.02318	0.552384	-3.58538	2.18991	5.02466	10.5279	9.36166e-09	4.64887e-08
gene_267695	7.01117	3.87665	4.27025	0	2.91865	5.00762	10.3712	9.42335e-09	4.67436e-08
gene_386579	-3.25917	-3.17064	-0.0963039	3.37123	-2.14959	5.89976	10.2666	9.53705e-09	4.72556e-08
gene_250488	0.645354	5.47262	5.76848	0	4.13912	5.14649	10.3546	9.71353e-09	4.80772e-08
gene_362446	-7.72012	-2.87204	-4.31074	-0.913867	-2.34291	5.05746	10.4293	9.87464e-09	4.8821e-08
gene_399002	-2.90896	3.07633	4.29659	1.02863	-1.83682	7.63441	10.2401	1.00193e-08	4.94818e-08
gene_92217	-2.90637	-0.719552	2.73722	-1.09035	-2.18231	6.43114	10.2351	1.01137e-08	4.98868e-08
gene_359263	-6.38432	-6.38432	1.47717	-6.38432	2.59668	7.25863	10.7048	1.01234e-08	4.98868e-08
gene_338880	-3.70139	-1.11677	-1.96095	2.4797	-0.862922	4.69018	10.2084	1.06323e-08	5.23375e-08
gene_369969	-5.96308	-0.0499027	0.187015	-4.97036	0.700169	7.25143	10.1918	1.06775e-08	5.25028e-08
gene_219062	8.47558	3.72379	5.34529	0	5.3513	6.05652	10.2967	1.08016e-08	5.30549e-08
gene_412477	-7.5972	-1.90922	-3.44744	-7.5972	-1.97717	5.08165	10.4331	1.10836e-08	5.43809e-08
gene_469898	-4.82317	-3.12502	-0.458519	-4.82317	-1.52217	4.32421	10.4316	1.11146e-08	5.44736e-08
gene_399003	-1.73407	1.1399	2.77405	-1.23356	-4.84743	6.38631	10.4001	1.12185e-08	5.49233e-08
gene_344518	1.92455	-0.133784	3.09971	0.601241	5.46847	5.19236	10.1659	1.15106e-08	5.6292e-08
gene_362447	-7.31413	-3.91551	-4.17619	-1.86373	-2.0592	4.72369	10.3437	1.15247e-08	5.62997e-08
gene_467674	-1.91799	0.896159	1.28749	-5.30729	3.25077	6.61412	10.2018	1.1691e-08	5.70506e-08
gene_299888	-5.75687	3.32196	-0.550985	-0.0286597	0.434478	8.5206	10.1544	1.17619e-08	5.73074e-08
gene_218835	-5.22233	-7.23301	-5.05585	-5.71978	-5.60399	7.00003	10.154	1.17691e-08	5.73074e-08
gene_141838	2.17547	0.681524	5.57833	0	5.86048	5.12597	10.2231	1.23656e-08	6.01474e-08
gene_267973	4.81521	2.2949	4.42781	0	0	4.43013	10.4818	1.2482e-08	6.06481e-08
gene_218846	-5.55736	-7.18209	-5.57742	-5.31021	-6.21995	9.58803	10.1142	1.26812e-08	6.15496e-08
gene_267706	6.84293	3.87035	4.14407	0	3.00321	4.92998	10.2058	1.27643e-08	6.18861e-08
gene_469924	-6.26631	-3.98222	-1.22539	-6.06328	-2.17237	4.74424	10.2712	1.31392e-08	6.36268e-08
gene_362336	-1.52986	1.79004	-0.891828	-4.5907	1.55657	5.0373	10.1428	1.31623e-08	6.36268e-08
gene_401619	2.94955	1.34821	-1.5575	-0.366387	0.347921	4.8633	10.0941	1.31656e-08	6.36268e-08
gene_233849	-5.13791	-2.81222	1.26655	-5.13791	-0.0628478	5.49859	10.3315	1.3288e-08	6.41494e-08
gene_403157	-6.17638	-3.43365	-3.26371	-9.18053	-6.13812	6.43417	10.0869	1.3344e-08	6.43511e-08
gene_394091	-3.4125	-0.120245	3.83601	6.06338	0.81957	6.5262	10.2604	1.33983e-08	6.45439e-08
gene_267763	2.11898	2.39191	3.85478	-1.08354	6.46814	5.55849	10.0897	1.45239e-08	6.98912e-08
gene_233971	-1.99083	-0.5335	3.55549	-1.99083	2.38901	4.89776	10.2808	1.45473e-08	6.99296e-08
gene_141820	6.17867	0	4.39314	0	3.51479	4.73945	10.2959	1.46124e-08	7.01675e-08
gene_423800	-4.42159	-0.635742	2.2195	-4.35138	0.960909	5.68009	10.2067	1.47668e-08	7.08336e-08
gene_422174	2.13101	2.26518	5.71145	0	3.17136	4.94319	10.1127	1.51483e-08	7.25864e-08
gene_372071	4.7683	7.37482	4.43344	0	7.73319	5.92727	10.107	1.53066e-08	7.32668e-08
gene_35685	-4.65198	-1.88005	-0.497407	-5.42867	-2.79177	4.59057	10.0583	1.53968e-08	7.35913e-08
gene_93024	-3.46657	2.55857	-0.31883	-3.46657	1.20453	4.51517	10.2487	1.5407e-08	7.35913e-08
gene_86531	-4.91766	0.718736	1.74097	-3.32516	-3.10366	5.67945	10.1721	1.57229e-08	7.50206e-08
gene_99433	-8.32747	-0.845834	-0.867073	-5.95593	-1.49522	6.76531	10.1376	1.63117e-08	7.77477e-08
gene_219095	6.96111	1.24498	4.88669	0	3.62441	5.09111	10.0527	1.69154e-08	8.054e-08
gene_464447	1.12195	-2.62942	-0.149041	4.09294	2.27573	4.94195	9.95656	1.70382e-08	8.10393e-08
gene_267986	5.98863	4.87814	5.16297	0	0.676113	4.99986	10.0462	1.71195e-08	8.13403e-08
gene_393865	-3.93164	-1.40688	1.71661	-3.93164	0.00361326	4.94451	10.1845	1.72834e-08	8.20327e-08
gene_393912	-4.57601	-1.86028	2.61362	-4.57601	2.14389	6.23001	10.1742	1.7606e-08	8.34756e-08
gene_212473	9.48462	3.23182	6.59951	0	6.58509	7.0471	10.0295	1.76556e-08	8.36191e-08
gene_85509	-4.69927	-7.06171	-5.05122	-4.21722	-4.25386	6.38655	9.93705	1.76733e-08	8.36191e-08
gene_68211	-1.2628	-0.573441	0.946343	-5.88295	-5.88295	5.8352	10.1802	1.8837e-08	8.90316e-08
gene_34156	5.1299	4.26456	3.83065	0	0	4.37336	10.2445	1.89117e-08	8.9291e-08
gene_393841	-2.93153	3.24701	1.17001	-2.93153	0.737587	4.66371	10.1274	1.91474e-08	9.03092e-08
gene_393743	-5.87203	-1.73313	0.338922	-5.87203	-2.18447	5.35942	10.1238	1.9272e-08	9.07901e-08
gene_267991	3.83912	1.07106	0.77105	-3.03746	-0.336451	4.91919	9.93704	1.92896e-08	9.07901e-08
gene_212684	11.2808	5.63043	7.35328	4.20524	6.72491	8.43811	9.92349	1.95605e-08	9.19688e-08
gene_92486	-2.89507	-1.13114	1.43949	-5.1633	-2.52491	5.57212	9.91414	2.01292e-08	9.45442e-08
gene_212521	-0.0150474	-6.60426	-0.634545	-6.60426	-3.81486	5.50367	10.0531	2.03432e-08	9.54501e-08
gene_252621	-7.38092	-7.38092	1.15089	-7.38092	1.3044	7.57529	10.2901	2.06372e-08	9.6729e-08
gene_219089	4.35591	-0.438461	0.795379	-4.28203	0.967105	6.08323	9.89656	2.07987e-08	9.73848e-08
gene_267809	4.72688	7.15668	10.1456	1.72934	6.54822	8.69999	9.87959	2.12282e-08	9.92923e-08
gene_218825	-4.96268	-4.74509	-5.43727	-4.62411	-8.29996	9.95479	9.83062	2.15838e-08	1.00851e-07
gene_403350	3.65619	1.74349	1.52321	-1.7938	-2.39477	4.79847	9.82169	2.19493e-08	1.02453e-07
gene_83410	4.31248	4.14181	5.46227	-1.09606	8.62096	7.28479	9.83891	2.31563e-08	1.07975e-07
gene_386634	1.06647	-0.717472	4.05311	-2.10931	-1.29509	6.88678	9.7847	2.35306e-08	1.09607e-07
gene_267673	6.67381	2.03332	6.1457	0	2.7198	5.49835	9.87102	2.36515e-08	1.10056e-07
gene_403114	-5.74597	-3.51249	-3.43817	-8.0878	-5.86656	5.49823	9.77915	2.37772e-08	1.10527e-07
gene_267764	4.3699	6.02848	6.49662	0	1.74969	5.61453	9.86312	2.39993e-08	1.11445e-07
gene_401509	-4.93079	4.68432	1.69655	-0.270435	1.33427	6.94044	9.91681	2.49961e-08	1.15954e-07
gene_219101	6.8044	3.09571	3.95471	0	3.34985	4.82283	9.83214	2.54134e-08	1.17769e-07
gene_401612	5.68902	3.68387	0.638766	1.72494	2.88355	6.50011	9.73769	2.57062e-08	1.19003e-07
gene_267672	6.72633	2.0435	6.50632	0	2.92332	5.69917	9.80797	2.65745e-08	1.22897e-07
gene_233885	-1.38279	0.836434	3.67606	-3.11207	1.75344	5.74451	9.74081	2.78042e-08	1.28452e-07
gene_218536	8.93777	2.25086	5.8668	10.7076	4.71709	11.1985	9.69205	2.8013e-08	1.29204e-07
gene_267707	6.23081	3.84882	4.13535	0	1.93893	4.68872	9.77925	2.80244e-08	1.29204e-07
gene_469892	-6.22047	-2.50691	-0.80464	-6.22047	-1.86545	4.96788	9.91457	2.80647e-08	1.29258e-07
gene_402047	-0.791627	1.97338	0.810761	-4.34632	-4.34632	4.96197	9.95257	2.82563e-08	1.30008e-07
gene_469912	-6.08847	-2.16928	-0.852207	-6.08847	-2.64879	4.82823	9.90772	2.84132e-08	1.30571e-07
gene_267958	1.45715	-2.45241	-1.19263	-7.88202	-3.69939	6.95663	9.7287	2.84401e-08	1.30571e-07
gene_364995	-0.815308	-2.60004	-4.2087	-3.5926	0.520422	6.40351	9.68354	2.84655e-08	1.30571e-07
gene_218756	-3.62296	-3.55055	-6.14633	-5.22056	-5.86812	7.37753	9.66108	2.96959e-08	1.36076e-07
gene_233924	-2.56033	-3.64303	2.53892	-1.1475	0.124396	6.21942	9.65921	2.98009e-08	1.36419e-07
gene_83463	0.847372	1.68723	2.91314	-3.93367	6.08612	7.54806	9.70237	2.98725e-08	1.36608e-07
gene_267691	6.40284	1.96877	4.64825	0	2.66298	4.86391	9.7398	3.01467e-08	1.37722e-07
gene_141835	6.11632	0.510836	3.46073	-1.55106	3.79534	5.6027	9.69287	3.04074e-08	1.38772e-07
gene_90155	-0.542056	1.32399	1.55228	-2.16655	-1.40109	4.04975	9.6914	3.04908e-08	1.39012e-07
gene_218235	2.58241	3.39485	-2.30314	1.051	0.661536	7.6703	9.64457	3.06347e-08	1.39527e-07
gene_267956	6.45895	5.01121	4.75964	0.355897	0.676017	5.01857	9.68146	3.073e-08	1.3982e-07
gene_92216	-4.89303	-1.36457	2.12805	-1.65444	-1.42046	6.56242	9.63732	3.10558e-08	1.4116e-07
gene_393911	-4.91408	-1.6203	2.38807	-4.91408	1.98844	6.34605	9.8569	3.11364e-08	1.41384e-07
gene_141870	7.90572	1.51697	4.41066	5.45133	5.20687	5.63941	9.67326	3.12049e-08	1.41552e-07
gene_18861	-5.13892	0.691478	2.88735	-5.13892	-0.463217	6.73749	9.85359	3.13228e-08	1.41944e-07
gene_212567	11.6071	5.95421	7.91008	3.41499	6.89335	8.7875	9.66238	3.1846e-08	1.4417e-07
gene_141695	6.80897	2.26475	4.07649	0	6.28439	5.25365	9.709	3.19159e-08	1.44342e-07
gene_468251	-3.27549	-1.46688	0.753349	1.489	-2.51054	4.16282	9.77543	3.2343e-08	1.46127e-07
gene_219430	-1.28883	-8.55819	-3.78611	-6.16077	-4.60539	5.61996	9.73895	3.24489e-08	1.46459e-07
gene_362461	-3.35774	1.60006	4.86912	2.61325	1.32713	6.91692	9.76835	3.27634e-08	1.4773e-07
gene_479425	-3.26708	3.23007	5.58679	-3.26708	5.56218	7.83724	9.81542	3.35536e-08	1.51142e-07
gene_469842	-3.93031	-1.11553	2.19301	-0.165928	-0.966527	5.85251	9.58913	3.40102e-08	1.53046e-07
gene_92214	-2.63013	0.523056	3.78654	-0.257209	0.801575	5.38801	9.73253	3.49769e-08	1.57239e-07
gene_188587	5.70447	4.28374	2.67052	-3.2005	-0.6723	6.59859	9.6105	3.54667e-08	1.59282e-07
gene_469227	-6.41646	-2.53553	0.257195	3.50129	-0.853956	6.49578	9.72081	3.57337e-08	1.60322e-07
gene_398999	-1.86164	3.50769	3.6479	0.968603	-2.46906	6.49544	9.5608	3.58771e-08	1.60682e-07
gene_267987	5.65917	4.33771	4.55463	0	0	4.69513	9.88081	3.58854e-08	1.60682e-07
gene_267664	6.82959	2.04147	6.38276	0	2.86931	5.65689	9.64302	3.60666e-08	1.61334e-07
gene_400305	-5.84066	-2.93124	-0.303959	3.12849	-1.55925	7.39586	9.55288	3.64169e-08	1.62739e-07
gene_141898	9.24331	3.41359	5.75731	2.45538	6.4745	6.71373	9.58458	3.68376e-08	1.64456e-07
gene_469212	-0.944269	3.27575	2.64678	-3.9357	-2.99868	6.46453	9.54519	3.69496e-08	1.64793e-07
gene_188594	4.90884	1.90267	1.63929	-6.23373	-3.38553	9.60847	9.53619	3.75828e-08	1.67451e-07
gene_400303	-5.14736	-3.46995	-1.26946	2.34646	-2.73127	6.39163	9.53183	3.7893e-08	1.68667e-07
gene_232122	-6.97257	-4.18916	-3.30189	-3.51169	-1.99987	4.60034	9.6874	3.79829e-08	1.689e-07
gene_209487	0	6.98873	7.99658	0	5.12688	6.81234	9.80196	3.81275e-08	1.69376e-07
gene_403123	-5.357	-4.51175	-4.42005	-9.20999	-6.42647	7.43689	9.52074	3.8695e-08	1.71728e-07
gene_91092	-2.67163	0.0127622	-0.179435	-4.78067	-4.2572	4.5262	9.55872	3.90739e-08	1.73239e-07
gene_267884	6.11393	9.88706	5.17798	4.57986	7.86822	7.13956	9.55208	3.91489e-08	1.73401e-07
gene_469890	-6.13077	-3.01262	-0.810504	-6.13077	-1.78138	4.90229	9.72825	3.92696e-08	1.73765e-07
gene_394053	-9.56915	-2.53153	-2.54489	0.740997	-4.22365	7.13684	9.66226	3.97685e-08	1.758e-07
gene_403540	-5.25591	-3.62728	-3.82167	-9.94641	-5.3565	6.51632	9.50513	3.98526e-08	1.75999e-07
gene_219091	7.93833	3.11726	5.26444	0	4.61463	5.68462	9.58657	4.00479e-08	1.76689e-07
gene_362299	-5.79133	-0.42827	-2.86572	0.39928	-3.6655	5.62144	9.49338	4.07466e-08	1.79487e-07
gene_219070	8.58711	4.66592	5.63068	0	4.80975	6.15351	9.57705	4.07618e-08	1.79487e-07
gene_403357	1.12107	-0.522962	-0.70237	-4.68184	-4.68184	4.58492	9.73702	4.15498e-08	1.82779e-07
gene_468014	-6.53349	-1.06982	-3.50168	-2.62135	-5.54746	5.53962	9.47938	4.18388e-08	1.83753e-07
gene_76830	-4.05261	-1.17641	2.35956	-4.05261	1.60623	5.57246	9.69298	4.18528e-08	1.83753e-07
gene_394243	-7.47791	-5.25024	-0.859833	-4.50721	-0.858138	5.9595	9.63161	4.20616e-08	1.8449e-07
gene_212341	7.13402	0	5.22121	0.190196	4.56913	5.3592	9.64482	4.21289e-08	1.84606e-07
gene_92213	-1.76627	0.404856	3.04591	-0.785631	-1.99618	6.17572	9.47083	4.25196e-08	1.86137e-07
gene_466984	-4.39891	-2.39624	-3.11973	-6.25154	-3.11029	4.23052	9.51197	4.26467e-08	1.86512e-07
gene_212475	10.2239	3.89633	6.85603	2.28421	7.81032	7.68732	9.50276	4.294e-08	1.87555e-07
gene_236026	-1.66921	-5.11051	0.871172	2.23992	-5.46427	7.19804	9.46528	4.29682e-08	1.87555e-07
gene_92212	-3.92035	-0.885121	-0.559353	2.10268	-5.80305	7.00426	9.46106	4.33121e-08	1.88873e-07
gene_393727	-4.22926	-2.19938	2.78286	-1.23722	1.14592	5.93894	9.61005	4.37538e-08	1.90614e-07
gene_469891	-6.01223	-2.4289	-0.144621	-6.01223	-1.76809	5.18966	9.66369	4.4129e-08	1.92064e-07
gene_403372	3.88724	2.15206	1.45408	0.357994	-2.14534	4.56219	9.62929	4.5086e-08	1.96039e-07
gene_397286	-4.32607	1.5351	0.00634537	-2.47174	-3.31014	4.54999	9.59233	4.51956e-08	1.96327e-07
gene_233868	-1.52528	-3.58854	2.15581	-4.21335	0.870397	5.46366	9.47828	4.54243e-08	1.9713e-07
gene_469218	0	3.55063	5.98172	0	4.65361	5.17752	9.69791	4.59151e-08	1.99069e-07
gene_469893	-5.28506	-3.2411	-0.832197	-5.14409	-2.20988	4.3624	9.58199	4.60593e-08	1.99502e-07
gene_468012	-3.53621	-0.508981	-2.83195	-1.67483	-6.76618	4.80949	9.61211	4.65158e-08	2.01286e-07
gene_469294	-4.21788	-1.09961	0.111511	-4.21788	-0.102232	4.382	9.62945	4.69478e-08	2.0296e-07
gene_239239	-0.142725	-0.414291	4.13059	-2.68033	2.75799	5.79585	9.45927	4.70722e-08	2.03303e-07
gene_267670	5.98577	1.97505	5.17612	0	2.03678	4.91811	9.49661	4.73293e-08	2.04218e-07
gene_86671	-1.08489	6.66581	4.01694	2.41699	3.60049	5.4698	9.56159	4.78124e-08	2.06105e-07
gene_219065	7.87691	4.58934	5.01221	0	4.06072	5.61295	9.48449	4.84073e-08	2.08471e-07
gene_79180	-5.66635	-4.79265	0.553891	-5.24552	-3.22426	6.86886	9.39908	4.86958e-08	2.09513e-07
gene_219090	9.97473	5.39607	7.40661	0	6.03592	7.51592	9.46337	5.03455e-08	2.16404e-07
gene_89628	3.2187	4.36926	6.3652	0	3.0107	5.41332	9.45653	5.09898e-08	2.18827e-07
gene_267660	6.56717	3.85812	3.87608	0.26486	2.72196	4.78627	9.41068	5.1037e-08	2.18827e-07
gene_340099	-4.38353	-1.32437	0.819548	4.47203	1.84487	5.68319	9.52577	5.10548e-08	2.18827e-07
gene_468016	-5.70718	0.550481	-2.24088	-1.33007	-3.53322	4.58464	9.52344	5.12735e-08	2.19556e-07
gene_469315	-7.07067	-4.53508	-2.39278	-5.97501	-2.66631	4.7602	9.50991	5.256e-08	2.24851e-07
gene_239223	-2.35745	-2.09582	1.81588	-3.94943	0.465269	5.04066	9.39493	5.31067e-08	2.26974e-07
gene_362439	-2.8955	3.24835	0.246761	3.12809	1.9441	4.70021	9.50069	5.34561e-08	2.28251e-07
gene_267728	5.20424	1.94812	4.97156	0	1.5682	4.69987	9.41385	5.52035e-08	2.35284e-07
gene_99573	-8.20695	-3.30297	-2.38933	-5.4376	-3.31429	5.51207	9.48311	5.52074e-08	2.35284e-07
gene_401597	-5.29633	1.0122	2.13269	4.56311	1.90706	9.64415	9.32389	5.56796e-08	2.37072e-07
gene_469899	-5.90545	-2.97531	-0.806446	-5.83337	-1.86487	4.75909	9.47737	5.5791e-08	2.37322e-07
gene_100115	-6.69959	-2.28661	-1.77146	2.18272	-0.674811	5.69676	9.47044	5.65045e-08	2.40131e-07
gene_470177	-1.61144	1.74054	2.23096	-4.27289	0.0231344	5.66581	9.35	5.77781e-08	2.45312e-07
gene_469908	-6.8626	-2.25997	-0.31568	-6.79246	-1.50914	5.74956	9.45601	5.80203e-08	2.46109e-07
gene_79118	3.28695	-5.15289	0.341886	3.9503	-2.21344	9.81219	9.29429	5.93783e-08	2.51632e-07
gene_188752	9.44911	6.92188	6.49911	-1.16363	2.52127	9.02255	9.28772	6.01223e-08	2.54546e-07
gene_141809	9.18161	0	7.43687	0	6.99549	7.19439	9.50715	6.02069e-08	2.54665e-07
gene_47571	-3.37498	-3.66605	-0.980327	2.17228	-3.6182	5.45005	9.26468	6.28048e-08	2.65405e-07
gene_400297	-6.87366	-1.49084	0.399643	-6.87366	-1.98982	6.20496	9.46125	6.36757e-08	2.68833e-07
gene_399008	-3.06716	2.12023	2.54504	-0.837097	-3.09066	6.32323	9.25236	6.42883e-08	2.71166e-07
gene_393909	-1.8347	3.2994	2.52825	4.41571	-0.684106	4.59202	9.39464	6.49385e-08	2.73652e-07
gene_399428	-0.470422	4.07032	1.21918	-1.67036	1.63026	4.53512	9.24529	6.51554e-08	2.742e-07
gene_393703	-3.6305	1.89935	2.67412	-3.6305	0.749721	5.48239	9.44829	6.51902e-08	2.742e-07
gene_340720	2.64258	1.26315	4.56949	-1.78941	7.02496	6.61519	9.27784	6.61632e-08	2.78033e-07
gene_212338	7.52449	3.23144	5.04231	0	4.1296	5.4622	9.30831	6.71918e-08	2.82093e-07
gene_398980	-0.397726	2.23346	3.25745	-1.35722	-3.35741	6.62548	9.21531	6.89658e-08	2.89271e-07
gene_86657	-7.46898	3.0263	1.10437	-2.28722	-0.654611	8.14467	9.35964	6.92506e-08	2.90196e-07
gene_468560	2.43989	-3.91019	-0.719837	-1.693	1.94534	4.94574	9.32525	6.95794e-08	2.91303e-07
gene_16755	1.21545	-6.01284	-1.96256	-0.96362	-2.64707	5.9075	9.20793	6.99371e-08	2.92529e-07
gene_49690	1.41736	3.72558	4.82113	-0.263302	-1.2064	6.77055	9.19825	7.12341e-08	2.97678e-07
gene_267680	8.22495	4.7711	6.17857	0	3.56433	6.11273	9.27122	7.20015e-08	3.00386e-07
gene_91080	-2.11322	2.34898	-0.340487	-2.90771	-1.7795	4.72118	9.19249	7.20155e-08	3.00386e-07
gene_253782	-2.95972	0.577427	0.344495	-9.20101	-0.061051	11.7223	9.17573	7.27194e-08	3.03042e-07
gene_252184	-2.16801	1.55532	1.26816	-2.16801	2.81447	4.29069	9.38283	7.34192e-08	3.05676e-07
gene_76860	-4.92036	-0.356781	0.136501	-4.92036	0.388648	4.89936	9.37978	7.38278e-08	3.07094e-07
gene_399529	3.6354	5.84354	5.18029	0.98596	0	4.8753	9.39373	7.59648e-08	3.15691e-07
gene_469903	-6.388	-2.50534	-0.95395	-6.388	-2.39597	4.97866	9.35454	7.72932e-08	3.20916e-07
gene_219122	7.30477	3.18251	3.6736	-3.07969	4.33176	7.75092	9.18959	7.81053e-08	3.2399e-07
gene_344331	-5.61514	-2.79448	0.19117	-5.61514	-0.735059	5.14393	9.34476	7.86798e-08	3.26073e-07
gene_414488	-5.25495	-0.6263	-0.902219	-7.74743	2.09594	7.5373	9.18498	7.87857e-08	3.26212e-07
gene_49689	-2.7919	-0.122072	1.38891	-3.40018	-4.72476	7.01423	9.14062	7.94643e-08	3.28468e-07
gene_86528	-1.76997	2.1666	2.63659	-4.33319	-1.58101	5.98899	9.18034	7.94764e-08	3.28468e-07
gene_267951	3.25652	1.821	1.5039	-4.67185	-3.23474	6.11379	9.17115	8.08629e-08	3.33893e-07
gene_16611	1.81014	3.99503	6.82298	2.90123	3.47759	5.69886	9.16187	8.14933e-08	3.36188e-07
gene_47581	-3.35909	0.197969	0.973349	-5.16137	-2.6852	5.31481	9.15926	8.26924e-08	3.40823e-07
gene_403373	-0.599228	-1.71538	-2.01411	-6.16875	-7.4066	5.54019	9.29048	8.35913e-08	3.44213e-07
gene_267658	5.75001	0	4.77509	0	3.18234	4.74359	9.32433	8.3834e-08	3.44897e-07
gene_260620	-3.40334	-2.21969	-0.379837	-5.29026	0.874061	5.01457	9.14962	8.42078e-08	3.46119e-07
gene_464400	-0.851445	0.534793	2.40897	-2.21828	0.848916	4.37506	9.14757	8.4533e-08	3.4714e-07
gene_405396	-6.03905	-1.04678	-0.266756	0.407857	-1.33851	5.34069	9.22719	8.58746e-08	3.52328e-07
gene_79120	3.68938	-5.03982	2.33267	1.68872	-3.67625	9.04501	9.09302	8.69808e-08	3.56542e-07
gene_363622	3.40757	5.16189	1.78779	-1.81433	2.68006	5.0327	9.12996	8.73825e-08	3.57863e-07
gene_401167	0.161834	2.0138	1.1393	-3.62761	-3.62761	4.69727	9.32206	8.76603e-08	3.58675e-07
gene_347119	2.235	-0.0842751	-0.472974	-3.37466	-0.674335	4.30822	9.12603	8.80312e-08	3.59867e-07
gene_218817	7.88966	0	6.5001	1.5942	4.5524	6.09468	9.23161	8.97479e-08	3.66552e-07
gene_92224	2.59815	1.05442	4.46074	1.4944	0.707239	4.27167	10.1514	9.13727e-08	3.7285e-07
gene_362302	-3.78449	0.168488	-2.80104	1.47342	-2.48724	5.959	9.06303	9.20798e-08	3.75396e-07
gene_330670	-4.50954	-4.50954	-0.0802158	-4.50954	0.584819	4.53905	9.40142	9.69459e-08	3.94877e-07
gene_200956	0.875982	0.200007	4.33864	-2.18435	2.68768	5.55899	9.07124	9.76041e-08	3.9689e-07
gene_423792	-4.13119	-0.554725	1.10555	-0.467509	-0.375378	7.67627	9.02107	9.76162e-08	3.9689e-07
gene_219054	7.3966	4.50586	3.62733	1.91942	4.59469	5.17166	9.06481	9.78589e-08	3.97519e-07
gene_469803	-1.64673	1.24201	1.80922	-3.49216	1.00553	4.89097	9.06313	9.81194e-08	3.98011e-07
gene_218853	-5.48719	-6.8089	-5.33765	-5.04149	-5.80956	9.83082	9.02941	9.81565e-08	3.98011e-07
gene_267974	8.04139	4.85145	5.05979	0	5.81903	5.86569	9.10472	9.82546e-08	3.9805e-07
gene_218813	-4.36403	-7.38321	-5.05331	-4.70312	-5.78018	7.72503	9.02234	9.94839e-08	4.02668e-07
gene_219085	7.22984	4.33665	4.17935	0	4.5175	5.1705	9.09486	1.00083e-07	4.04731e-07
gene_397553	2.26197	5.70906	3.01741	0	4.36658	4.38904	9.08921	1.01147e-07	4.08668e-07
gene_267831	4.98576	6.81025	5.68582	2.32327	9.26077	6.87946	9.04606	1.01383e-07	4.09254e-07
gene_206870	2.7219	3.70672	1.43524	-3.70425	-1.72035	5.55249	9.05053	1.01489e-07	4.09316e-07
gene_188505	10.7099	8.18599	7.80037	-0.307383	3.71179	9.60735	9.00923	1.01995e-07	4.10987e-07
gene_141808	6.77795	2.45557	4.36188	0	4.35277	5.00472	9.08131	1.02652e-07	4.13267e-07
gene_338885	-4.11482	-2.65196	-0.284986	2.94662	-2.40475	5.84425	8.99125	1.05543e-07	4.24527e-07
gene_199445	0.0296605	-4.40224	-2.69405	-5.56455	-3.37341	4.81423	8.99028	1.05739e-07	4.24574e-07
gene_218920	-5.92238	-4.9598	-0.948335	-7.28944	-2.34872	5.56779	9.02875	1.05743e-07	4.24574e-07
gene_402988	0	6.0079	5.93508	0	4.39584	5.2942	9.22301	1.07738e-07	4.32197e-07
gene_469201	-4.58304	-5.00257	-1.69194	-6.89278	-4.15546	5.01266	8.97996	1.07835e-07	4.32203e-07
gene_219427	-0.298166	-8.30295	-3.00207	-4.18539	-4.57514	5.95574	9.0772	1.10197e-07	4.41279e-07
gene_393910	-4.00279	-0.226549	2.83104	-4.00279	2.60978	5.99362	9.15411	1.11343e-07	4.4547e-07
gene_344334	-8.20168	-3.58523	-2.32536	-7.72615	-1.80864	5.72013	9.10005	1.1169e-07	4.46464e-07
gene_85816	4.84685	-3.95625	2.71459	4.04872	-1.51024	8.50429	8.95178	1.13775e-07	4.54393e-07
gene_468010	-6.92584	-0.749631	-2.10957	-2.8557	-5.6692	4.93225	9.08322	1.15215e-07	4.59737e-07
gene_267663	6.81814	2.00718	5.26519	0	3.46252	5.19434	9.00652	1.18072e-07	4.70488e-07
gene_393654	-4.55131	-2.44259	0.480758	-4.55131	0.727138	4.79811	9.12174	1.18118e-07	4.70488e-07
gene_212509	-3.1496	-6.79628	0.184836	-6.79628	-1.04697	6.00422	9.08804	1.18241e-07	4.70564e-07
gene_218269	2.2414	3.29211	-2.36663	1.04974	0.329772	8.49214	8.92886	1.18848e-07	4.72562e-07
gene_398125	4.88009	7.39958	4.01858	0	5.35794	5.25356	9.00205	1.19065e-07	4.73009e-07
gene_49685	1.34846	4.44685	6.00804	1.29051	0.705261	6.90221	8.92488	1.19751e-07	4.75316e-07
gene_372011	6.13447	8.72243	5.16893	0	6.70597	6.29768	8.99063	1.21637e-07	4.82376e-07
gene_246678	-6.43517	-2.27061	-0.693902	-6.23564	-0.914482	5.28715	9.05025	1.22447e-07	4.85161e-07
gene_76857	-4.29179	0.988048	-1.0754	-5.14679	-0.707925	4.74101	8.93934	1.2518e-07	4.95556e-07
gene_331512	-3.17471	-0.165582	0.798742	-3.17471	2.72851	4.65911	9.08899	1.25398e-07	4.95981e-07
gene_401580	-5.19074	3.41137	0.609469	-1.92848	0.245061	6.12484	9.03588	1.2574e-07	4.969e-07
gene_228645	-5.06237	-1.28172	-0.586456	-5.06237	-2.02921	4.42385	9.07451	1.28758e-07	5.07991e-07
gene_469838	-2.54683	1.58381	4.06766	1.30734	0.769207	7.10095	8.88674	1.28772e-07	5.07991e-07
gene_267985	3.4915	1.85326	1.54767	-3.1261	-2.00687	5.0533	8.92213	1.29314e-07	5.09681e-07
gene_372008	7.0336	8.33572	5.06156	0	7.64622	6.45155	8.95272	1.3059e-07	5.14132e-07
gene_393768	-3.38661	2.59011	3.17408	-3.38661	2.07699	5.76327	9.06644	1.30671e-07	5.14132e-07
gene_188591	9.79368	7.45051	6.65346	-1.14964	3.11459	9.49991	8.8775	1.31059e-07	5.15208e-07
gene_402456	2.73956	3.17049	2.97444	0	0	3.88765	9.15022	1.31731e-07	5.17399e-07
gene_364564	0.86047	5.48156	4.36786	0	4.09714	4.57983	8.94749	1.31877e-07	5.17522e-07
gene_219354	-1.96315	0.412594	4.77068	5.11158	3.08888	5.80439	8.99964	1.34448e-07	5.27153e-07
gene_233886	-3.56622	-1.00476	2.39968	-0.704485	-0.645935	5.0971	8.99837	1.34763e-07	5.27929e-07
gene_393878	-2.67435	3.48812	3.17562	-0.774227	0.250703	5.22525	8.99565	1.35443e-07	5.3003e-07
gene_362471	-1.82265	5.06604	2.14729	3.04329	1.67852	4.86142	8.99529	1.35534e-07	5.3003e-07
gene_267718	6.90252	3.92161	6.85505	0	2.53782	5.95712	8.91937	1.39015e-07	5.43169e-07
gene_218826	-5.27974	-6.35342	-4.7937	-5.22804	-5.97969	8.71679	8.84319	1.39915e-07	5.46213e-07
gene_267788	5.16366	6.9194	7.48878	0	9.74122	7.59532	8.90947	1.41619e-07	5.52388e-07
gene_219433	-2.39899	-11.0146	-3.77914	-5.97026	-5.74583	7.43607	8.91883	1.47939e-07	5.76541e-07
gene_141871	8.80184	3.53325	6.1805	0	6.15173	6.52551	8.88217	1.49059e-07	5.80403e-07
gene_16730	-1.51958	1.96821	2.31472	-1.51958	-0.140526	4.11176	8.98873	1.50619e-07	5.8597e-07
gene_86672	-4.0025	4.98486	2.86971	0.135263	1.05056	6.63357	8.93659	1.51076e-07	5.87244e-07
gene_218792	-2.57452	-2.93743	-3.60728	-6.00195	0.824901	6.85012	8.79923	1.52145e-07	5.90889e-07
gene_287941	0	3.31105	4.5393	0.483003	5.41956	4.64022	8.97455	1.52725e-07	5.9263e-07
gene_267747	2.69289	7.01544	8.98445	3.00122	9.53238	8.15507	8.81223	1.57741e-07	6.11569e-07
gene_362017	-8.18363	-0.67231	0.356997	-8.18363	-1.50575	7.42866	8.9608	1.58517e-07	6.14049e-07
gene_469067	-0.939983	1.92255	3.03634	-1.78226	3.7974	4.7741	8.81141	1.59421e-07	6.17022e-07
gene_402432	-1.8244	3.69615	2.99823	-1.8244	1.52038	4.66696	8.9554	1.60093e-07	6.19092e-07
gene_377474	-3.54348	-0.766804	2.02365	-3.54348	1.35419	4.97114	8.94203	1.64059e-07	6.33883e-07
gene_400299	-5.89871	-2.62249	-0.466796	0.205139	-4.49435	4.9541	8.88976	1.64754e-07	6.36022e-07
gene_362301	-5.32296	0.331887	-2.223	1.53688	-1.97786	6.37837	8.75621	1.65158e-07	6.37038e-07
gene_93267	-0.466488	-1.12756	-1.14815	-4.94925	-4.94925	4.32222	8.96941	1.66061e-07	6.39975e-07
gene_313538	-10.1613	-0.264483	-1.11003	-0.287797	-0.889919	8.70146	8.88444	1.66387e-07	6.40682e-07
gene_99425	-7.83564	-1.11275	-0.549951	-1.73824	-1.26892	6.53934	8.85835	1.70073e-07	6.54318e-07
gene_241617	0.703976	-2.74586	1.3372	-4.75682	-2.6376	5.30654	8.77221	1.71695e-07	6.59993e-07
gene_467676	-0.0130909	3.20152	3.52345	-2.09999	-0.611955	5.63524	8.73268	1.72743e-07	6.62917e-07
gene_219098	6.57471	0	5.11465	0	4.33913	5.0978	8.92711	1.72749e-07	6.62917e-07
gene_242690	-2.22509	2.15032	-0.858608	3.26694	0.600568	5.45122	8.70594	1.81789e-07	6.97012e-07
gene_363632	-3.05707	-1.15667	0.681726	-1.80273	-4.77213	5.27609	8.70523	1.82039e-07	6.97377e-07
gene_401547	-6.65475	-2.23508	-1.79053	2.19904	-0.939724	5.63189	8.83522	1.82271e-07	6.97676e-07
gene_403532	-3.98124	-4.38919	-4.56133	-6.14	-6.7259	6.13627	8.70365	1.82586e-07	6.97876e-07
gene_86662	-4.77621	3.05195	0.919919	-1.54303	-1.12788	5.65825	8.83415	1.82633e-07	6.97876e-07
gene_260546	-6.64358	1.19786	-0.51777	-8.28561	1.93779	8.26273	8.72712	1.86999e-07	7.13952e-07
gene_469473	-4.57035	-1.05185	-0.0646178	-4.57035	-1.72232	4.38638	8.86792	1.87918e-07	7.16853e-07
gene_267709	5.09164	0.730077	2.27205	-3.1918	1.32474	5.9723	8.71851	1.90073e-07	7.24462e-07
gene_47586	-4.07309	-1.69303	0.229664	-5.87393	-2.68932	5.27258	8.70901	1.93523e-07	7.3699e-07
gene_1832	-1.48206	0.778435	0.497245	-2.93051	2.89829	4.49065	8.70716	1.94205e-07	7.38961e-07
gene_267796	5.25898	5.72056	8.27136	0.26114	4.46862	6.97255	8.69336	1.97601e-07	7.51252e-07
gene_374518	0	3.09984	5.80677	1.47762	3.27326	4.9835	8.83081	1.98809e-07	7.55207e-07
gene_470162	3.16813	1.11526	1.90231	-3.21496	-1.54809	5.06647	8.6915	2.00051e-07	7.59283e-07
gene_470012	-0.725986	2.33357	1.46364	-1.2967	5.39275	7.68459	8.64895	2.02697e-07	7.68678e-07
gene_212682	12.6851	7.44135	8.69514	6.29201	8.0263	9.80724	8.67569	2.04338e-07	7.74252e-07
gene_468017	-6.3148	-1.0208	-4.01637	-3.64922	-3.83285	5.33378	8.63939	2.06433e-07	7.81534e-07
gene_393692	-5.45157	1.56713	2.59218	-4.54633	0.665851	6.92067	8.76259	2.0855e-07	7.88887e-07
gene_372072	3.84363	4.51328	3.0874	0	5.91742	4.57937	8.70042	2.09711e-07	7.92613e-07
gene_212342	7.02778	1.5126	5.14352	0	5.31081	5.37705	8.69561	2.11616e-07	7.99141e-07
gene_36960	-4.24024	-2.04996	-3.05026	-6.04719	-2.50238	4.23433	8.65893	2.12789e-07	8.02899e-07
gene_218233	2.02153	2.47708	-2.73074	0.789726	0.134659	6.24336	8.62216	2.13347e-07	8.04331e-07
gene_266051	0	8.75377	7.35903	0	8.72351	7.28956	8.84233	2.14597e-07	8.08369e-07
gene_267749	3.64575	9.79594	6.74086	4.65909	8.82963	7.50072	8.64744	2.15592e-07	8.11439e-07
gene_468063	-2.60754	0.0753789	1.79288	-2.60754	2.84603	4.57748	8.7856	2.18555e-07	8.21906e-07
gene_79125	3.98368	-4.63104	2.1579	3.98235	-2.63026	9.67469	8.60394	2.20906e-07	8.30056e-07
gene_399061	-4.27453	-1.32905	1.59368	-0.24647	-2.04343	5.02748	8.7293	2.21842e-07	8.32877e-07
gene_393999	-8.44707	-2.63775	-2.82269	0.291819	-4.19507	5.95054	8.72583	2.23275e-07	8.37559e-07
gene_233921	-3.21063	1.0582	3.94227	-1.61672	1.66116	6.00753	8.72345	2.24265e-07	8.40576e-07
gene_100073	-4.29884	1.45516	-1.96284	-5.5274	-0.302414	6.12781	8.58906	2.27285e-07	8.51185e-07
gene_91088	-2.31949	1.40987	-1.14943	-4.27247	-3.65369	5.20593	8.5811	2.30771e-07	8.63525e-07
gene_233898	-2.96042	-0.972134	1.92967	-6.00762	0.37555	6.77228	8.61391	2.31756e-07	8.66491e-07
gene_403643	2.8828	6.59279	4.39405	0.070749	6.5226	5.28628	8.60685	2.32864e-07	8.69913e-07
gene_369960	-2.82418	0.483542	-0.552357	3.69393	0.619674	5.7408	8.56944	2.35975e-07	8.80803e-07
gene_47585	-2.01844	-2.48836	1.06756	-5.26033	-2.07784	5.36701	8.60377	2.36256e-07	8.81125e-07
gene_313622	-6.34696	-2.46288	0.218258	-5.84938	-0.881757	5.72206	8.69241	2.37571e-07	8.84591e-07
gene_86597	-5.05344	0.0722525	-2.36673	1.67045	-2.1616	6.20331	8.5659	2.37578e-07	8.84591e-07
gene_90450	-5.45831	-4.60978	-1.37738	-7.35553	-4.23629	5.78725	8.55797	2.41213e-07	8.97382e-07
gene_92582	-6.06041	3.34087	2.51842	-3.43251	0.954333	7.75231	8.67121	2.47113e-07	9.18104e-07
gene_403577	-4.3924	0.766535	1.43063	-4.3924	-0.555625	5.15074	8.71857	2.4719e-07	9.18104e-07
gene_13012	1.79443	-0.731817	-0.849174	-3.55248	0.404083	4.31086	8.57816	2.48023e-07	9.2044e-07
gene_469839	-2.26234	0.214631	3.56403	1.02414	0.142297	7.26909	8.53154	2.53722e-07	9.40816e-07
gene_34227	7.76718	4.23019	5.47992	3.62853	2.71319	5.67036	8.56052	2.54287e-07	9.42138e-07
gene_233941	-4.08562	-1.14057	2.81275	-1.63038	3.56682	6.27632	8.65516	2.54595e-07	9.42502e-07
gene_393964	-9.0461	-1.8983	-1.992	-9.0461	-3.77109	6.48066	8.69541	2.57944e-07	9.5412e-07
gene_401534	-2.33519	1.53229	1.05341	4.96641	1.58155	5.73186	8.52153	2.58633e-07	9.5588e-07
gene_219425	-0.546682	-9.55829	-3.20384	-5.09346	-4.29047	6.91871	8.60934	2.63607e-07	9.73469e-07
gene_394201	0.346619	3.38802	1.07207	-1.41674	2.03455	4.06385	8.53489	2.69259e-07	9.92401e-07
gene_49688	0.271919	2.14754	3.66608	-0.953904	-2.61436	7.20719	8.50034	2.6934e-07	9.92401e-07
gene_141224	-5.35407	4.20541	1.61651	-5.35407	2.12472	7.14917	8.67179	2.69394e-07	9.92401e-07
gene_386240	-4.35119	-3.20056	-0.366633	-6.06118	-1.09146	5.19383	8.49804	2.70526e-07	9.95757e-07
gene_393728	-4.89919	-1.67415	1.85363	-2.67319	-0.00262009	5.7395	8.61304	2.75335e-07	1.01263e-06
gene_394068	-1.77687	0.4381	3.22612	6.04651	1.35378	6.49232	8.48532	2.77196e-07	1.01864e-06
gene_141874	8.27783	2.94047	6.01269	0	6.99474	6.35953	8.55018	2.7828e-07	1.02179e-06
gene_255606	-3.14696	-0.31221	2.35333	-3.14696	3.62763	5.36823	8.64559	2.82699e-07	1.03718e-06
gene_313527	3.24572	-0.627088	1.23711	-2.79625	0.713385	4.62001	8.50468	2.85161e-07	1.04536e-06
gene_401168	4.01121	4.4915	4.30136	0	0.835639	4.40752	8.52717	2.90617e-07	1.06449e-06
gene_352461	-4.42307	0.946446	-2.0347	-2.67149	-5.09237	11.9795	8.45556	2.92282e-07	1.06972e-06
gene_469206	1.82386	3.11042	4.41004	-2.84017	-0.51569	6.56026	8.45458	2.94009e-07	1.07517e-06
gene_212467	7.20334	3.87896	4.4304	0	6.06059	5.42872	8.5205	2.94295e-07	1.07534e-06
gene_349389	-3.0511	-0.840665	-0.908136	-4.88679	-5.15334	4.37155	8.59882	2.98082e-07	1.0883e-06
gene_344352	-4.99352	0.206793	-0.710682	1.53657	-0.239006	11.7144	8.43519	2.9945e-07	1.09086e-06
gene_236027	6.22537	-2.6975	3.82379	3.88014	-0.035564	9.18759	8.44494	2.99488e-07	1.09086e-06
gene_102678	-4.0285	-0.970104	-0.397474	-2.01072	-3.91616	4.39699	8.4449	2.9951e-07	1.09086e-06
gene_469897	-5.51165	-2.13464	-1.00896	-5.51165	-1.93639	4.47453	8.60685	3.03595e-07	1.10485e-06
gene_469205	-2.12504	1.05522	1.67424	3.85678	-3.31572	6.51915	8.42739	3.09733e-07	1.12628e-06
gene_402092	4.16289	5.21769	2.6858	0	4.89752	4.47538	8.47724	3.19321e-07	1.16021e-06
gene_469907	-4.8536	-2.67715	-0.523037	-4.78074	-0.941901	4.36766	8.531	3.20756e-07	1.16448e-06
gene_469910	-3.39798	-4.16432	-1.33972	-5.33575	-1.7839	4.27149	8.43127	3.27866e-07	1.18934e-06
gene_396780	0.521558	0.96028	4.8723	4.01749	1.81963	5.32542	8.39382	3.30315e-07	1.19726e-06
gene_467997	-4.34959	-1.17436	-2.96508	-3.19703	-6.50412	4.99226	8.38932	3.33177e-07	1.20666e-06
gene_468725	-2.31916	-1.46539	0.277341	-4.26033	-1.55785	4.38393	8.41617	3.37416e-07	1.22103e-06
gene_237871	-5.99895	-0.973809	1.14633	-4.58903	-1.34884	6.03739	8.50217	3.38452e-07	1.2238e-06
gene_233859	-1.22376	2.02863	4.32173	-1.22376	4.00592	5.0154	8.54176	3.4228e-07	1.23665e-06
gene_365257	-4.99106	-0.173516	1.36788	0.122476	-2.15096	5.47285	8.49495	3.43032e-07	1.23838e-06
gene_282885	-6.57478	-1.4807	0.00747218	-6.57478	-1.54765	5.71805	8.53825	3.44501e-07	1.24268e-06
gene_401572	5.26956	3.16965	2.96185	7.46295	2.41997	5.60329	8.35494	3.5589e-07	1.28274e-06
gene_99561	-8.50133	-2.25348	-2.52527	-1.40734	-3.59702	5.85896	8.46783	3.60818e-07	1.29946e-06
gene_394054	-8.35997	-2.34755	-0.97741	1.92098	-2.91351	7.05568	8.46101	3.65437e-07	1.31505e-06
gene_416159	-1.00126	-0.560161	0.983221	-2.76997	2.60581	4.41561	8.37266	3.66541e-07	1.31797e-06
gene_16583	1.7114	0.853738	0.912425	2.97623	5.00141	9.00348	8.33496	3.69795e-07	1.32861e-06
gene_267678	7.29666	5.29755	5.17069	0	3.17866	5.41655	8.39768	3.71078e-07	1.33216e-06
gene_467992	-7.51809	-0.961865	-2.64959	-2.98763	-4.97465	5.15487	8.4462	3.75665e-07	1.34755e-06
gene_85821	4.87661	-5.15604	2.68835	4.41776	-1.75944	12.6192	8.3251	3.76856e-07	1.35075e-06
gene_80468	-5.02396	-0.890661	-2.95981	-10.7375	0.556907	9.07702	8.35441	3.79502e-07	1.35915e-06
gene_267679	7.62807	4.40957	7.17695	0	3.56371	6.34839	8.38526	3.79887e-07	1.35945e-06
gene_241612	0.348077	-2.19032	2.1408	-3.42901	-1.05731	5.16976	8.31396	3.85004e-07	1.37667e-06
gene_107122	-3.76051	0.363451	-1.78935	-8.24082	1.67094	7.70424	8.34561	3.85915e-07	1.37883e-06
gene_250470	-6.20561	1.51648	0.518219	-8.66491	2.65139	9.32079	8.34434	3.86845e-07	1.38106e-06
gene_218589	4.41872	8.30091	4.2499	1.01894	5.50417	8.59349	8.30902	3.88667e-07	1.38647e-06
gene_79115	3.90754	-4.85631	2.4896	3.10783	-2.32901	9.1163	8.30693	3.90232e-07	1.39095e-06
gene_219084	6.09638	2.50851	3.80327	0	3.63487	4.56946	8.36959	3.91307e-07	1.39368e-06
gene_212508	-4.63755	-6.44567	-0.0274331	-4.65549	-0.975336	5.57475	8.39174	3.9633e-07	1.41046e-06
gene_79129	3.37139	-4.82002	1.55816	2.81972	-2.97812	8.58992	8.29623	3.98329e-07	1.41646e-06
gene_338879	-7.55321	-5.05621	-2.35692	0.489152	-1.64672	5.56184	8.41159	4.00723e-07	1.42384e-06
gene_393913	0	3.55226	6.07525	4.69917	3.5663	5.21291	8.44996	4.01086e-07	1.42401e-06
gene_267823	5.94923	5.36643	4.98525	-2.76641	8.3177	8.7317	8.31573	4.08513e-07	1.44924e-06
gene_469232	-3.14641	-3.30025	-0.419297	3.42961	-0.990825	6.86521	8.27332	4.16243e-07	1.4755e-06
gene_218852	-5.78901	-7.24972	-4.84654	-5.456	-5.18607	10.1267	8.27088	4.18199e-07	1.48127e-06
gene_188648	7.70819	5.51501	7.57004	0.850556	1.4715	6.63775	8.29227	4.2376e-07	1.49979e-06
gene_395466	0.783624	-1.56211	2.64063	-1.56211	2.89982	4.3418	8.39694	4.24398e-07	1.50087e-06
gene_468421	-4.35623	-0.469103	0.71531	-4.35623	-0.853599	4.66331	8.42453	4.24934e-07	1.50159e-06
gene_86673	-3.18909	6.08451	4.09446	1.27494	2.78736	6.97095	8.37644	4.27888e-07	1.51084e-06
gene_239243	-4.27492	-4.36403	-0.679402	-6.82155	-1.89847	5.41464	8.28811	4.30582e-07	1.51917e-06
gene_86652	-4.53867	3.14956	0.597631	-1.65645	0.909933	5.54533	8.37055	4.32616e-07	1.52515e-06
gene_468026	-7.22539	-1.87677	-3.69284	-3.83674	-5.1069	5.79944	8.24774	4.37205e-07	1.54012e-06
gene_76856	-5.16636	-0.133843	0.22963	-4.90577	-0.240863	5.02786	8.36297	4.38782e-07	1.54371e-06
gene_399334	0.993604	1.52958	4.04591	-0.70463	2.55412	4.44188	8.27806	4.38908e-07	1.54371e-06
gene_219217	4.15112	1.94384	3.138	-4.94813	-1.66661	7.4199	8.27113	4.44743e-07	1.56301e-06
gene_91084	-2.55877	2.25647	-0.55226	-2.56072	-3.12027	5.9113	8.23619	4.47012e-07	1.56977e-06
gene_267701	6.50284	4.36132	4.30572	0	3.13276	4.86901	8.29844	4.47662e-07	1.57082e-06
gene_267737	4.24057	6.48198	7.2793	4.81346	1.67653	6.20529	8.25892	4.516e-07	1.58341e-06
gene_219408	6.35652	3.48705	1.77903	5.14322	3.18532	6.61069	8.2287	4.53491e-07	1.5888e-06
gene_218539	12.1035	4.9909	9.87641	13.5765	8.64579	10.3158	8.25609	4.54044e-07	1.58951e-06
gene_394202	-1.64958	1.72573	1.36377	-1.64958	2.82354	4.11117	8.38757	4.54969e-07	1.59151e-06
gene_219100	9.47677	4.497	7.49653	0	6.01037	7.26933	8.28846	4.56199e-07	1.59457e-06
gene_340726	2.86236	3.44178	4.05008	-2.32882	6.92945	6.95315	8.25634	4.57461e-07	1.59775e-06
gene_80482	-4.19502	1.39699	-0.425327	-6.6975	2.42297	7.08275	8.25071	4.62399e-07	1.61374e-06
gene_393885	-5.22632	-2.04989	-4.43035	-2.70235	-2.66215	5.09321	8.21722	4.63605e-07	1.6167e-06
gene_464350	1.5895	0.239073	0.626101	4.48706	0.454258	4.43764	8.21464	4.65906e-07	1.62347e-06
gene_393737	-3.1545	1.77997	2.50352	-3.1545	0.683194	5.02157	8.37043	4.69612e-07	1.63512e-06
gene_350266	-7.64413	-4.37463	-1.47405	-0.885866	-2.78802	6.32858	8.21006	4.70031e-07	1.63532e-06
gene_393702	-4.80371	-0.0350674	0.741756	-4.80371	-1.26737	4.96428	8.36659	4.72962e-07	1.64425e-06
gene_479424	3.23097	8.71674	7.11902	0	7.13557	6.7795	8.26792	4.74277e-07	1.64755e-06
gene_80463	-8.38428	3.48536	2.26255	-8.38428	3.65487	10.4586	8.36322	4.7592e-07	1.65198e-06
gene_79116	4.43367	-5.32695	2.59769	3.62058	-1.71152	10.5719	8.201	4.7828e-07	1.65889e-06
gene_267768	1.59778	6.44367	5.84979	0	7.1154	5.79686	8.25848	4.82831e-07	1.67339e-06
gene_212381	8.00773	1.51944	5.3857	4.35055	4.99884	5.82918	8.21676	4.89439e-07	1.69499e-06
gene_219113	-1.25201	-5.19322	-4.21751	-3.80856	-4.75441	5.9563	8.18763	4.90731e-07	1.69816e-06
gene_86627	-4.25779	1.76429	3.46862	-2.43867	1.82909	6.60568	8.30257	4.91199e-07	1.69821e-06
gene_393833	1.07053	4.13681	2.59072	-0.707739	1.57093	4.14993	8.21871	4.91497e-07	1.69821e-06
gene_394069	-3.20532	-0.668942	2.60547	4.72944	1.20755	5.41008	8.28188	5.10562e-07	1.76273e-06
gene_66485	10.2727	4.36861	8.65617	4.73467	4.28035	8.1321	8.19314	5.12021e-07	1.76641e-06
gene_141821	9.29749	3.35201	8.07229	0	6.96329	7.51841	8.22683	5.12643e-07	1.76721e-06
gene_141239	-7.70973	3.41026	2.16986	-7.70973	3.72992	9.76962	8.3192	5.16288e-07	1.77841e-06
gene_188508	4.01303	2.15249	0.711109	-7.50759	-2.70346	9.47894	8.15824	5.19266e-07	1.78731e-06
gene_267770	-1.25768	4.09937	3.69035	-1.03818	-0.562986	6.92524	8.1555	5.2201e-07	1.79538e-06
gene_398154	5.17997	7.27505	4.2634	0	5.72578	5.35713	8.21413	5.25131e-07	1.80474e-06
gene_268703	-7.26624	5.15395	3.67367	-7.26624	4.07696	10.5208	8.30347	5.31538e-07	1.82536e-06
gene_398897	1.25403	-0.796675	2.92122	-1.82863	0.964218	4.44586	8.1729	5.3638e-07	1.84059e-06
gene_347235	-5.15232	-1.7333	-1.74531	-5.15232	-0.959778	4.20622	8.29293	5.42006e-07	1.85796e-06
gene_469085	-4.12353	-0.545615	0.624509	-4.12353	-0.0248211	4.55518	8.29267	5.42265e-07	1.85796e-06
gene_348193	-4.19812	0.349723	-0.311429	-4.19812	0.465482	4.41291	8.28301	5.5205e-07	1.89005e-06
gene_248581	-6.11301	0.950278	-1.70163	-9.79658	0.661892	8.83801	8.15582	5.54159e-07	1.89583e-06
gene_234101	-5.26633	1.46763	1.05788	-5.26633	3.13785	6.51706	8.27784	5.57362e-07	1.90427e-06
gene_377473	-3.36538	-1.08124	1.66366	-3.36538	0.438644	4.61518	8.27773	5.57472e-07	1.90427e-06
gene_267700	7.12097	5.29384	4.75105	0	3.63658	5.27484	8.17329	5.67371e-07	1.93662e-06
gene_469421	-2.45389	-0.682593	1.27775	-2.45389	1.71038	4.17736	8.25394	5.8258e-07	1.98703e-06
gene_76853	-7.72742	-3.37508	-2.84093	-3.68548	-1.71199	5.24696	8.20883	5.85319e-07	1.99486e-06
gene_86658	-7.16311	2.69886	1.10784	-2.30789	-0.264259	7.74703	8.20481	5.89741e-07	2.00842e-06
gene_399307	-4.64662	-2.7044	-0.563461	-6.36661	-1.62282	5.19758	8.11576	5.9821e-07	2.03572e-06
gene_225961	1.71828	-0.161611	-1.84368	0.115855	-3.21607	5.10905	8.07137	6.13737e-07	2.08574e-06
gene_91089	-1.39141	1.39415	-0.899982	-3.33616	-4.35724	5.2151	8.07128	6.13835e-07	2.08574e-06
gene_232091	-2.89512	-0.364769	-0.780519	-4.78452	-3.10001	4.29827	8.10056	6.15832e-07	2.09095e-06
gene_218499	2.78243	5.94866	7.07075	5.04932	2.23727	5.97984	8.09195	6.21266e-07	2.10782e-06
gene_470013	0.0638982	2.07669	1.37004	-5.63446	4.87006	8.02391	8.09336	6.24362e-07	2.11673e-06
gene_468411	-4.68805	0.0557197	-0.811228	-6.70599	-1.94634	5.51514	8.09178	6.26255e-07	2.12155e-06
gene_393837	0.138159	4.01425	1.92994	-1.64498	1.99369	4.41869	8.08589	6.3334e-07	2.14394e-06
gene_232088	-0.8047	-2.25396	-0.313535	-4.53877	-2.91038	4.29716	8.08422	6.3537e-07	2.1492e-06
gene_393672	-3.89443	1.88238	0.399572	-3.89443	0.902495	4.69614	8.20565	6.37113e-07	2.15348e-06
gene_469585	-2.81886	-1.25184	2.0544	-2.16802	-0.523721	5.64072	8.04811	6.41839e-07	2.16783e-06
gene_393950	-10.4702	-2.13006	-2.38662	0.377262	-3.85644	7.97835	8.15882	6.42777e-07	2.16934e-06
gene_85822	5.74672	-1.34002	6.45007	0.0553129	2.17778	8.23961	8.04697	6.4325e-07	2.16934e-06
gene_267981	6.08485	5.28427	3.84508	1.15242	1.49623	4.77399	8.07018	6.47678e-07	2.18265e-06
gene_399531	-2.72331	-0.669229	-2.35096	-3.15037	-6.01582	4.45618	8.18009	6.48188e-07	2.18273e-06
gene_469640	3.50033	-0.00756523	5.43196	-5.33993	5.88459	9.88811	8.06283	6.61877e-07	2.22717e-06
gene_408921	1.66502	-1.39304	-2.17446	-1.73173	-0.790959	4.53377	8.03031	6.64231e-07	2.23342e-06
gene_91960	1.75498	2.25415	4.23878	0	5.31621	4.51929	8.08932	6.65317e-07	2.23541e-06
gene_399542	-1.60389	2.19583	3.3573	-0.887335	-1.30514	6.85882	8.02032	6.77127e-07	2.27339e-06
gene_401874	-3.09615	1.29043	1.80511	-3.09615	0.271925	4.59464	8.16986	6.80831e-07	2.28413e-06
gene_79122	4.06253	-4.00877	2.36798	3.81359	-2.22329	9.01269	8.01688	6.81634e-07	2.28512e-06
gene_402302	0	4.45577	5.12432	0	4.33147	4.74946	8.2074	6.84345e-07	2.29251e-06
gene_267810	3.56419	4.16981	7.60381	1.96084	2.99531	9.15854	8.01441	6.84885e-07	2.29261e-06
gene_267692	8.73353	5.58431	5.75472	2.26331	4.53842	6.30925	8.0375	6.8947e-07	2.30625e-06
gene_393976	-10.3807	-2.2727	-2.30261	0.21384	-3.71246	7.87739	8.12071	6.90357e-07	2.3075e-06
gene_363715	-6.10556	-0.464926	0.149264	3.5868	-0.114094	6.3432	8.11997	6.91319e-07	2.309e-06
gene_260589	-4.76558	2.42663	1.35073	-7.0226	3.34484	8.46502	8.02456	7.12109e-07	2.37668e-06
gene_470008	0.235002	2.88278	1.96762	-4.1653	5.64348	8.98765	7.99296	7.13777e-07	2.38035e-06
gene_469221	-3.13518	-1.90357	-0.104707	4.01108	-0.143365	7.16579	7.99261	7.14263e-07	2.38035e-06
gene_395507	-3.73191	0.655337	0.410886	-4.67337	-1.11953	4.79118	8.02047	7.1771e-07	2.39007e-06
gene_47572	-5.93282	-1.81326	0.399545	-5.93282	-0.235492	5.58047	8.13598	7.25003e-07	2.41257e-06
gene_83453	3.94517	3.21826	5.61199	-0.674393	7.61721	6.31966	8.01061	7.31369e-07	2.43197e-06
gene_398615	-2.82955	-2.47897	1.38058	-1.14299	-2.24006	5.2951	7.97987	7.32013e-07	2.43231e-06
gene_400312	-5.05733	-2.63072	0.130063	-6.87092	-1.53226	6.00875	8.00891	7.33758e-07	2.43575e-06
gene_469213	-6.38429	-0.394667	-0.981834	-6.38429	-2.87292	5.10819	8.12924	7.34129e-07	2.43575e-06
gene_267783	6.01737	7.63981	8.05819	0	10.3056	8.14698	8.02788	7.47613e-07	2.47867e-06
gene_86579	-4.22903	-0.553851	-4.05143	-3.99265	-2.65952	5.59204	7.96813	7.48773e-07	2.48069e-06
gene_464372	-2.48208	-0.0633636	0.28952	-4.06275	-1.63732	4.33467	7.98852	7.62932e-07	2.52574e-06
gene_1836	-1.64239	-2.56412	0.866427	-3.22235	0.405436	4.24176	7.98553	7.67313e-07	2.53838e-06
gene_387695	3.41005	3.97576	6.12907	0	3.38726	5.23603	8.01279	7.69357e-07	2.54328e-06
gene_219096	9.1227	4.67978	7.42066	0	5.74165	7.06585	8.00779	7.76699e-07	2.56567e-06
gene_218968	2.10363	1.02134	5.62447	-3.33446	2.69004	7.58161	7.97695	7.80021e-07	2.57314e-06
gene_393866	-3.51204	-0.423214	1.30292	-3.51204	0.179382	4.52091	8.09652	7.80104e-07	2.57314e-06
gene_49686	-0.367542	2.0583	2.80178	-1.55932	-2.91903	6.47793	7.9434	7.85329e-07	2.58849e-06
gene_372012	7.95415	8.19009	5.46806	0	7.48554	6.62192	7.99867	7.90278e-07	2.60289e-06
gene_394247	4.01737	4.26184	7.59094	0	6.84917	6.5401	7.99454	7.96501e-07	2.61921e-06
gene_400279	0.103851	1.90221	4.48365	-1.96291	3.85696	5.61824	7.9658	7.96839e-07	2.61921e-06
gene_93422	-5.44843	3.88741	2.97168	-7.90486	4.16256	10.5415	7.96543	7.97401e-07	2.61921e-06
gene_86575	-3.71962	-0.786452	-4.24122	-3.64149	-2.84534	5.16567	7.93539	7.97555e-07	2.61921e-06
gene_362330	-1.56904	1.79144	1.45147	5.23226	2.35866	5.4425	7.93277	8.01598e-07	2.63057e-06
gene_401875	-2.75139	1.89932	1.87402	-4.90979	-0.122294	5.96007	7.96199	8.0267e-07	2.63217e-06
gene_218801	-5.50744	-6.65009	-4.90737	-4.7415	-4.9238	8.89977	7.9304	8.05277e-07	2.6388e-06
gene_39768	-2.23966	4.07415	3.72057	-2.23966	2.86234	5.43292	8.07697	8.0895e-07	2.64891e-06
gene_268007	3.73568	2.50684	1.29293	-1.97616	-0.269973	4.57904	7.92326	8.16443e-07	2.67151e-06
gene_267972	6.56274	2.03974	4.36254	-3.10319	4.5354	7.51446	7.94937	8.22291e-07	2.6887e-06
gene_395504	-3.42659	-0.714375	1.37427	-3.42659	1.55378	4.64125	8.0655	8.2637e-07	2.70007e-06
gene_79169	3.98138	-4.86268	2.25868	3.4476	-2.03346	9.64179	7.91412	8.30954e-07	2.71309e-06
gene_399044	-6.3054	-2.3315	-1.47621	-6.3054	-0.578848	4.94251	8.0617	8.32218e-07	2.71507e-06
gene_267818	5.88508	4.48391	9.58077	0	9.60406	8.54212	7.97111	8.32767e-07	2.71507e-06
gene_101570	-5.61864	-0.221149	-2.49338	-8.12539	0.0277504	6.56136	7.94197	8.3403e-07	2.71722e-06
gene_283264	-4.10016	0.824573	1.62796	-5.04938	-0.90993	7.11915	7.90784	8.41083e-07	2.73823e-06
gene_79124	4.42459	-5.27085	2.78924	4.04015	-1.49442	11.1132	7.89763	8.57816e-07	2.79069e-06
gene_16753	1.9036	-1.29622	-1.46551	-0.889328	-2.05907	4.83417	7.89412	8.63643e-07	2.80762e-06
gene_362356	-4.98131	1.78277	-1.16498	-4.78925	-0.469567	6.157	7.8931	8.6534e-07	2.81013e-06
gene_469313	-1.43624	3.88046	0.764729	-1.91456	1.54343	4.60467	7.89291	8.65662e-07	2.81013e-06
gene_47561	5.06588	6.09336	4.33143	0.665679	1.77523	4.77636	7.91758	8.67485e-07	2.81288e-06
gene_372048	3.30926	5.37144	5.43394	0	2.53013	4.92	7.94945	8.67756e-07	2.81288e-06
gene_464359	4.79252	2.61202	3.20458	6.98073	3.969	4.57757	7.90865	8.82453e-07	2.85846e-06
gene_369964	-1.82567	1.17713	-0.162459	4.18526	0.763653	5.72681	7.88186	8.84314e-07	2.86244e-06
gene_1651	-2.16824	2.97147	1.60965	-2.16824	1.50562	4.31976	8.02467	8.91514e-07	2.88367e-06
gene_400713	-4.77521	-0.397764	0.522575	-5.96595	-1.7147	5.6403	7.90437	8.96279e-07	2.89701e-06
gene_267668	8.58371	5.29873	7.86398	0	4.62055	7.06061	7.92528	9.08572e-07	2.93324e-06
gene_401181	3.37949	5.59169	5.09929	0	2.12042	4.81685	7.92516	9.08789e-07	2.93324e-06
gene_360853	3.72819	6.66138	6.53237	0	2.58772	5.72239	7.92428	9.10302e-07	2.93602e-06
gene_99558	-6.34049	0.393038	-1.26921	1.45246	-0.350994	5.62609	7.97202	9.12497e-07	2.94099e-06
gene_86663	-6.12758	2.6837	0.783165	-1.89617	-1.02838	6.60353	7.97034	9.15375e-07	2.94816e-06
gene_394248	1.04322	3.68777	5.29323	-0.681799	5.34439	5.40204	7.87894	9.41031e-07	3.02863e-06
gene_42717	0.42744	-1.55748	0.363757	-3.10753	2.25904	4.40386	7.86774	9.61435e-07	3.09209e-06
gene_267702	9.39708	7.22496	6.87902	0	5.8538	7.12747	7.89353	9.65136e-07	3.10178e-06
gene_95987	3.30237	-3.66931	1.50017	0.790371	-0.760718	5.24451	7.91415	9.74482e-07	3.12959e-06
gene_393668	-2.56748	2.2323	0.102679	-4.36122	1.24148	5.0831	7.85948	9.76767e-07	3.13469e-06
gene_393729	-3.18014	-3.72422	1.30773	-3.02151	-0.166108	5.62825	7.82215	9.92349e-07	3.18243e-06
gene_218741	3.28212	-1.37567	2.31163	-1.20747	5.65639	7.68356	7.81896	9.98487e-07	3.19984e-06
gene_469998	-6.06783	-1.50607	-1.20929	1.28807	-0.465959	5.21348	7.91947	1.00721e-06	3.2255e-06
gene_225955	0.862797	-0.925034	-2.2811	-4.78281	-5.04258	6.03934	7.81144	1.01308e-06	3.24202e-06
gene_101551	-6.84016	0.0118783	-0.0226514	-6.84016	2.01655	6.9209	7.9506	1.02323e-06	3.27215e-06
gene_141885	6.22555	1.37962	6.51041	0	7.43356	6.15134	7.8606	1.02755e-06	3.28365e-06
gene_401090	0	8.25967	6.12645	5.9846	5.39243	6.07455	7.93685	1.03971e-06	3.32015e-06
gene_469724	2.68989	2.38468	2.73665	6.0134	4.69734	4.29297	7.82041	1.04519e-06	3.33527e-06
gene_394263	-7.10976	0.511764	-0.811427	-6.73092	-1.30299	8.34041	7.78859	1.05881e-06	3.37636e-06
gene_212506	-2.69916	-6.43039	-2.03115	-6.90699	-2.6875	4.85386	7.81191	1.07003e-06	3.40972e-06
gene_218806	-4.71472	-6.64098	-4.74982	-4.55871	-6.22645	10.256	7.77452	1.08797e-06	3.46446e-06
gene_246680	-6.2921	-4.27855	-2.03851	-3.80764	-1.92139	4.51166	7.87584	1.09332e-06	3.47902e-06
gene_86665	-1.96638	5.16423	3.7936	0.0200883	2.47418	5.4593	7.8748	1.09547e-06	3.48342e-06
gene_467960	0.305324	-4.83095	1.19389	-4.20538	-1.74145	5.24439	7.8507	1.09873e-06	3.49132e-06
gene_233467	-3.38965	0.949227	0.0751934	-2.89003	1.62721	4.36718	7.87194	1.10137e-06	3.49617e-06
gene_393996	-7.48587	-0.676533	-1.42809	1.47211	-3.21386	6.11516	7.87173	1.10181e-06	3.49617e-06
gene_362477	1.12393	2.19456	-0.806036	3.23446	-1.77814	5.48381	7.76098	1.11681e-06	3.54127e-06
gene_414724	-1.4068	-0.696022	1.0549	3.37966	-0.0971499	4.33046	7.75933	1.12038e-06	3.55009e-06
gene_267685	8.98227	6.78414	8.32627	0.481743	4.18201	7.50102	7.77587	1.13849e-06	3.60274e-06
gene_267838	7.46095	7.49818	6.82478	3.14664	10.3292	7.93846	7.77582	1.13859e-06	3.60274e-06
gene_468066	-4.3363	-1.04588	-0.889343	-6.10426	0.00965287	5.26768	7.74782	1.14558e-06	3.62233e-06
gene_330663	-4.79464	-3.09108	-0.444926	-4.79464	-0.700125	4.41244	7.88186	1.16297e-06	3.67472e-06
gene_467956	1.44708	-5.60098	1.96955	-3.08047	-1.45289	6.51949	7.8202	1.16401e-06	3.67542e-06
gene_267840	5.91229	6.97794	6.4442	1.3103	9.38133	7.14053	7.75074	1.19479e-06	3.76997e-06
gene_218807	-4.6813	-8.09995	-4.41014	-5.16533	-4.40423	8.11604	7.72516	1.19687e-06	3.77392e-06
gene_218548	9.68838	2.43706	7.65082	10.5146	6.84183	7.8569	7.74846	1.20002e-06	3.78118e-06
gene_219097	6.82851	2.54644	5.80478	0	3.96022	5.42106	7.77824	1.20207e-06	3.78501e-06
gene_469203	-5.05856	-2.27646	0.520951	-5.05856	-0.643405	4.95826	7.86117	1.20868e-06	3.80316e-06
gene_86661	-7.01507	2.87293	1.17057	-1.90358	-0.131759	7.713	7.8195	1.21561e-06	3.82231e-06
gene_395456	0.467668	-0.418371	3.48847	-2.2426	3.53258	5.19682	7.74449	1.21777e-06	3.82641e-06
gene_393726	-4.79646	-1.6468	0.996075	-2.79648	-0.539818	6.91349	7.70576	1.23473e-06	3.87701e-06
gene_267675	9.72541	6.23684	8.78753	0.948422	5.39389	8.01148	7.73069	1.24169e-06	3.89591e-06
gene_469355	-0.473832	-0.590861	2.44404	-0.438054	-1.89038	5.37996	7.70582	1.24248e-06	3.89591e-06
gene_268012	4.35179	1.60579	1.81677	-2.17517	0.963254	4.82997	7.73295	1.24505e-06	3.90126e-06
gene_39746	-5.48935	3.63758	3.00704	3.02604	1.87833	9.40093	7.70346	1.24815e-06	3.90828e-06
gene_377413	1.51416	-0.795414	-0.453131	-4.6885	-1.67834	4.82518	7.69806	1.26127e-06	3.94662e-06
gene_386234	-4.66889	-2.15488	-1.01205	-6.2408	-2.74409	4.99134	7.69675	1.26446e-06	3.95384e-06
gene_362453	-4.38811	2.68599	1.65285	-3.41225	0.190476	5.59143	7.79555	1.27167e-06	3.97365e-06
gene_49682	-1.9625	0.0576389	1.15456	-0.616435	-3.57725	4.44845	7.88427	1.27346e-06	3.97647e-06
gene_219107	8.38612	4.8	6.03172	-1.09019	4.93763	7.16773	7.71635	1.28536e-06	4.01087e-06
gene_219148	6.614	4.15886	3.88359	0	4.59754	4.8956	7.74035	1.29209e-06	4.02905e-06
gene_386620	-5.5714	-3.04709	-0.310096	2.21897	-1.47258	6.24358	7.67894	1.30879e-06	4.07831e-06
gene_232075	-1.53768	3.27103	3.62823	-1.6293	2.26857	5.33119	7.67315	1.32351e-06	4.12133e-06
gene_212373	9.40113	3.77733	7.10565	1.10402	6.89635	7.17695	7.69568	1.32812e-06	4.13284e-06
gene_49681	-1.99865	1.12184	2.1266	-1.95432	-1.7954	5.00914	7.66518	1.34409e-06	4.17967e-06
gene_267690	6.96956	4.39923	4.60322	-1.96348	2.95512	6.69569	7.69172	1.34761e-06	4.18772e-06
gene_464446	1.34241	-3.41721	-0.250662	3.08889	1.58444	4.61688	7.73747	1.36145e-06	4.22781e-06
gene_218281	2.80827	3.39087	-1.54812	1.81932	0.819488	8.41552	7.65262	1.37714e-06	4.27225e-06
gene_469599	-5.72445	-2.12657	-0.708009	-0.0137239	-3.57782	4.74726	7.75306	1.37766e-06	4.27225e-06
gene_225923	1.80706	-1.92762	-1.27711	0.250354	-4.10611	6.0425	7.64845	1.3883e-06	4.3023e-06
gene_219063	8.55865	4.95952	6.35104	0	5.21687	6.39031	7.69822	1.40018e-06	4.33614e-06
gene_89615	-6.08566	-4.49222	-2.47405	-7.5106	-3.27923	5.1587	7.64011	1.41089e-06	4.3663e-06
gene_35744	2.09568	-1.31217	1.31026	-3.22417	-0.859793	4.67335	7.635	1.42492e-06	4.40641e-06
gene_393998	-8.45343	-2.45209	-2.64315	-1.3201	-5.00781	5.72732	7.73483	1.42581e-06	4.40641e-06
gene_85831	4.17661	-3.86751	2.13913	3.38455	-1.77794	9.06161	7.6304	1.43766e-06	4.44002e-06
gene_86620	-7.71511	-0.319399	-1.06618	-0.333312	-0.826598	8.75642	7.62362	1.43956e-06	4.44283e-06
gene_386642	-3.50996	-3.79354	-1.03195	2.33207	-2.06423	5.55994	7.62304	1.45827e-06	4.4975e-06
gene_402500	5.05515	5.70339	2.29216	2.03036	2.35477	7.10057	7.61964	1.46459e-06	4.51391e-06
gene_218525	4.46459	6.70415	7.20969	5.64515	1.51051	6.19245	7.64054	1.47666e-06	4.54798e-06
gene_395517	-0.66796	-2.55241	1.42478	-4.15916	-0.0177084	4.94951	7.64239	1.48157e-06	4.55998e-06
gene_467963	0.129203	-6.60685	-0.655584	-6.60685	-2.23779	5.58653	7.7269	1.48497e-06	4.56734e-06
gene_403664	-0.983182	3.19936	3.5334	-2.76047	1.65225	5.49496	7.63761	1.49522e-06	4.59572e-06
gene_200971	-5.6955	-0.347625	-1.72096	-8.45655	-1.0106	9.83879	7.60293	1.49623e-06	4.59572e-06
gene_399017	-1.07622	0.788721	2.65464	-0.462294	-1.72278	5.39736	7.6028	1.51653e-06	4.65229e-06
gene_141238	-4.30539	3.81918	2.59182	-5.94748	3.60204	8.26113	7.63003	1.51717e-06	4.65229e-06
gene_83411	-1.19168	-0.109985	3.21852	-5.12911	3.75146	7.52323	7.62983	1.51775e-06	4.65229e-06
gene_267822	6.62371	5.30437	7.56145	0.668397	9.89664	7.69663	7.62442	1.52316e-06	4.66572e-06
gene_393955	-8.63469	-2.20434	-2.57296	0.210131	-3.78564	6.20703	7.69521	1.53642e-06	4.70313e-06
gene_311391	-1.64987	2.7184	1.51562	-1.64987	1.81302	4.07655	7.72671	1.55334e-06	4.75172e-06
gene_267930	2.84881	-2.81723	0.574194	-4.43037	-1.18138	5.98645	7.58467	1.57072e-06	4.80162e-06
gene_267751	-3.17314	0.731735	2.63449	-3.17314	2.97778	5.33665	7.72017	1.57245e-06	4.80364e-06
gene_233896	-1.96272	1.83258	4.46287	-0.371405	3.00263	5.49643	7.68049	1.57967e-06	4.82244e-06
gene_233862	-1.41653	-0.858797	3.56947	-2.57371	2.25811	6.57221	7.5774	1.593e-06	4.85984e-06
gene_86670	-4.49508	4.02023	2.29622	-0.529532	1.38948	6.46341	7.67088	1.60855e-06	4.90397e-06
gene_395468	-1.35421	0.242816	1.09234	-3.19787	2.92892	4.75816	7.59845	1.61213e-06	4.91156e-06
gene_400549	2.21518	-1.56775	2.11599	-2.82493	-0.740119	4.95933	7.56765	1.62335e-06	4.94238e-06
gene_267922	6.74938	10.6151	7.34576	2.65007	7.94838	7.91033	7.59076	1.62508e-06	4.94432e-06
gene_393959	-8.68421	-2.85066	-2.04135	-0.105056	-4.50851	6.2945	7.654	1.66061e-06	5.049e-06
gene_39728	-5.26905	-3.67918	-0.890553	-7.16066	-1.49412	5.62534	7.58215	1.66347e-06	5.0543e-06
gene_86660	-6.86686	2.52961	0.89717	-2.16499	-0.437489	7.29712	7.65242	1.66557e-06	5.05729e-06
gene_139450	-9.13342	1.55104	0.0728861	-9.13342	1.60959	9.18846	7.68677	1.6737e-06	5.07853e-06
gene_92601	2.13098	4.55865	1.88056	5.42783	0.580688	5.23511	7.55052	1.67812e-06	5.08853e-06
gene_469399	-2.68414	-1.21303	0.117136	-5.2139	-2.09293	4.83205	7.57034	1.70168e-06	5.15649e-06
gene_394050	-6.47579	-2.05328	-1.98696	0.838419	-4.1964	6.07923	7.54076	1.71017e-06	5.17876e-06
gene_369491	-5.29191	-4.43409	-2.6285	-6.45234	-1.94479	5.10356	7.53783	1.71991e-06	5.20474e-06
gene_394001	-8.7181	-2.16884	-2.13658	0.43409	-3.69443	6.48022	7.63385	1.72499e-06	5.21663e-06
gene_423799	-0.830516	-0.491857	2.333	-4.19299	1.31839	5.6524	7.55977	1.73661e-06	5.24823e-06
gene_236018	2.6754	-6.9243	1.86172	3.27762	-2.48215	8.17623	7.6053	1.74935e-06	5.2832e-06
gene_267773	2.33381	5.22211	5.72004	1.36373	7.57572	8.27556	7.52093	1.77715e-06	5.36356e-06
gene_219436	-2.12282	-7.18745	-3.57104	-5.48305	-6.08254	6.20961	7.51213	1.80771e-06	5.45216e-06
gene_469074	-2.74906	-1.09001	0.817847	-3.60027	0.401112	4.38	7.53802	1.81084e-06	5.45795e-06
gene_92594	-3.15879	2.07044	-0.700308	2.96902	0.616484	6.06926	7.50667	1.82696e-06	5.50284e-06
gene_79138	3.84338	-5.414	2.1368	3.14464	-2.01208	11.3636	7.50216	1.84299e-06	5.54741e-06
gene_398983	-0.0139171	3.91513	4.67365	1.05808	0.564735	5.53469	7.49178	1.88043e-06	5.65635e-06
gene_399336	-4.72444	-0.921976	-1.59316	-4.72444	-2.15609	4.06257	7.62209	1.8889e-06	5.67805e-06
gene_141221	-2.41919	-1.95358	1.99691	-6.7419	3.2174	8.16432	7.51335	1.89889e-06	5.70425e-06
gene_260604	-3.93401	-2.95744	-2.93206	-4.08202	-5.44872	4.64666	7.48074	1.92111e-06	5.76716e-06
gene_219007	3.2772	3.40667	6.77448	0	6.23384	5.8592	7.53222	1.92248e-06	5.76743e-06
gene_267824	6.9204	7.72089	7.90924	0.839162	10.5264	8.26044	7.49221	1.96468e-06	5.89011e-06
gene_394244	-5.62218	-3.10154	0.0195254	-3.35912	-1.10385	5.02448	7.56154	1.97742e-06	5.92439e-06
gene_372060	4.35772	4.57156	3.13196	0	5.3874	4.51435	7.51597	1.98313e-06	5.93754e-06
gene_233902	-3.03788	0.120537	1.57453	-3.03788	-0.430089	4.41814	7.59399	1.99088e-06	5.95679e-06
gene_469224	-3.76549	-2.48912	0.299518	3.71832	-0.347239	6.74254	7.46035	1.9986e-06	5.97375e-06
gene_79108	3.79854	-5.40093	2.17878	3.7084	-1.99871	11.7689	7.46019	1.9992e-06	5.97375e-06
gene_86605	-6.82029	0.256706	-1.6687	0.73152	-1.09655	5.68424	7.55319	2.00885e-06	5.9986e-06
gene_86555	-3.33044	1.41253	2.60033	-3.33044	1.98995	5.29393	7.58709	2.01674e-06	6.01819e-06
gene_398998	-1.68173	1.88427	1.92211	-0.598268	-3.78875	6.01765	7.45484	2.02006e-06	6.02412e-06
gene_86669	-6.0834	3.87143	2.64183	1.49025	1.38552	8.06937	7.54858	2.02645e-06	6.03918e-06
gene_397489	7.49337	2.88321	5.83965	8.45239	3.31003	5.96923	7.47388	2.03531e-06	6.06157e-06
gene_394087	-2.33182	-0.945776	1.90942	4.37978	0.9602	5.8349	7.44824	2.04606e-06	6.08957e-06
gene_141251	-4.96159	2.17862	0.855974	-6.63371	2.52281	7.53395	7.47327	2.05118e-06	6.10077e-06
gene_393985	-6.99318	0.407665	-0.0343057	2.89331	-1.92062	6.77615	7.53841	2.06579e-06	6.14017e-06
gene_79177	3.14094	-5.85767	2.1066	3.17615	-2.39339	9.89595	7.44232	2.06972e-06	6.14782e-06
gene_79117	3.57598	-4.07772	2.28503	3.66891	-2.59351	9.94454	7.43318	2.10673e-06	6.25334e-06
gene_79144	4.01552	-5.60465	2.42384	3.04661	-1.93457	10.7928	7.43286	2.10802e-06	6.25334e-06
gene_212516	-3.71829	-6.00875	-2.66487	-7.92959	-3.23009	5.21805	7.4579	2.11282e-06	6.26344e-06
gene_141900	3.18731	-2.76446	-0.362267	-2.05606	2.03056	6.73414	7.42401	2.14454e-06	6.35331e-06
gene_399509	0.561728	5.32962	4.92708	-0.717607	3.2728	5.50823	7.42026	2.16019e-06	6.39546e-06
gene_402853	7.2789	5.2014	5.34765	4.05353	2.00973	5.49406	7.43611	2.18904e-06	6.47662e-06
gene_393986	-9.65738	-0.159931	-0.585445	2.13454	-2.38057	8.7251	7.50619	2.19554e-06	6.49159e-06
gene_350268	-5.75619	-3.03148	0.749023	2.37402	-0.10183	5.91866	7.50111	2.2167e-06	6.54987e-06
gene_218304	1.51487	-3.58961	-1.71918	-1.46358	-0.311735	4.87594	7.39413	2.27252e-06	6.71042e-06
gene_79121	3.98121	-5.16444	2.48812	2.88238	-2.11497	11.379	7.39318	2.27675e-06	6.7185e-06
gene_267699	8.88794	6.84264	6.33323	1.48773	4.50127	6.62389	7.41488	2.28053e-06	6.72526e-06
gene_100107	-3.77248	-1.50898	-0.983051	2.64013	-1.05389	5.11755	7.38998	2.29093e-06	6.75152e-06
gene_393961	-7.42407	-2.07656	-2.21334	0.270393	-3.91964	5.37308	7.48247	2.29627e-06	6.76281e-06
gene_202696	4.03596	4.45316	3.35932	-1.97082	6.79424	8.07336	7.38563	2.31034e-06	6.79983e-06
gene_232097	-3.80193	-1.10679	-0.0754042	-3.80193	-1.18371	4.07604	7.51242	2.31945e-06	6.82219e-06
gene_200972	-1.29697	3.41423	1.42108	-8.32996	2.10265	9.62596	7.40773	2.32721e-06	6.84054e-06
gene_469231	-3.60054	-2.80712	0.631874	3.55022	-0.406117	8.0932	7.38116	2.33045e-06	6.84561e-06
gene_469471	-3.29069	-3.77161	-1.52887	-5.22628	-1.6124	4.20093	7.40258	2.35044e-06	6.89984e-06
gene_402452	4.12351	5.99938	3.70759	-3.55496	1.91916	7.60448	7.35829	2.43627e-06	7.14308e-06
gene_79154	3.64144	-5.60426	2.03881	3.23726	-2.23324	11.7769	7.35824	2.43647e-06	7.14308e-06
gene_34190	-2.17108	-2.24297	-1.50799	2.30251	-2.80626	5.39113	7.35741	2.44042e-06	7.15e-06
gene_283482	-2.02212	5.56906	4.21937	-4.49352	4.64913	8.3006	7.38046	2.45279e-06	7.18158e-06
gene_212520	0.162504	-7.31257	-1.85376	-2.20238	-3.58067	6.07063	7.35387	2.45726e-06	7.18999e-06
gene_386648	-0.456403	-6.12166	-2.85854	-6.33388	-2.83138	6.16118	7.34965	2.47745e-06	7.24437e-06
gene_91049	0.866416	1.71295	0.177105	4.59105	-1.36137	6.35374	7.34834	2.48376e-06	7.25813e-06
gene_393693	-3.89543	0.593851	1.34287	-3.89543	0.432763	4.82832	7.46927	2.51488e-06	7.34431e-06
gene_401593	-4.65015	-0.781661	0.905724	3.02231	0.112438	5.94978	7.33988	2.52489e-06	7.36876e-06
gene_402315	-1.95921	3.31225	2.96965	-1.95921	1.85414	4.71356	7.46637	2.52861e-06	7.3732e-06
gene_218768	0.959229	-0.92867	0.817019	-3.94822	-4.95161	5.23559	7.45266	2.52968e-06	7.3732e-06
gene_469843	-3.5159	-0.748197	2.07785	-0.00153661	-0.950435	6.45838	7.33815	2.53341e-06	7.3793e-06
gene_468073	-2.60839	-1.19241	-0.160252	-3.97533	0.450659	4.26841	7.36028	2.55009e-06	7.42308e-06
gene_399541	-0.404048	3.27195	4.35004	0.614533	-0.450582	6.74408	7.32805	2.58358e-06	7.51571e-06
gene_13767	0.903114	-3.65234	-0.521071	0.845101	-3.2554	6.38775	7.32023	2.5899e-06	7.52923e-06
gene_34226	3.10556	0.553734	0.138099	-2.59621	-2.5762	7.04829	7.32453	2.60132e-06	7.55756e-06
gene_225954	2.12572	-0.119175	-1.31498	-4.0379	-3.17897	6.27541	7.32026	2.62294e-06	7.61548e-06
gene_79167	4.43193	-3.88672	2.67063	4.35533	-0.446643	7.77694	7.31908	2.62897e-06	7.62807e-06
gene_91081	-1.30227	2.04008	0.0203647	-3.42947	-4.09625	6.87095	7.31791	2.63497e-06	7.64057e-06
gene_267754	0.836044	2.8091	4.24807	0.864044	6.58306	7.57328	7.31643	2.64258e-06	7.6577e-06
gene_47589	-2.79133	-0.273108	1.2758	-4.586	-0.782672	5.10644	7.33757	2.6643e-06	7.71569e-06
gene_304169	1.93084	4.46856	5.18274	0	6.09889	5.09471	7.36006	2.67273e-06	7.73514e-06
gene_362430	-0.682675	5.06299	5.37308	1.02766	3.77084	5.35592	7.39898	2.6894e-06	7.77839e-06
gene_218635	5.81367	2.24144	2.72834	-0.766028	3.36767	5.35642	7.30364	2.70902e-06	7.8301e-06
gene_49679	-0.120486	2.62014	2.78937	-0.784814	-1.38068	4.9681	7.30236	2.71576e-06	7.84456e-06
gene_80461	-5.51949	1.38654	-0.752661	-8.52386	1.09159	8.12141	7.32719	2.71818e-06	7.84651e-06
gene_403001	-2.1035	3.16143	3.19882	-3.90121	2.3476	6.28862	7.32655	2.7215e-06	7.84768e-06
gene_469607	-0.297149	-1.86313	-2.22736	-5.52316	-2.61622	4.39459	7.32645	2.72206e-06	7.84768e-06
gene_347155	-5.19006	-4.91027	-1.78381	-1.16943	-1.14933	4.20919	7.38902	2.74063e-06	7.89615e-06
gene_330650	1.79589	4.05152	5.1396	0	4.22251	4.73981	7.34189	2.76742e-06	7.96825e-06
gene_137837	0	3.38891	4.01362	0	3.55245	4.23262	7.45004	2.77477e-06	7.98434e-06
gene_79141	2.85774	-5.24443	1.72325	2.51585	-3.35697	10.2036	7.28996	2.78195e-06	7.99989e-06
gene_469446	0.629414	-1.30422	-1.34096	-3.8048	-1.60343	4.00398	7.31417	2.78729e-06	8.01013e-06
gene_344355	-3.34476	-0.293247	-1.12222	-5.57575	-2.56457	4.58543	7.31196	2.79921e-06	8.03926e-06
gene_219161	7.8941	7.60036	4.00306	7.50584	5.70881	6.12352	7.30398	2.82475e-06	8.10745e-06
gene_468030	-5.11859	-0.004735	-2.59592	-1.60224	-4.3532	5.76189	7.27771	2.84897e-06	8.17175e-06
gene_39772	-2.40276	2.08618	3.2427	2.57748	0.393828	4.99714	7.36214	2.88381e-06	8.26457e-06
gene_76915	-2.91525	-2.59262	-0.747298	3.36087	-0.533726	6.62291	7.27125	2.88499e-06	8.26457e-06
gene_402800	-2.73994	1.50107	1.40653	-2.73994	0.181406	4.28964	7.39255	2.90422e-06	8.31437e-06
gene_402245	0	4.14402	4.54307	0.428237	3.81044	4.45805	7.3855	2.9184e-06	8.34966e-06
gene_393983	-6.71428	0.161158	-0.725769	2.37113	-2.21425	6.10111	7.35492	2.9235e-06	8.35896e-06
gene_394225	-5.62753	3.24592	1.00491	1.82139	1.11426	6.72486	7.35063	2.9474e-06	8.42195e-06
gene_267674	7.61619	5.69569	7.22956	0	3.86666	6.426	7.30124	2.99168e-06	8.54305e-06
gene_402187	1.31992	5.25678	2.82899	2.03628	5.47349	5.1791	7.2475	3.02126e-06	8.62205e-06
gene_363686	-2.17669	-2.12553	-2.05741	-7.19828	-5.14387	5.08987	7.2594	3.09806e-06	8.83565e-06
gene_85620	-2.88193	-1.43739	-0.64902	2.1822	0.119785	5.03217	7.22507	3.11949e-06	8.89114e-06
gene_141700	7.22093	3.10782	4.01157	5.17695	6.00307	5.36307	7.25198	3.12328e-06	8.89633e-06
gene_369962	-1.38746	0.568763	-0.59254	3.6242	0.327963	5.26248	7.22669	3.14595e-06	8.95523e-06
gene_86596	-4.35564	0.279986	-2.44046	1.30769	-2.68378	7.433	7.22121	3.17965e-06	9.04544e-06
gene_394098	-7.66093	-0.509111	-0.934769	-0.0994015	-1.09418	9.04566	7.21404	3.1965e-06	9.08764e-06
gene_468409	2.06209	3.43972	4.75287	0.570695	2.43168	4.44583	7.23937	3.20033e-06	9.0928e-06
gene_372069	4.77443	6.62914	4.22953	0	6.0643	5.17095	7.25809	3.24981e-06	9.22486e-06
gene_212464	4.66272	4.18386	7.52309	0	7.63605	6.65711	7.25791	3.2509e-06	9.22486e-06
gene_267983	1.43912	0.458654	0.666685	-4.98092	-3.82697	5.36228	7.23089	3.27335e-06	9.28274e-06
gene_365254	-4.32903	-1.39346	-0.705343	-4.32903	-0.800488	4.13725	7.31383	3.36706e-06	9.54248e-06
gene_344503	-5.2	-0.431896	-0.438036	-6.59995	-1.14759	5.8044	7.19021	3.37726e-06	9.56538e-06
gene_393979	-9.11629	-0.0730036	-0.533322	2.34792	-1.98527	8.32287	7.27769	3.38459e-06	9.58011e-06
gene_267927	5.70613	0	5.5594	1.09999	3.87934	5.07758	7.28341	3.39941e-06	9.61602e-06
gene_92206	0	3.22504	5.49219	1.50567	4.58855	4.90057	7.30034	3.42537e-06	9.67947e-06
gene_464445	5.88816	1.96905	5.03161	8.49	6.72913	5.7879	7.20409	3.42613e-06	9.67947e-06
gene_394229	-5.24881	-2.68544	1.45119	3.03088	1.62417	6.20597	7.26518	3.46586e-06	9.78556e-06
gene_86615	-7.67733	-0.713774	-0.805997	0.0248383	-1.41405	8.81436	7.17168	3.47977e-06	9.81869e-06
gene_218949	3.08811	3.91678	6.56695	0	4.99542	5.60535	7.22166	3.48505e-06	9.82745e-06
gene_79146	4.08349	-5.26122	2.45963	2.51202	-1.76583	10.8259	7.1694	3.51672e-06	9.91057e-06
gene_267926	6.49334	9.43997	6.13436	1.3843	7.15638	6.90234	7.18399	3.56194e-06	1.00317e-05
gene_399500	4.76294	4.28533	2.6031	6.84332	4.12446	4.59721	7.18199	3.57575e-06	1.00643e-05
gene_69846	-1.43435	-4.24759	-1.00603	-5.85675	0.764567	5.22226	7.17962	3.61414e-06	1.0166e-05
gene_13024	1.28445	-1.11813	-1.29846	-4.00183	-1.30312	4.43947	7.15332	3.6285e-06	1.02001e-05
gene_79143	3.93074	-5.07869	2.39807	3.81901	-1.09814	9.78678	7.15234	3.63545e-06	1.02132e-05
gene_469581	-0.828664	-1.07213	0.139315	-3.94018	-2.3862	4.2316	7.17624	3.63777e-06	1.02134e-05
gene_347168	-4.13436	-4.32149	-2.33514	0.0748981	-1.00856	4.44372	7.14967	3.65434e-06	1.02535e-05
gene_267872	5.17999	6.13556	7.58895	0	9.25525	7.33534	7.19638	3.65837e-06	1.02584e-05
gene_219004	-1.32743	1.21137	3.52566	-3.1868	1.97143	5.72262	7.15761	3.77115e-06	1.05681e-05
gene_236023	4.32022	-3.95561	2.90874	3.68004	-1.0754	9.16082	7.13235	3.77963e-06	1.05853e-05
gene_101542	-6.69783	2.00779	0.389283	-6.69783	1.68894	7.11047	7.24711	3.81716e-06	1.06829e-05
gene_267687	9.10898	5.92152	6.65754	3.13987	4.79433	6.78505	7.14793	3.8192e-06	1.06829e-05
gene_92203	-0.559069	0.672103	0.187481	-5.41435	-3.6462	5.24232	7.15007	3.82651e-06	1.06967e-05
gene_218588	1.87663	5.88928	3.15037	-2.16244	2.3485	7.8432	7.11967	3.87403e-06	1.08228e-05
gene_79113	3.41089	-4.9728	1.81855	2.80686	-2.65449	10.7809	7.11571	3.90401e-06	1.08998e-05
gene_401263	-4.59565	-1.13031	-1.5212	-7.15383	-3.06146	5.32301	7.13748	3.92081e-06	1.09399e-05
gene_470015	7.60027	0	5.45465	6.3321	4.97215	5.70221	7.20532	3.94125e-06	1.09902e-05
gene_313566	-0.187602	0.872344	3.35524	-1.87207	0.948021	6.04701	7.1102	3.9461e-06	1.09969e-05
gene_469841	-2.71968	-0.90168	2.32452	-0.151654	-0.99337	7.39382	7.10648	3.97477e-06	1.107e-05
gene_394057	-8.31484	-0.389099	-1.08925	-0.306216	-1.26519	8.48605	7.10245	4.00613e-06	1.11504e-05
gene_218793	-3.3017	-1.27039	-3.71931	-4.14952	0.62524	7.83503	7.1018	4.01113e-06	1.11574e-05
gene_393960	-9.0263	-1.96592	-1.80998	0.409052	-3.79843	6.88595	7.18617	4.02671e-06	1.11926e-05
gene_469065	-4.68638	-1.287	-0.576261	-4.68638	-0.107937	4.4085	7.21844	4.02873e-06	1.11926e-05
gene_13000	0.146125	-2.84574	-1.68386	-6.72449	-2.27838	5.35631	7.11764	4.07407e-06	1.13094e-05
gene_86650	-2.665	2.26451	4.11715	0.545567	2.76825	5.82455	7.17979	4.07579e-06	1.13094e-05
gene_394049	-8.44892	-2.31274	-2.43839	-0.0198212	-3.66178	6.04118	7.1766	4.10062e-06	1.13713e-05
gene_141895	6.63663	2.84491	4.9755	0	4.69864	5.15154	7.13207	4.13928e-06	1.14714e-05
gene_267979	6.42199	4.1622	5.14204	0	3.64794	5.09697	7.13126	4.14573e-06	1.14822e-05
gene_91096	-2.58112	1.94765	-0.462783	-2.85372	-2.22784	5.17279	7.08234	4.16607e-06	1.15315e-05
gene_347130	1.65918	0.0323443	-0.688792	-4.7635	-0.672622	4.91359	7.10377	4.18482e-06	1.15763e-05
gene_139452	-4.19639	2.40154	1.22358	-8.68134	3.27735	10.0129	7.10044	4.21191e-06	1.16441e-05
gene_236030	3.48796	-4.48388	1.61485	3.12134	-2.07455	9.5567	7.07225	4.24869e-06	1.17386e-05
gene_93419	-5.3601	1.6125	0.185723	-5.3601	1.50528	5.74604	7.18923	4.2565e-06	1.17529e-05
gene_377401	-4.86364	-2.29224	-0.149181	-1.06442	-2.09261	4.47269	7.15638	4.26119e-06	1.17587e-05
gene_401876	-3.07968	0.384391	1.34764	-3.07968	0.0240219	4.35896	7.18795	4.26671e-06	1.17667e-05
gene_400251	6.22901	4.72108	4.60036	1.09466	2.51307	4.88363	7.08693	4.29773e-06	1.1845e-05
gene_241614	-1.38661	-1.22004	-0.951408	-4.32499	-5.64498	4.65121	7.16438	4.35705e-06	1.1995e-05
gene_206816	-3.27447	0.813627	-0.141435	-2.30102	-2.69239	4.81588	7.05927	4.35746e-06	1.1995e-05
gene_267793	3.90674	6.01911	7.68957	0	8.22095	6.95802	7.10484	4.36163e-06	1.19991e-05
gene_372017	5.66907	6.60336	4.29956	0	4.44782	5.0591	7.09963	4.40553e-06	1.21125e-05
gene_401692	-7.79992	-0.552402	-1.05325	-0.144136	-0.785667	8.05251	7.04554	4.44278e-06	1.22075e-05
gene_402566	-1.45699	3.1534	3.25659	-4.89056	1.76663	7.15704	7.06982	4.46889e-06	1.22718e-05
gene_86676	-4.02216	4.40051	3.4	2.74081	1.64883	6.76693	7.12172	4.55132e-06	1.24905e-05
gene_401636	-8.26558	-0.568319	-0.883608	-0.297968	-0.95713	8.55072	7.0331	4.5851e-06	1.25755e-05
gene_470174	-1.02634	1.9089	2.56265	-3.82727	0.595888	6.17755	7.0325	4.58813e-06	1.25762e-05
gene_212511	-1.71632	3.38724	2.34164	-4.55012	0.704123	6.27416	7.05114	4.63331e-06	1.26923e-05
gene_92248	-1.72759	-3.18973	-0.801701	-6.07019	-3.43543	4.86829	7.04983	4.64512e-06	1.2717e-05
gene_39770	-5.11931	3.79174	2.01974	2.08054	1.17397	6.85651	7.10508	4.6976e-06	1.28528e-05
gene_92596	2.78309	-2.06062	0.978609	-1.8872	-1.62207	5.77435	7.01753	4.72659e-06	1.29243e-05
gene_86598	-4.07929	0.865306	-1.98382	1.68156	-1.60295	7.47041	7.01266	4.77164e-06	1.30396e-05
gene_39729	-3.52894	-2.38473	0.629136	-5.41543	0.251943	5.40499	7.03413	4.78835e-06	1.30773e-05
gene_393823	-5.51656	-0.5098	-0.752912	0.207743	-0.925446	10.4204	7.00213	4.80709e-06	1.31206e-05
gene_423805	2.05317	1.94203	0.875525	-2.84895	-1.28542	4.39221	7.02725	4.85259e-06	1.32367e-05
gene_345470	-4.4297	0.153141	-0.655277	-5.75668	-2.31671	5.03457	6.99771	4.91266e-06	1.33925e-05
gene_79174	2.87592	-5.67734	1.55545	3.82106	-1.38904	9.50999	6.99607	4.92843e-06	1.34215e-05
gene_393982	-8.46531	-0.411214	-0.947819	2.01023	-2.03367	7.39509	7.07977	4.92924e-06	1.34215e-05
gene_371944	2.4932	-0.945647	0.854261	4.46811	-1.74557	5.85511	6.99027	4.98442e-06	1.35635e-05
gene_155442	-3.53084	-0.487849	0.09485	-6.73074	-2.24473	6.52336	6.98103	5.07199e-06	1.37935e-05
gene_394135	-3.69852	0.284236	0.172527	0.464375	2.2838	4.70292	7.06325	5.08669e-06	1.38251e-05
gene_469606	0.253205	-1.56478	-1.10166	-3.76754	-2.28347	3.9515	7.00076	5.10792e-06	1.38745e-05
gene_200974	4.22337	5.83126	4.38619	-1.30269	0.36183	5.89221	6.97597	5.12528e-06	1.3909e-05
gene_399505	1.77169	5.79417	5.07781	0	4.85728	4.94758	7.02078	5.12681e-06	1.3909e-05
gene_267787	2.01217	0.974113	3.41945	-4.18748	5.08629	7.37326	6.99829	5.1324e-06	1.39158e-05
gene_467948	-0.428912	-5.22617	-0.941526	-4.36834	-3.20484	4.4632	7.04008	5.13638e-06	1.39182e-05
gene_399455	-1.64532	0.803441	-1.22724	2.73383	-1.67934	5.41873	6.97289	5.15616e-06	1.39634e-05
gene_86664	-2.23751	4.99863	3.71353	1.92093	1.97067	5.57716	7.05389	5.17801e-06	1.40142e-05
gene_423791	-4.14451	-0.187003	0.382944	0.386613	-0.485362	9.26167	6.96159	5.20307e-06	1.40736e-05
gene_362451	-4.31715	-1.02768	2.59317	3.96982	2.84425	6.3645	7.04959	5.22063e-06	1.41126e-05
gene_19847	2.0339	3.66637	4.68516	-1.5521	2.4293	5.41427	6.98822	5.23347e-06	1.41388e-05
gene_79153	3.19993	-5.8763	1.14368	2.7686	-1.85066	10.3048	6.96492	5.23693e-06	1.41397e-05
gene_79111	3.80857	-5.55368	2.19294	3.26807	-1.70886	12.1234	6.95239	5.36632e-06	1.44804e-05
gene_467903	1.39195	-6.23906	-0.629949	-4.83448	-0.489523	5.82403	7.01556	5.38307e-06	1.4512e-05
gene_212681	8.46992	3.98772	6.62567	0	5.84192	6.4841	6.99529	5.38447e-06	1.4512e-05
gene_393657	-3.30981	0.649617	3.38903	-0.452184	2.06873	5.73707	7.03215	5.39677e-06	1.45365e-05
gene_464371	-5.06766	0.536929	-0.611403	-1.94335	-1.26147	4.64466	7.02677	5.45226e-06	1.46747e-05
gene_468028	-5.31396	0.711396	-0.757668	-1.13428	-3.26286	4.7421	7.02655	5.45462e-06	1.46747e-05
gene_469840	-1.59591	-0.608498	2.88602	0.980029	-0.078227	6.44835	6.94296	5.46591e-06	1.46964e-05
gene_393876	-4.00117	3.31048	2.37666	-1.77497	1.06285	5.8385	7.02266	5.49516e-06	1.47662e-05
gene_253780	-2.07987	-0.501322	-0.577899	-9.5939	-1.4301	10.9296	6.93322	5.49958e-06	1.47693e-05
gene_468069	0.0295591	0.143854	2.69687	-0.393385	0.729365	4.40738	6.93929	5.50519e-06	1.47755e-05
gene_47590	-3.11337	-1.07764	1.23469	-5.80702	-0.398623	6.01138	6.95998	5.52766e-06	1.4827e-05
gene_394043	-7.91667	-1.77892	-2.73206	-1.77134	-4.05633	5.36376	7.01881	5.53554e-06	1.48393e-05
gene_13004	1.58844	-1.39633	-0.406123	-4.09349	-0.0352476	4.52667	6.95624	5.56783e-06	1.4917e-05
gene_393987	-6.70326	-0.301362	-0.638014	2.16839	-2.34093	5.99844	7.00853	5.64497e-06	1.51147e-05
gene_393953	-8.40986	-1.42843	-1.85333	0.704245	-3.29245	6.47058	7.00641	5.66773e-06	1.51666e-05
gene_218484	3.04146	7.24392	8.11782	6.39745	4.24983	6.93771	6.94246	5.6859e-06	1.52062e-05
gene_141766	6.62677	1.97456	7.1393	0.47449	5.54713	6.21316	6.93806	5.73461e-06	1.53274e-05
gene_394241	-6.07286	-3.49324	-0.447631	-3.62704	-0.641677	5.15718	6.99868	5.75176e-06	1.53642e-05
gene_13017	0.55129	-2.78602	-0.57847	-4.57551	-0.380578	4.50959	6.93907	5.75613e-06	1.53667e-05
gene_47583	-0.982423	-1.40749	1.27747	-4.93804	-1.47648	5.32501	6.93821	5.76568e-06	1.53831e-05
gene_395503	-1.90893	-0.900491	1.47635	-4.48545	1.59021	5.40973	6.93091	5.84785e-06	1.55931e-05
gene_79123	3.91831	-4.68709	2.477	3.50376	-1.62405	11.8189	6.90746	5.85781e-06	1.56104e-05
gene_218783	-3.03302	-3.21059	-3.57342	-7.31572	-6.99748	5.90542	6.90055	5.93729e-06	1.58129e-05
gene_394117	-4.98576	1.5191	0.00910419	-1.91325	-1.96931	4.9733	6.97996	5.96059e-06	1.58589e-05
gene_219172	8.49634	6.8719	5.11477	6.23381	4.27064	6.18847	6.91804	5.9616e-06	1.58589e-05
gene_400718	-4.08211	-1.80229	-2.74014	-8.17877	-4.46378	5.48116	6.91734	6.00366e-06	1.59614e-05
gene_362293	-3.18025	-1.04999	0.712078	-5.0594	0.368386	5.23207	6.91689	6.00891e-06	1.59659e-05
gene_344346	0.44858	-0.908969	-0.359027	-4.45805	-2.20966	4.42842	6.91535	6.02686e-06	1.60042e-05
gene_101544	-9.48307	0.810084	-0.104064	-9.48307	0.12501	8.84995	7.0002	6.07904e-06	1.61333e-05
gene_233915	-1.12921	0.201408	3.45128	-0.571735	1.34538	5.4285	6.88552	6.11393e-06	1.62163e-05
gene_352381	-0.595284	4.83463	3.77586	-1.53761	3.49929	5.45772	6.88475	6.12314e-06	1.62312e-05
gene_394226	-2.92386	1.6332	3.80293	5.84808	4.51542	6.43994	6.95477	6.25355e-06	1.65671e-05
gene_361979	-4.31529	-4.25788	-0.164189	1.0024	0.76314	5.70397	6.86898	6.31442e-06	1.6717e-05
gene_266060	-5.45237	2.68563	1.77145	-8.83238	2.36125	10.0922	6.89104	6.31752e-06	1.6717e-05
gene_393973	-6.77697	-1.51116	-1.52906	0.888927	-3.3804	5.30124	6.94679	6.34931e-06	1.67912e-05
gene_40538	-0.586178	-4.72888	-1.66408	-6.62585	-2.71879	5.05019	6.88637	6.37507e-06	1.68495e-05
gene_232036	-4.32161	-1.30641	-1.20913	-5.62496	-1.22376	4.57127	6.88344	6.41137e-06	1.69355e-05
gene_39745	-4.43765	3.16236	2.68468	2.31394	0.736989	6.39012	6.9334	6.51337e-06	1.71948e-05
gene_85817	3.28133	-4.94246	1.82019	2.69544	-2.38663	9.30599	6.85025	6.54945e-06	1.728e-05
gene_219011	4.16934	3.19445	6.47222	0	4.93386	5.5464	6.89301	6.5565e-06	1.72885e-05
gene_397554	5.03126	6.99102	8.23028	0	6.11718	7.05871	6.89179	6.57195e-06	1.73191e-05
gene_267705	7.17253	5.05573	5.64507	0	3.76524	5.53893	6.8863	6.64178e-06	1.74929e-05
gene_313541	-8.00456	-0.435959	-0.944653	-0.69418	-1.57682	6.59626	6.91847	6.70139e-06	1.76396e-05
gene_304170	-2.25169	-1.61536	0.814416	-3.54834	-1.9356	4.82124	6.83814	6.7061e-06	1.76417e-05
gene_395469	-1.45324	-2.59726	0.591682	-4.0463	0.581155	4.54474	6.8596	6.71467e-06	1.76441e-05
gene_397555	4.77188	6.21708	4.01871	0	5.91544	5.05617	6.88063	6.71484e-06	1.76441e-05
gene_348171	-3.2185	0.676089	0.0884716	-3.2185	-0.242032	4.03306	6.93629	6.85891e-06	1.80121e-05
gene_1862	-4.62004	-2.99214	-0.7915	-3.06916	-2.55137	4.9389	6.82504	6.87974e-06	1.80563e-05
gene_86628	-5.73267	2.74675	3.51527	2.69208	2.83066	8.25625	6.90336	6.89732e-06	1.80919e-05
gene_219008	2.41417	4.38915	5.93221	0	4.75603	5.20405	6.86441	6.92798e-06	1.81618e-05
gene_403387	1.82513	-0.646822	-0.377879	-3.43513	-2.52148	5.0458	6.82044	6.94179e-06	1.81874e-05
gene_39744	-4.36178	3.81978	3.23203	3.71388	1.96183	6.92023	6.89874	6.95828e-06	1.822e-05
gene_218942	4.00947	4.74567	7.528	0	6.79911	6.49425	6.85939	6.99539e-06	1.83066e-05
gene_30337	0.315772	-1.3686	2.21779	-1.58481	-0.524957	4.64774	6.81588	7.00394e-06	1.83183e-05
gene_393995	-7.9306	-2.00728	-2.07372	0.0793796	-3.74672	5.78576	6.89491	7.00927e-06	1.83216e-05
gene_236020	4.06988	-4.36675	2.76548	2.28288	-1.30419	9.84363	6.81497	7.01642e-06	1.83297e-05
gene_90496	-2.54619	-1.31078	-0.196819	-4.5861	-2.81377	4.35027	6.83608	7.02797e-06	1.83492e-05
gene_267719	4.85581	3.5479	4.5669	-1.96317	0.697752	5.83101	6.83572	7.03286e-06	1.83514e-05
gene_79161	3.79624	-5.28379	2.43013	3.70474	-0.979328	9.98834	6.81125	7.06746e-06	1.84297e-05
gene_16585	-3.67388	-0.880705	-0.647781	-5.97039	-1.26958	14.9263	6.80456	7.07224e-06	1.84297e-05
gene_218991	1.98029	1.62829	4.83921	-1.21856	3.84851	5.27704	6.83263	7.07514e-06	1.84297e-05
gene_469586	-3.87173	-1.93701	0.719924	-4.27633	-1.53777	6.11831	6.80909	7.09742e-06	1.84771e-05
gene_79107	3.81024	-4.67029	2.30211	3.46383	-1.93567	11.6457	6.80479	7.15721e-06	1.86219e-05
gene_267777	0	5.85115	6.8977	4.88559	8.02053	6.48658	6.9083	7.17854e-06	1.86667e-05
gene_218943	3.5237	3.78073	6.62756	0	5.82996	5.72773	6.84258	7.22573e-06	1.87786e-05
gene_232035	-3.95642	-1.94987	-1.35365	-5.8197	-2.05273	4.52739	6.81912	7.26302e-06	1.88646e-05
gene_85833	3.68133	-5.43757	2.09018	3.37499	-1.56259	11.9862	6.79305	7.3232e-06	1.901e-05
gene_219003	4.4382	4.35108	7.32617	0	5.92874	6.24305	6.82238	7.51262e-06	1.94904e-05
gene_234089	-4.80276	1.3584	-0.0155311	-7.29768	1.78293	7.42624	6.79394	7.62664e-06	1.97749e-05
gene_401179	1.84177	3.61995	3.62432	-1.96122	0.444122	5.05785	6.78986	7.68728e-06	1.99207e-05
gene_79155	3.3585	-5.11561	1.62329	3.14633	-2.39106	11.4602	6.76753	7.69743e-06	1.99355e-05
gene_348201	-3.78148	-0.0519803	-0.214679	-5.80846	-0.241802	5.31005	6.78866	7.7052e-06	1.99442e-05
gene_401084	-0.318891	-3.33663	0.64308	-4.53786	-0.817619	4.77854	6.78813	7.71311e-06	1.99532e-05
gene_218821	-3.65573	-3.74282	-4.49673	-3.87634	-7.01572	6.90982	6.76362	7.75631e-06	2.00534e-05
gene_39773	-4.70316	3.38767	1.2187	0.959138	0.798923	5.96776	6.84055	7.77492e-06	2.00835e-05
gene_283267	3.41351	4.04966	6.31779	0	5.36332	5.51465	6.80446	7.77683e-06	2.00835e-05
gene_468390	-4.15106	-1.13853	-1.09083	-5.73572	-1.3325	4.684	6.77852	7.85823e-06	2.02793e-05
gene_398978	-1.51123	2.95136	3.52956	0.0384926	-0.581729	6.47891	6.75672	7.86167e-06	2.02793e-05
gene_68210	-2.25104	-4.13548	-1.70618	-6.62232	-3.9523	4.76656	6.77563	7.90246e-06	2.03729e-05
gene_16582	2.36022	2.1594	1.34144	3.16676	5.0618	10.424	6.75031	7.93562e-06	2.04467e-05
gene_92202	-2.46499	0.331652	2.09824	-3.35898	-1.35758	8.55756	6.74843	7.98996e-06	2.05749e-05
gene_34193	2.7529	0.0112877	-0.17527	2.68602	-1.43551	5.54154	6.74673	8.01655e-06	2.06262e-05
gene_398127	4.83522	7.07802	4.59237	0	5.96311	5.36907	6.78856	8.01903e-06	2.06262e-05
gene_469532	-1.38604	3.4899	4.50389	2.89261	2.65445	5.17638	6.8227	8.04437e-06	2.06796e-05
gene_79166	3.79779	-4.41841	2.24273	3.80748	-1.76162	10.8898	6.74273	8.07947e-06	2.0758e-05
gene_374504	3.1969	2.67023	4.01316	0	5.28889	4.49768	6.7809	8.13832e-06	2.08973e-05
gene_283470	-5.58958	1.27818	0.626962	-7.2603	1.71638	7.57389	6.75877	8.16529e-06	2.09546e-05
gene_394227	-4.6628	-1.18688	1.40603	3.50497	2.43504	5.98719	6.81244	8.20348e-06	2.10407e-05
gene_236029	1.76125	-5.13831	1.9914	3.33425	-3.3493	10.3964	6.73391	8.21979e-06	2.10705e-05
gene_91059	-0.915013	2.76224	0.703858	-3.62546	1.23754	4.87844	6.74027	8.46386e-06	2.16838e-05
gene_466982	-6.02016	-2.21434	0.590038	2.25412	0.0525549	6.06457	6.7927	8.51845e-06	2.18113e-05
gene_49540	-2.29708	0.544421	1.63753	-5.01615	0.177143	5.77968	6.73514	8.5486e-06	2.18761e-05
gene_347169	-5.97538	-2.94637	-2.89495	-1.18249	-2.38556	4.25782	6.78688	8.61365e-06	2.203e-05
gene_400302	-5.36878	-3.78416	-1.52982	1.46768	-1.80067	6.30799	6.70077	8.76972e-06	2.24165e-05
gene_267971	7.08031	4.14075	7.03379	0	7.83052	6.61603	6.74124	8.78555e-06	2.24442e-05
gene_393848	-2.88328	3.29308	3.59822	-1.3977	2.35397	5.71445	6.77334	8.83924e-06	2.25686e-05
gene_402589	4.20452	2.42014	1.34714	0.742936	0.689062	4.75806	6.69343	8.89646e-06	2.27018e-05
gene_372871	2.58405	3.92621	4.16656	0.323951	5.05676	4.50707	6.71109	8.90951e-06	2.27141e-05
gene_393917	-5.87646	1.7381	2.6791	3.35661	2.64632	7.80099	6.76908	8.91134e-06	2.27141e-05
gene_79145	3.61398	-4.97599	1.64219	1.83041	-2.11761	10.0585	6.6918	8.92483e-06	2.27356e-05
gene_362479	-3.53741	-1.12799	-0.214083	-3.53741	0.297602	4.06915	6.79531	8.9549e-06	2.27994e-05
gene_83442	0.0081203	1.22604	2.79049	-3.23844	4.35449	5.91933	6.70765	9.01733e-06	2.29453e-05
gene_86666	-5.45861	2.99529	1.66647	1.38561	0.304217	6.64877	6.76156	9.04034e-06	2.29909e-05
gene_79152	2.73323	-5.29757	1.82981	2.67828	-2.44304	9.2262	6.6826	9.08667e-06	2.30862e-05
gene_402649	0.150717	4.34921	4.79193	-0.109958	4.01177	5.36607	6.68253	9.08805e-06	2.30862e-05
gene_402831	-0.286494	2.31802	2.5878	-2.67006	-1.59326	6.64548	6.68199	9.0976e-06	2.30975e-05
gene_423803	1.01982	3.60302	3.18371	-6.22297	2.10435	8.54422	6.69932	9.16431e-06	2.32537e-05
gene_39771	-3.93784	3.72897	2.56176	2.61436	1.2545	6.07167	6.75042	9.23466e-06	2.34191e-05
gene_416178	-0.209273	1.38893	-2.37452	0.364593	-1.03863	4.90072	6.67294	9.25996e-06	2.347e-05
gene_233738	-2.52348	0.493005	-1.29213	1.6236	1.03402	4.60414	6.67184	9.27989e-06	2.35073e-05
gene_386507	-4.20567	-2.83314	0.611848	0.944713	-1.35283	5.0529	6.67088	9.29738e-06	2.35384e-05
gene_218324	-4.85356	0.162458	0.0841922	-1.77233	-0.213691	9.30513	6.66148	9.35783e-06	2.36695e-05
gene_267975	9.2091	5.08738	7.4298	0	8.05545	7.36936	6.70845	9.35965e-06	2.36695e-05
gene_232041	-0.679434	-1.7781	-1.98653	-5.32399	-2.97011	4.27086	6.68021	9.51089e-06	2.40385e-05
gene_79162	3.67509	-4.26131	1.90183	3.1258	-2.01305	10.5134	6.65888	9.51802e-06	2.4043e-05
gene_393981	-7.29078	-0.0169923	-0.579966	2.22127	-1.78301	6.59392	6.73259	9.55466e-06	2.4122e-05
gene_79110	3.44603	-5.57938	2.20471	3.25023	-1.89394	11.8557	6.64986	9.68727e-06	2.44432e-05
gene_85820	3.91742	-4.31378	2.52592	3.95236	-1.4292	10.4793	6.64556	9.76915e-06	2.46359e-05
gene_267799	6.66148	6.88735	7.89305	0	4.81587	6.83602	6.68463	9.80009e-06	2.46889e-05
gene_400316	-0.803699	1.30594	1.58684	5.33921	0.437332	6.93695	6.64389	9.80108e-06	2.46889e-05
gene_393725	-4.45868	-1.44934	0.53659	-2.60684	0.0549075	4.68499	6.71758	9.83253e-06	2.47543e-05
gene_267850	6.53092	6.87879	9.58599	0.27265	9.47295	8.55608	6.65906	9.85786e-06	2.48042e-05
gene_86655	-5.82737	3.07652	2.23104	0.695744	0.783366	7.31003	6.71574	9.8672e-06	2.48138e-05
gene_393660	-1.98431	1.01972	3.56071	0.366519	2.64676	4.94659	6.70763	1.00214e-05	2.51875e-05
gene_372865	4.77236	2.76223	3.26935	0.141277	3.45398	4.21327	6.64949	1.0043e-05	2.52277e-05
gene_141235	-2.96006	3.15705	1.56022	-6.34894	3.1286	7.95235	6.64719	1.01409e-05	2.54596e-05
gene_85828	3.62615	-5.35111	2.35517	3.30077	-1.68707	11.8923	6.62546	1.01607e-05	2.5495e-05
gene_313539	-7.22839	-0.094665	-0.895012	0.113712	-0.724434	8.48574	6.62225	1.02027e-05	2.55862e-05
gene_403525	3.54522	5.29511	3.39155	0	4.19217	4.3998	6.66279	1.02223e-05	2.56211e-05
gene_86668	-3.73573	4.05227	2.95727	2.40273	1.82338	6.19932	6.69511	1.0264e-05	2.57112e-05
gene_35688	-5.49594	-2.83454	-0.942503	-0.629255	-2.78272	4.47504	6.69467	1.02726e-05	2.57185e-05
gene_267815	3.30529	3.89149	6.59386	0.657067	7.2439	6.01668	6.63318	1.03666e-05	2.59395e-05
gene_79134	3.33929	-5.38347	2.31312	3.79473	-1.53758	11.2495	6.61479	1.0375e-05	2.5946e-05
gene_360466	-5.29508	-0.46357	-1.52201	-4.86696	-0.310083	4.54891	6.68412	1.04818e-05	2.61988e-05
gene_47555	1.6928	1.12493	1.94168	-3.86477	-1.67888	5.25288	6.62902	1.05055e-05	2.62435e-05
gene_398985	-1.35679	2.34855	2.60816	-0.859931	-2.33226	6.55981	6.60141	1.06501e-05	2.65899e-05
gene_469101	-5.59336	-2.38187	-1.75131	-2.86053	-3.10951	4.22295	6.67347	1.06976e-05	2.66936e-05
gene_401667	-3.83437	-1.08687	-0.476505	2.08343	-0.100001	4.27344	6.67296	1.07079e-05	2.67046e-05
gene_79175	3.51883	-4.92941	1.73901	3.07843	-1.86813	10.7797	6.59202	1.08475e-05	2.70379e-05
gene_468061	0.583427	1.51781	0.447427	3.88115	-1.3516	4.92859	6.58992	1.08923e-05	2.71344e-05
gene_467958	1.71831	-4.51504	1.71744	-3.6707	-0.379667	5.5364	6.64118	1.10351e-05	2.74751e-05
gene_393988	-7.42982	-0.469264	-1.43006	1.74511	-1.80308	6.25312	6.65635	1.10535e-05	2.75056e-05
gene_86656	-7.19867	0.463437	1.2763	-1.04008	-0.829048	7.36969	6.65565	1.10683e-05	2.75273e-05
gene_414487	-4.55956	-1.72063	-2.89862	-7.57836	-0.624948	5.58658	6.59897	1.11374e-05	2.76838e-05
gene_267821	4.37815	5.10799	7.7806	0	7.55184	6.82676	6.61623	1.11843e-05	2.77851e-05
gene_344511	3.99793	3.07022	4.57352	0.374447	5.28536	4.68862	6.59328	1.12034e-05	2.78173e-05
gene_349280	-2.60334	2.17213	0.906526	-3.24642	-0.974096	7.45328	6.56705	1.13019e-05	2.80465e-05
gene_267866	6.73091	6.69912	9.63636	0	9.43824	8.58368	6.60808	1.13619e-05	2.81798e-05
gene_79112	3.6505	-4.65515	2.01397	2.77727	-1.6426	9.85563	6.56192	1.15055e-05	2.85203e-05
gene_86623	-5.31686	1.26044	1.82006	2.11752	-0.130789	7.73132	6.55829	1.15876e-05	2.87079e-05
gene_233973	-3.67602	0.588346	2.19543	-2.70404	1.73383	5.24608	6.62503	1.17357e-05	2.90589e-05
gene_85826	1.49067	-5.547	1.1399	3.31393	-2.50532	8.17882	6.54961	1.17861e-05	2.91676e-05
gene_79163	3.32086	-4.63041	2.28946	3.41683	-1.50279	9.7794	6.54926	1.17941e-05	2.91715e-05
gene_219378	7.2772	7.70208	5.39719	6.44627	2.31657	5.93086	6.5657	1.1821e-05	2.9222e-05
gene_469480	-5.61788	-1.14341	-0.869055	0.0485296	-0.578416	4.87013	6.61656	1.1899e-05	2.93986e-05
gene_372009	7.88317	9.21425	7.12837	0	8.81826	7.57112	6.58321	1.19214e-05	2.94379e-05
gene_470172	-3.36846	0.863769	2.47531	1.18067	2.21073	5.28875	6.6149	1.19655e-05	2.95306e-05
gene_467955	2.11811	-4.74203	1.273	-2.0667	-1.05373	5.55154	6.5985	1.19787e-05	2.95471e-05
gene_79140	3.21594	-6.02974	2.18659	3.05154	-2.21664	11.9613	6.5382	1.20521e-05	2.97117e-05
gene_86667	-6.20094	2.67365	1.149	0.512379	0.195133	6.93908	6.60796	1.21254e-05	2.98762e-05
gene_393956	-7.2575	-1.98935	-1.98576	0.438986	-3.30669	5.38363	6.60722	1.21425e-05	2.9902e-05
gene_402231	4.19494	3.8227	5.33439	1.37137	1.98377	4.80352	6.551	1.21642e-05	2.9932e-05
gene_402430	-4.44429	-0.809753	-0.492252	-4.44429	-0.00123792	4.35785	6.63353	1.2168e-05	2.9932e-05
gene_107128	-5.43659	0.0633745	-0.40572	-7.9307	1.2557	7.46344	6.55018	1.22456e-05	3.01066e-05
gene_394058	-7.09519	-0.128986	-1.18708	0.144808	-1.58154	8.19224	6.52894	1.22565e-05	3.0117e-05
gene_219015	2.6858	3.05888	5.99129	-1.21076	5.44712	6.22967	6.54926	1.22676e-05	3.01277e-05
gene_86624	-3.47238	2.0759	2.88558	-1.0297	1.45165	5.56002	6.59918	1.23306e-05	3.02661e-05
gene_400296	-2.51339	-1.08121	1.21437	4.16742	0.00861189	6.3411	6.52295	1.24174e-05	3.04624e-05
gene_79109	3.78547	-4.80148	2.33852	3.56164	-1.59046	11.5492	6.52177	1.24461e-05	3.05162e-05
gene_267795	2.92462	3.94468	5.96247	-0.764729	2.42266	6.6943	6.51801	1.2538e-05	3.07248e-05
gene_35710	-4.97716	0.0628922	1.09476	0.399433	-1.09192	5.34903	6.58989	1.25519e-05	3.07424e-05
gene_411316	-5.1737	-1.41344	-1.18389	1.28795	-1.34365	4.55	6.58917	1.25691e-05	3.07677e-05
gene_79130	4.02728	-4.9268	2.544	3.60266	-1.6939	15.4106	6.51471	1.26193e-05	3.08738e-05
gene_393938	-4.98937	-0.216697	-0.837439	0.127846	-0.779942	9.63784	6.50744	1.26557e-05	3.0946e-05
gene_47582	-2.46533	-0.0960282	0.649433	-5.70906	-2.1312	5.53596	6.52886	1.27641e-05	3.11942e-05
gene_393936	-7.39609	-0.612657	-0.941858	-0.517302	-0.708269	10.3054	6.50206	1.28062e-05	3.12726e-05
gene_79114	3.75335	-4.35038	2.43821	3.7241	-1.91075	11.4979	6.50704	1.28101e-05	3.12726e-05
gene_79142	3.51412	-4.41437	2.0345	3.14664	-1.65881	9.67942	6.50509	1.28592e-05	3.13757e-05
gene_79160	3.81746	-5.04698	2.38829	3.55038	-1.74348	13.1095	6.502	1.29371e-05	3.15486e-05
gene_30362	-1.91669	-5.99432	-1.67804	-5.99432	-2.3447	4.50426	6.57702	1.31092e-05	3.1951e-05
gene_466983	4.72303	3.35348	4.48138	0	4.72091	4.63978	6.53029	1.32059e-05	3.21528e-05
gene_361984	-6.1377	-2.4478	-0.56978	0.545072	0.71586	5.59268	6.56334	1.32062e-05	3.21528e-05
gene_141807	8.80076	3.44723	7.20638	1.484	7.78218	7.08668	6.50761	1.32363e-05	3.22086e-05
gene_79179	3.86001	-4.68057	2.26612	3.54525	-1.55303	12.2747	6.48792	1.32988e-05	3.23431e-05
gene_469603	-2.57485	0.257888	1.46025	-2.92235	-0.0543335	5.12737	6.48616	1.33447e-05	3.24373e-05
gene_267817	3.6168	4.50437	7.12493	-1.95481	6.57861	7.97167	6.5053	1.33629e-05	3.2464e-05
gene_219025	2.01367	1.74	5.14227	-2.52089	3.60129	6.50015	6.50477	1.33767e-05	3.248e-05
gene_377471	-0.753533	-0.0845637	2.3645	-4.4172	2.05839	5.96597	6.493	1.36865e-05	3.32144e-05
gene_267727	5.06716	3.83391	4.11441	0	2.22588	4.48759	6.50286	1.39254e-05	3.3776e-05
gene_372882	1.34512	1.45984	2.75671	-2.13172	3.32839	4.81844	6.48277	1.39618e-05	3.38462e-05
gene_362307	-7.7213	-2.72441	-2.61568	-3.2835	-3.04275	5.16172	6.53223	1.40168e-05	3.39612e-05
gene_267862	6.73791	6.60378	5.03162	0	5.13694	5.49975	6.49778	1.40631e-05	3.4055e-05
gene_79133	2.92926	-4.93369	1.89255	1.88379	-2.92929	11.0283	6.45454	1.4197e-05	3.43607e-05
gene_232033	-4.21705	-1.8294	-1.78846	-6.40373	-1.55578	4.80139	6.47141	1.4274e-05	3.45199e-05
gene_141232	-6.01606	0.438826	-0.976467	-9.94758	0.539311	8.98623	6.47126	1.4278e-05	3.45199e-05
gene_92484	2.7654	2.74604	5.94485	1.10362	5.0685	5.21793	6.46294	1.44394e-05	3.48913e-05
gene_232043	-0.723465	-2.05435	-0.307517	-4.4648	-2.17818	4.28446	6.46377	1.44878e-05	3.49896e-05
gene_232038	-1.12949	-2.13156	-2.28728	-6.39308	-3.0745	4.68838	6.46241	1.4526e-05	3.50631e-05
gene_267662	6.86806	5.4076	6.04314	0	3.41398	5.61626	6.46966	1.48495e-05	3.58248e-05
gene_79137	3.34191	-5.45077	1.89524	2.82252	-1.8396	11.5339	6.4263	1.50044e-05	3.61616e-05
gene_86638	-4.83517	1.25071	-0.507713	1.18188	-1.97473	6.11484	6.42627	1.50052e-05	3.61616e-05
gene_394056	-7.06167	-0.139537	-1.07347	-0.388594	-2.02607	5.77366	6.49371	1.509e-05	3.63467e-05
gene_278203	-4.71111	-3.10908	0.485925	0.898662	0.286846	4.9171	6.49106	1.51667e-05	3.65119e-05
gene_372058	0.0482215	-0.785551	1.32258	-3.32245	3.56966	5.8458	6.41842	1.52379e-05	3.66636e-05
gene_374845	-0.709459	-0.142564	1.72872	-4.05128	-1.97916	5.32682	6.41748	1.52659e-05	3.67114e-05
gene_403579	-2.34615	0.190838	0.723457	-6.15556	-1.11925	6.02222	6.43393	1.53544e-05	3.69045e-05
gene_400278	1.25291	1.96921	4.23774	-1.9627	3.79422	5.48211	6.43361	1.53639e-05	3.69078e-05
gene_64313	2.20614	-1.5636	2.66065	-4.67995	-0.21126	6.34177	6.43319	1.53764e-05	3.69181e-05
gene_91136	-4.81788	-4.52247	-2.93229	-4.51545	-5.00987	4.59419	6.41183	1.5436e-05	3.70414e-05
gene_79156	3.70657	-4.75131	2.05901	3.45865	-1.80161	12.134	6.40622	1.56065e-05	3.74306e-05
gene_79151	3.27603	-5.64203	1.85788	3.28899	-1.48907	10.864	6.40257	1.57185e-05	3.76792e-05
gene_219002	3.75531	4.02802	6.7734	0	5.92025	5.84346	6.43846	1.5774e-05	3.77922e-05
gene_267921	8.16213	11.102	8.02855	4.38466	8.20751	8.4639	6.41474	1.58613e-05	3.79813e-05
gene_398986	-1.50029	1.96208	3.20824	-1.08156	-0.718679	7.10075	6.39744	1.58771e-05	3.7999e-05
gene_402108	5.40773	6.56715	4.46088	0	5.84385	5.25578	6.43163	1.59838e-05	3.82339e-05
gene_371901	-3.67945	-1.21913	-0.471286	-4.88612	-1.82303	4.3908	6.41025	1.6079e-05	3.84282e-05
gene_468384	-5.90903	-2.19372	-0.888725	-3.74053	-0.483833	4.92799	6.46048	1.60821e-05	3.84282e-05
gene_469440	-0.842456	0.323767	-1.72478	-4.49126	-1.24131	4.18439	6.4005	1.63873e-05	3.91367e-05
gene_39743	-5.79779	-2.19882	-0.0191633	1.74904	-1.32083	5.39546	6.45013	1.64042e-05	3.91566e-05
gene_267797	3.87349	4.66974	4.5149	0	2.15661	4.49872	6.41093	1.66375e-05	3.96924e-05
gene_470173	-3.62207	0.528799	2.19148	1.43489	1.57471	5.22957	6.44141	1.66808e-05	3.97745e-05
gene_464380	-1.07794	0.299014	-1.32392	-3.99165	0.395231	4.18979	6.3878	1.67975e-05	4.00316e-05
gene_362339	-4.4588	1.63172	0.0318674	2.45902	-0.359296	5.58039	6.36732	1.68427e-05	4.01181e-05
gene_79126	3.94129	-3.83826	2.20549	3.42189	-1.64931	11.0439	6.36692	1.68557e-05	4.01281e-05
gene_79132	3.83755	-5.09464	2.46363	3.50337	-1.3965	13.1508	6.36658	1.68671e-05	4.01339e-05
gene_218823	-5.80864	-4.72747	-3.33919	-5.21053	-5.63254	7.77704	6.36604	1.6885e-05	4.01553e-05
gene_267689	3.40813	1.14019	1.39247	-1.95738	0.840768	4.33169	6.38134	1.70102e-05	4.04318e-05
gene_402176	4.98927	5.62132	3.84409	0	4.87356	4.73141	6.39847	1.70437e-05	4.04901e-05
gene_372059	5.78042	6.94863	4.95784	0	6.68348	5.63323	6.39297	1.72262e-05	4.08819e-05
gene_86534	-4.8562	0.757411	1.88837	-3.87794	1.81331	6.02524	6.42461	1.72268e-05	4.08819e-05
gene_219337	5.17988	4.79444	8.91506	9.7002	7.83553	7.88991	6.37088	1.7277e-05	4.09796e-05
gene_79158	3.86039	-4.13695	2.48246	3.33761	-1.8549	12.3631	6.35339	1.73088e-05	4.10334e-05
gene_85834	7.17666	-2.34461	5.35307	6.07361	2.78577	10.6722	6.34832	1.74816e-05	4.14213e-05
gene_267825	6.82083	6.24335	6.70969	-0.795936	9.25223	9.18646	6.34664	1.75392e-05	4.15357e-05
gene_141222	-4.97636	0.591051	-0.666272	-7.48059	1.09032	6.98013	6.36438	1.75816e-05	4.16144e-05
gene_393926	-6.96718	-0.384657	-0.858674	-0.096081	-1.04163	9.08861	6.34157	1.76173e-05	4.16771e-05
gene_47592	-1.71427	0.356987	1.90198	-5.34988	-0.335075	6.17619	6.35884	1.77726e-05	4.20223e-05
gene_469816	0.0696971	-1.82848	-2.72605	-3.10249	-0.146278	4.35971	6.33847	1.78224e-05	4.21179e-05
gene_401706	-2.87602	5.14608	3.94713	2.88182	4.47962	6.55151	6.40089	1.80284e-05	4.25826e-05
gene_393701	-5.18862	0.708591	1.53682	-2.96239	0.162539	5.86588	6.3978	1.81354e-05	4.28129e-05
gene_79164	3.74425	-4.94686	2.17798	3.4303	-1.19974	10.9865	6.32911	1.81524e-05	4.28305e-05
gene_267846	5.80845	6.48184	8.72598	0	8.60882	7.74822	6.36195	1.82933e-05	4.31403e-05
gene_201070	-5.51874	-4.81517	-1.95936	-9.92471	-3.28512	7.16715	6.34268	1.8341e-05	4.32302e-05
gene_399526	-3.8156	0.870116	-0.144026	-3.78026	-2.84387	5.75088	6.31508	1.86589e-05	4.39566e-05
gene_402852	7.02459	4.74626	4.71347	3.76395	2.72681	5.21317	6.32908	1.87444e-05	4.41349e-05
gene_468018	-5.84186	-0.848017	-2.72993	-1.34229	-3.99075	5.24664	6.31229	1.87611e-05	4.41513e-05
gene_468413	0.533218	-0.185418	-0.472416	-4.42455	-2.64136	4.42753	6.32256	1.90743e-05	4.4865e-05
gene_398128	4.75105	6.73573	4.3938	0	5.75692	5.18381	6.3399	1.90916e-05	4.48822e-05
gene_267934	5.22945	3.65711	3.52054	0	2.90131	4.39154	6.33791	1.91655e-05	4.50325e-05
gene_267849	4.56593	3.33832	6.96203	-2.89944	5.63294	8.6197	6.31892	1.92101e-05	4.51136e-05
gene_85824	2.25265	-4.92615	2.55424	2.95685	-1.56367	8.75222	6.2987	1.92677e-05	4.52255e-05
gene_219316	-1.17981	1.22655	4.54312	4.82062	3.13391	8.54282	6.29321	1.94762e-05	4.56911e-05
gene_401696	-3.07249	3.83856	2.12777	0.314475	2.77689	5.36169	6.35925	1.95275e-05	4.57877e-05
gene_86622	-6.79764	-0.446943	-0.883424	0.021354	-0.617931	8.67178	6.28913	1.95508e-05	4.58184e-05
gene_393942	-5.05039	-0.55896	-0.718795	-0.0475238	-0.752394	9.76207	6.28207	1.9697e-05	4.6137e-05
gene_350231	3.54271	0.280014	2.9001	4.29731	4.45709	4.17999	6.30208	1.9758e-05	4.62559e-05
gene_467675	-1.20968	-1.00223	0.462148	-7.65484	1.93557	9.02954	6.28025	1.99456e-05	4.66709e-05
gene_393690	0.461196	3.2251	1.1044	-2.76429	1.5767	4.64262	6.29937	1.99563e-05	4.66717e-05
gene_86527	-6.06919	-1.5636	1.28184	-1.58778	-0.423601	6.27636	6.34748	1.99733e-05	4.66871e-05
gene_394258	-5.80195	-3.93317	-0.827595	0.301189	0.484451	8.43941	6.27652	2.01244e-05	4.70161e-05
gene_267767	1.44394	3.99791	4.98564	0.685322	6.63919	10.1753	6.27619	2.01375e-05	4.70222e-05
gene_79135	3.82455	-5.26821	2.21716	3.32808	-1.45562	13.8226	6.27275	2.02735e-05	4.73154e-05
gene_372902	-0.206709	-1.67757	1.61972	1.39583	2.78813	4.24249	6.27241	2.02873e-05	4.73231e-05
gene_422186	-3.01784	-2.6556	-1.84343	-5.44367	-1.99097	4.20522	6.28834	2.039e-05	4.7538e-05
gene_250462	-5.46874	1.0709	0.424029	-9.15207	1.63942	9.25343	6.28494	2.05257e-05	4.78297e-05
gene_312797	2.48377	-1.17415	-0.218684	-0.947599	-1.08175	5.2783	6.26427	2.06135e-05	4.80095e-05
gene_141231	-4.87235	0.737685	-1.04086	-8.56048	0.663801	7.75202	6.28227	2.06327e-05	4.80293e-05
gene_282346	1.83168	-0.763305	0.84586	-2.57246	-0.321261	4.10704	6.28175	2.06537e-05	4.80534e-05
gene_372075	5.78771	5.27929	4.60095	0	2.93335	4.85203	6.29731	2.07342e-05	4.82128e-05
gene_267776	1.63451	6.37619	7.70109	5.83972	7.65317	6.84788	6.27712	2.07436e-05	4.82128e-05
gene_393821	-5.31586	-0.159894	-0.582251	0.352884	-0.575093	9.34146	6.24659	2.11192e-05	4.90606e-05
gene_344349	1.92033	2.78371	2.79296	-2.24943	1.57237	4.81143	6.26767	2.12287e-05	4.92894e-05
gene_79128	3.69522	-4.29474	2.53081	3.62573	-1.39102	10.0518	6.24674	2.13347e-05	4.95101e-05
gene_411317	-4.10717	0.160909	0.128282	3.1078	0.110948	4.78033	6.31197	2.13819e-05	4.95942e-05
gene_369963	-1.04968	0.970525	-0.100128	3.73426	0.0245978	5.58577	6.24292	2.14953e-05	4.98316e-05
gene_393980	-5.83296	0.0382913	-0.0902962	2.42805	-1.4979	5.63355	6.30694	2.15894e-05	5.00232e-05
gene_35687	-4.49125	-1.72364	0.186606	1.04032	-1.51573	4.53735	6.30668	2.16002e-05	5.00232e-05
gene_403154	-4.17362	-2.94355	-1.95583	-8.72047	-3.75948	6.16426	6.25318	2.18369e-05	5.05265e-05
gene_267835	4.94948	3.67663	7.88709	-1.32453	6.49696	9.61032	6.23481	2.18399e-05	5.05265e-05
gene_399512	0.870756	4.44577	3.27344	-1.23093	2.8484	4.67519	6.24955	2.19918e-05	5.08518e-05
gene_47552	0.119012	0.0588167	1.17481	-5.62286	-4.08186	7.14338	6.2252	2.22559e-05	5.14362e-05
gene_248577	-5.48269	0.540926	-0.920603	-9.80654	0.744905	8.96657	6.24044	2.2386e-05	5.17103e-05
gene_79106	2.97798	-5.57496	1.68507	1.21408	-2.07776	10.0653	6.22175	2.24071e-05	5.17325e-05
gene_85510	-4.81586	-1.23324	-2.72717	-0.308255	-3.4666	4.81669	6.22054	2.24601e-05	5.18142e-05
gene_393738	-3.90467	2.39383	3.09456	-0.0992405	1.51614	6.07263	6.28608	2.24719e-05	5.18142e-05
gene_403108	-4.40668	-1.65074	-1.59622	-7.62936	-4.70014	6.55041	6.22016	2.24769e-05	5.18142e-05
gene_464428	5.21454	2.88369	4.10477	7.38873	5.66469	5.06857	6.22851	2.28082e-05	5.25509e-05
gene_393884	-4.1013	-1.29618	-3.99023	-3.01291	-2.98543	5.34119	6.20932	2.29601e-05	5.28739e-05
gene_403578	-3.5543	-0.910924	-0.346577	-6.16046	-2.19338	5.24693	6.2266	2.29987e-05	5.29357e-05
gene_228121	0.489435	-1.62491	-0.770815	2.42314	0.683038	4.31839	6.19625	2.35568e-05	5.41927e-05
gene_218976	3.34782	4.08025	6.76233	-1.82156	6.29329	7.50795	6.21271	2.36304e-05	5.43342e-05
gene_386503	-2.04665	-5.44771	-1.7073	-7.04475	-2.258	5.15282	6.21158	2.36823e-05	5.44259e-05
gene_362456	-2.54537	-0.203677	-0.240197	-2.45795	-2.92622	4.15024	6.1888	2.39036e-05	5.49065e-05
gene_469911	-2.32884	-2.78869	-0.88818	-5.36518	-2.23619	4.46164	6.20446	2.40138e-05	5.51316e-05
gene_267898	3.60794	6.70993	4.45651	2.73845	7.04353	5.53842	6.20036	2.40963e-05	5.52926e-05
gene_76848	-5.82249	-2.28798	-1.40347	-1.73155	-2.64374	4.4909	6.24908	2.41267e-05	5.53343e-05
gene_313550	1.23887	-0.601681	-0.111662	-4.28445	-1.90612	4.68434	6.18271	2.4191e-05	5.54535e-05
gene_218552	10.6631	4.8631	9.24397	11.585	7.52981	9.01887	6.19454	2.43718e-05	5.58396e-05
gene_468564	0.454352	-4.15211	-1.37729	-0.360892	0.689579	4.34976	6.22602	2.45479e-05	5.62145e-05
gene_393945	-5.30584	-0.357817	-0.652435	0.249288	-0.706316	9.85017	6.16666	2.47123e-05	5.65623e-05
gene_92241	1.18414	1.19909	0.807761	-3.17102	-3.39677	4.93975	6.16739	2.49294e-05	5.70303e-05
gene_91083	-2.67522	1.79699	-0.481699	-3.54795	-2.7727	6.60975	6.16446	2.50731e-05	5.73299e-05
gene_282355	1.77776	3.73348	2.86283	0.485224	4.33629	4.09659	6.16974	2.55811e-05	5.84405e-05
gene_400282	-5.88531	-2.46884	-1.25315	-4.67029	-2.51759	4.54383	6.21854	2.55847e-05	5.84405e-05
gene_372061	6.1004	6.69143	4.87099	0	6.25677	5.51104	6.18178	2.59418e-05	5.9226e-05
gene_253779	-2.36889	-0.533097	-0.495551	-7.88203	-1.54087	11.9558	6.14058	2.60127e-05	5.9358e-05
gene_260563	-5.24955	1.29101	0.777566	-6.93385	1.24979	7.19983	6.16174	2.61013e-05	5.953e-05
gene_79148	3.18675	-5.47563	1.72523	3.2432	-1.92068	12.4468	6.13893	2.63618e-05	6.00937e-05
gene_83416	3.0879	6.84087	4.6938	8.24401	5.79853	5.59443	6.15248	2.6458e-05	6.02826e-05
gene_340747	-0.134803	-0.246517	0.390121	-6.91059	3.08971	7.75532	6.15397	2.65002e-05	6.03481e-05
gene_267782	1.82656	3.55225	4.68234	0.0954924	6.79086	9.78669	6.13576	2.65263e-05	6.03771e-05
gene_267771	0.543938	4.85721	4.5114	1.30182	0.872263	8.28586	6.13222	2.67112e-05	6.07673e-05
gene_102978	-4.87269	2.39954	1.46422	-9.63262	2.03953	10.5876	6.14958	2.6728e-05	6.07749e-05
gene_469316	-3.33665	-2.21617	-1.6431	-6.99582	-2.30281	5.15372	6.14723	2.68507e-05	6.10231e-05
gene_79173	3.55342	-4.1864	2.52883	3.8885	-1.3703	11.0628	6.12768	2.69505e-05	6.1219e-05
gene_137849	-6.90203	-0.401357	-1.11278	0.238841	-1.21147	7.21185	6.12457	2.70019e-05	6.13049e-05
gene_369958	-2.20161	1.69924	0.246722	3.59614	0.740063	5.18171	6.12047	2.73348e-05	6.20294e-05
gene_236028	3.96488	-4.77305	2.53066	2.83639	-0.986548	11.3007	6.11673	2.75362e-05	6.24281e-05
gene_267792	-5.67825	-4.0875	-2.35942	-9.87226	-1.45733	7.23225	6.13428	2.75381e-05	6.24281e-05
gene_393949	-4.70844	-0.446017	-0.470899	0.103781	-0.651457	10.2531	6.11126	2.75564e-05	6.24381e-05
gene_267864	4.91985	5.29623	8.07633	1.41089	8.44729	7.24609	6.13038	2.76254e-05	6.25491e-05
gene_467957	0.723369	-5.04406	1.59099	-5.6672	-0.972607	7.95019	6.11494	2.76332e-05	6.25491e-05
gene_79157	3.78526	-4.09991	2.42246	3.74789	-1.54622	12.5997	6.11149	2.78212e-05	6.29431e-05
gene_365248	-0.285663	-2.55752	-1.52601	-5.17043	-2.00462	4.3529	6.12852	2.78497e-05	6.2976e-05
gene_93405	-5.18441	1.79189	0.213527	-9.94408	1.27997	9.99416	6.12773	2.78925e-05	6.30413e-05
gene_268006	1.58318	-0.137144	0.308882	-5.41146	-2.79053	5.55304	6.12555	2.80115e-05	6.32785e-05
gene_76861	-4.64604	0.152402	0.286328	-1.99533	-0.974944	5.24292	6.10741	2.80449e-05	6.33221e-05
gene_34263	2.38656	-1.89593	1.2536	-2.67052	-1.9384	6.05681	6.10586	2.81301e-05	6.34511e-05
gene_372077	6.88596	7.18128	5.32874	1.08331	7.94873	6.29716	6.12111	2.81301e-05	6.34511e-05
[truncated: 1,288 more rows]

## Sheet: FilterDeg
gene	logFC.ALC-Russia	logFC.both_alchol&HBV	logFC.HBV	logFC.NAFLD	logFC.other	logCPM	F	PValue	FDR
gene_136153	2.48595	-6.41117	-5.41089	-6.66912	-5.80968	6.20113	71.9718	6.91214e-42	1.03889e-38
gene_406921	-7.10632	-5.73672	-6.2453	-7.10632	5.78574	9.91502	70.4347	6.25907e-39	2.35185e-36
gene_429435	4.74364	-3.36845	-2.85082	-3.36845	-3.36845	5.30834	75.2363	1.50641e-37	4.24525e-35
gene_135088	2.91309	-5.0756	-4.27622	-5.0756	-4.21943	5.24684	63.4788	6.45514e-37	1.61701e-34
gene_386673	13.0336	9.04003	3.59661	5.92003	4.7497	9.89396	46.2612	4.17807e-31	4.95761e-29
gene_226476	2.32751	-4.84333	-3.1116	-5.11345	-5.11345	4.93072	38.3716	1.41748e-25	1.08329e-23
gene_381900	-12.427	-11.787	-6.02023	-12.427	-11.4621	7.74676	36.5573	7.06521e-25	5.3095e-23
gene_357478	2.481	-5.94417	-3.47916	-5.94417	-5.94417	5.61731	38.2177	2.86001e-24	2.01497e-22
gene_403388	-6.12305	-7.19969	-6.8939	-10.0232	-9.0343	5.65682	32.9157	5.28264e-24	3.55514e-22
gene_276213	-14.5704	-13.0168	-6.27876	-14.5704	-10.3469	9.78662	30.8256	6.80755e-22	4.32327e-20
gene_371898	-13.3653	-12.0698	-5.39904	-13.3653	-11.0574	8.73894	30.4867	1.04113e-21	6.34388e-20
gene_261225	-15.5462	-12.1901	-6.16868	-15.5462	-11.4446	10.7627	30.1769	1.53839e-21	9.2488e-20
gene_274384	-13.9239	-11.6774	-6.10184	-13.9239	-10.0881	9.17509	29.5817	3.27404e-21	1.91723e-19
gene_263860	-13.3413	-12.3886	-5.52067	-13.3413	-10.4496	8.69369	29.4227	4.01045e-21	2.31835e-19
gene_263848	-14.6848	-12.5183	-6.44842	-14.6848	-9.94799	9.8812	29.2814	4.80557e-21	2.74282e-19
gene_359112	-14.0283	-12.9548	-5.9221	-14.0283	-9.77325	9.30187	29.2519	4.99023e-21	2.81262e-19
gene_271115	-15.4084	-12.9729	-6.0711	-15.4084	-10.7515	10.6394	28.9477	7.37589e-21	4.10591e-19
gene_32534	-14.2159	-11.3255	-5.80283	-14.2159	-11.1238	9.50114	28.6976	1.01849e-20	5.40282e-19
gene_260578	-14.4727	-12.3064	-5.84424	-14.4727	-10.5623	9.74691	28.5843	1.17919e-20	6.11146e-19
gene_261226	-15.4589	-12.7803	-6.1035	-15.4589	-10.2265	10.6878	28.2072	1.92446e-20	9.64157e-19
gene_263857	-15.7087	-12.9978	-5.85954	-15.7087	-10.7095	10.9686	28.1572	2.05378e-20	1.01764e-18
gene_264942	-15.2695	-11.4305	-5.98831	-15.2695	-10.9377	10.5146	28.113	2.17591e-20	1.06643e-18
gene_271114	-14.9339	-12.4296	-5.96644	-14.9339	-10.3756	10.1855	28.0545	2.3484e-20	1.1386e-18
gene_274395	-14.4538	-10.7469	-6.28966	-14.4538	-9.84084	9.6722	28.0165	2.468e-20	1.18385e-18
gene_403538	-5.48354	-4.86762	-6.19808	-9.31373	-7.72824	5.25789	26.5211	3.3583e-20	1.59395e-18
gene_263829	-16.5031	-13.3318	-6.02522	-16.5031	-11.0079	11.7341	27.4662	5.08116e-20	2.36195e-18
gene_88061	-11.7002	-10.7626	-4.79476	-11.7002	-10.7211	7.29754	27.3319	6.06587e-20	2.70802e-18
gene_271117	-16.9729	-13.4554	-5.92685	-16.9729	-10.988	12.2164	27.0048	9.35527e-20	4.05562e-18
gene_32539	-15.1341	-11.8598	-6.12315	-15.1341	-9.51071	10.3664	26.5115	1.80585e-19	7.53942e-18
gene_263826	-15.2502	-11.9008	-5.79333	-15.2502	-10.4649	10.5246	26.2479	2.57164e-19	1.05414e-17
gene_385070	-12.7462	-11.0634	-4.91978	-12.7462	-10.7111	8.24957	26.2189	2.67414e-19	1.07658e-17
gene_32524	-12.3426	-10.1453	-5.47172	-12.3426	-9.2441	7.75469	25.9788	3.69564e-19	1.43652e-17
gene_359115	-13.7534	-11.3734	-5.24102	-13.7534	-10.3305	9.15348	25.5098	6.97852e-19	2.60051e-17
gene_88056	-13.5509	-13.5509	-5.61057	-13.5509	-11.1329	8.88515	26.5889	8.39608e-19	3.05306e-17
gene_99246	-15.3231	-11.9844	-5.78118	-15.3231	-9.41026	10.6021	25.0881	1.24114e-18	4.3721e-17
gene_103873	12.683	7.32379	6.12187	8.89721	6.01314	9.58311	23.9699	1.31835e-18	4.60808e-17
gene_225956	3.51692	-2.19249	-2.78251	-3.14393	-4.00291	7.31632	23.6815	1.46218e-18	5.0715e-17
gene_76033	-14.9001	-12.1294	-5.37461	-14.9001	-8.89391	10.2608	23.7757	7.64445e-18	2.51597e-16
gene_403530	-3.69316	-3.54207	-5.47573	-8.2935	-7.66745	4.84067	22.7622	8.48723e-18	2.77311e-16
gene_403308	9.49321	7.13036	2.92489	4.03001	4.26404	7.84865	22.4773	8.79362e-18	2.83217e-16
gene_394154	-8.75032	-3.60837	-6.3053	-7.85127	-3.61388	5.0926	22.6138	2.55852e-17	7.95612e-16
gene_394150	-9.27199	-6.6381	-6.21746	-5.78602	-4.18446	5.28206	22.5367	2.8631e-17	8.72278e-16
gene_218843	-4.82283	-6.08144	-7.17101	-6.0174	-10.9715	6.48766	22.6056	3.38614e-17	1.01787e-15
gene_280199	-4.363	-12.995	-6.37013	-12.995	-12.995	8.41689	23.7712	4.54925e-17	1.34951e-15
gene_219407	6.37073	2.23801	-3.25496	3.32934	2.25153	6.70266	24.9704	9.25717e-17	2.57732e-15
gene_394175	-9.54613	-6.69305	-6.22635	-5.74055	-4.34485	5.46504	21.7375	9.25984e-17	2.57732e-15
gene_394176	-9.63951	-6.24239	-6.34893	-6.27828	-4.24868	5.5366	21.4292	1.46244e-16	3.94858e-15
gene_394153	-7.89723	-6.01595	-5.92724	-5.55375	-4.62424	5.27158	20.4873	2.0837e-16	5.3688e-15
gene_394031	-10.7086	-9.25524	-3.78045	-10.7086	-8.13656	6.73085	21.1449	3.31087e-16	8.29374e-15
gene_394137	-9.29302	-5.61045	-6.09836	-6.22	-4.44051	5.2978	20.6292	4.84113e-16	1.17358e-14
gene_34241	-5.62175	-10.7148	-2.47817	-11.3865	-11.9161	9.03583	19.1061	1.91978e-15	4.20208e-14
gene_141803	9.67776	2.85266	3.85571	2.26258	5.99885	6.78533	18.8401	3.72626e-15	7.81476e-14
gene_219369	9.09404	7.67068	2.291	7.89931	4.86472	6.60098	18.6601	4.98308e-15	1.01851e-13
gene_218818	-6.02293	-5.62373	-6.29558	-5.66479	-10.0572	7.28465	17.8611	1.48117e-14	2.75975e-13
gene_206184	-3.19076	5.29587	2.46466	-3.19076	-2.20005	5.90923	18.5612	1.59276e-14	2.94335e-13
gene_218833	-6.26365	-7.33573	-6.17753	-5.45504	-9.37672	7.91844	17.5978	2.2936e-14	4.1039e-13
gene_394165	-9.25016	-6.12872	-5.41149	-7.02517	-3.92923	5.37345	17.8704	3.41622e-14	5.87929e-13
gene_218591	5.38971	9.54122	3.55385	2.40414	4.87915	6.37218	17.4528	3.57801e-14	6.11108e-13
gene_394151	-9.54169	-6.58587	-5.51296	-6.18045	-3.81817	5.59467	17.7021	4.45871e-14	7.50162e-13
gene_218819	-5.9423	-4.86482	-6.47699	-5.21318	-9.74073	7.87911	17.0441	5.78665e-14	9.59265e-13
gene_218802	-6.08943	-8.44536	-6.02951	-5.55168	-9.00374	8.30374	16.9273	7.04148e-14	1.15455e-12
gene_218829	-6.17055	-8.95914	-5.85244	-5.48802	-9.06819	8.15609	16.8854	7.55551e-14	1.23434e-12
gene_218812	-4.90567	-8.17955	-6.29542	-4.60214	-8.6823	7.77004	16.7592	9.34543e-14	1.48899e-12
gene_394143	-8.19733	-4.64381	-5.08003	-5.97703	-5.01346	4.69104	17.0584	1.24391e-13	1.94749e-12
gene_243202	-4.95599	-4.94048	-8.21152	-12.7507	-4.26354	8.35065	16.5743	1.58216e-13	2.45998e-12
gene_219367	8.36801	7.46536	2.80066	7.42978	3.50382	6.09104	16.2832	2.50761e-13	3.807e-12
gene_218832	-5.38999	-7.92022	-6.18671	-5.44163	-8.94508	8.20664	16.1343	2.69522e-13	4.02409e-12
gene_468185	-8.964	-3.17983	-4.92892	-5.14242	-7.75534	5.16131	16.5674	2.74239e-13	4.05971e-12
gene_218834	-4.93564	-7.72291	-6.098	-5.51429	-7.97852	6.53811	16.0847	2.93291e-13	4.29367e-12
gene_394145	-8.98245	-4.37181	-5.58453	-6.27136	-3.55732	5.27123	16.5054	3.03166e-13	4.42387e-12
gene_218830	-5.65594	-7.46688	-6.13166	-5.36575	-9.05463	8.43818	15.8786	4.16946e-13	5.83853e-12
gene_34290	-2.0961	-2.91294	3.08094	-7.03736	-3.75144	8.60438	15.8155	5.66242e-13	7.69032e-12
gene_218803	-5.61283	-7.05347	-6.30949	-5.10254	-9.01902	8.88035	15.64	6.27623e-13	8.39748e-12
gene_34271	-5.11475	-10.2677	-4.39144	-10.2677	-7.8169	6.19808	16.0999	6.43632e-13	8.56088e-12
gene_218824	-4.65769	-5.73176	-6.38161	-4.84358	-9.31727	8.45189	15.6101	6.60607e-13	8.73512e-12
gene_403150	-4.23129	-2.22106	-3.86423	-6.97171	-6.97171	4.3992	16.1201	8.69724e-13	1.12045e-11
gene_218831	-5.60241	-8.69783	-5.98031	-5.15522	-8.8212	8.37936	15.3947	9.57004e-13	1.22242e-11
gene_79171	6.21298	-4.67286	2.61039	5.2245	-3.41578	10.2489	15.3098	1.10799e-12	1.39942e-11
gene_218845	-5.65785	-7.73992	-6.04999	-6.48666	-8.43001	8.45147	15.2294	1.27282e-12	1.58979e-11
gene_218841	-5.32738	-7.43521	-6.7192	-5.00171	-8.68968	9.64827	15.1372	1.49304e-12	1.84948e-11
gene_394172	-10.0707	-5.71049	-5.4796	-5.18086	-3.99821	6.02088	15.5211	1.51292e-12	1.86889e-11
gene_218838	-5.08439	-7.63811	-6.52352	-5.53244	-7.52716	8.69584	15.1038	1.5818e-12	1.94342e-11
gene_394168	-7.9758	-4.20374	-5.14105	-5.75602	-4.01276	4.6354	15.4174	1.79488e-12	2.18732e-11
gene_218849	-5.54564	-7.23431	-6.07514	-4.9382	-8.62035	8.26987	15.0087	1.8653e-12	2.25486e-11
gene_359282	-5.42685	-3.66897	4.91273	-5.42685	7.76072	10.655	15.5312	1.89539e-12	2.28511e-11
gene_403104	-4.92024	-4.98554	-4.24846	-9.12195	-7.09407	5.4095	15.049	2.08685e-12	2.50923e-11
gene_359257	-3.64297	-3.11639	7.42721	-3.64297	4.82758	9.59566	14.9483	4.90302e-12	5.4587e-11
gene_218289	8.44409	8.36202	2.70684	6.6274	5.85891	6.4219	14.5235	5.03993e-12	5.56986e-11
gene_34280	-6.15985	-8.93362	-4.03139	-8.93362	-5.58722	5.24322	14.7679	5.72463e-12	6.26514e-11
gene_205576	-10.286	-5.63248	-4.04355	-5.22633	-5.40409	6.35845	14.5633	7.42987e-12	7.90124e-11
gene_470154	-4.96824	-4.96824	5.23456	-4.96824	8.37667	10.7376	15.1184	7.49344e-12	7.91743e-11
gene_96214	-2.76623	-2.0986	8.11614	-2.76623	9.53161	10.3117	14.4759	1.06721e-11	1.09116e-10
gene_34250	-4.9128	-10.4049	-2.48359	-10.4049	-10.4049	7.11631	14.9775	1.12753e-11	1.14764e-10
gene_218839	-5.75074	-8.44238	-6.28365	-5.09737	-7.874	10.0308	13.9653	1.15632e-11	1.17266e-10
gene_218850	-5.61091	-7.0322	-6.09068	-5.50634	-8.22089	8.31	13.9165	1.2604e-11	1.25733e-10
gene_394198	-6.693	-2.85198	-3.67493	-6.693	-2.12102	4.3783	14.3639	1.28476e-11	1.2788e-10
gene_34239	-5.60014	-10.0965	-2.5018	-12.329	-6.81931	8.94398	13.6826	2.22494e-11	2.09441e-10
gene_34217	-4.2752	-11.0217	-3.19268	-11.0217	-7.66798	7.35843	13.9114	2.4008e-11	2.24125e-10
gene_34238	-5.76252	-9.15509	-2.91563	-11.4471	-7.32269	7.84453	13.5989	2.57625e-11	2.40006e-10
gene_218847	-5.78159	-8.51004	-5.92508	-5.5343	-6.92632	8.47656	13.511	2.58371e-11	2.40205e-10
gene_34216	-4.70558	-10.7998	-2.44555	-10.7998	-7.37488	7.52295	13.6592	3.6773e-11	3.29641e-10
gene_293051	-10.7456	-10.1209	-3.74148	-10.7456	-2.50988	7.19155	13.6027	4.57739e-11	3.97677e-10
gene_266041	-11.0699	-3.43051	-2.9219	-2.15093	-2.94546	7.92056	13.4299	4.79098e-11	4.13841e-10
gene_212482	10.1902	4.12058	5.69101	3.00395	6.31219	7.35975	13.1982	5.11845e-11	4.37933e-10
gene_218848	-5.19342	-6.69926	-6.07435	-4.94506	-8.11046	8.82966	13.0512	5.86336e-11	4.97889e-10
gene_34269	-5.13243	-11.2252	-3.67879	-11.2252	-6.97584	7.29832	13.2989	6.78559e-11	5.69762e-10
gene_369488	-6.57081	-4.88598	-2.74441	-6.57081	-2.96187	4.35359	13.3415	7.10952e-11	5.94747e-10
gene_224132	7.152	2.84458	3.2791	4.8273	2.42928	4.92927	13.0026	7.23767e-11	6.01006e-10
gene_46740	-5.55096	-3.1036	5.76487	-4.00811	7.52129	10.9227	13.1917	7.61815e-11	6.31439e-10
gene_34218	-4.60633	-11.631	-3.27213	-11.631	-7.16469	7.88312	13.2158	7.82075e-11	6.43499e-10
gene_34264	-4.38056	-10.1561	-2.34804	-10.1561	-7.09156	6.99121	13.1618	8.57652e-11	7.00571e-10
gene_218804	-5.60461	-7.49986	-5.85641	-5.78336	-7.7369	9.34151	12.8065	9.09208e-11	7.37342e-10
gene_218851	-5.86995	-7.67935	-6.19976	-5.25608	-7.28833	10.6147	12.7649	9.79772e-11	7.87485e-10
gene_468027	-7.86164	-2.561	-3.67077	-5.25578	-7.86164	4.74961	13.4852	1.06345e-10	8.50191e-10
gene_34267	-4.51314	-11.3244	-2.36357	-10.163	-6.44861	8.37688	12.643	1.22e-10	9.58362e-10
gene_218810	-5.30084	-7.25188	-5.70242	-4.90235	-8.44644	9.09381	12.6397	1.22736e-10	9.62466e-10
gene_219440	-2.61619	-9.43632	-3.97381	-6.45069	-7.97856	5.89814	12.7409	1.49694e-10	1.15183e-09
gene_34219	-5.9049	-11.0072	-2.36132	-11.0072	-6.02418	7.75254	12.8318	1.51063e-10	1.16038e-09
gene_34245	-4.96114	-11.6115	-2.10976	-11.6115	-6.13393	8.51799	12.7966	1.60485e-10	1.21414e-09
gene_34213	-7.52387	-8.62544	-2.75861	-12.5314	-6.42427	8.97147	12.5283	1.71315e-10	1.28316e-09
gene_403121	-3.76882	-3.48927	-3.61664	-8.45118	-6.33044	5.23504	12.5216	1.73384e-10	1.2965e-09
gene_34252	-3.67697	-7.42082	-2.24842	-9.28237	-7.53614	6.30693	12.4955	1.81631e-10	1.35144e-09
gene_383412	-4.53299	-3.88521	4.00167	-4.53299	5.41027	8.00831	12.7564	1.92082e-10	1.42216e-09
gene_218837	-5.57843	-7.61187	-6.09494	-5.33518	-8.02284	10.4331	12.3578	2.04133e-10	1.49908e-09
gene_363539	-6.12208	-5.82315	3.14459	-6.12208	4.05788	8.5048	12.6865	2.16454e-10	1.58183e-09
gene_46738	-7.2081	-4.72334	3.84808	-7.2081	5.31738	10.5156	12.511	2.92349e-10	2.06939e-09
gene_34215	-3.92029	-9.33973	-2.08609	-10.3282	-6.19736	7.34463	12.2095	3.03084e-10	2.13532e-09
gene_411150	-7.07977	-4.69582	3.07361	-7.07977	4.84258	9.78255	12.4074	3.4932e-10	2.41948e-09
gene_218836	-5.67248	-7.01	-5.99953	-5.37048	-8.18615	10.5295	11.9147	4.56175e-10	3.09773e-09
gene_470155	-4.96944	-4.96944	7.46885	-4.96944	7.45038	11.3155	12.5103	4.89205e-10	3.30709e-09
gene_218844	-5.25352	-6.64499	-5.53981	-5.10918	-8.54673	8.70182	11.7936	5.68838e-10	3.80548e-09
gene_218827	-6.08635	-7.83771	-5.99507	-5.74025	-6.20536	9.79813	11.7841	5.78816e-10	3.86077e-09
gene_359279	-4.54514	-4.54514	5.27669	-4.54514	6.84482	9.34147	12.3638	6.22919e-10	4.11839e-09
gene_330660	-6.848	-4.94878	-3.41336	-6.848	-2.39669	4.42321	12.0577	6.38461e-10	4.2036e-09
gene_423789	-5.25498	-4.1208	3.67988	-3.67736	2.37884	7.64762	11.892	7.29344e-10	4.71824e-09
gene_423790	-4.83898	-4.83898	4.19972	-4.83898	5.90637	8.64786	12.2605	7.38964e-10	4.77362e-09
gene_218840	-5.52277	-6.77336	-6.20899	-4.89416	-7.79335	10.1625	11.6152	7.88063e-10	5.03311e-09
gene_406909	-6.78334	-5.11824	3.7703	-6.78334	3.06122	9.30188	11.9023	8.35894e-10	5.316e-09
gene_34212	-5.09175	-10.6068	-2.29592	-10.6068	-6.29216	7.42226	11.8012	9.04586e-10	5.69662e-09
gene_218814	-5.40677	-5.73994	-6.19305	-4.70749	-8.31303	9.8179	11.5254	9.28882e-10	5.82521e-09
gene_403156	-9.00744	-3.15375	-2.61832	-9.00744	-6.05693	5.94486	11.793	1.01063e-09	6.29413e-09
gene_34210	-5.31538	-8.958	-2.41227	-12.8727	-6.73876	9.54351	11.5355	1.02282e-09	6.34373e-09
gene_135036	-2.76864	-2.70685	-2.13205	-12.5697	-2.09413	9.9901	11.5137	1.02649e-09	6.35777e-09
gene_267861	4.71457	5.90633	2.87905	8.22674	7.35114	5.70875	11.5121	1.05148e-09	6.50107e-09
gene_34211	-4.36826	-9.79099	-2.35622	-11.7466	-6.36726	8.93427	11.4573	1.05251e-09	6.50107e-09
gene_388929	-3.08029	-3.68954	-2.8267	-12.3969	-2.76147	9.31441	11.4541	1.14424e-09	7.01003e-09
gene_34214	-4.04211	-9.40573	-2.02941	-10.8504	-6.04194	7.87477	11.3608	1.40478e-09	8.43429e-09
gene_219110	9.07179	3.84462	4.6457	7.20433	5.41502	6.40367	11.3416	1.43411e-09	8.57616e-09
gene_359256	-7.13166	-5.36003	2.42208	-7.13166	3.54647	8.87891	11.5808	1.46279e-09	8.72448e-09
gene_83456	3.35332	2.21761	4.96188	-2.00117	8.17757	7.67115	11.2896	1.59925e-09	9.4385e-09
gene_218828	-5.68405	-7.71759	-5.48863	-5.34442	-7.1975	9.86944	11.1869	1.72994e-09	1.01321e-08
gene_218800	-5.44776	-5.98968	-5.25224	-4.15719	-8.81752	8.86381	11.1754	1.76694e-09	1.03335e-08
gene_16550	-8.70948	-5.20272	-3.28975	-4.6435	-4.40183	5.40319	11.3728	1.82504e-09	1.06319e-08
gene_96213	-5.93893	-5.30684	2.2626	-5.93893	3.04926	7.44125	11.3873	2.05188e-09	1.17709e-08
gene_219432	-2.40787	-9.59678	-4.2654	-6.36331	-6.4708	6.01992	11.2115	2.24034e-09	1.28032e-08
gene_219434	-2.24752	-9.02125	-3.94417	-7.16148	-6.24407	5.65592	11.1567	2.47157e-09	1.40711e-08
gene_188507	7.0071	3.58233	2.91285	-5.31097	-2.03824	11.8931	10.9473	2.69203e-09	1.5154e-08
gene_141774	10.5256	2.62731	7.14972	2.21623	7.82446	7.9282	10.8833	3.31552e-09	1.82536e-08
gene_469888	-7.65658	-3.58876	-2.07481	-7.65658	-3.56982	5.21066	11.0663	3.60732e-09	1.97876e-08
gene_403105	-5.49937	-2.44398	-2.55621	-8.07795	-5.59827	5.34757	10.7817	4.04823e-09	2.19921e-08
gene_46714	-5.15796	-4.54097	2.63788	-5.15796	2.72682	6.84411	10.951	4.42088e-09	2.37873e-08
gene_234104	-8.86307	-5.24786	2.75761	-8.86307	2.17997	10.3886	10.8813	5.00085e-09	2.66535e-08
gene_218842	-5.61718	-7.37468	-5.67242	-5.40068	-7.39374	11.9459	10.5287	5.8508e-09	3.06759e-08
gene_218815	-5.49873	-5.05712	-5.97841	-5.04037	-7.99871	10.142	10.3838	7.66235e-09	3.8951e-08
gene_83415	2.33935	3.28603	4.81588	-3.08683	7.91953	8.49708	10.3331	9.25339e-09	4.60525e-08
gene_218835	-5.22233	-7.23301	-5.05585	-5.71978	-5.60399	7.00003	10.154	1.17691e-08	5.73074e-08
gene_218846	-5.55736	-7.18209	-5.57742	-5.31021	-6.21995	9.58803	10.1142	1.26812e-08	6.15496e-08
gene_403157	-6.17638	-3.43365	-3.26371	-9.18053	-6.13812	6.43417	10.0869	1.3344e-08	6.43511e-08
gene_85509	-4.69927	-7.06171	-5.05122	-4.21722	-4.25386	6.38655	9.93705	1.76733e-08	8.36191e-08
gene_212684	11.2808	5.63043	7.35328	4.20524	6.72491	8.43811	9.92349	1.95605e-08	9.19688e-08
gene_218825	-4.96268	-4.74509	-5.43727	-4.62411	-8.29996	9.95479	9.83062	2.15838e-08	1.00851e-07
gene_403114	-5.74597	-3.51249	-3.43817	-8.0878	-5.86656	5.49823	9.77915	2.37772e-08	1.10527e-07
gene_218536	8.93777	2.25086	5.8668	10.7076	4.71709	11.1985	9.69205	2.8013e-08	1.29204e-07
gene_218756	-3.62296	-3.55055	-6.14633	-5.22056	-5.86812	7.37753	9.66108	2.96959e-08	1.36076e-07
gene_212567	11.6071	5.95421	7.91008	3.41499	6.89335	8.7875	9.66238	3.1846e-08	1.4417e-07
gene_479425	-3.26708	3.23007	5.58679	-3.26708	5.56218	7.83724	9.81542	3.35536e-08	1.51142e-07
gene_141898	9.24331	3.41359	5.75731	2.45538	6.4745	6.71373	9.58458	3.68376e-08	1.64456e-07
gene_403123	-5.357	-4.51175	-4.42005	-9.20999	-6.42647	7.43689	9.52074	3.8695e-08	1.71728e-07
gene_267884	6.11393	9.88706	5.17798	4.57986	7.86822	7.13956	9.55208	3.91489e-08	1.73401e-07
gene_403540	-5.25591	-3.62728	-3.82167	-9.94641	-5.3565	6.51632	9.50513	3.98526e-08	1.75999e-07
gene_466984	-4.39891	-2.39624	-3.11973	-6.25154	-3.11029	4.23052	9.51197	4.26467e-08	1.86512e-07
gene_212475	10.2239	3.89633	6.85603	2.28421	7.81032	7.68732	9.50276	4.294e-08	1.87555e-07
gene_469315	-7.07067	-4.53508	-2.39278	-5.97501	-2.66631	4.7602	9.50991	5.256e-08	2.24851e-07
gene_99573	-8.20695	-3.30297	-2.38933	-5.4376	-3.31429	5.51207	9.48311	5.52074e-08	2.35284e-07
gene_219122	7.30477	3.18251	3.6736	-3.07969	4.33176	7.75092	9.18959	7.81053e-08	3.2399e-07
gene_218853	-5.48719	-6.8089	-5.33765	-5.04149	-5.80956	9.83082	9.02941	9.81565e-08	3.98011e-07
gene_218813	-4.36403	-7.38321	-5.05331	-4.70312	-5.78018	7.72503	9.02234	9.94839e-08	4.02668e-07
gene_267831	4.98576	6.81025	5.68582	2.32327	9.26077	6.87946	9.04606	1.01383e-07	4.09254e-07
gene_393768	-3.38661	2.59011	3.17408	-3.38661	2.07699	5.76327	9.06644	1.30671e-07	5.14132e-07
gene_218826	-5.27974	-6.35342	-4.7937	-5.22804	-5.97969	8.71679	8.84319	1.39915e-07	5.46213e-07
gene_219433	-2.39899	-11.0146	-3.77914	-5.97026	-5.74583	7.43607	8.91883	1.47939e-07	5.76541e-07
gene_267747	2.69289	7.01544	8.98445	3.00122	9.53238	8.15507	8.81223	1.57741e-07	6.11569e-07
gene_403532	-3.98124	-4.38919	-4.56133	-6.14	-6.7259	6.13627	8.70365	1.82586e-07	6.97876e-07
gene_212682	12.6851	7.44135	8.69514	6.29201	8.0263	9.80724	8.67569	2.04338e-07	7.74252e-07
gene_36960	-4.24024	-2.04996	-3.05026	-6.04719	-2.50238	4.23433	8.65893	2.12789e-07	8.02899e-07
gene_267749	3.64575	9.79594	6.74086	4.65909	8.82963	7.50072	8.64744	2.15592e-07	8.11439e-07
gene_79125	3.98368	-4.63104	2.1579	3.98235	-2.63026	9.67469	8.60394	2.20906e-07	8.30056e-07
gene_34227	7.76718	4.23019	5.47992	3.62853	2.71319	5.67036	8.56052	2.54287e-07	9.42138e-07
gene_401572	5.26956	3.16965	2.96185	7.46295	2.41997	5.60329	8.35494	3.5589e-07	1.28274e-06
gene_79115	3.90754	-4.85631	2.4896	3.10783	-2.32901	9.1163	8.30693	3.90232e-07	1.39095e-06
gene_267823	5.94923	5.36643	4.98525	-2.76641	8.3177	8.7317	8.31573	4.08513e-07	1.44924e-06
gene_218852	-5.78901	-7.24972	-4.84654	-5.456	-5.18607	10.1267	8.27088	4.18199e-07	1.48127e-06
gene_218539	12.1035	4.9909	9.87641	13.5765	8.64579	10.3158	8.25609	4.54044e-07	1.58951e-06
gene_340726	2.86236	3.44178	4.05008	-2.32882	6.92945	6.95315	8.25634	4.57461e-07	1.59775e-06
gene_393885	-5.22632	-2.04989	-4.43035	-2.70235	-2.66215	5.09321	8.21722	4.63605e-07	1.6167e-06
gene_80463	-8.38428	3.48536	2.26255	-8.38428	3.65487	10.4586	8.36322	4.7592e-07	1.65198e-06
gene_66485	10.2727	4.36861	8.65617	4.73467	4.28035	8.1321	8.19314	5.12021e-07	1.76641e-06
gene_141239	-7.70973	3.41026	2.16986	-7.70973	3.72992	9.76962	8.3192	5.16288e-07	1.77841e-06
gene_268703	-7.26624	5.15395	3.67367	-7.26624	4.07696	10.5208	8.30347	5.31538e-07	1.82536e-06
gene_218499	2.78243	5.94866	7.07075	5.04932	2.23727	5.97984	8.09195	6.21266e-07	2.10782e-06
gene_79122	4.06253	-4.00877	2.36798	3.81359	-2.22329	9.01269	8.01688	6.81634e-07	2.28512e-06
gene_267692	8.73353	5.58431	5.75472	2.26331	4.53842	6.30925	8.0375	6.8947e-07	2.30625e-06
gene_93422	-5.44843	3.88741	2.97168	-7.90486	4.16256	10.5415	7.96543	7.97401e-07	2.61921e-06
gene_218801	-5.50744	-6.65009	-4.90737	-4.7415	-4.9238	8.89977	7.9304	8.05277e-07	2.6388e-06
gene_39768	-2.23966	4.07415	3.72057	-2.23966	2.86234	5.43292	8.07697	8.0895e-07	2.64891e-06
gene_267972	6.56274	2.03974	4.36254	-3.10319	4.5354	7.51446	7.94937	8.22291e-07	2.6887e-06
gene_79169	3.98138	-4.86268	2.25868	3.4476	-2.03346	9.64179	7.91412	8.30954e-07	2.71309e-06
gene_464359	4.79252	2.61202	3.20458	6.98073	3.969	4.57757	7.90865	8.82453e-07	2.85846e-06
gene_469724	2.68989	2.38468	2.73665	6.0134	4.69734	4.29297	7.82041	1.04519e-06	3.33527e-06
gene_212506	-2.69916	-6.43039	-2.03115	-6.90699	-2.6875	4.85386	7.81191	1.07003e-06	3.40972e-06
gene_218806	-4.71472	-6.64098	-4.74982	-4.55871	-6.22645	10.256	7.77452	1.08797e-06	3.46446e-06
gene_267838	7.46095	7.49818	6.82478	3.14664	10.3292	7.93846	7.77582	1.13859e-06	3.60274e-06
gene_218807	-4.6813	-8.09995	-4.41014	-5.16533	-4.40423	8.11604	7.72516	1.19687e-06	3.77392e-06
gene_218548	9.68838	2.43706	7.65082	10.5146	6.84183	7.8569	7.74846	1.20002e-06	3.78118e-06
gene_89615	-6.08566	-4.49222	-2.47405	-7.5106	-3.27923	5.1587	7.64011	1.41089e-06	4.3663e-06
gene_402500	5.05515	5.70339	2.29216	2.03036	2.35477	7.10057	7.61964	1.46459e-06	4.51391e-06
gene_141238	-4.30539	3.81918	2.59182	-5.94748	3.60204	8.26113	7.63003	1.51717e-06	4.65229e-06
gene_267922	6.74938	10.6151	7.34576	2.65007	7.94838	7.91033	7.59076	1.62508e-06	4.94432e-06
gene_219436	-2.12282	-7.18745	-3.57104	-5.48305	-6.08254	6.20961	7.51213	1.80771e-06	5.45216e-06
gene_79138	3.84338	-5.414	2.1368	3.14464	-2.01208	11.3636	7.50216	1.84299e-06	5.54741e-06
gene_260604	-3.93401	-2.95744	-2.93206	-4.08202	-5.44872	4.64666	7.48074	1.92111e-06	5.76716e-06
gene_397489	7.49337	2.88321	5.83965	8.45239	3.31003	5.96923	7.47388	2.03531e-06	6.06157e-06
gene_79177	3.14094	-5.85767	2.1066	3.17615	-2.39339	9.89595	7.44232	2.06972e-06	6.14782e-06
gene_79117	3.57598	-4.07772	2.28503	3.66891	-2.59351	9.94454	7.43318	2.10673e-06	6.25334e-06
gene_212516	-3.71829	-6.00875	-2.66487	-7.92959	-3.23009	5.21805	7.4579	2.11282e-06	6.26344e-06
gene_402853	7.2789	5.2014	5.34765	4.05353	2.00973	5.49406	7.43611	2.18904e-06	6.47662e-06
gene_79121	3.98121	-5.16444	2.48812	2.88238	-2.11497	11.379	7.39318	2.27675e-06	6.7185e-06
gene_79154	3.64144	-5.60426	2.03881	3.23726	-2.23324	11.7769	7.35824	2.43647e-06	7.14308e-06
gene_283482	-2.02212	5.56906	4.21937	-4.49352	4.64913	8.3006	7.38046	2.45279e-06	7.18158e-06
gene_403001	-2.1035	3.16143	3.19882	-3.90121	2.3476	6.28862	7.32655	2.7215e-06	7.84768e-06
gene_219161	7.8941	7.60036	4.00306	7.50584	5.70881	6.12352	7.30398	2.82475e-06	8.10745e-06
gene_363686	-2.17669	-2.12553	-2.05741	-7.19828	-5.14387	5.08987	7.2594	3.09806e-06	8.83565e-06
gene_141700	7.22093	3.10782	4.01157	5.17695	6.00307	5.36307	7.25198	3.12328e-06	8.89633e-06
gene_399500	4.76294	4.28533	2.6031	6.84332	4.12446	4.59721	7.18199	3.57575e-06	1.00643e-05
gene_267687	9.10898	5.92152	6.65754	3.13987	4.79433	6.78505	7.14793	3.8192e-06	1.06829e-05
gene_218484	3.04146	7.24392	8.11782	6.39745	4.24983	6.93771	6.94246	5.6859e-06	1.52062e-05
gene_218783	-3.03302	-3.21059	-3.57342	-7.31572	-6.99748	5.90542	6.90055	5.93729e-06	1.58129e-05
gene_219172	8.49634	6.8719	5.11477	6.23381	4.27064	6.18847	6.91804	5.9616e-06	1.58589e-05
gene_86628	-5.73267	2.74675	3.51527	2.69208	2.83066	8.25625	6.90336	6.89732e-06	1.80919e-05
gene_218821	-3.65573	-3.74282	-4.49673	-3.87634	-7.01572	6.90982	6.76362	7.75631e-06	2.00534e-05
gene_219378	7.2772	7.70208	5.39719	6.44627	2.31657	5.93086	6.5657	1.1821e-05	2.9222e-05
gene_79140	3.21594	-6.02974	2.18659	3.05154	-2.21664	11.9613	6.5382	1.20521e-05	2.97117e-05
gene_362307	-7.7213	-2.72441	-2.61568	-3.2835	-3.04275	5.16172	6.53223	1.40168e-05	3.39612e-05
gene_91136	-4.81788	-4.52247	-2.93229	-4.51545	-5.00987	4.59419	6.41183	1.5436e-05	3.70414e-05
gene_267921	8.16213	11.102	8.02855	4.38466	8.20751	8.4639	6.41474	1.58613e-05	3.79813e-05
gene_218823	-5.80864	-4.72747	-3.33919	-5.21053	-5.63254	7.77704	6.36604	1.6885e-05	4.01553e-05
gene_219337	5.17988	4.79444	8.91506	9.7002	7.83553	7.88991	6.37088	1.7277e-05	4.09796e-05
gene_85834	7.17666	-2.34461	5.35307	6.07361	2.78577	10.6722	6.34832	1.74816e-05	4.14213e-05
gene_401706	-2.87602	5.14608	3.94713	2.88182	4.47962	6.55151	6.40089	1.80284e-05	4.25826e-05
gene_402852	7.02459	4.74626	4.71347	3.76395	2.72681	5.21317	6.32908	1.87444e-05	4.41349e-05
gene_267849	4.56593	3.33832	6.96203	-2.89944	5.63294	8.6197	6.31892	1.92101e-05	4.51136e-05
gene_464428	5.21454	2.88369	4.10477	7.38873	5.66469	5.06857	6.22851	2.28082e-05	5.25509e-05
gene_267898	3.60794	6.70993	4.45651	2.73845	7.04353	5.53842	6.20036	2.40963e-05	5.52926e-05
gene_218552	10.6631	4.8631	9.24397	11.585	7.52981	9.01887	6.19454	2.43718e-05	5.58396e-05
gene_83416	3.0879	6.84087	4.6938	8.24401	5.79853	5.59443	6.15248	2.6458e-05	6.02826e-05
gene_219377	7.14667	6.01938	4.44465	5.34855	2.87828	5.29046	6.10726	2.89019e-05	6.50942e-05
gene_267875	3.46644	5.84509	3.7695	3.04373	6.52016	5.09983	6.07449	3.08128e-05	6.91563e-05
gene_218553	11.097	4.49721	9.75898	11.9406	8.45203	9.48422	6.05776	3.18368e-05	7.12065e-05
gene_369492	-4.48379	-4.45178	-2.76706	-6.50275	-2.09124	5.38228	6.01348	3.37276e-05	7.52116e-05
gene_403124	-5.00862	-2.34033	-3.09828	-6.48069	-4.41366	6.10883	6.00327	3.4411e-05	7.66591e-05
gene_267869	6.80923	6.18483	10.2449	4.35366	10.2394	9.19549	6.01481	3.46258e-05	7.69862e-05
gene_219389	6.59066	6.71271	3.49305	6.38823	5.32439	5.35102	6.00386	3.53748e-05	7.8458e-05
gene_212470	8.43154	4.14917	6.19585	8.54769	5.34983	6.51722	5.96778	3.79611e-05	8.32522e-05
gene_218524	5.5379	7.5471	8.3973	6.93527	3.7145	7.22553	5.95004	3.93009e-05	8.59397e-05
gene_267755	5.10678	7.09783	7.80223	5.04425	9.5055	7.59911	5.89521	4.37518e-05	9.48446e-05
gene_218928	5.27602	6.31568	9.27548	9.82764	7.6359	8.16281	5.87317	4.56797e-05	9.8503e-05
gene_403539	-3.22063	-2.61331	-2.89781	-6.48051	-5.73028	6.35376	5.85221	4.63092e-05	9.97173e-05
gene_363623	2.68137	5.34254	2.93083	-3.03877	2.97827	6.24213	5.85597	4.74364e-05	0.000101794
gene_267848	3.43698	3.33284	6.29191	-3.51846	5.66321	8.66843	5.8423	4.87217e-05	0.000104215
gene_267806	5.94249	6.91581	9.46636	2.394	9.08323	8.37586	5.82707	4.99936e-05	0.000106683
gene_267912	3.79663	7.21486	4.84051	2.94239	6.97907	5.69365	5.81731	5.0958e-05	0.000108433
gene_219363	7.39885	6.29802	4.887	6.44625	3.01451	5.57996	5.80483	5.22176e-05	0.000110747
gene_219315	3.0891	2.22167	6.62855	6.6256	5.37405	6.7921	5.77354	5.40609e-05	0.000114388
gene_218535	10.2144	3.91154	8.86627	11.895	7.57218	11.7183	5.7489	5.67467e-05	0.000119734
gene_393879	-2.57672	4.05501	3.46252	2.17242	2.15414	5.51824	5.79689	5.76178e-05	0.000121423
gene_267957	5.50607	2.76797	3.59711	-5.62054	2.90506	9.89341	5.71103	6.11376e-05	0.000128174
gene_218554	10.9828	3.74337	9.84039	11.2864	8.73557	9.39538	5.71092	6.27619e-05	0.000131015
gene_267853	6.48631	6.50281	9.26661	-2.13677	9.02882	10.3194	5.70968	6.31577e-05	0.000131598
gene_86682	-2.93846	4.002	3.38371	4.5026	3.09116	5.9799	5.73506	6.49182e-05	0.00013483
gene_403122	-4.03661	-3.14047	-3.34203	-9.67415	-4.58694	7.53845	5.67641	6.54488e-05	0.000135807
gene_218521	5.54261	6.80514	7.58012	5.47206	3.14336	6.51169	5.68247	6.63586e-05	0.000137505
gene_219307	2.77496	4.24575	6.93449	7.99814	5.76684	6.13109	5.6792	6.6786e-05	0.000138327
gene_218537	11.3699	4.72796	10.4698	12.7985	9.48679	10.1139	5.66656	6.84598e-05	0.00014121
gene_218500	4.5987	7.08504	8.58302	6.5647	5.54426	7.33776	5.63331	7.30691e-05	0.000150031
gene_218502	4.59785	7.36783	8.78943	7.34128	5.59283	7.54253	5.6325	7.31857e-05	0.000150134
gene_218522	5.7136	7.5278	8.15722	5.88795	3.71321	7.02348	5.60487	7.72583e-05	0.000157628
gene_218490	4.92132	7.49005	8.30158	6.10059	4.29531	7.11911	5.58324	8.06051e-05	0.000163789
gene_267746	4.83904	6.24143	8.12055	5.77657	4.59997	6.87295	5.55311	8.55096e-05	0.000172743
gene_464360	5.34464	3.05356	3.00738	5.48664	4.10799	4.46681	5.54852	8.62818e-05	0.000173991
gene_218488	2.6569	6.30534	6.5634	4.55989	3.68919	5.69902	5.54235	8.73318e-05	0.000175559
gene_218547	9.5905	3.53817	8.60542	10.9082	8.04829	8.3457	5.54132	8.75093e-05	0.000175837
[truncated: 163 more rows]

## Sheet: Gost
Query	KO	Definition	Score	Second best
[truncated: 226 more rows]

[truncated: 11 more sheets: Koaform, Blast, allKo, Kegg_input_R, KeggAbundance, KeggSpesific, Pathway, eggnog, pfam, pfamT, cog]
