# Supplementary material for: Investigation and characterization of human gut phageome in advanced liver cirrhosis of defined etiologies
Source: Gut Pathog. 2022 Feb 15;14:9. doi: 10.1186/s13099-022-00482-4 (PMC8845349; doi:10.1186/s13099-022-00482-4)
Supplement: Supplementary file 2 — Additional file 2. Scripts and Commands: All codes and scripts used in this study are available at https://github.com/Naseri1374/phageome-in-liver-cirrhosis. All information about each group including filtered genes (with FDR above 0.01), GhostKOALA and BlastKOALA results, specific KEGGs, pfam, cog, and eggnog results, and specific metabolic pathways are presented. [file 13099_2022_482_MOESM2_ESM.xlsx]

## Sheet: genes
gene	logFC.ALC-China	logFC.ALC-Russ	logFC.both	logFC.NAFLD	logFC.other	logCPM	F	PValue	FDR
gene_167808	-0.11547	6.92785	-0.11547	-0.11547	-0.11547	4.57495	99.2525	1.87753e-42	4.71222e-39
gene_204779	1.22093	-11.5174	-0.117035	10.0386	-0.151262	16.7541	78.4106	2.09014e-42	4.71222e-39
gene_136153	5.41089	7.89684	-1.00028	-1.25823	-0.398789	6.20113	71.9718	6.91214e-42	1.03889e-38
gene_252922	-0.535511	8.42106	-0.535511	-0.535511	-0.535511	5.95316	94.5191	1.53838e-41	1.73414e-38
gene_224183	-0.382212	8.19315	2.52934	6.55066	-0.382212	5.79243	76.4412	1.75084e-40	1.34766e-37
gene_218931	0.481258	-11.9907	-0.0570765	9.35609	-0.263528	16.5567	72.649	1.79329e-40	1.34766e-37
gene_350493	-0.157579	-12.2834	-0.0832257	8.97014	-0.190515	16.473	71.8264	3.45178e-40	2.22344e-37
gene_359274	-0.363317	-0.363317	2.60915	-0.363317	11.1809	8.58017	75.847	5.77965e-40	3.25755e-37
gene_450137	-0.11576	6.61597	-0.11576	-0.11576	-0.11576	4.40591	94.2927	7.79808e-40	3.90684e-37
gene_218876	0.763291	-6.80948	-0.200492	9.26016	-0.248731	16.212	64.7377	1.01145e-39	4.56065e-37
gene_1678	-0.512996	8.19262	-0.512996	0.539553	1.10907	5.7755	68.8199	6.04742e-39	2.35185e-36
gene_406921	6.2453	-0.861021	0.50858	-0.861021	12.031	9.91502	70.4347	6.25907e-39	2.35185e-36
gene_1673	-0.275156	7.53773	-0.275156	-0.275156	1.78616	5.11381	70.5835	8.81693e-39	3.05812e-36
gene_39573	-0.717347	8.33916	-0.717347	2.15293	0.274191	6.07214	65.5248	9.28675e-38	2.93525e-35
gene_219370	0.950927	-2.51799	-0.17078	10.0535	-0.322242	14.2598	59.9697	9.76463e-38	2.93525e-35
gene_429435	2.85082	7.59445	-0.517633	-0.517633	-0.517633	5.30834	75.2363	1.50641e-37	4.24525e-35
gene_99550	0.430785	-9.56172	-0.131509	9.08038	-0.325183	13.8596	63.3059	4.16258e-37	1.10406e-34
gene_135088	4.27622	7.18931	-0.799379	-0.799379	0.0567948	5.24684	63.4788	6.45514e-37	1.61701e-34
gene_426489	-0.314921	6.09437	-0.314921	-0.314921	-0.314921	4.306	75.6184	9.19769e-37	2.18276e-34
gene_107290	-0.406642	7.02769	-0.406642	-0.406642	-0.406642	4.84121	74.3475	2.06917e-36	4.66493e-34
gene_13231	-0.272503	6.57479	-0.272503	1.11883	-0.272503	4.50896	70.4449	2.95678e-36	6.24953e-34
gene_205448	0.151786	-7.95961	-0.0119044	9.01383	-0.0199316	12.198	61.0383	3.04923e-36	6.24953e-34
gene_1675	-0.509086	6.73653	-0.509086	0.355692	0.46271	4.74656	58.9334	2.89795e-35	5.68124e-33
gene_77748	1.88222	-8.97551	-0.411865	8.72858	-0.189995	12.9406	58.0231	4.63632e-35	8.71048e-33
gene_103820	-1.49465	10.6358	-1.49465	2.16101	-1.49465	8.92732	66.0818	6.63519e-35	1.19672e-32
gene_363080	-0.895879	8.35593	-0.895879	1.28559	-0.895879	6.23475	65.1367	1.3265e-34	2.30045e-32
gene_218678	-0.394628	-1.81572	-0.37886	8.95433	-0.493754	12.6787	52.0375	3.22754e-34	5.39e-32
gene_162925	-3.02599	7.71055	-3.98288	-4.2854	0.288898	8.81534	52.4689	6.10392e-34	9.82948e-32
gene_1670	-1.46356	8.06959	-1.46356	1.06771	-0.0698166	6.48845	54.8393	1.2613e-33	1.9611e-31
gene_468104	-0.355517	7.92752	-0.355517	2.16358	2.27976	5.48154	54.4639	1.79787e-33	2.7022e-31
gene_1672	-0.715523	7.0875	-0.715523	-0.715523	-0.715523	5.09779	61.864	1.07056e-32	1.55715e-30
gene_218546	-0.502744	7.56885	-0.502744	7.59457	-0.502744	5.62291	58.1101	2.87795e-32	4.05521e-30
gene_468582	-1.6445	7.66085	-1.6445	-0.215163	-0.0201826	6.29035	51.4075	3.41065e-32	4.62523e-30
gene_1674	-0.715723	7.15368	-0.715723	-0.217354	-0.715723	5.14543	57.8691	3.48764e-32	4.62523e-30
gene_155444	1.44952	-11.7634	-0.206564	7.27944	0.0189708	14.3736	50.4949	6.18911e-32	7.97334e-30
gene_403370	0.683986	8.29746	1.62983	2.5388	-1.81142	7.02036	50.5969	1.2034e-31	1.50726e-29
gene_196424	1.75219	-12.2316	-0.323624	7.20496	0.282524	14.7845	49.4457	1.77322e-31	2.16093e-29
gene_386673	-3.59661	9.437	5.44343	2.32342	1.15309	9.89396	46.2612	4.17807e-31	4.95761e-29
gene_359273	-2.22601	-2.22601	2.09154	-2.22601	11.3039	10.5612	50.9875	5.48745e-31	6.34434e-29
gene_273865	0.960389	-10.7276	-0.459405	7.09297	-0.318342	13.1558	47.3246	1.54999e-30	1.74723e-28
gene_103821	-2.79741	10.1718	-2.79741	2.9365	-2.79741	9.75523	53.4602	1.71806e-30	1.88945e-28
gene_356806	-1.52723	6.58015	-1.52723	-1.52723	-1.52723	5.28948	55.0633	1.89946e-30	2.03921e-28
gene_23162	-0.434731	6.88561	-0.434731	1.48758	2.23935	4.83084	47.1578	2.53794e-30	2.6613e-28
gene_103814	-0.823764	7.97612	-0.823764	4.61184	-0.823764	5.89103	51.9208	4.99109e-30	5.11473e-28
gene_14298	-1.3041	7.4205	-1.3041	-0.156172	1.1018	5.81922	45.9662	8.47833e-30	8.49528e-28
gene_189333	0.536733	-11.3943	-0.3221	6.51781	-0.309109	13.3152	45.055	1.67764e-29	1.64445e-27
gene_45873	-3.6149	6.88778	-2.66422	-3.42257	0.872442	7.41	42.9471	1.7938e-29	1.72091e-27
gene_393990	2.33933	1.19168	6.04009	9.69312	-0.493411	7.72878	41.7202	3.70784e-29	3.48306e-27
gene_224197	-2.33366	7.81302	0.247774	2.0137	-2.33366	7.04755	45.5566	5.2122e-29	4.79629e-27
gene_99571	-0.297509	-7.71657	-0.143344	7.43208	-0.365032	10.4601	43.6941	7.22628e-29	6.51666e-27
gene_403356	-0.555317	6.35183	4.67984	-0.555317	-0.555317	4.69549	44.074	9.2157e-28	8.14776e-26
gene_219079	1.17019	-2.4325	-0.428109	7.55439	-0.257141	13.1776	38.8983	1.13461e-27	9.83837e-26
gene_205449	0.71307	-11.2981	-0.0671658	5.97611	-0.290633	12.7817	40.8486	1.66241e-27	1.4143e-25
gene_218545	-1.85514	8.0251	-1.85514	9.14633	-1.85514	7.53506	45.2627	2.29034e-27	1.91243e-25
gene_79830	-1.02788	6.52459	-1.02788	0.554101	-1.02788	4.82859	44.606	4.76367e-27	3.90534e-25
gene_362332	0.739491	-2.69156	-1.81856	8.04867	2.3464	6.338	39.017	1.43401e-26	1.15463e-24
gene_350494	0.136478	-11.7633	-0.0251543	5.69659	-0.340434	13.0177	38.6363	2.06394e-26	1.63269e-24
gene_212468	-3.04276	7.37824	-1.94288	-3.04276	1.38869	7.33741	36.822	6.59016e-26	5.12328e-24
gene_226476	3.1116	5.43912	-1.73173	-2.00185	-2.00185	4.93072	38.3716	1.41748e-25	1.08329e-23
gene_381900	6.02023	-6.40676	-5.76676	-6.40676	-5.44183	7.74676	36.5573	7.06521e-25	5.3095e-23
gene_212586	-2.51276	7.26265	-2.51276	-2.51276	1.45991	6.759	36.4242	9.30058e-25	6.87481e-23
gene_135041	1.27319	-1.75346	-0.160034	6.89598	-0.169276	13.8897	33.6037	9.99983e-25	7.27245e-23
gene_218623	1.47176	-1.27275	-0.350118	7.51961	-0.104464	11.4414	33.5744	1.03955e-24	7.44023e-23
gene_357478	3.47916	5.96016	-2.465	-2.465	-2.465	5.61731	38.2177	2.86001e-24	2.01497e-22
gene_212350	-3.00455	6.53575	-3.00455	-3.00455	-0.327727	6.5441	35.4476	3.01373e-24	2.0906e-22
gene_218422	0	11.189	0	0	0.976921	7.9873	57.3782	3.84364e-24	2.6259e-22
gene_403388	6.8939	0.770854	-0.305791	-3.12928	-2.1404	5.65682	32.9157	5.28264e-24	3.55514e-22
gene_403359	-0.797802	5.96445	3.42861	-0.531744	1.25427	4.58671	32.4537	8.90632e-24	5.90567e-22
gene_224187	-2.74958	6.39786	0.176824	2.00283	-1.2209	6.20792	31.0461	5.65312e-23	3.69419e-21
gene_468137	2.55161	5.38738	2.09782	3.14137	-0.773725	4.75444	28.9768	5.62245e-22	3.62166e-20
gene_276213	6.27876	-8.29167	-6.73799	-8.29167	-4.06813	9.78662	30.8256	6.80755e-22	4.32327e-20
gene_369493	-0.460386	5.31898	-1.19221	-3.08924	-1.41089	5.5533	29.109	8.93161e-22	5.59342e-20
gene_85823	3.12176	8.27148	-2.60079	-3.1072	2.11121	10.2184	28.6811	9.83809e-22	6.0767e-20
gene_371898	5.39904	-7.96628	-6.67077	-7.96628	-5.65837	8.73894	30.4867	1.04113e-21	6.34388e-20
gene_261225	6.16868	-9.37748	-6.0214	-9.37748	-5.27595	10.7627	30.1769	1.53839e-21	9.2488e-20
gene_468683	1.63638	6.23114	-2.42226	-5.44627	0.210374	9.25652	27.9054	2.77754e-21	1.64788e-19
gene_274384	6.10184	-7.82201	-5.57552	-7.82201	-3.98623	9.17509	29.5817	3.27404e-21	1.91723e-19
gene_263860	5.52067	-7.82064	-6.86795	-7.82064	-4.92889	8.69369	29.4227	4.01045e-21	2.31835e-19
gene_263848	6.44842	-8.23635	-6.06987	-8.23635	-3.49958	9.8812	29.2814	4.80557e-21	2.74282e-19
gene_359112	5.9221	-8.10618	-7.03273	-8.10618	-3.85115	9.30187	29.2519	4.99023e-21	2.81262e-19
gene_271115	6.0711	-9.33731	-6.90184	-9.33731	-4.68043	10.6394	28.9477	7.37589e-21	4.10591e-19
gene_39615	0	7.84534	0	0.498381	2.40241	5.13937	40.5941	7.59002e-21	4.17358e-19
gene_345469	0.337618	-3.2324	-2.00531	5.67466	-0.0777834	5.69026	27.1463	7.73978e-21	4.18969e-19
gene_16717	-1.82619	4.43318	-1.5488	-0.696252	-2.53286	4.97247	27.1846	7.80515e-21	4.18969e-19
gene_32534	5.80283	-8.41306	-5.52263	-8.41306	-5.32097	9.50114	28.6976	1.01849e-20	5.40282e-19
gene_411307	6.28065	0.0546682	2.34503	7.26146	2.94428	5.43919	26.9535	1.14416e-20	5.99888e-19
gene_260578	5.84424	-8.62844	-6.46216	-8.62844	-4.71806	9.74691	28.5843	1.17919e-20	6.11146e-19
gene_135094	1.27148	-2.52846	-0.276375	6.06108	-0.107919	13.6128	26.7611	1.33685e-20	6.84985e-19
gene_218729	3.34614	5.23102	-0.462446	5.96444	0.250367	5.09207	26.6839	1.63743e-20	8.29572e-19
gene_261226	6.1035	-9.35541	-6.67678	-9.35541	-4.12296	10.6878	28.2072	1.92446e-20	9.64157e-19
gene_263857	5.85954	-9.84912	-7.13825	-9.84912	-4.84994	10.9686	28.1572	2.05378e-20	1.01764e-18
gene_264942	5.98831	-9.28115	-5.44214	-9.28115	-4.94944	10.5146	28.113	2.17591e-20	1.06643e-18
gene_271114	5.96644	-8.96742	-6.4632	-8.96742	-4.40914	10.1855	28.0545	2.3484e-20	1.1386e-18
gene_274395	6.28966	-8.16413	-4.45726	-8.16413	-3.55118	9.6722	28.0165	2.468e-20	1.18385e-18
gene_403538	6.19808	0.714542	1.33047	-3.11565	-1.53016	5.25789	26.5211	3.3583e-20	1.59395e-18
gene_225929	-3.01798	5.63345	-3.01798	1.75978	-3.01798	5.73222	29.3646	4.21125e-20	1.97797e-18
gene_263829	6.02522	-10.4778	-7.30661	-10.4778	-4.98265	11.7341	27.4662	5.08116e-20	2.36195e-18
gene_468549	3.84389	4.11791	-0.508481	1.75129	5.41394	4.46651	26.7591	5.35399e-20	2.46338e-18
gene_261785	0.904681	5.33586	-2.24877	1.37604	-0.497374	5.05096	26.7349	5.53569e-20	2.52126e-18
gene_401198	1.65011	4.85993	-1.82409	0.862655	-1.82409	4.52105	28.55	5.68799e-20	2.56472e-18
gene_88061	4.79476	-6.9054	-5.96783	-6.9054	-5.92634	7.29754	27.3319	6.06587e-20	2.70802e-18
gene_149753	-4.35471	6.34455	-4.35471	0.289972	-4.35471	7.54623	28.8607	7.63452e-20	3.37491e-18
gene_248571	5.59499	1.69431	6.3046	-1.32561	7.08412	6.27073	25.9355	7.84182e-20	3.43289e-18
gene_271117	5.92685	-11.046	-7.5286	-11.046	-5.06117	12.2164	27.0048	9.35527e-20	4.05562e-18
gene_217929	-2.31552	5.22007	-2.31552	-0.0930701	-2.31552	4.97056	28.6753	9.51492e-20	4.05562e-18
gene_394119	-0.83408	-3.30855	7.21758	-3.30855	3.07696	7.27611	26.9905	9.53418e-20	4.05562e-18
gene_75887	3.4829	0.598251	3.37165	8.60544	0.934275	7.7739	25.226	1.44722e-19	6.0986e-18
gene_32539	6.12315	-9.01095	-5.73667	-9.01095	-3.38756	10.3664	26.5115	1.80585e-19	7.53942e-18
gene_340758	-3.2589	-0.565456	2.05893	-3.2589	6.30662	6.83029	25.5621	1.9914e-19	8.23783e-18
gene_263826	5.79333	-9.45692	-6.10748	-9.45692	-4.6716	10.5246	26.2479	2.57164e-19	1.05414e-17
gene_141772	-0.532328	5.27724	0.233763	-1.74602	5.94464	5.69589	25.1015	2.62815e-19	1.0676e-17
gene_385070	4.91978	-7.82642	-6.1436	-7.82642	-5.79135	8.24957	26.2189	2.67414e-19	1.07658e-17
gene_403353	1.00119	4.62048	2.92942	-1.59486	-1.59486	4.40513	26.4047	2.98639e-19	1.19165e-17
gene_403364	1.85565	5.65233	2.34544	-0.399216	0.679109	4.8587	24.6241	3.44755e-19	1.3636e-17
gene_212609	-3.44231	5.80965	-3.44231	-3.44231	0.721858	6.3539	26.0992	3.61288e-19	1.41656e-17
gene_32524	5.47172	-6.87085	-4.67357	-6.87085	-3.77238	7.75469	25.9788	3.69564e-19	1.43652e-17
gene_77099	-4.06103	3.97482	-3.01373	-2.93281	-3.38689	5.42171	24.7988	3.88429e-19	1.49694e-17
gene_218713	0.932535	4.83055	-1.24422	6.6265	3.0801	4.92756	25.3286	3.94196e-19	1.5063e-17
gene_362334	0.598361	-3.22742	-1.38514	6.2225	1.87131	5.51204	25.4841	4.30346e-19	1.63061e-17
gene_141899	-1.37017	5.25162	0.464646	-1.37017	4.79311	4.92913	24.817	5.8001e-19	2.17939e-17
gene_359115	5.24102	-8.51237	-6.13236	-8.51237	-5.08953	9.15348	25.5098	6.97852e-19	2.60051e-17
gene_337752	-2.75197	4.53084	-0.663209	1.51225	-1.89965	4.89709	24.3173	7.68062e-19	2.83868e-17
gene_346860	8.02904	-2.82063	5.69994	-2.82063	6.46354	7.51449	25.3972	8.13485e-19	2.98212e-17
gene_88056	5.61057	-7.94033	-7.94033	-7.94033	-5.52235	8.88515	26.5889	8.39608e-19	3.05306e-17
gene_141705	-1.44782	5.47951	0.937663	-1.44782	5.08682	5.14495	24.5316	8.76291e-19	3.16096e-17
gene_464336	0.640379	-12.6481	-0.27203	3.71636	-0.299936	12.6782	24.859	8.90217e-19	3.1857e-17
gene_111854	0	8.33952	0	0	0	5.44777	60.353	1.0539e-18	3.74175e-17
gene_99246	5.78118	-9.54189	-6.20322	-9.54189	-3.62908	10.6021	25.0881	1.24114e-18	4.3721e-17
gene_103873	-6.12187	6.56109	1.20191	2.77533	-0.108733	9.58311	23.9699	1.31835e-18	4.60808e-17
gene_225956	2.78251	6.29943	0.590018	-0.361419	-1.2204	7.31632	23.6815	1.46218e-18	5.0715e-17
gene_224133	-2.8636	4.51992	-1.49118	2.00664	-2.8636	4.95157	25.0543	1.69633e-18	5.83874e-17
gene_212322	0.384986	6.55199	0.599745	-3.72794	2.78678	7.33128	23.659	2.201e-18	7.51841e-17
gene_212823	-4.15884	4.71531	-3.34667	-4.15884	0.459786	6.09959	23.5345	3.76017e-18	1.27478e-16
gene_137684	6.53696	-3.17212	6.58327	-3.17212	7.33438	8.22467	24.2126	4.15485e-18	1.39808e-16
gene_173229	-4.50305	5.93333	0.223218	-6.63704	-3.32325	9.43081	23.1412	4.79255e-18	1.60071e-16
gene_386421	5.49862	3.51044	-4.56715	-4.56715	-2.49676	6.32834	23.7376	5.99706e-18	1.98829e-16
gene_76033	5.37461	-9.52554	-6.75482	-9.52554	-3.51931	10.2608	23.7757	7.64445e-18	2.51597e-16
gene_403530	5.47573	1.78257	1.93366	-2.81777	-2.19172	4.84067	22.7622	8.48723e-18	2.77311e-16
gene_79168	3.37492	3.93528	-0.42473	6.697	-2.05454	6.57973	22.5089	8.69656e-18	2.82106e-16
gene_403308	-2.92489	6.56832	4.20547	1.10512	1.33915	7.84865	22.4773	8.79362e-18	2.83217e-16
gene_468706	-0.635251	5.25821	-5.00018	-8.4714	0.433286	10.6755	22.4994	1.23478e-17	3.94866e-16
gene_99446	1.26757	-7.95583	0.169219	4.84247	-0.0969473	8.71042	22.9214	1.43659e-17	4.56169e-16
gene_75889	7.96951	3.8253	2.47783	7.94935	1.44326	7.5945	22.1605	1.50582e-17	4.74809e-16
gene_224125	-2.46212	4.47471	-0.821691	2.16317	-2.46212	4.67697	23.2708	1.97504e-17	6.18435e-16
gene_394154	6.3053	-2.44501	2.69693	-1.54596	2.69142	5.0926	22.6138	2.55852e-17	7.95612e-16
gene_206205	-4.1217	-4.1217	3.47622	-4.1217	-3.54895	5.08833	23.1999	2.62234e-17	8.09871e-16
gene_362300	-3.4887	-4.85743	-3.20433	5.60573	0.133153	6.2621	22.5632	2.75428e-17	8.44834e-16
gene_394150	6.21746	-3.05452	-0.42064	0.431439	2.033	5.28206	22.5367	2.8631e-17	8.72278e-16
gene_401565	-0.184796	-3.55892	-1.29766	6.07626	1.3177	5.62668	22.5134	2.96195e-17	8.96338e-16
gene_218843	7.17101	2.34819	1.08957	1.15361	-3.80049	6.48766	22.6056	3.38614e-17	1.01787e-15
gene_374648	-10.5479	-9.64978	-6.95178	-10.5479	-7.17757	9.00618	21.9526	3.97531e-17	1.18706e-15
gene_280199	6.37013	2.00713	-6.62486	-6.62486	-6.62486	8.41689	23.7712	4.54925e-17	1.34951e-15
gene_403309	-1.92187	6.54453	4.61826	1.74165	1.85657	7.63825	21.3388	5.17407e-17	1.52199e-15
gene_212594	-3.48279	4.95533	-3.48279	-3.48279	0.176291	5.73595	22.5013	5.19819e-17	1.52199e-15
gene_188669	1.04782	6.05506	-0.20488	-6.56178	-3.43561	9.50253	21.3637	7.20159e-17	2.09497e-15
gene_206226	-3.79166	-3.79166	3.54422	-3.79166	-2.81606	4.90097	22.4531	7.44225e-17	2.1511e-15
gene_141724	-1.08364	4.83751	2.4416	-1.08364	4.58829	4.65451	21.4568	8.42913e-17	2.42082e-15
gene_206128	-4.62643	-4.62643	3.45276	-4.62643	-3.78323	5.43015	22.3512	8.59005e-17	2.44086e-15
gene_326481	7.95773	0.86666	5.90891	-3.68025	6.01318	8.17762	21.2484	8.60717e-17	2.44086e-15
gene_99547	0.52168	-8.30587	-0.308035	4.50818	-0.413577	8.77651	21.6632	9.17011e-17	2.57732e-15
gene_219407	3.25496	9.62569	5.49297	6.5843	5.50649	6.70266	24.9704	9.25717e-17	2.57732e-15
gene_394175	6.22635	-3.31978	-0.466702	0.485805	1.8815	5.46504	21.7375	9.25984e-17	2.57732e-15
gene_219076	-2.64908	4.71923	-0.946083	-2.64908	0.453635	4.85737	21.3763	9.52803e-17	2.6357e-15
gene_16757	2.7981	5.04837	-1.8815	-1.8815	1.6414	4.72807	21.7992	9.83169e-17	2.70311e-15
gene_219074	-3.23682	4.942	-1.44276	-3.23682	1.11644	5.4719	21.3224	1.03444e-16	2.82684e-15
gene_212606	-3.57276	5.26537	-3.57276	-3.57276	1.40014	6.08533	21.9663	1.1174e-16	3.03515e-15
gene_394176	6.34893	-3.29058	0.106539	0.0706492	2.10025	5.5366	21.4292	1.46244e-16	3.94858e-15
gene_141733	1.53829	5.62796	1.60246	-1.60364	4.91553	5.28457	20.8226	1.66805e-16	4.47692e-15
gene_398034	-2.83055	0.620789	4.247	-2.83055	-1.48714	4.73772	20.9983	1.69805e-16	4.53048e-15
gene_34289	-8.43984	-4.86381	-7.02102	-9.14197	-8.17586	7.64459	20.7851	1.76847e-16	4.6906e-15
gene_141728	-1.77584	3.75406	-0.132451	-1.77584	4.66235	4.81382	20.9611	1.7978e-16	4.74053e-15
gene_206151	-4.93356	-4.93356	3.26451	-4.93356	-3.94559	5.56053	21.8075	1.8541e-16	4.86054e-15
gene_219132	-2.99145	5.18613	-0.44471	-2.99145	1.10733	5.4354	20.9047	1.96017e-16	5.10892e-15
gene_326460	-4.37531	-4.37531	5.15246	-4.37531	6.0311	7.99527	21.7347	2.05672e-16	5.32975e-15
gene_394153	5.92724	-1.96999	-0.088709	0.373494	1.30299	5.27158	20.4873	2.0837e-16	5.3688e-15
gene_206082	-4.92612	-4.92612	3.53579	-4.92612	-3.03342	5.70363	21.6255	2.40297e-16	6.15626e-15
gene_206020	-5.28226	-5.28226	3.48479	-5.28226	-3.94302	5.97348	21.5253	2.77253e-16	7.06291e-15
gene_400221	4.72721	3.15213	-3.31323	-3.31323	-3.31323	4.95693	22.349	2.93786e-16	7.44202e-15
gene_218634	-2.30906	3.55541	-3.92979	-3.57457	-3.10225	5.10044	20.772	3.11481e-16	7.84619e-15
gene_394031	3.78045	-6.92819	-5.47479	-6.92819	-4.35611	6.73085	21.1449	3.31087e-16	8.29374e-15
gene_212486	-3.212	4.47189	-3.212	-3.212	0.432031	5.22626	21.1008	3.91316e-16	9.7483e-15
gene_206167	-5.4297	-5.4297	2.70875	-5.4297	-5.07757	5.65717	21.1797	4.55073e-16	1.12743e-14
gene_306428	-2.63372	1.07836	-2.63372	6.04997	5.44492	5.99486	20.7103	4.70185e-16	1.15222e-14
gene_443524	0	6.26343	0	0	0	4.22605	44.8439	4.70188e-16	1.15222e-14
gene_225907	-3.7129	4.06935	-3.7129	3.19819	-3.03847	5.34578	20.6984	4.78602e-16	1.1665e-14
gene_394137	6.09836	-3.19466	0.487913	-0.121633	1.65786	5.2978	20.6292	4.84113e-16	1.17358e-14
gene_354463	0	6.59861	0	0.865816	0	4.39372	37.6494	4.94888e-16	1.19329e-14
gene_86602	5.9631	-0.899072	4.17561	-2.70403	2.77839	5.40077	19.9941	6.12254e-16	1.46843e-14
gene_267828	-2.31543	2.05055	2.33311	-2.31543	5.83751	5.72576	20.1605	6.18901e-16	1.47652e-14
gene_362321	-1.77641	-2.77731	0.666172	6.54002	1.47027	7.48038	19.7949	6.30574e-16	1.48928e-14
gene_358664	0	8.2134	0	0	0	5.38786	44.1139	6.30855e-16	1.48928e-14
gene_206051	-2.90092	-5.08499	2.95156	-5.08499	-4.41109	5.51212	20.6633	6.72519e-16	1.57937e-14
gene_58300	1.27495	-4.42968	-0.27846	-13.4217	0.348815	12.7908	19.8312	7.24124e-16	1.69175e-14
gene_212569	-3.84844	4.77561	-3.84844	-3.84844	0.450387	5.92554	20.6549	7.5195e-16	1.7477e-14
gene_386674	1.31989	3.85454	-3.1064	-1.35519	-3.5781	5.03371	20.3256	9.62378e-16	2.22531e-14
gene_173104	-6.49311	5.64543	-2.26264	-6.49311	-0.688573	9.02033	19.7601	1.15549e-15	2.65821e-14
gene_206164	-4.28545	-4.28545	3.27819	-4.28545	-3.27821	5.11944	20.4503	1.30822e-15	2.99429e-14
gene_359951	5.07518	4.42599	-4.4202	-3.22597	-0.819166	8.19289	19.3317	1.33154e-15	3.03228e-14
gene_34229	-6.20702	4.28043	-1.28436	-6.20702	-3.55435	7.57541	19.6655	1.34005e-15	3.03632e-14
gene_218702	2.77512	4.05097	-2.64407	6.32776	1.40061	5.53686	19.7959	1.38956e-15	3.13277e-14
gene_206060	-3.59964	-3.59964	3.2986	-3.59964	-2.60436	4.68865	20.3728	1.46492e-15	3.28622e-14
gene_141744	-2.04445	5.11559	-0.0431619	-2.04445	3.14734	4.94173	19.5705	1.55532e-15	3.47176e-14
gene_363083	0	6.9114	0	1.76913	0	4.54883	35.4213	1.6489e-15	3.66251e-14
gene_206096	-4.40887	-4.40887	3.80346	-4.40887	-1.99433	5.48053	20.2799	1.67782e-15	3.70847e-14
gene_358665	0	7.89675	0	0	0	5.15549	41.6616	1.74545e-15	3.83913e-14
gene_34241	2.47817	-3.14358	-8.23667	-8.90835	-9.43788	9.03583	19.1061	1.91978e-15	4.20208e-14
gene_348003	0	7.54136	0	0	0	4.90961	41.0929	2.22548e-15	4.84768e-14
gene_14095	1.96193	4.82127	0.223271	-3.83283	0.235274	6.72274	18.9038	2.46836e-15	5.35088e-14
gene_206037	-4.15163	-4.15163	3.56322	-4.15163	-4.15163	5.13725	21.2939	2.8174e-15	6.0783e-14
gene_206152	-4.25373	-4.25373	3.55792	-4.25373	-4.25373	5.20598	21.2219	3.09398e-15	6.64322e-14
gene_206197	-4.52075	-4.52075	3.51603	-4.52075	-2.08308	5.40919	19.8056	3.36654e-15	7.19417e-14
gene_141853	0.55574	5.20017	0.899493	-2.20457	4.79372	5.55304	18.8702	3.67269e-15	7.77526e-14
gene_141755	0.879665	4.72783	-0.319001	-2.30147	4.99294	5.53266	18.869	3.67963e-15	7.77526e-14
gene_75890	6.1847	2.85671	2.61775	8.09125	0.981405	8.5363	18.7053	3.69019e-15	7.77526e-14
gene_141803	-3.85571	5.82205	-1.00305	-1.59313	2.14314	6.78533	18.8401	3.72626e-15	7.81476e-14
gene_206185	-6.40783	-5.59313	2.72763	-6.40783	-3.60072	6.48707	19.0103	3.76239e-15	7.85399e-14
gene_206155	-5.13651	-5.13651	2.89768	-5.13651	-4.12125	5.52997	19.6719	4.10111e-15	8.52161e-14
gene_219115	-2.83708	4.89317	0.269516	-2.83708	0.946454	5.15111	18.9322	4.25772e-15	8.80645e-14
gene_141840	-1.75184	4.62716	0.848084	-1.55946	4.30861	4.8814	18.6812	4.81633e-15	9.91635e-14
gene_219369	-2.291	6.80304	5.37968	5.60831	2.57372	6.60098	18.6601	4.98308e-15	1.01851e-13
gene_106594	1.21019	-1.58311	-0.514483	5.60761	-0.265184	11.6623	18.475	4.99201e-15	1.01851e-13
gene_80474	4.28572	-2.68446	4.27079	-4.34246	6.07955	7.9137	18.6649	5.11252e-15	1.03839e-13
gene_206098	-4.99855	-4.99855	3.41957	-4.99855	-4.99855	5.69332	20.8243	5.20395e-15	1.04863e-13
gene_206077	-5.09931	-5.09931	2.93629	-5.09931	-3.61613	5.52027	19.5098	5.21298e-15	1.04863e-13
gene_217346	0	7.71292	0	0	0	4.91366	39.1415	5.23266e-15	1.04863e-13
gene_266040	2.36542	-9.30477	-0.465692	3.6533	0.22749	9.52801	18.9396	5.81252e-15	1.15968e-13
gene_469157	0	8.30661	0	0	0	5.45147	38.8645	5.92403e-15	1.17672e-13
gene_218717	-2.53821	4.17223	-2.53821	5.05915	0.81692	5.0231	19.0047	6.28178e-15	1.24231e-13
gene_369049	3.67968	4.72846	-2.11593	-0.60801	1.39636	4.91981	18.2937	7.24895e-15	1.42732e-13
gene_141727	-1.73744	5.25669	2.24744	-1.73744	4.7846	5.2396	18.514	8.28547e-15	1.62431e-13
gene_184823	0	6.37229	0	0	0	4.26282	38.0734	8.47812e-15	1.65488e-13
gene_218286	4.27185	7.08478	7.48713	5.70377	4.99964	6.90045	18.19	8.60015e-15	1.67147e-13
gene_206196	-3.39114	-3.39114	3.38326	-3.39114	-3.39114	4.60037	20.334	9.93999e-15	1.92358e-13
gene_141883	-4.44625	5.01356	-4.44625	-4.44625	1.80462	6.67253	18.853	1.11105e-14	2.14091e-13
gene_206181	-6.1659	-6.1659	2.97789	-6.1659	-4.10968	6.40863	18.9751	1.15631e-14	2.21863e-13
gene_141715	-0.0212837	4.75783	0.317632	-2.78063	5.18345	6.01472	18.1452	1.18708e-14	2.26803e-13
gene_365216	-3.74727	-4.92594	-4.83789	4.46295	-1.32866	6.62998	17.9792	1.21805e-14	2.31737e-13
gene_394166	6.19191	-4.6269	0.971105	5.34896	1.76206	6.99877	18.4592	1.35372e-14	2.56467e-13
gene_206074	-5.39778	-3.17374	3.13376	-5.39778	-5.39778	5.87023	19.0079	1.3951e-14	2.63201e-13
gene_179135	4.59541	-1.99745	0.221118	-1.99745	3.77981	4.49536	18.6439	1.40306e-14	2.636e-13
gene_141880	-4.30165	4.98045	-0.522671	-4.30165	-0.0203621	6.45828	18.1566	1.46867e-14	2.74781e-13
gene_218818	6.29558	0.272646	0.671845	0.630786	-3.76166	7.28465	17.8611	1.48117e-14	2.75975e-13
gene_219135	-3.05661	4.31265	-1.42601	-3.05661	0.823545	4.96218	18.1201	1.55737e-14	2.88978e-13
gene_206184	-2.46466	-5.65542	2.83121	-5.65542	-4.6647	5.90923	18.5612	1.59276e-14	2.94335e-13
gene_141865	-5.20554	4.77398	-3.58014	-4.78019	0.980356	7.11987	17.8707	1.80064e-14	3.31392e-13
gene_206017	-2.02843	-5.06705	3.13215	-5.06705	-3.46567	5.61018	18.4271	1.957e-14	3.58703e-13
gene_386594	4.97803	3.11461	-1.44951	-2.56235	-1.27054	4.89873	17.6775	2.00867e-14	3.66685e-13
gene_400252	-2.43316	3.25685	2.21225	-1.94867	-2.06507	4.33486	17.7833	2.07793e-14	3.77797e-13
gene_75872	7.956	4.10442	-1.11743	6.19611	2.33845	8.599	17.652	2.09586e-14	3.79527e-13
gene_212472	0.504161	4.91896	-2.25897	0.0868842	1.7728	4.91341	18.0567	2.12325e-14	3.8295e-13
gene_206112	-5.11162	-5.11162	2.76238	-5.11162	-3.85957	5.44293	18.561	2.15461e-14	3.87057e-13
gene_218833	6.17753	-0.0861154	-1.1582	0.722497	-3.19919	7.91844	17.5978	2.2936e-14	4.1039e-13
gene_206038	-5.01801	-5.01801	3.16709	-5.01801	-3.0118	5.58332	18.4266	2.63975e-14	4.7046e-13
gene_362341	4.22608	-3.37474	5.02883	6.23518	2.82496	6.45125	18.0239	2.68139e-14	4.75999e-13
gene_470006	-1.79849	-3.6858	-2.34396	4.31548	-3.3457	6.19393	17.4847	2.76884e-14	4.89597e-13
gene_166520	0	6.08576	0	0	0	4.12566	35.471	2.87939e-14	5.07155e-13
gene_34270	2.94399	1.93441	5.29071	-4.33468	-1.84795	6.64106	17.5756	3.01293e-14	5.2861e-13
gene_212362	-3.51283	5.20764	-0.689281	-3.51283	3.29207	6.21182	17.7012	3.0617e-14	5.35085e-13
gene_206192	-3.79462	-3.79462	3.28209	-2.96894	-2.82177	4.78685	18.076	3.23225e-14	5.62711e-13
gene_206136	-5.85695	-5.85695	2.81632	-5.85695	-3.42597	6.05435	18.2881	3.25616e-14	5.64694e-13
gene_206130	-4.72924	-4.72924	3.09706	-4.72924	-2.57904	5.33438	18.2744	3.32412e-14	5.7427e-13
gene_394165	5.41149	-3.83867	-0.71723	-1.61368	1.48226	5.37345	17.8704	3.41622e-14	5.87929e-13
gene_206218	-5.01296	-5.01296	2.79933	-5.01296	-3.51101	5.38646	18.2342	3.53319e-14	6.05748e-13
gene_218591	-3.55385	1.83586	5.98737	-1.14971	1.3253	6.37218	17.4528	3.57801e-14	6.11108e-13
gene_206223	-4.64376	-4.64376	2.80066	-4.64376	-3.0855	5.12752	18.2119	3.65484e-14	6.21875e-13
gene_206146	-4.5024	-4.5024	2.91487	-4.5024	-3.12368	5.0867	18.1828	3.82006e-14	6.47544e-13
gene_403535	2.65828	-1.10893	3.70756	-2.88267	-1.12401	4.62159	17.3696	4.22884e-14	7.14152e-13
gene_394151	5.51296	-4.02874	-1.07292	-0.667496	1.69479	5.59467	17.7021	4.45871e-14	7.50162e-13
gene_66482	-6.26198	3.33043	-6.26198	-6.26198	-4.80276	6.84084	17.8621	5.07347e-14	8.50419e-13
gene_173116	-6.61442	4.6632	-1.63383	-0.295755	-6.61442	8.26334	17.8518	5.58859e-14	9.33294e-13
gene_206073	-5.42439	-5.42439	2.94103	-5.42439	-3.75539	5.77743	17.9291	5.62251e-14	9.35495e-13
gene_218819	6.47699	0.53469	1.61217	1.26382	-3.26374	7.87911	17.0441	5.78665e-14	9.59265e-13
gene_219042	-2.74514	4.59778	0.353698	-2.74514	0.761811	4.91447	17.2087	6.81862e-14	1.1262e-12
gene_141691	-3.54459	3.77722	-3.54459	-3.54459	4.32832	5.94183	17.6627	6.91021e-14	1.13716e-12
gene_218802	6.02951	-0.0599232	-2.41585	0.477827	-2.97423	8.30374	16.9273	7.04148e-14	1.15455e-12
gene_218829	5.85244	-0.318115	-3.1067	0.364424	-3.21575	8.15609	16.8854	7.55551e-14	1.23434e-12
gene_219106	-3.68613	3.74945	-2.0528	-3.68613	-1.42662	5.01174	17.1342	7.7012e-14	1.2536e-12
gene_206100	-5.60454	-5.60454	2.58015	-5.60454	-4.22061	5.73674	17.7083	7.88197e-14	1.27841e-12
gene_398152	-2.89695	2.52512	5.34732	-2.89695	2.99074	5.68572	17.1123	7.98185e-14	1.28997e-12
gene_90788	-3.39143	-0.600706	2.80522	-3.39143	-2.5557	4.43021	17.0774	8.45035e-14	1.36081e-12
gene_206072	-4.45487	-4.45487	2.98981	-4.45487	-4.45487	5.0817	18.6986	9.03706e-14	1.45011e-12
gene_100085	-0.862095	-1.96611	2.66901	4.44232	4.3817	4.8316	17.2441	9.24089e-14	1.47756e-12
gene_218812	6.29542	1.38975	-1.88413	1.69329	-2.38688	7.77004	16.7592	9.34543e-14	1.48899e-12
gene_100114	4.3242	-2.99713	-0.0562724	5.55722	2.66559	5.31628	17.2007	9.90546e-14	1.57267e-12
gene_274398	-9.73092	-9.73092	-8.67492	-9.73092	-5.6173	8.23026	17.5004	1.08466e-13	1.71604e-12
gene_141703	-0.446562	4.87123	-0.955104	-3.20586	4.42367	6.05179	16.7948	1.09543e-13	1.72703e-12
gene_401613	-0.0576093	5.75859	2.89524	0.762008	1.4893	5.67917	16.6103	1.20173e-13	1.88801e-12
gene_394143	5.08003	-3.1173	0.436216	-0.896997	0.0665724	4.69104	17.0584	1.24391e-13	1.94749e-12
gene_267684	-3.70156	3.82863	0.184204	-3.70156	-1.587	5.11708	16.7203	1.51839e-13	2.369e-12
gene_243202	8.21152	3.25553	3.27103	-4.53918	3.94798	8.35065	16.5743	1.58216e-13	2.45998e-12
gene_219075	-3.68072	4.5667	-1.06723	-3.68072	1.1039	5.59145	16.6061	1.83288e-13	2.84001e-12
gene_14384	3.02245	-2.28541	1.94187	-3.89815	-3.89815	4.62427	17.0808	1.91953e-13	2.9641e-12
gene_66488	-7.71461	1.85957	-7.71461	-7.71461	-7.22784	7.30741	16.9863	1.98789e-13	3.05918e-12
gene_83431	-4.21153	-1.51991	-1.51326	-4.21153	3.90883	5.74759	16.4781	2.26429e-13	3.47268e-12
gene_401581	5.80065	-2.35648	4.46876	-0.175343	2.48585	7.3772	16.2206	2.30394e-13	3.52151e-12
gene_469659	2.75767	3.36737	-2.0593	0.0705916	4.51575	4.876	16.5537	2.39374e-13	3.64642e-12
gene_219367	-2.80066	5.56736	4.6647	4.62912	0.703165	6.09104	16.2832	2.50761e-13	3.807e-12
gene_362367	-0.394063	-4.22788	3.7163	4.84908	-0.721891	5.91021	16.6044	2.58316e-13	3.9055e-12
gene_399525	2.13148	0.876377	5.28177	-0.791697	1.42492	5.28887	16.1577	2.58981e-13	3.9055e-12
gene_206204	-5.62724	-3.7088	3.05416	-5.62724	-2.61888	6.02259	16.3866	2.63397e-13	3.95886e-12
gene_173230	-3.25347	4.94536	-2.38672	-1.46967	-4.77223	10.4158	16.1351	2.69149e-13	4.02409e-12
gene_218832	6.18671	0.796716	-1.73351	0.74508	-2.75837	8.20664	16.1343	2.69522e-13	4.02409e-12
gene_218703	2.60045	2.13454	-3.14772	5.52727	-0.0202911	5.20733	16.4716	2.73753e-13	4.05971e-12
gene_468185	4.92892	-4.03508	1.74909	-0.213498	-2.82642	5.16131	16.5674	2.74239e-13	4.05971e-12
gene_469442	2.32046	-2.91709	3.21627	-2.91709	-0.260172	4.42351	16.7357	2.74609e-13	4.05971e-12
gene_206022	-6.2771	-6.2771	3.08519	-6.2771	-2.7558	6.58981	16.8956	2.76649e-13	4.07651e-12
gene_218501	0.517807	-5.74098	-0.00528662	4.03702	-0.825288	9.73776	16.0722	2.82206e-13	4.14484e-12
gene_218834	6.098	1.16236	-1.6249	0.583718	-1.88052	6.53811	16.0847	2.93291e-13	4.29367e-12
gene_394145	5.58453	-3.39792	1.21271	-0.686836	2.02721	5.27123	16.5054	3.03166e-13	4.42387e-12
gene_352459	-3.48397	-3.48397	5.01308	-1.12477	2.22279	5.60117	16.6288	3.1427e-13	4.57111e-12
gene_206095	-0.642723	-4.20528	3.07157	-4.20528	-4.20528	4.95364	17.5064	3.24648e-13	4.70688e-12
gene_219069	-4.2517	4.11818	-1.70055	-4.2517	-0.448837	5.6722	16.2585	3.25738e-13	4.70755e-12
gene_219145	-3.22438	4.25062	-2.24625	-3.90374	1.32365	5.60778	16.1054	3.47233e-13	4.98472e-12
gene_219116	-3.51558	4.58377	0.0340735	-3.51558	0.855793	5.46544	16.2184	3.48138e-13	4.98472e-12
gene_206157	-1.23848	-5.47022	3.07173	-5.47022	-3.31192	5.90135	16.5862	3.48234e-13	4.98472e-12
gene_206198	-5.30397	-3.29571	2.49229	-5.30397	-5.30397	5.47191	16.843	3.65356e-13	5.21327e-12
gene_34195	1.03168	3.94788	-3.136	-1.5053	-1.36353	4.83481	16.2706	3.80505e-13	5.41229e-12
gene_233850	-3.78213	-6.79031	-4.83732	-6.79031	-4.48712	5.6092	16.5174	3.88543e-13	5.50925e-12
gene_372055	-1.82656	3.78392	4.83391	-1.82656	2.35613	4.75331	16.1279	4.04614e-13	5.71914e-12
gene_206149	-5.59641	-5.59641	2.49539	-5.59641	-3.76765	5.68914	16.6496	4.06087e-13	5.72202e-12
gene_206216	-4.82055	-4.82055	2.53674	-4.82055	-4.82055	5.12891	17.6115	4.09347e-13	5.74999e-12
gene_218830	6.13166	0.475722	-1.33522	0.765913	-2.92297	8.43818	15.8786	4.16946e-13	5.83853e-12
gene_233919	-4.56899	-6.37659	-4.39974	-6.37659	-4.77935	5.29809	16.4648	4.22482e-13	5.89774e-12
gene_468561	1.53615	2.20252	-1.83414	-1.14044	3.96775	4.39948	16.19	4.34326e-13	6.04437e-12
gene_212474	-5.1991	4.16805	-3.22665	-5.1991	0.533279	6.64358	16.0649	4.49312e-13	6.23368e-12
gene_188604	-6.79303	3.77464	-0.247459	-6.28708	-5.82858	7.76294	15.8918	4.85153e-13	6.71029e-12
gene_16579	-1.43351	4.12907	4.81843	-0.71514	4.89983	5.9489	15.7825	4.91516e-13	6.77751e-12
gene_178392	1.73639	3.47067	-3.69112	-0.903084	-2.14904	4.96346	16.1113	4.94351e-13	6.79582e-12
gene_218677	2.19184	2.98913	-2.68124	-4.15383	-3.15334	5.09381	15.8847	5.0377e-13	6.90425e-12
gene_206117	-4.31346	-4.31346	2.59723	-4.31346	-4.31346	4.82692	17.4489	5.14704e-13	7.03272e-12
gene_393989	1.19954	-3.60666	2.52944	5.82868	-1.27693	7.93066	15.7162	5.5065e-13	7.50116e-12
gene_34290	-3.08094	-5.17704	-5.99388	-10.1183	-6.83238	8.60438	15.8155	5.66242e-13	7.69032e-12
gene_218242	3.09328	5.76826	6.62111	4.47904	3.60299	6.04596	15.6865	5.79406e-13	7.84547e-12
gene_219109	-4.20732	3.53198	-4.20732	-4.20732	-0.964086	5.27335	16.288	5.99962e-13	8.09949e-12
gene_137685	2.8688	-6.31859	4.82954	-6.31859	5.27454	9.32677	16.2222	6.22458e-13	8.37809e-12
gene_188605	-8.35499	4.33843	1.20141	-7.59167	-5.8644	9.79214	15.7416	6.25706e-13	8.39675e-12
gene_218803	6.30949	0.696661	-0.743984	1.20695	-2.70954	8.88035	15.64	6.27623e-13	8.39748e-12
gene_206215	-4.99901	-4.99901	2.66385	-4.99901	-4.99901	5.31687	17.2995	6.35716e-13	8.4806e-12
gene_34271	4.39144	-0.723312	-5.87623	-5.87623	-3.42545	6.19808	16.0999	6.43632e-13	8.56088e-12
gene_365223	-1.81022	-6.48872	-3.59128	4.00727	-1.89846	6.61919	16.0392	6.46806e-13	8.57779e-12
gene_218824	6.38161	1.72391	0.649846	1.53802	-2.93566	8.45189	15.6101	6.60607e-13	8.73512e-12
gene_219136	-3.45956	4.0241	-1.82118	-3.45956	0.743609	5.10271	15.7967	7.0289e-13	9.26705e-12
gene_141702	-3.18665	4.64165	-0.816096	-3.18665	3.84234	5.75165	15.7746	7.29306e-13	9.58729e-12
gene_401626	-2.76205	-4.37783	-3.74744	4.35602	0.381136	5.2357	15.9632	7.32377e-13	9.59967e-12
gene_360888	4.21802	5.34594	-2.07801	5.39996	3.46781	6.60564	15.548	7.35073e-13	9.60709e-12
gene_219117	-3.17115	3.72388	-1.55434	-3.17115	0.00474554	4.71784	15.7545	7.54256e-13	9.8293e-12
gene_402440	-3.4457	2.77449	3.24511	-3.4457	-3.4457	4.96854	16.3424	7.92854e-13	1.03025e-11
gene_218234	3.46142	6.67341	6.21032	4.73122	4.74945	6.43297	15.4643	8.48822e-13	1.09981e-11
gene_218809	-1.77891	3.48903	4.20023	4.80333	0.362078	4.63844	15.5503	8.65863e-13	1.11868e-11
gene_403150	3.86423	-0.367062	1.64317	-3.10748	-3.10748	4.3992	16.1201	8.69724e-13	1.12045e-11
gene_95955	1.68317	4.68002	0.794966	2.96866	-1.34048	4.9812	16.5443	8.83293e-13	1.13469e-11
gene_469937	-1.84861	-9.47679	-6.97547	-9.32858	3.25899	10.1138	15.8316	9.08274e-13	1.16347e-11
gene_218831	5.98031	0.377898	-2.71752	0.825092	-2.84089	8.37936	15.3947	9.57004e-13	1.22242e-11
gene_86576	3.5597	-1.81029	4.72093	0.360576	2.08456	5.76181	15.387	9.69778e-13	1.23523e-11
gene_359278	-9.97866	-9.97866	-8.48335	-9.97866	2.83441	10.2855	16.0873	9.8324e-13	1.24885e-11
gene_399012	-8.34569	-7.15536	-1.93949	-4.36272	-7.33282	6.98921	15.44	1.04467e-12	1.32315e-11
gene_79171	-2.61039	3.60258	-7.28326	2.61411	-6.02617	10.2489	15.3098	1.10799e-12	1.39942e-11
gene_362314	4.04804	-4.58868	4.35991	0.782484	0.928984	7.08184	15.2949	1.1277e-12	1.42034e-11
gene_152974	2.57576	3.63159	-2.29323	1.45293	-2.29323	4.34978	16.7367	1.15566e-12	1.4515e-11
gene_212634	-0.30418	3.76218	-2.95359	-3.3086	-1.42093	5.74834	15.273	1.18051e-12	1.47859e-11
gene_218845	6.04999	0.392134	-1.68994	-0.436673	-2.38003	8.45147	15.2294	1.27282e-12	1.58979e-11
gene_206047	-5.36458	-3.91412	2.53779	-5.36458	-2.9426	5.54615	15.3828	1.40769e-12	1.75339e-11
gene_299989	1.96613	-4.95994	3.74888	-4.95994	1.21504	6.14657	15.6823	1.48389e-12	1.84321e-11
gene_218841	6.7192	1.39183	-0.716003	1.7175	-1.97047	9.64827	15.1372	1.49304e-12	1.84948e-11
gene_394172	5.4796	-4.59114	-0.230895	0.298741	1.48139	6.02088	15.5211	1.51292e-12	1.86889e-11
gene_401625	-0.557515	-4.63507	-0.258512	4.7588	0.253584	5.65369	15.5194	1.517e-12	1.86889e-11
gene_218838	6.52352	1.43913	-1.11459	0.991077	-1.00364	8.69584	15.1038	1.5818e-12	1.94342e-11
gene_267790	-5.50286	1.04459	2.08521	-5.50286	5.33883	8.14348	15.2569	1.74046e-12	2.13254e-11
gene_212471	-6.002	3.85469	-5.73497	-6.002	1.44652	7.25855	15.2474	1.76878e-12	2.16136e-11
gene_394168	5.14105	-2.83475	0.937311	-0.614968	1.12829	4.6354	15.4174	1.79488e-12	2.18732e-11
gene_212372	-4.67943	3.82202	-4.67943	-4.67943	0.729496	5.97371	15.5994	1.80899e-12	2.19858e-11
gene_206067	-4.41967	-4.41967	2.49342	-4.41967	-2.76715	4.8583	15.6998	1.81834e-12	2.20401e-11
gene_218849	6.07514	0.529504	-1.15917	1.13694	-2.54521	8.26987	15.0087	1.8653e-12	2.25486e-11
gene_359282	-4.91273	-10.3396	-8.5817	-10.3396	2.84799	10.655	15.5312	1.89539e-12	2.28511e-11
gene_403104	4.24846	-0.671774	-0.737074	-4.87349	-2.84561	5.4095	15.049	2.08685e-12	2.50923e-11
gene_401529	-0.894042	-4.21071	4.1413	-3.13403	1.34044	6.37898	14.9306	2.13602e-12	2.56152e-11
gene_141699	-2.28739	4.08528	-0.871853	-2.28739	2.43834	4.55885	15.1195	2.19519e-12	2.6255e-11
gene_113154	0.77889	1.87717	-10.2633	-10.2633	-10.2633	9.91204	16.0405	2.22588e-12	2.65515e-11
gene_77749	1.05575	-10.6328	-0.538438	-1.38091	-0.498194	9.81388	15.189	2.44665e-12	2.9108e-11
gene_212538	-4.4723	3.89797	-4.4723	-4.4723	1.04192	5.89614	15.3934	2.5236e-12	2.99445e-11
gene_339650	3.77956	4.71216	3.94403	-1.8978	2.73094	4.9738	14.9301	2.55884e-12	3.02786e-11
gene_206208	-5.10402	-5.10402	2.29898	-5.10402	-3.44191	5.24663	15.4842	2.56518e-12	3.02786e-11
gene_219141	-3.90587	4.02393	-3.90587	-3.90587	1.85648	5.53392	15.3579	2.67275e-12	3.14659e-11
gene_219130	-3.16272	4.17595	-0.504535	-3.16272	1.92634	5.09768	14.97	2.82797e-12	3.32065e-11
gene_219059	-2.87129	3.91207	-1.25679	-2.87129	0.867762	4.68162	14.9444	2.95324e-12	3.45875e-11
gene_188661	-6.23039	4.06509	0.793593	-6.23039	-6.23039	7.49939	15.4992	2.97447e-12	3.47458e-11
gene_85825	-1.48524	-5.28147	-6.29758	-8.32403	-6.58769	6.90521	14.8146	3.12022e-12	3.63542e-11
gene_206227	-3.96714	-0.616913	2.9231	-3.96714	-3.96714	4.80605	15.4457	3.23716e-12	3.76195e-11
gene_16580	-2.08072	2.94948	4.58613	-0.804222	4.03873	5.01067	14.7558	3.37478e-12	3.9118e-11
gene_401670	1.33899	6.17046	3.60331	1.84103	2.73928	6.43738	14.6572	3.43687e-12	3.97355e-11
gene_34237	1.84484	-2.54711	-8.85601	-10.4229	-5.95143	9.34535	14.7558	3.45196e-12	3.98079e-11
gene_34248	-6.87451	-2.27812	-6.87451	-6.87451	-5.86013	5.69757	15.1972	3.46928e-12	3.99055e-11
gene_141735	-2.76574	4.33437	0.215712	-2.76574	3.714	5.28494	14.8393	3.53042e-12	4.05055e-11
gene_212461	-3.35186	3.77107	-2.66975	-3.35186	1.84678	5.09588	14.8349	3.55717e-12	4.07089e-11
gene_86578	3.67338	-3.84798	4.37102	-1.11544	1.2164	5.70032	14.9628	3.81316e-12	4.3528e-11
gene_372010	-1.78271	3.94788	2.44494	-1.78271	3.06607	4.49672	14.7893	3.84372e-12	4.3766e-11
gene_267712	-5.25087	4.05467	0.506726	-5.25087	-1.99957	6.56302	14.7706	3.96779e-12	4.50649e-11
gene_384703	0.5023	4.66605	-1.55502	2.39607	0.26431	5.37482	14.5527	4.12486e-12	4.67311e-11
gene_141894	-5.04654	4.21878	-5.04654	-3.25111	0.419949	6.54113	14.9389	4.19262e-12	4.73798e-11
gene_225922	0.628369	4.29841	-0.664127	2.14858	-2.83564	5.90504	14.5265	4.31808e-12	4.86755e-11
gene_469226	-0.214853	-2.43411	-3.79579	4.5191	0.7761	5.14623	14.5222	4.35012e-12	4.89144e-11
gene_212451	-4.49587	3.85158	-4.49587	-4.49587	0.565496	5.85972	15.0327	4.53464e-12	5.08624e-11
gene_411151	-1.55249	-9.21465	-8.54815	-9.21465	2.78891	9.50824	14.9835	4.62761e-12	5.17764e-11
gene_218252	2.86657	5.88213	3.44643	4.17001	1.6219	5.76272	14.4779	4.70116e-12	5.24692e-11
gene_359257	-7.42721	-11.0702	-10.5436	-11.0702	-2.59962	9.59566	14.9483	4.90302e-12	5.4587e-11
gene_218272	1.30353	5.85587	6.4875	4.66318	3.92342	6.82439	14.4504	4.93211e-12	5.47756e-11
gene_267976	-3.62571	4.83992	-0.0680978	-3.62571	2.70146	5.90701	14.6347	5.00131e-12	5.54077e-11
gene_218289	-2.70684	5.73725	5.65517	3.92056	3.15207	6.4219	14.5235	5.03993e-12	5.56986e-11
gene_188797	-7.51908	3.35047	-0.256155	-7.15351	-6.35866	8.14896	14.5208	5.06405e-12	5.58284e-11
gene_218607	-3.31661	2.03109	-5.12477	-5.12477	-3.63057	5.23492	14.8247	5.21008e-12	5.72982e-11
gene_363538	-9.67631	-9.67631	-9.37288	-9.67631	1.74948	9.29323	15.0299	5.32229e-12	5.83898e-11
gene_34280	4.03139	-2.12846	-4.90223	-4.90223	-1.55583	5.24322	14.7679	5.72463e-12	6.26514e-11
gene_188636	-8.49802	3.6689	1.03734	-7.42805	-7.27952	9.41654	14.4472	5.75222e-12	6.28009e-11
gene_92583	2.49811	-3.81876	3.45479	4.96122	0.827496	5.66605	14.7137	5.77632e-12	6.29117e-11
gene_141811	-5.22737	4.0528	-5.22737	-5.22737	0.877678	6.62199	14.8805	5.81383e-12	6.31676e-11
gene_141737	-3.7792	4.92107	0.461092	-3.7792	3.18201	6.21536	14.5172	6.11249e-12	6.62529e-11
gene_218249	2.81323	6.32528	6.01945	4.48558	3.21542	6.83275	14.3084	6.32554e-12	6.83978e-11
gene_202977	3.83587	1.39791	-2.77784	3.04584	-3.05573	4.45907	14.7285	6.4608e-12	6.95566e-11
gene_141740	-1.37425	4.23532	-0.763019	-3.33735	3.94225	5.76642	14.3924	6.46356e-12	6.95566e-11
gene_219111	-3.9041	3.95758	-0.791895	-3.9041	-0.0358438	5.34963	14.4806	6.5069e-12	6.98563e-11
gene_219040	-2.47111	3.2482	3.44963	-2.47111	0.198323	4.53147	14.4766	6.55142e-12	7.01671e-11
gene_233906	-3.13822	-6.1554	-2.76227	-6.1554	-6.1554	5.16433	15.4607	6.61994e-12	7.07329e-11
gene_218248	3.96737	6.34273	6.93391	5.56325	4.34482	7.72913	14.2737	6.72264e-12	7.16605e-11
gene_205576	4.04355	-6.2425	-1.58894	-1.18279	-1.36055	6.35845	14.5633	7.42987e-12	7.90124e-11
gene_399566	-5.95374	-7.02442	-4.408	-4.53104	-6.3874	7.8426	14.2139	7.46611e-12	7.91743e-11
gene_470154	-5.23456	-10.2028	-10.2028	-10.2028	3.1421	10.7376	15.1184	7.49344e-12	7.91743e-11
gene_100117	3.03415	-3.29245	-1.02283	5.24906	1.72499	7.72039	14.2099	7.49776e-12	7.91743e-11
gene_212636	-4.32343	2.77044	-4.32343	-4.32343	-1.7764	5.0475	14.7152	7.61999e-12	8.02769e-11
gene_400288	-4.33661	-2.46794	2.18644	-4.33661	-3.36175	4.69601	14.3851	7.66224e-12	8.05339e-11
gene_267827	-3.8693	2.85862	1.86127	-3.8693	5.13202	6.58701	14.372	7.83668e-12	8.21758e-11
gene_401620	0.714316	5.54594	3.18582	1.36798	2.32316	5.5713	14.1756	7.98577e-12	8.35448e-11
gene_86600	3.85298	-1.10913	4.63017	5.0474	0.377509	7.15509	14.1413	8.48248e-12	8.85359e-11
gene_401516	-1.7769	-2.37555	3.93934	4.51757	-1.03489	6.54912	14.1344	8.58623e-12	8.94118e-11
gene_267710	-4.34937	3.33341	-1.13703	-4.34937	-2.03321	5.28407	14.2761	9.23715e-12	9.59684e-11
gene_401519	4.29394	-2.97086	2.91203	-0.482253	4.03694	5.31149	14.4178	9.4852e-12	9.82066e-11
gene_218285	2.52647	5.37528	6.48062	3.6396	3.71074	6.49795	14.0771	9.49614e-12	9.82066e-11
gene_14381	2.51839	-2.75904	3.24652	-3.59978	-0.137823	4.8239	14.1519	9.80957e-12	1.01216e-10
gene_212632	-3.78926	4.06444	-3.78926	-3.78926	2.43822	5.65639	14.5442	1.00927e-11	1.03899e-10
gene_141824	3.54452	3.69942	-1.9637	-3.32736	1.84152	5.1599	14.1331	1.01355e-11	1.04103e-10
gene_219421	3.89031	3.8002	-2.7725	-1.90768	-0.124587	4.73638	14.3009	1.01995e-11	1.04522e-10
gene_96214	-8.11614	-10.8824	-10.2147	-10.8824	1.41547	10.3117	14.4759	1.06721e-11	1.09116e-10
gene_188585	-6.13519	3.70893	1.15886	-5.98369	-5.51289	7.84877	13.9948	1.09774e-11	1.11985e-10
gene_34250	2.48359	-2.4292	-7.92134	-7.92134	-7.92134	7.11631	14.9775	1.12753e-11	1.14764e-10
gene_218839	6.28365	0.532913	-2.15872	1.18628	-1.59035	10.0308	13.9653	1.15632e-11	1.17266e-10
gene_219127	-3.13775	4.29817	0.378101	-3.13775	1.56552	5.10458	14.1449	1.15732e-11	1.17266e-10
gene_92245	-6.64325	-6.64325	-0.415487	-6.64325	-5.82707	5.67592	14.5482	1.16198e-11	1.17474e-10
gene_212469	-4.42095	4.01571	-4.42095	-4.42095	1.85129	6.02638	14.4566	1.1658e-11	1.17542e-10
gene_225937	1.12189	3.99242	0.697973	2.9663	-2.67887	5.51354	13.9597	1.16786e-11	1.17542e-10
gene_219128	-2.85606	3.4584	-2.85606	-2.85606	0.335573	4.44116	14.4507	1.17724e-11	1.18222e-10
gene_218239	2.27052	5.97407	5.55024	4.00289	3.49364	5.64743	13.9356	1.21851e-11	1.22095e-10
gene_219036	-3.26356	3.84847	-1.63628	-3.26356	1.06927	4.89873	14.1011	1.24775e-11	1.24747e-10
gene_218850	6.09068	0.479766	-0.941517	0.584339	-2.13021	8.31	13.9165	1.2604e-11	1.25733e-10
gene_394198	3.67493	-3.01807	0.82295	-3.01807	1.55391	4.3783	14.3639	1.28476e-11	1.2788e-10
gene_402933	-2.66983	3.50306	2.35667	-2.66983	-0.283919	4.59725	14.0736	1.30829e-11	1.29803e-10
gene_212483	-4.13093	3.33698	-2.35996	-4.13093	-0.385865	5.23836	14.0729	1.30984e-11	1.29803e-10
gene_46726	-3.69017	-11.7	-9.90682	-11.7	-3.78345	10.1792	14.3471	1.32102e-11	1.30625e-10
gene_218283	4.20433	5.49575	6.79501	4.75589	4.23404	6.91646	13.8641	1.38257e-11	1.36272e-10
gene_218653	-0.362115	3.59063	-3.08823	-4.93812	-2.09632	6.24228	13.8634	1.38418e-11	1.36272e-10
gene_469064	-1.47648	-4.851	-2.90204	4.35271	0.498697	5.59861	14.181	1.41323e-11	1.3864e-10
gene_47576	-1.48635	-6.42369	-2.38127	-6.42369	-5.26003	5.39009	14.3059	1.41438e-11	1.3864e-10
gene_401622	2.21714	6.14875	4.39012	2.43529	2.63507	6.61312	13.8379	1.44804e-11	1.41632e-10
gene_12416	-2.5735	-8.89198	-4.50561	-8.89198	-5.5574	7.46834	14.2865	1.46064e-11	1.42555e-10
gene_219126	-2.69601	4.22654	0.813008	-2.69601	1.93027	4.83037	13.9712	1.56097e-11	1.52017e-10
gene_16581	0.289395	4.1096	3.18768	0.504215	5.63655	7.63211	13.7769	1.61274e-11	1.56721e-10
gene_206102	-4.13886	-4.13886	2.49647	-4.13886	-2.04715	4.70548	14.3219	1.68093e-11	1.62996e-10
gene_362320	2.26773	-4.29957	0.867966	5.19867	2.25773	5.95444	14.059	1.73671e-11	1.68043e-10
gene_106819	1.27306	-3.74741	0.544068	4.41233	1.94027	5.14908	14.0565	1.74411e-11	1.68399e-10
gene_219071	-4.4229	3.5576	-1.876	-4.4229	-0.99077	5.44391	13.9045	1.75127e-11	1.68728e-10
gene_90413	-3.07237	-0.121268	3.73221	-3.07237	1.6535	4.74326	13.8868	1.80565e-11	1.73596e-10
gene_100110	4.32148	-2.83553	2.1296	4.72442	3.24069	5.17332	14.0257	1.8374e-11	1.76273e-10
gene_359267	-7.76143	-7.76143	-3.92339	-7.76143	2.99422	8.22736	14.2636	1.84925e-11	1.77033e-10
gene_416179	-0.19474	-0.480603	3.39805	4.19962	3.59005	4.75117	13.6823	1.90672e-11	1.82148e-10
gene_397539	-3.72063	-0.0349396	2.46214	-3.72063	-3.72063	4.50581	14.3304	1.92886e-11	1.83874e-10
gene_267711	-4.56303	3.68477	-0.647314	-4.56303	-1.13627	5.69823	13.834	1.97816e-11	1.88176e-10
gene_468186	1.34986	-3.01123	3.07194	-1.24481	-3.01123	4.34111	14.5386	1.99692e-11	1.89561e-10
gene_34221	1.98125	-2.31966	-7.93712	-11.0874	-5.65301	10.0457	13.7299	2.04801e-11	1.94001e-10
gene_362312	2.56817	-5.79633	4.44928	0.683328	1.13271	7.34512	13.9576	2.0621e-11	1.94927e-10
gene_47546	-1.30254	-4.63501	-1.33316	-6.00373	-5.38525	5.16007	13.7029	2.14696e-11	2.02524e-10
gene_34239	2.5018	-3.09834	-7.59466	-9.82719	-4.31751	8.94398	13.6826	2.22494e-11	2.09441e-10
gene_218256	4.12548	5.54809	6.68239	5.07183	3.66342	6.98215	13.5683	2.33385e-11	2.19066e-10
gene_219072	-5.32757	4.00761	-2.18518	-5.32757	-0.0265555	6.56412	13.7377	2.3369e-11	2.19066e-10
gene_141878	-7.00152	1.67506	-4.51856	-7.00152	-5.33071	6.60245	13.7271	2.38029e-11	2.22671e-10
gene_34217	3.19268	-1.08252	-7.829	-7.829	-4.4753	7.35843	13.9114	2.4008e-11	2.24125e-10
gene_34238	2.91563	-2.84689	-6.23946	-8.53143	-4.40706	7.84453	13.5989	2.57625e-11	2.40006e-10
gene_218847	5.92508	0.143487	-2.58496	0.390785	-1.00124	8.47656	13.511	2.58371e-11	2.40205e-10
gene_219131	-3.7676	4.56097	0.551696	-2.79101	1.03871	5.69176	13.5837	2.59455e-11	2.40716e-10
gene_141760	2.31239	2.97399	0.804353	-2.15876	4.30211	4.86321	13.5686	2.7173e-11	2.51587e-10
gene_267766	-7.1088	-5.41275	1.33359	-7.1088	-4.30443	6.46448	13.6491	2.72459e-11	2.51746e-10
gene_89641	-2.83541	-7.59911	-2.84222	-7.59911	-7.59911	6.3152	14.5248	2.75086e-11	2.53653e-10
gene_212321	-6.79894	3.48256	-6.79894	-6.79894	0.373498	7.63315	13.9083	2.89143e-11	2.6607e-10
gene_467414	-1.71009	-4.73713	-4.73713	-4.73713	-4.73713	4.34496	15.1303	2.94889e-11	2.70805e-10
gene_188593	-7.44484	4.25275	1.27069	-8.08827	-4.16251	9.98585	13.4198	3.03813e-11	2.78434e-10
gene_366979	1.65461	2.43608	-2.93599	-2.93599	-1.12494	4.22629	13.7575	3.11382e-11	2.84791e-10
gene_401520	4.3381	-3.80613	2.46001	-1.09419	3.87322	5.82267	13.6891	3.25377e-11	2.96989e-10
gene_218728	0.265068	3.40255	-3.44201	4.23142	0.0960776	5.15555	13.6179	3.27655e-11	2.98464e-10
gene_261807	0.989741	-3.10876	0.636189	-3.10876	2.90438	4.56787	13.7981	3.29753e-11	2.9977e-10
gene_34304	-7.82623	-2.24762	-7.82623	-7.82623	-7.82623	6.51306	14.449	3.34338e-11	3.03326e-10
gene_267808	-6.89765	-5.06282	-3.52914	-9.06899	-6.52676	7.62529	13.4471	3.36358e-11	3.04546e-10
gene_267772	-7.1955	-7.1955	-2.43952	-7.1955	2.7144	7.52693	13.8919	3.40637e-11	3.07802e-10
gene_394205	0.573733	0.42543	3.86565	-2.23532	2.70254	4.54895	13.4042	3.62732e-11	3.27112e-10
gene_188662	-7.11538	3.93212	1.29504	-6.24584	-4.51978	8.2871	13.3905	3.64513e-11	3.28062e-10
gene_219133	-3.50142	4.51197	1.17347	-3.50142	1.88193	5.56276	13.4772	3.67277e-11	3.29641e-10
gene_34216	2.44555	-2.26003	-8.35429	-8.35429	-4.92933	7.52295	13.6592	3.6773e-11	3.29641e-10
gene_218273	3.36521	5.61942	6.27972	4.80849	3.87504	6.3499	13.292	3.81446e-11	3.41258e-10
gene_219043	-4.02016	3.88477	-0.90666	-4.02016	0.45842	5.40725	13.4521	3.83659e-11	3.42558e-10
gene_141810	-5.72553	3.53921	-5.72553	-5.72553	0.010401	6.65409	13.7361	3.85344e-11	3.43383e-10
gene_468566	2.68178	1.37461	-2.76621	-2.76621	3.45738	4.70182	13.6253	3.89499e-11	3.46401e-10
gene_206179	-4.54272	-4.54272	2.6813	-4.54272	-1.35378	5.05302	13.7943	4.00251e-11	3.55262e-10
gene_93406	-0.103666	-0.773601	4.08932	-4.46195	4.72479	6.99427	13.3321	4.11789e-11	3.64785e-10
gene_46739	-7.10736	-10.3826	-8.4269	-10.3826	1.69104	9.95954	13.6625	4.13981e-11	3.66008e-10
gene_141775	-4.96357	2.48547	-4.96357	-4.96357	-1.82514	5.35042	13.6888	4.17035e-11	3.67987e-10
gene_224222	1.53078	-7.29817	-0.391772	2.11345	-0.112098	10.6594	13.2129	4.20878e-11	3.70318e-10
gene_219032	-2.5574	3.56487	-0.954309	-2.5574	1.0841	4.384	13.3983	4.2132e-11	3.70318e-10
gene_218258	3.60437	6.06837	6.31484	4.61167	4.2676	6.8995	13.2311	4.25243e-11	3.73039e-10
gene_83404	-6.32177	-2.68206	-2.2896	-6.32177	3.46535	7.23936	13.3866	4.30009e-11	3.76487e-10
gene_347245	1.49837	-3.75618	-1.88364	-3.75618	2.31128	4.66967	13.6182	4.45971e-11	3.89706e-10
gene_469939	-9.35886	-9.35886	-7.95706	-9.35886	1.65191	8.92938	13.7228	4.50475e-11	3.9288e-10
gene_362328	4.42978	-2.84254	2.87874	4.53642	3.73569	5.36244	13.493	4.54585e-11	3.957e-10
gene_293051	3.74148	-7.00409	-6.37938	-7.00409	1.2316	7.19155	13.6027	4.57739e-11	3.97677e-10
gene_411324	-3.42834	-7.81191	-4.56432	-7.7422	-3.00869	6.52963	13.485	4.60822e-11	3.99586e-10
gene_402123	-2.83488	-1.06738	3.06827	-2.83488	0.801013	4.34635	13.3294	4.75096e-11	4.11173e-10
gene_266041	2.9219	-8.14796	-0.508612	0.770967	-0.0235641	7.92056	13.4299	4.79098e-11	4.13841e-10
gene_218246	3.34618	5.91147	5.80108	4.20009	4.00957	6.09633	13.1428	4.97786e-11	4.29162e-10
gene_212485	-4.30103	2.73209	-4.30103	-4.30103	-0.825506	5.03941	13.5802	5.0022e-11	4.30437e-10
gene_233890	-3.43757	-6.76269	-3.68049	-6.76269	-4.37573	5.61857	13.5448	5.04584e-11	4.33366e-10
gene_34225	-1.89412	4.13448	-0.40203	-1.76157	-2.7476	7.10147	13.1323	5.07196e-11	4.3478e-10
gene_212482	-5.69101	4.4992	-1.57043	-2.68706	0.621179	7.35975	13.1982	5.11845e-11	4.37933e-10
gene_469209	-3.2924	-6.02276	0.302793	-6.8527	-5.1481	5.9609	13.2054	5.14965e-11	4.39768e-10
gene_218263	3.38902	5.77716	6.27362	4.79104	3.6402	7.14749	13.0973	5.39996e-11	4.60273e-10
gene_106806	-9.2893	-9.2893	-7.95981	-9.2893	-2.27911	7.88542	13.6008	5.51359e-11	4.69072e-10
gene_218848	6.07435	0.880924	-0.624913	1.12929	-2.03611	8.82966	13.0512	5.86336e-11	4.97889e-10
gene_468872	-4.70467	-3.33348	0.478285	-4.70467	-4.02648	4.52619	13.2057	5.89645e-11	4.99758e-10
gene_274566	-6.11149	-9.10047	-7.73439	-9.10047	1.70216	8.70419	13.4209	6.21733e-11	5.25965e-10
gene_34234	1.52914	-2.41797	-7.58494	-9.14127	-5.19993	8.03753	13.0901	6.31252e-11	5.33018e-10
gene_401602	1.16954	5.67444	3.31613	2.06905	2.87566	5.88091	12.993	6.50815e-11	5.48509e-10
gene_219077	-4.40742	3.89663	0.112893	-4.40742	-0.0548531	5.74179	13.1411	6.60164e-11	5.55351e-10
gene_34269	3.67879	-1.45365	-7.54639	-7.54639	-3.29705	7.29832	13.2989	6.78559e-11	5.69762e-10
gene_219061	-3.78074	3.8158	-0.864802	-3.78074	0.757998	5.22872	13.1167	6.88972e-11	5.7743e-10
gene_369488	2.74441	-3.8264	-2.14157	-3.8264	-0.217456	4.35359	13.3415	7.10952e-11	5.94747e-10
gene_362474	0.00938622	4.00255	-1.60681	-2.25085	-0.601473	5.69556	12.9401	7.15409e-11	5.97367e-10
gene_225909	-4.05608	3.42499	-4.05608	3.46807	-1.20468	5.37739	13.2504	7.20438e-11	6.00454e-10
gene_106808	-7.22903	-10.5039	-8.9051	-10.5039	-1.97461	9.08329	13.3309	7.2369e-11	6.01006e-10
gene_224132	-3.2791	3.8729	-0.434518	1.5482	-0.84982	4.92927	13.0026	7.23767e-11	6.01006e-10
gene_46740	-5.76487	-11.3158	-8.86847	-9.77298	1.75642	10.9227	13.1917	7.61815e-11	6.31439e-10
gene_219067	-4.56344	3.10824	-2.91442	-4.56344	-1.19001	5.31847	13.0556	7.66723e-11	6.34241e-10
gene_267693	-4.11017	2.03909	-4.11017	-4.11017	-2.00126	4.58843	13.3249	7.6801e-11	6.34241e-10
gene_267720	-4.2381	1.77794	-4.2381	-4.2381	-2.62567	4.61437	13.3234	7.69923e-11	6.34659e-10
gene_34218	3.27213	-1.3342	-8.35889	-8.35889	-3.89256	7.88312	13.2158	7.82075e-11	6.43499e-10
gene_16290	0.307815	-3.61793	0.527768	-3.61793	3.60809	5.19528	13.2786	7.9063e-11	6.49353e-10
gene_141679	-3.47693	1.87133	-0.895464	-3.47693	3.94096	5.37154	13.0308	8.00793e-11	6.56505e-10
gene_16584	-1.08109	2.48282	2.291	2.57267	5.50653	9.85195	12.8649	8.18784e-11	6.70036e-10
gene_34264	2.34804	-2.03251	-7.8081	-7.8081	-4.74352	6.99121	13.1618	8.57652e-11	7.00571e-10
gene_212339	-4.60633	3.67085	-4.60633	-3.12024	0.80696	5.847	13.1357	8.76807e-11	7.14923e-10
gene_469449	-4.37224	-7.09135	-3.08562	-7.09135	-4.15933	5.91082	13.2152	8.80243e-11	7.16429e-10
gene_34228	-5.93211	3.01804	-2.6683	-6.6114	-2.50544	7.02661	12.8932	8.94866e-11	7.27018e-10
gene_218804	5.85641	0.251802	-1.64345	0.0730472	-1.88049	9.34151	12.8065	9.09208e-11	7.37342e-10
gene_218276	3.95825	5.85679	6.55468	4.73247	4.0204	7.66729	12.8043	9.12862e-11	7.38975e-10
gene_188589	-5.93827	4.03397	0.824134	-6.59188	-4.73051	9.42555	12.7951	9.27962e-11	7.49853e-10
gene_100079	-0.890115	-2.14792	4.29012	5.49364	2.0843	7.39846	12.7827	9.48956e-11	7.65446e-10
gene_188748	-8.6753	3.9819	0.971717	-7.09658	-4.90281	9.81793	12.835	9.74642e-11	7.84761e-10
gene_218851	6.19976	0.329811	-1.47958	0.943682	-1.08856	10.6147	12.7649	9.79772e-11	7.87485e-10
gene_141892	-6.14861	3.15384	-5.88955	-6.14861	0.690458	6.8609	12.9082	9.93047e-11	7.96734e-10
gene_393839	-1.17299	-3.17706	2.82335	-3.17706	-0.220859	4.36054	13.1176	1.0386e-10	8.31802e-10
gene_468027	3.67077	-4.19087	1.10977	-1.58501	-4.19087	4.74961	13.4852	1.06345e-10	8.50191e-10
gene_218649	-3.36413	3.29228	-2.83205	-4.84482	-2.27603	6.18633	12.7177	1.06656e-10	8.51168e-10
gene_212450	-6.71416	3.15358	-4.39653	-6.71416	-0.812181	7.25988	12.8573	1.08592e-10	8.65092e-10
gene_147903	0.956983	-7.73891	-5.26673	-11.2983	-2.50474	10.0592	12.7716	1.11063e-10	8.81788e-10
gene_107145	1.66385	-3.69934	4.47333	-5.38264	2.89796	7.22636	12.771	1.11172e-10	8.81788e-10
gene_212329	-4.88332	3.9891	-1.65647	-4.88332	0.500116	6.26682	12.8434	1.11275e-10	8.81788e-10
gene_47573	-1.31078	-5.98562	-3.29506	-5.98562	-3.98409	5.08179	13.071	1.1241e-10	8.89225e-10
gene_399712	-3.04197	0.586144	2.79393	-3.04197	-3.04197	4.28367	13.2481	1.13256e-10	8.94345e-10
gene_219082	-3.31853	3.55695	-1.6936	-3.31853	1.52848	4.85565	12.7976	1.20616e-10	9.50803e-10
gene_47553	-4.48495	-4.12462	-1.78813	-7.52373	-6.55719	6.30912	12.7209	1.21539e-10	9.56405e-10
gene_34267	2.36357	-2.14957	-8.96086	-7.79941	-4.08503	8.37688	12.643	1.22e-10	9.58362e-10
gene_218810	5.70242	0.401579	-1.54946	0.800074	-2.74402	9.09381	12.6397	1.22736e-10	9.62466e-10
gene_202695	1.24187	-9.37983	0.0464428	-1.0125	-1.56172	8.57552	12.8652	1.26985e-10	9.94053e-10
gene_219137	-4.20258	3.69249	-1.65434	-4.20258	1.05482	5.5111	12.7647	1.27808e-10	9.9876e-10
gene_362311	3.87266	-4.11617	3.85127	0.458357	0.800694	5.66038	12.8711	1.32341e-10	1.03239e-09
gene_218257	3.26981	6.04864	6.16518	4.43013	3.448	7.54972	12.5934	1.33398e-10	1.03885e-09
gene_219138	-3.14109	3.41559	0.182284	-3.14109	-0.387146	4.59151	12.7346	1.34777e-10	1.04777e-09
gene_340736	-6.92499	-1.62313	-3.9096	-6.92499	3.4227	7.7789	12.7304	1.35764e-10	1.05363e-09
gene_362316	4.19004	-3.56196	4.4082	0.569238	1.5422	7.14041	12.5631	1.40891e-10	1.09154e-09
gene_83468	-4.9815	-1.73361	-0.284113	-4.9815	3.65267	6.22084	12.6994	1.43387e-10	1.10897e-09
gene_219151	-1.89004	3.7635	0.610499	-1.89004	1.22798	4.17641	13.6967	1.4888e-10	1.14905e-09
gene_469904	1.22051	-4.46243	-3.01056	-4.46243	-1.82172	4.36757	12.905	1.49078e-10	1.14905e-09
gene_219440	3.97381	1.35762	-5.46251	-2.47688	-4.00475	5.89814	12.7409	1.49694e-10	1.15183e-09
gene_34219	2.36132	-3.54358	-8.64592	-8.64592	-3.66287	7.75254	12.8318	1.51063e-10	1.16038e-09
gene_219073	-3.3173	3.00903	-1.63039	-3.3173	-0.920194	4.48902	12.6543	1.55271e-10	1.19067e-09
gene_359264	-1.78217	-9.27649	-9.27649	-9.27649	2.59306	9.43215	13.2081	1.56373e-10	1.19709e-09
gene_401621	1.13396	5.74242	3.50069	1.65658	2.51047	6.47767	12.5043	1.56649e-10	1.19717e-09
gene_212374	-5.76831	3.32104	-4.24352	-5.76831	0.12794	6.56481	12.6481	1.56959e-10	1.19751e-09
gene_233466	0.802328	-2.91829	-0.312925	-2.91829	2.3957	4.24691	12.8714	1.57851e-10	1.20228e-09
gene_402117	-2.19533	-0.429958	3.26623	-2.19533	2.15412	4.22839	12.6412	1.58877e-10	1.20806e-09
gene_212654	-4.60952	2.85457	-4.34738	-4.60952	0.83695	5.44258	12.639	1.59506e-10	1.2103e-09
gene_86608	-2.42551	-1.72577	3.5936	3.73712	0.544426	5.10373	12.4936	1.5971e-10	1.2103e-09
gene_34245	2.10976	-2.85138	-9.50176	-9.50176	-4.02417	8.51799	12.7966	1.60485e-10	1.21414e-09
gene_219139	-4.78743	4.51426	0.865743	-4.36356	1.23036	6.59242	12.5474	1.62755e-10	1.22925e-09
gene_219119	-3.11412	3.5687	-0.0249257	-3.11412	0.0747085	4.65489	12.6196	1.65072e-10	1.24466e-09
gene_85827	-7.74402	1.31078	-11.3067	-1.94218	-8.94655	10.592	12.6742	1.6819e-10	1.26428e-09
gene_220397	-2.66721	-7.86216	-4.65734	-7.86216	-3.13137	6.58278	12.834	1.68234e-10	1.26428e-09
gene_267962	-3.73567	2.73546	1.17868	-3.73567	-3.73567	4.80819	13.0036	1.69861e-10	1.27438e-09
gene_34213	2.75861	-4.76526	-5.86683	-9.77274	-3.66565	8.97147	12.5283	1.71315e-10	1.28316e-09
gene_403121	3.61664	-0.152175	0.127367	-4.83454	-2.7138	5.23504	12.5216	1.73384e-10	1.2965e-09
gene_34279	1.66344	-3.27599	-8.11161	-8.11161	-4.61369	7.06636	12.7397	1.77016e-10	1.32147e-09
gene_359266	-10.2259	-10.2259	-10.2259	-10.2259	1.68391	9.80003	13.2617	1.78516e-10	1.33046e-09
gene_34252	2.24842	-1.42855	-5.1724	-7.03396	-5.28772	6.30693	12.4955	1.81631e-10	1.35144e-09
gene_233970	-3.59435	-6.76926	-4.05312	-6.76926	-3.20032	5.63846	12.7848	1.82971e-10	1.35761e-09
gene_388977	0.831616	-1.56031	1.66299	-4.06573	4.27476	6.03712	12.4912	1.83062e-10	1.35761e-09
gene_383412	-4.00167	-8.53466	-7.88688	-8.53466	1.4086	8.00831	12.7564	1.92082e-10	1.42216e-09
gene_212319	-6.17516	3.5875	-6.17516	-3.94982	-0.536568	7.06351	12.6697	1.95555e-10	1.4455e-09
gene_66486	-6.10925	-0.104074	-4.39799	-8.29017	-7.47066	7.19711	12.4509	1.96698e-10	1.45158e-09
gene_141879	-4.35203	2.43067	-2.75318	-4.35203	-1.9318	4.92704	12.5085	2.00857e-10	1.47984e-09
gene_402445	-4.23114	1.70378	3.22721	-3.96863	-1.97197	5.24761	12.4209	2.04082e-10	1.49908e-09
gene_218837	6.09494	0.516516	-1.51693	0.759762	-1.92789	10.4331	12.3578	2.04133e-10	1.49908e-09
gene_470175	-6.49727	-6.49727	-0.366649	-6.49727	-4.29286	5.58135	12.8162	2.04645e-10	1.5004e-09
gene_219039	-3.72275	3.64568	3.54248	-3.72275	0.920385	5.55595	12.476	2.12765e-10	1.5574e-09
gene_363539	-3.14459	-9.26667	-8.96774	-9.26667	0.913292	8.5048	12.6865	2.16454e-10	1.58183e-09
gene_283242	-1.84362	-4.575	-2.75291	2.08827	-7.59196	7.56866	12.3174	2.19579e-10	1.60207e-09
gene_218236	3.27495	6.0107	6.27061	4.41809	4.10612	7.64068	12.3109	2.22202e-10	1.61859e-09
gene_188692	-6.61628	3.84012	2.05077	-6.61628	-3.56304	7.83056	12.4504	2.22616e-10	1.61899e-09
gene_141893	-4.06098	3.12525	-4.06098	-4.06098	0.790023	5.16777	12.674	2.31341e-10	1.67724e-09
gene_386666	2.10157	0.677044	3.90292	-2.66637	0.938454	4.61803	12.3602	2.3137e-10	1.67724e-09
gene_219104	-3.90435	3.12741	-2.27681	-3.90435	-0.430472	4.90357	12.4244	2.33092e-10	1.68702e-09
gene_212477	-3.60988	2.96206	-3.60988	-3.60988	0.482695	4.76926	12.6655	2.3471e-10	1.696e-09
gene_219143	-3.80839	4.1603	0.866363	-3.80839	1.12093	5.51031	12.4185	2.35546e-10	1.69932e-09
gene_47591	0.412578	-6.37784	-1.8918	-7.92598	-3.90641	7.01679	12.2747	2.36918e-10	1.70649e-09
gene_225940	-0.855418	2.94509	0.111466	3.33644	-3.47429	5.16867	12.2613	2.4306e-10	1.74691e-09
gene_212481	-7.0869	3.49981	-3.25882	-7.0869	0.170355	7.90957	12.4002	2.43304e-10	1.74691e-09
gene_359269	-10.2411	-10.2411	-10.2411	-10.2411	1.42816	9.68285	13.0277	2.59453e-10	1.85989e-09
gene_141237	2.55419	-1.266	3.52495	-4.65993	4.51296	6.96279	12.2901	2.62301e-10	1.87733e-09
gene_218268	3.31568	5.66969	6.02185	4.25514	3.44264	6.91162	12.2107	2.66414e-10	1.90374e-09
gene_218282	2.40547	5.90779	6.01026	3.8202	3.28488	7.13043	12.1956	2.73821e-10	1.95358e-09
gene_219099	-5.38453	2.40905	-3.72774	-5.38453	-2.21658	5.57691	12.3153	2.82829e-10	2.01465e-09
gene_46715	-6.72068	-9.48667	-9.48667	-7.1374	-3.50727	8.01795	12.709	2.84716e-10	2.0249e-09
gene_35669	-7.94185	-7.94185	-4.94042	-7.57808	-2.68707	6.63839	12.5065	2.88281e-10	2.04702e-09
gene_267977	-4.25417	3.85872	-0.0616743	-4.25417	2.22983	5.81857	12.3034	2.88845e-10	2.0478e-09
gene_46738	-3.84808	-11.0562	-8.57141	-11.0562	1.46931	10.5156	12.511	2.92349e-10	2.06939e-09
gene_90411	-3.43777	-0.351432	2.42825	-3.43777	-2.47201	4.45367	12.2795	3.0138e-10	2.12997e-09
gene_469194	-4.74235	-2.26967	-4.70919	-6.92802	-5.1567	5.80583	12.2114	3.02077e-10	2.13156e-09
gene_34215	2.08609	-1.8342	-7.25364	-8.24214	-4.11127	7.34463	12.2095	3.03084e-10	2.13532e-09
gene_211075	-3.65387	-6.69263	1.44612	-4.89891	-6.69263	6.12487	12.8331	3.05176e-10	2.14671e-09
gene_47584	-0.0293254	-5.96552	-2.85585	-5.96552	-4.19589	5.11396	12.4804	3.08126e-10	2.16408e-09
gene_92588	-1.608	-4.50626	-0.959577	4.68938	1.33088	5.61459	12.3741	3.13561e-10	2.19883e-09
gene_362355	-1.02167	2.57672	4.29953	5.94444	2.52566	5.92228	12.1173	3.15588e-10	2.2096e-09
gene_248585	0.771566	-5.20746	4.03302	-5.20746	3.5573	7.06601	12.4615	3.18279e-10	2.22499e-09
gene_100080	-1.02578	-2.40289	4.32934	4.85407	1.98458	7.01336	12.1047	3.22934e-10	2.25404e-09
gene_218237	2.34773	5.452	6.41237	4.11322	3.56375	7.68788	12.0929	3.29888e-10	2.29902e-09
gene_135089	0.970688	-3.77982	-0.465972	-8.71537	0.188486	11.7363	12.0652	3.34555e-10	2.32795e-09
gene_219114	2.85287	4.29772	-1.40784	-2.94324	0.4474	6.01781	12.0713	3.43119e-10	2.3811e-09
gene_219108	-4.73125	2.89818	-4.73125	-4.73125	-0.52972	5.36769	12.4431	3.43251e-10	2.3811e-09
gene_411150	-3.07361	-10.1534	-7.76943	-10.1534	1.76897	9.78255	12.4074	3.4932e-10	2.41948e-09
gene_86577	4.1938	-0.555229	4.65414	0.284083	1.6018	6.46505	12.0349	3.66564e-10	2.53503e-09
gene_141886	-6.88645	3.41685	-4.47667	-6.88645	0.456701	7.68477	12.1321	3.91636e-10	2.70427e-09
gene_399983	0.839545	-1.65369	1.05881	-3.42521	3.35717	4.94299	12.0599	3.96548e-10	2.734e-09
gene_219429	4.7684	2.77086	-2.70842	-1.71876	-1.10528	5.56371	11.9732	4.10133e-10	2.82334e-09
gene_212438	-4.85312	3.30483	-4.85312	-4.85312	1.87837	6.01946	12.3298	4.16795e-10	2.86483e-09
gene_218238	1.74025	5.80093	5.59965	3.00325	3.72435	6.93851	11.9615	4.18889e-10	2.87484e-09
gene_401594	0.867828	-5.3795	2.12828	4.09724	-0.300789	6.19875	12.2031	4.22674e-10	2.89641e-09
gene_340725	-5.99609	-2.82731	-1.2736	-7.43681	3.37682	8.24381	12.0216	4.24895e-10	2.90721e-09
gene_233903	-2.84082	-6.25185	-3.68932	-6.25185	-3.23513	5.25986	12.2823	4.33243e-10	2.95983e-09
gene_359942	-5.13103	0.652653	-3.09257	-5.13103	-5.13103	4.83069	12.4307	4.42395e-10	3.01779e-09
gene_34209	1.68895	-2.5836	-9.4678	-8.86653	-4.46325	9.4872	11.9285	4.44827e-10	3.0298e-09
gene_91087	2.25561	0.314989	3.15284	-1.26461	-2.00969	4.40418	11.9157	4.55383e-10	3.09702e-09
gene_218836	5.99953	0.327047	-1.01047	0.629052	-2.18661	10.5295	11.9147	4.56175e-10	3.09773e-09
gene_233848	-3.57563	-5.17	-1.5146	-5.39727	-3.48152	4.75971	11.9557	4.78431e-10	3.24398e-09
gene_468013	4.1549	-1.89339	3.46747	1.1337	-1.98099	5.85693	11.8877	4.79164e-10	3.24407e-09
gene_470155	-7.46885	-12.4383	-12.4383	-12.4383	-0.0184627	11.3155	12.5103	4.89205e-10	3.30709e-09
gene_212340	-4.20978	2.89009	-4.20978	-4.20978	0.567063	5.14441	12.2335	4.91712e-10	3.31906e-09
gene_401170	-4.08045	-0.732276	2.12985	-4.08045	-4.08045	4.55861	12.365	4.9409e-10	3.33012e-09
gene_400711	1.22368	-4.49253	2.20499	-6.6468	-4.19918	6.54463	11.9285	5.02423e-10	3.38123e-09
gene_399001	-4.52332	-8.23173	-1.15102	-4.05152	-6.84779	6.9484	12.0404	5.61964e-10	3.7763e-09
gene_369965	0.461299	-3.09382	1.12188	4.50922	0.169746	5.49793	11.7988	5.63471e-10	3.78079e-09
gene_469902	1.20351	-4.10717	-2.97497	-4.10717	-1.35842	4.21977	12.1251	5.68247e-10	3.80548e-09
gene_218844	5.53981	0.28629	-1.10517	0.430633	-3.00692	8.70182	11.7936	5.68838e-10	3.80548e-09
gene_267659	-4.60508	1.12398	-4.60508	-4.60508	-2.9011	4.64249	12.1418	5.75753e-10	3.84603e-09
gene_218827	5.99507	-0.0912872	-1.84265	0.254812	-0.210295	9.79813	11.7841	5.78816e-10	3.86077e-09
gene_219118	-3.5548	3.60655	-0.433954	-3.5548	0.562682	4.9667	11.9077	5.8441e-10	3.89232e-09
gene_372035	-3.3495	2.67661	-3.3495	-3.3495	1.9692	4.70035	12.123	5.94685e-10	3.95492e-09
gene_188595	-7.61245	3.58997	1.43494	-7.90623	-4.6578	9.6817	11.7631	6.01442e-10	3.99396e-09
gene_34275	1.55343	-2.1421	-8.18388	-9.75005	-4.14677	8.65559	11.8118	6.20194e-10	4.11244e-09
gene_219424	3.54963	3.09925	-4.19056	-0.667704	-2.08953	5.32831	11.9302	6.22618e-10	4.11839e-09
gene_359279	-5.27669	-9.82183	-9.82183	-9.82183	1.56814	9.34147	12.3638	6.22919e-10	4.11839e-09
gene_330660	3.41336	-3.43464	-1.53542	-3.43464	1.01667	4.42321	12.0577	6.38461e-10	4.2036e-09
gene_83413	-4.47397	-2.83954	-0.920834	-5.84152	3.23742	6.66517	11.7958	6.38465e-10	4.2036e-09
gene_362327	-1.77045	3.69767	0.827596	5.21139	-0.0598908	5.99938	11.7303	6.38603e-10	4.2036e-09
gene_398018	-3.62702	-0.041623	2.35623	-3.62702	-2.24719	4.44188	11.8519	6.45687e-10	4.24403e-09
gene_141753	0.684345	3.17778	-0.760809	-2.41033	3.39957	4.65866	11.7867	6.48965e-10	4.25937e-09
gene_218260	2.57791	5.81462	5.84843	3.83965	3.5682	6.79116	11.7121	6.6012e-10	4.32628e-09
gene_362315	4.22405	-1.64151	4.18453	0.255733	1.03702	6.18186	11.7083	6.64752e-10	4.35032e-09
gene_393872	-1.78861	-4.51872	3.6295	2.96391	0.0474128	5.71242	11.9413	6.68797e-10	4.37045e-09
gene_359268	-9.54158	-9.54158	-9.54158	-9.54158	0.998109	8.79898	12.4372	6.72118e-10	4.38579e-09
gene_469587	-4.31921	-6.12179	-3.14949	-5.06576	-5.3341	6.41559	11.6909	6.86224e-10	4.47137e-09
gene_267791	-4.89511	-0.309742	0.692801	-4.89511	3.8986	6.36313	11.8054	7.01652e-10	4.56529e-09
gene_218590	-2.25953	2.26507	5.58666	-0.446548	2.11901	7.92697	11.6684	7.1504e-10	4.6457e-09
gene_469940	0.714901	-7.63564	-7.63564	-7.63564	2.45318	7.79709	12.2772	7.18784e-10	4.6633e-09
gene_401180	-4.48049	-4.48049	-0.121973	-4.48049	-3.64509	4.34736	12.0731	7.21844e-10	4.67643e-09
gene_423789	-3.67988	-8.93486	-7.80068	-7.35723	-1.30104	7.64762	11.892	7.29344e-10	4.71824e-09
gene_423790	-4.19972	-9.0387	-9.0387	-9.0387	1.70665	8.64786	12.2605	7.38964e-10	4.77362e-09
gene_401634	-0.956794	-3.91652	0.228819	2.51848	3.38056	5.35916	11.8822	7.4192e-10	4.78586e-09
gene_224164	-0.784022	3.50223	0.204302	-0.668066	-1.69297	6.85897	11.6277	7.44543e-10	4.79592e-09
gene_141673	-6.40681	3.42987	-3.05554	-6.40681	1.11438	7.31417	11.7673	7.51213e-10	4.83199e-09
gene_212320	-6.542	3.05962	-6.542	-6.542	0.0856885	7.09659	11.986	7.53199e-10	4.83786e-09
gene_267696	-5.34179	2.86798	-1.1927	-5.34179	-2.06765	5.82442	11.7536	7.69773e-10	4.93043e-09
gene_246692	-2.84948	-5.34006	-2.77384	0.666249	-4.27199	4.80123	11.8613	7.69799e-10	4.93043e-09
gene_219087	-4.3989	3.33345	-1.96344	-4.3989	0.266312	5.38492	11.7524	7.71507e-10	4.93436e-09
gene_218840	6.20899	0.686214	-0.564376	1.31482	-1.58436	10.1625	11.6152	7.88063e-10	5.03311e-09
gene_393707	-3.95006	-5.92682	-4.27379	-5.92682	-1.30634	5.1343	11.9339	7.91227e-10	5.04617e-09
gene_218686	1.87151	3.75581	0.0069391	5.42739	0.815185	5.87543	11.6082	7.98205e-10	5.08348e-09
gene_406909	-3.7703	-10.5536	-8.88854	-10.5536	-0.709081	9.30188	11.9023	8.35894e-10	5.316e-09
gene_411149	-7.04613	-7.04613	-4.1772	-7.04613	1.98297	6.89756	11.9833	8.41707e-10	5.34543e-09
gene_233852	-2.47909	-6.23486	-5.09713	-6.23486	-1.70696	5.31104	11.882	8.65799e-10	5.4907e-09
gene_90783	-1.46705	0.955601	3.07242	-4.22897	-1.65554	5.15677	11.6257	8.68487e-10	5.50001e-09
gene_233934	-1.81821	-5.35569	-4.44402	-5.35569	-2.42335	4.71761	11.8719	8.81104e-10	5.57135e-09
gene_219149	-4.16057	4.49157	0.371035	-4.05222	1.71496	6.65288	11.5536	8.82222e-10	5.57135e-09
gene_218247	2.72027	5.47624	6.22347	3.74204	4.13299	7.33246	11.543	8.99508e-10	5.67256e-09
gene_34212	2.29592	-2.79583	-8.31091	-8.31091	-3.99624	7.42226	11.8012	9.04586e-10	5.69662e-09
gene_393731	-1.25807	-6.05525	-4.87205	-6.05525	-1.70901	5.21969	11.854	9.09015e-10	5.71653e-09
gene_469573	3.01813	2.98977	-0.227317	-3.29396	3.06167	5.1462	11.5897	9.26938e-10	5.82112e-09
gene_218814	6.19305	0.786285	0.453109	1.48556	-2.11998	9.8179	11.5254	9.28882e-10	5.82521e-09
gene_469914	0.822052	-5.6079	-3.35299	-5.6079	-1.52878	5.03114	11.8307	9.46489e-10	5.9212e-09
gene_191550	4.41679	3.13363	-0.498057	-0.459755	-1.01772	4.98426	11.515	9.46814e-10	5.9212e-09
gene_293877	0.359366	-4.52262	-1.90646	3.75376	-1.40092	5.0445	11.74	9.53177e-10	5.95273e-09
gene_399010	-3.38717	-6.70409	-0.46924	-3.58208	-7.6215	8.33676	11.5033	9.67347e-10	6.03288e-09
gene_403156	2.61832	-6.38912	-0.535437	-6.38912	-3.43862	5.94486	11.793	1.01063e-09	6.29413e-09
gene_218262	2.62351	5.74963	5.86686	4.08672	3.45512	7.96063	11.4786	1.01214e-09	6.29484e-09
gene_34278	1.04949	-0.809547	-6.20441	-6.20441	-6.20441	5.48578	12.1485	1.01712e-09	6.3171e-09
gene_34210	2.41227	-2.9031	-6.54573	-10.4605	-4.32649	9.54351	11.5355	1.02282e-09	6.34373e-09
gene_135036	2.13205	-0.636587	-0.574801	-10.4377	0.037921	9.9901	11.5137	1.02649e-09	6.35777e-09
gene_267861	-2.87905	1.83552	3.02728	5.34769	4.47209	5.70875	11.5121	1.05148e-09	6.50107e-09
gene_34211	2.35622	-2.01204	-7.43477	-9.39034	-4.01104	8.93427	11.4573	1.05251e-09	6.50107e-09
gene_91090	1.50345	-2.23093	3.10361	-1.75393	-1.69179	4.89854	11.4539	1.05901e-09	6.53225e-09
gene_92477	1.16195	-3.14297	-2.30056	-4.89898	-3.86447	4.58002	11.5036	1.08365e-09	6.6751e-09
gene_93439	2.56788	-3.24176	2.13424	-3.24176	3.23391	4.95081	11.7464	1.09601e-09	6.74203e-09
gene_212317	-7.56936	3.7306	-2.45956	-6.70044	0.0638864	8.52874	11.4873	1.09995e-09	6.75706e-09
gene_266061	2.45071	-5.00543	3.43143	-6.65179	3.35274	8.16608	11.4795	1.13214e-09	6.94533e-09
gene_388929	2.8267	-0.253597	-0.862845	-9.57018	0.0652264	9.31441	11.4541	1.14424e-09	7.01003e-09
gene_34235	1.65563	-3.20142	-6.13872	-8.50145	-4.45299	7.43614	11.467	1.15821e-09	7.08598e-09
gene_219125	-6.81568	4.25679	0.632862	-6.74046	1.18538	8.32307	11.4561	1.16419e-09	7.11289e-09
gene_218255	2.40251	5.86278	5.86695	4.10713	3.34212	8.41243	11.3955	1.17882e-09	7.19258e-09
gene_468261	-5.99256	-5.99256	-5.05583	-5.99256	-1.3083	5.12962	11.7843	1.18403e-09	7.2146e-09
gene_267949	-4.96573	2.32115	0.418618	-4.96573	-4.96573	5.38502	11.8465	1.1877e-09	7.22718e-09
gene_86675	-1.07219	-5.99702	2.88165	-5.99702	-0.301464	6.3238	11.6954	1.19774e-09	7.27845e-09
gene_468882	-3.9279	-1.40831	1.71279	-3.9279	-2.77956	4.37624	11.4776	1.26346e-09	7.66747e-09
gene_372053	-3.33902	1.10241	3.39045	-3.33902	3.57524	5.33486	11.4744	1.2708e-09	7.6991e-09
gene_219066	-3.68263	3.18823	-2.05978	-3.68263	0.347325	4.81865	11.4739	1.27209e-09	7.6991e-09
gene_212343	-3.55827	2.71127	-2.07538	-3.55827	-0.368941	4.58379	11.4402	1.35153e-09	8.16895e-09
gene_201067	1.55022	-5.8543	-8.26533	-8.26533	-1.19188	7.31558	11.5612	1.37896e-09	8.3236e-09
gene_219112	-5.47835	3.81795	-0.730766	-5.47835	0.319137	6.62722	11.4255	1.38768e-09	8.36502e-09
gene_267954	-4.86078	2.30211	0.913409	-4.50742	-4.18639	5.35439	11.3551	1.39927e-09	8.41261e-09
gene_219051	-2.79656	3.08154	-1.1938	-2.79656	1.1417	4.3698	11.4209	1.3993e-09	8.41261e-09
gene_34214	2.02941	-2.01271	-7.37632	-8.82095	-4.01254	7.87477	11.3608	1.40478e-09	8.43429e-09
gene_219086	-4.07752	3.34868	-0.950699	-4.07752	0.152185	5.15922	11.411	1.42444e-09	8.54098e-09
gene_286526	0.0135317	-4.32453	0.70829	-4.06947	-3.47122	4.87241	11.2898	1.43164e-09	8.57276e-09
gene_219110	-4.6457	4.42609	-0.801083	2.55863	0.769315	6.40367	11.3416	1.43411e-09	8.57616e-09
gene_400315	0.643197	-3.82142	-1.8599	2.69328	-4.66354	5.44989	11.2847	1.44503e-09	8.63001e-09
gene_359256	-2.42208	-9.55374	-7.78211	-9.55374	1.12439	8.87891	11.5808	1.46279e-09	8.72448e-09
gene_14400	3.36453	-3.85241	2.79014	-3.85241	0.555441	5.00729	11.5768	1.47304e-09	8.77404e-09
gene_394237	0.725698	-5.01125	2.31334	4.57887	3.38662	6.7526	11.4746	1.52343e-09	9.0622e-09
gene_86674	-2.87861	-7.75975	3.13669	-1.15941	-1.11007	8.04411	11.4727	1.52853e-09	9.08054e-09
gene_267961	-4.58774	2.08022	-0.327648	-4.58774	-4.58774	4.98364	11.6908	1.54847e-09	9.1869e-09
gene_83467	-4.12204	-1.53003	-1.56695	-5.4897	3.31108	6.40677	11.3034	1.55945e-09	9.23987e-09
gene_233925	-4.04918	-6.8264	-6.36801	-5.24156	-1.54239	5.76319	11.4597	1.56424e-09	9.25613e-09
gene_39769	-0.771145	-4.3996	3.63256	0.552952	1.30552	5.59381	11.4516	1.58693e-09	9.37809e-09
gene_83456	-4.96188	-1.60856	-2.74428	-6.96305	3.21569	7.67115	11.2896	1.59925e-09	9.4385e-09
gene_93409	2.05163	-3.69233	0.691545	-5.38759	3.65589	6.71128	11.2782	1.63262e-09	9.62284e-09
gene_403362	-3.4029	2.66972	-3.4029	-3.4029	0.611246	4.50992	11.539	1.63517e-09	9.6253e-09
gene_344536	1.15651	-4.17069	-1.79174	-4.17069	-1.86791	4.25224	11.5147	1.64182e-09	9.65184e-09
gene_218828	5.48863	-0.195415	-2.22896	0.144217	-1.70887	9.86944	11.1869	1.72994e-09	1.01321e-08
gene_219142	-4.55637	3.8984	-0.0802427	-4.55637	1.40951	5.98777	11.3032	1.73015e-09	1.01321e-08
gene_188656	-7.69957	3.11832	0.632589	-7.06268	-4.89308	8.22852	11.2386	1.73026e-09	1.01321e-08
gene_218800	5.25224	-0.195521	-0.737443	1.09505	-3.56528	8.86381	11.1754	1.76694e-09	1.03335e-08
gene_188755	-6.70152	2.81422	0.570741	-7.64241	-5.55799	8.1725	11.1678	1.79193e-09	1.04661e-08
gene_80471	0.825875	-2.99129	4.18815	-5.49618	1.53396	6.88228	11.2195	1.817e-09	1.05988e-08
gene_16550	3.28975	-5.41973	-1.91297	-1.35375	-1.11208	5.40319	11.3728	1.82504e-09	1.06319e-08
gene_267816	-8.35707	-3.02026	-3.05381	-8.35707	-6.1491	7.01646	11.2625	1.86203e-09	1.08334e-08
gene_209688	-7.41684	-7.41684	-2.91941	-2.58412	-5.32513	6.18531	11.4294	1.87094e-09	1.08712e-08
gene_47578	-0.348641	-4.20392	-0.594499	-6.00408	-4.52157	5.25309	11.1978	1.89042e-09	1.09703e-08
gene_218280	2.41699	5.65048	6.11536	3.87057	3.3692	8.75147	11.1292	1.92414e-09	1.11516e-08
gene_233966	-3.70306	-5.74884	-2.99107	-5.74884	-2.80799	4.92528	11.4188	1.94187e-09	1.12399e-08
gene_141882	-6.3245	3.07238	-3.74348	-6.3245	-0.62594	6.86836	11.2322	1.96665e-09	1.13687e-08
gene_212476	-6.59062	3.00121	-6.59062	-4.80167	-0.382783	7.07259	11.3485	1.97212e-09	1.13785e-08
gene_92597	1.60793	-2.17926	3.6487	4.12573	1.06392	5.53008	11.1155	1.97339e-09	1.13785e-08
gene_141887	-6.3306	3.64828	-1.81168	-6.3306	0.260059	7.31522	11.2161	2.0249e-09	1.16606e-08
gene_34243	1.59649	-2.51305	-7.17616	-9.17948	-4.04995	8.09947	11.1551	2.04355e-09	1.1753e-08
gene_141876	-6.66981	3.02706	-4.6572	-6.66981	-0.298912	7.17079	11.2092	2.05039e-09	1.17709e-08
gene_96213	-2.2626	-8.20153	-7.56944	-8.20153	0.78666	7.44125	11.3873	2.05188e-09	1.17709e-08
gene_49528	1.95298	-2.55593	2.302	-2.55593	0.35952	4.05169	11.363	2.14122e-09	1.22678e-08
gene_469208	-7.06175	-7.06175	-0.0629873	-7.06175	-4.026	6.07412	11.4166	2.23217e-09	1.27727e-08
gene_219432	4.2654	1.85753	-5.33138	-2.0979	-2.2054	6.01992	11.2115	2.24034e-09	1.28032e-08
gene_387699	0.63156	-3.71784	-2.49029	5.03375	-0.083663	7.81012	11.0246	2.33365e-09	1.33195e-08
gene_34284	1.66825	-2.44234	-7.72503	-7.72503	-3.78202	6.73893	11.2311	2.47021e-09	1.40711e-08
gene_219434	3.94417	1.69665	-5.07707	-3.21731	-2.2999	5.65592	11.1567	2.47157e-09	1.40711e-08
gene_267686	-4.39888	3.22409	0.845767	-4.39888	-0.961775	5.36961	11.1015	2.49131e-09	1.41656e-08
gene_219146	-4.17071	3.58888	-0.648422	-4.17071	0.825366	5.42951	11.0921	2.53415e-09	1.4391e-08
gene_399561	-4.61156	-5.6575	-1.53554	-3.84792	-7.37618	7.41074	10.9745	2.56014e-09	1.45203e-08
gene_218284	1.81717	5.20499	5.49926	4.13913	3.41105	6.36347	10.9725	2.56926e-09	1.45537e-08
gene_83466	-4.83082	-0.211687	-1.61144	-4.83082	3.37317	5.92749	11.0754	2.61176e-09	1.47759e-08
gene_218279	2.75083	5.80991	6.03492	4.29553	3.51837	8.75145	10.9594	2.63241e-09	1.48741e-08
gene_218274	2.20845	4.76781	5.98662	3.47304	3.20635	6.88698	10.9547	2.65522e-09	1.49842e-08
gene_267694	-3.88683	2.11451	-1.95873	-3.88683	-2.01065	4.51714	11.0594	2.68876e-09	1.5154e-08
gene_188507	-2.91285	4.09425	0.669484	-8.22382	-4.95109	11.8931	10.9473	2.69203e-09	1.5154e-08
gene_267682	-3.15199	3.12951	-0.0470375	-3.15199	-0.489963	4.48843	11.0549	2.71062e-09	1.52396e-08
gene_219105	-6.3905	2.6965	-3.83105	-6.3905	-0.981945	6.63757	11.0463	2.75339e-09	1.54608e-08
gene_219078	-4.92382	3.76423	-0.107977	-4.92382	0.829914	6.16319	11.045	2.75958e-09	1.54763e-08
gene_348178	-3.86227	-5.84891	-1.7966	-5.77757	-2.41376	5.03942	11.1244	2.83861e-09	1.58997e-08
gene_188655	-6.62291	3.01291	0.470763	-6.62291	-4.07477	7.13185	11.0145	2.91647e-09	1.63156e-08
gene_469418	-2.8756	-5.21747	-3.14525	-6.66793	-2.19864	5.62125	10.9496	2.97584e-09	1.66271e-08
gene_403360	0.329814	2.89053	-0.285644	-2.74482	-2.74482	4.2134	13.186	3.00749e-09	1.67831e-08
gene_401563	-0.966867	-5.21643	-0.849329	4.04117	1.43554	5.92752	11.0831	3.05537e-09	1.70293e-08
gene_141891	-7.4477	3.46166	-5.62057	-4.32753	0.827954	8.29275	10.9171	3.11636e-09	1.73478e-08
gene_212416	-6.88463	3.34302	-2.38575	-6.88463	0.213832	7.61877	10.9746	3.13535e-09	1.74319e-08
gene_470176	-6.91882	-6.91882	-0.675354	-6.91882	-0.735929	6.07566	11.2168	3.15632e-09	1.75269e-08
gene_232123	-0.122524	-4.72758	-1.47359	-3.97617	-3.74913	4.42332	11.0635	3.16426e-09	1.75494e-08
gene_469889	0.719608	-6.39815	-1.41793	-6.32787	-2.33575	5.60852	11.0593	3.18813e-09	1.76487e-08
gene_219388	-0.590098	4.88748	4.02408	3.93709	0.315183	6.46321	10.855	3.19342e-09	1.76487e-08
gene_267946	-3.21561	2.12556	0.464267	-3.21561	-3.21561	4.30863	11.2681	3.19391e-09	1.76487e-08
gene_93816	-8.66807	-8.66807	-8.66807	-8.66807	-0.0237807	7.61783	11.4792	3.23359e-09	1.78461e-08
gene_218254	3.71647	5.51914	6.29456	4.48059	3.64409	8.30267	10.8448	3.25399e-09	1.79368e-08
gene_141774	-7.14972	3.37592	-4.5224	-4.93348	0.674748	7.9282	10.8833	3.31552e-09	1.82536e-08
gene_188744	-7.23947	3.375	1.07795	-6.7296	-3.58178	8.00389	10.8677	3.41196e-09	1.87616e-08
gene_399539	-4.63722	-3.58584	-1.45315	-3.60591	-6.24726	5.55808	10.8142	3.44375e-09	1.89134e-08
gene_469888	2.07481	-5.58177	-1.51395	-5.58177	-1.49502	5.21066	11.0663	3.60732e-09	1.97876e-08
gene_218261	2.96007	4.96971	5.80314	4.4272	3.53969	6.43466	10.7863	3.6263e-09	1.98675e-08
gene_91061	0.596023	-1.85864	2.17736	-3.55597	-2.18626	4.3735	10.8363	3.66231e-09	2.00405e-08
gene_267982	-1.3885	2.26025	-0.199313	-4.66612	-3.96675	5.11246	10.8294	3.7087e-09	2.02698e-08
gene_363660	1.55965	2.0912	3.61184	-2.35602	0.95194	4.45967	10.8127	3.82461e-09	2.08779e-08
gene_218267	3.33339	5.02372	5.65622	2.76301	2.86123	6.61834	10.7496	3.88164e-09	2.11636e-08
gene_267784	-2.84798	-6.04584	-1.18945	-6.04584	2.49946	6.38974	11.0232	3.89182e-09	2.11935e-08
gene_398984	-5.45547	-6.60238	-1.74852	-4.38581	-4.55768	6.19637	10.7413	3.94224e-09	2.14422e-08
gene_403105	2.55621	-2.94316	0.112226	-5.52174	-3.04207	5.34757	10.7817	4.04823e-09	2.19921e-08
gene_344521	-4.35421	-2.31069	-0.800692	-4.35421	2.66521	5.18283	10.827	4.09992e-09	2.22461e-08
gene_219152	-3.93182	3.43813	-0.822998	-3.93182	1.23634	5.22594	10.8183	4.16517e-09	2.2573e-08
gene_402777	-1.61557	-3.44301	0.56988	-3.44301	2.52843	4.55873	10.9793	4.2057e-09	2.27653e-08
gene_219081	-6.03761	3.92974	-1.11768	-4.2538	0.372409	7.22224	10.7421	4.29729e-09	2.32332e-08
gene_393709	-0.018037	-6.21317	-4.59041	-6.21317	-1.14216	5.42481	10.9614	4.34055e-09	2.3439e-08
gene_399565	-4.84293	-6.07548	-2.29271	-3.86645	-7.31001	8.79749	10.6875	4.35532e-09	2.34643e-08
gene_90803	-2.03618	0.864967	2.99582	-2.03618	1.46754	4.09509	10.7937	4.35565e-09	2.34643e-08
gene_46714	-2.63788	-7.79584	-7.17885	-7.79584	0.0889411	6.84411	10.951	4.42088e-09	2.37873e-08
gene_219088	-4.81561	3.08418	-1.78679	-4.81561	-0.267969	5.54567	10.7831	4.4407e-09	2.38477e-08
gene_464356	-1.39959	-2.05437	-1.22422	3.71738	-0.295313	4.77496	10.6768	4.44269e-09	2.38477e-08
gene_233895	-4.29532	-7.29632	-4.24391	-7.29632	-1.33415	6.17506	10.9355	4.54342e-09	2.43594e-08
gene_219120	-3.65776	2.92188	-2.04059	-3.65776	0.0687434	4.72376	10.747	4.74237e-09	2.53959e-08
gene_344332	-2.64777	-3.60125	-3.53133	-5.42385	-2.80417	4.73061	10.6849	4.83613e-09	2.58673e-08
gene_402179	-3.51737	2.69625	3.69725	-3.51737	2.40031	5.4328	10.7279	4.9101e-09	2.62318e-08
gene_468550	3.00975	3.34951	-0.0372486	0.371989	3.90842	4.88932	10.6207	4.93087e-09	2.63116e-08
gene_234104	-2.75761	-11.6207	-8.00547	-11.6207	-0.577634	10.3886	10.8813	5.00085e-09	2.66535e-08
gene_468276	2.96289	-3.69636	-2.12324	3.12344	1.84426	4.86252	10.8009	5.06085e-09	2.6913e-08
gene_219368	-1.398	4.50419	3.65925	3.26163	-1.45832	7.45276	10.6066	5.06148e-09	2.6913e-08
gene_267879	-4.08269	2.89575	4.26382	-4.08269	1.2775	5.9923	10.7087	5.08518e-09	2.70072e-08
gene_393730	-2.70118	-6.09332	-4.62379	-6.09332	-0.671298	5.32853	10.8691	5.10934e-09	2.71036e-08
gene_267708	-5.68771	2.73333	-1.12047	-5.68771	-1.80786	6.05634	10.6936	5.22727e-09	2.76966e-08
gene_218264	2.19408	5.51704	6.08665	3.90863	4.11468	8.61938	10.5871	5.24878e-09	2.77779e-08
gene_141745	-1.81471	4.16568	-0.620099	-0.105417	3.78451	6.04197	10.5736	5.38189e-09	2.84489e-08
gene_218277	1.80721	4.8212	5.71766	3.25961	2.74958	6.88915	10.5588	5.53162e-09	2.91904e-08
gene_218259	2.97936	5.51979	5.83102	3.88964	3.27969	8.08262	10.5581	5.53933e-09	2.91904e-08
gene_34247	1.67667	-1.59795	-5.76951	-7.862	-4.69815	6.9152	10.6109	5.54159e-09	2.91904e-08
gene_464444	-2.93072	1.84571	-2.65351	3.98738	1.21879	4.55324	10.5915	5.67105e-09	2.98356e-08
gene_141877	-6.22045	2.77032	-6.22045	-5.47648	-0.0384373	6.63355	10.7543	5.67731e-09	2.98356e-08
gene_234092	1.48934	-3.07849	1.24254	-5.58288	3.73764	6.95427	10.5849	5.8137e-09	3.05169e-08
gene_218842	5.67242	0.0552341	-1.70227	0.271742	-1.72132	11.9459	10.5287	5.8508e-09	3.06759e-08
gene_267937	-5.80053	0.806501	-0.838619	-5.80053	-4.69426	5.39693	10.631	5.85892e-09	3.06828e-08
gene_469901	1.05619	-4.80682	-2.55279	-4.73417	-1.39794	4.56405	10.7058	6.00323e-09	3.1402e-08
gene_362434	-3.45278	-6.27963	0.0899104	1.62086	-4.82099	5.74697	10.7027	6.03693e-09	3.15418e-08
gene_469844	-2.7394	-5.30624	-3.14703	-3.01536	-3.76356	5.21393	10.5108	6.04894e-09	3.15679e-08
gene_141780	-3.97166	3.6318	-4.89226	-4.55412	0.710239	8.78468	10.5032	6.13451e-09	3.19775e-08
gene_393963	2.08505	-7.08387	0.404556	-7.08387	-3.51346	6.5129	10.7613	6.18395e-09	3.2198e-08
gene_86595	1.11723	-5.89269	2.52856	3.35102	-1.4478	6.47434	10.6885	6.19268e-09	3.22062e-08
gene_267704	-4.43922	2.736	-2.30563	-6.23582	-1.9414	6.51332	10.5462	6.24398e-09	3.24356e-08
gene_365255	0.212121	-5.15108	0.161077	-5.15108	1.61082	5.36112	10.7446	6.37032e-09	3.30538e-08
gene_219123	-3.82635	3.62026	0.584335	-3.82635	1.14459	5.24907	10.5769	6.46734e-09	3.35187e-08
gene_219056	-3.19486	3.94394	0.898714	-2.33103	1.20433	4.98073	10.5168	6.50877e-09	3.36947e-08
gene_398301	-4.3401	-1.29399	1.12132	-4.3401	-4.3401	4.46995	10.8546	6.5231e-09	3.37301e-08
gene_359281	-1.75889	-9.55797	-9.55797	-9.55797	0.922928	8.80657	10.9531	6.62883e-09	3.4204e-08
gene_141873	-6.04588	3.02639	-3.19205	-6.04588	0.228532	6.65341	10.5633	6.62991e-09	3.4204e-08
gene_233879	-5.1931	-5.1931	-5.1931	-5.1931	-0.974554	4.699	11.0435	6.68032e-09	3.44247e-08
gene_92215	-3.55607	-5.37974	-3.46288	-3.78515	-3.22501	4.69054	10.6448	6.6983e-09	3.44779e-08
gene_469845	-3.48702	-6.64134	-3.2387	-2.41873	-3.45768	6.26144	10.4475	6.80576e-09	3.49911e-08
gene_399571	-7.01373	-7.01373	-1.89913	-3.19795	-4.53122	5.8445	10.6942	6.8512e-09	3.51846e-08
gene_34169	-2.84763	1.2184	0.504747	-4.08156	-4.08156	4.49774	10.7481	6.90072e-09	3.53986e-08
gene_101563	-0.319796	-7.56363	3.45814	-7.56363	2.7762	8.72415	10.6912	7.00272e-09	3.58646e-08
gene_219431	4.01297	2.76492	-4.95109	-1.43607	-2.31417	7.22986	10.4318	7.00747e-09	3.58646e-08
gene_233851	-1.52607	-6.24831	-2.74274	-6.24831	-3.06947	5.30757	10.6761	7.19268e-09	3.67707e-08
gene_267955	-5.79311	1.22576	-0.0932095	-5.79311	-5.11935	5.56571	10.5107	7.29998e-09	3.72566e-08
gene_469847	-3.81399	-5.46549	-3.29823	-2.12065	-3.50298	5.3347	10.4095	7.30425e-09	3.72566e-08
gene_267717	-4.89817	2.02967	-1.01147	-4.89817	-3.2797	5.12899	10.5043	7.38498e-09	3.76258e-08
gene_369494	1.50477	-5.01481	-3.34392	-4.69558	-0.486066	4.79397	10.5829	7.48659e-09	3.81005e-08
gene_218815	5.97841	0.479674	0.921293	0.938036	-2.0203	10.142	10.3838	7.66235e-09	3.8951e-08
gene_402454	-4.0476	0.028618	2.6614	-4.0476	-1.7054	4.78425	10.4811	7.70529e-09	3.91178e-08
gene_219093	-5.96801	2.43853	-3.41178	-5.96801	-1.35116	6.11144	10.4806	7.71251e-09	3.91178e-08
gene_401089	-2.33198	2.53047	2.73973	-2.33198	2.04198	4.36638	10.4786	7.7414e-09	3.92202e-08
gene_233904	-1.77326	-6.15235	-3.45191	-2.5136	-4.67608	5.2086	10.5637	7.75065e-09	3.9223e-08
gene_89721	-3.7908	-1.14032	-3.07047	-4.9056	-3.93932	4.50638	10.4224	7.84513e-09	3.96566e-08
gene_401877	-0.225569	-5.33377	0.0638711	-5.33377	-3.29919	4.88452	10.6262	7.85951e-09	3.96848e-08
gene_340721	-1.3643	-2.65487	2.81742	-4.28636	2.65465	5.46553	10.4176	7.91567e-09	3.99237e-08
gene_76930	-2.05667	-3.96989	-1.84398	-5.68167	-3.90881	4.9201	10.4136	7.9743e-09	4.01744e-08
gene_141806	-6.05942	2.37511	-4.97883	-6.05942	0.554627	6.36789	10.4581	8.03582e-09	4.04392e-08
gene_34220	1.76352	-2.54635	-6.716	-8.37109	-4.39846	8.07699	10.3539	8.10271e-09	4.07304e-08
gene_218244	1.4907	5.6796	5.30278	3.64161	2.77741	7.93293	10.3474	8.2008e-09	4.11775e-08
gene_393834	-1.59622	-3.24543	1.88231	-3.24543	-0.919581	4.15542	10.5992	8.24707e-09	4.13638e-08
gene_35752	-1.11092	-4.77906	-1.92591	-4.77906	-1.97288	4.44404	10.5979	8.26473e-09	4.14063e-08
gene_141768	-0.119929	2.50997	-0.43821	-3.28071	3.52192	5.14938	10.3869	8.37735e-09	4.19239e-08
gene_362478	-0.340152	-4.60811	1.53457	-4.24971	-2.1692	4.7185	10.5092	8.54924e-09	4.27367e-08
gene_348192	-3.04419	-4.44358	-2.63313	-6.13207	-2.26532	5.22705	10.3658	8.71001e-09	4.34922e-08
gene_253781	-0.43394	-3.7255	0.0163926	-9.43126	-0.347545	13.8209	10.2858	8.95258e-09	4.4654e-08
gene_402839	-7.60059	-7.60059	-0.995551	-4.97141	-4.16441	6.41116	10.5427	8.97177e-09	4.47003e-08
gene_83415	-4.81588	-2.47653	-1.52985	-7.90272	3.10364	8.49708	10.3331	9.25339e-09	4.60525e-08
gene_479423	-10.0187	-7.47246	0.05459	-10.0187	-0.45771	9.089	10.3753	9.35273e-09	4.64887e-08
gene_393667	-0.552384	-4.13777	2.4708	-4.13777	1.63753	5.02466	10.5279	9.36166e-09	4.64887e-08
gene_267695	-4.27025	2.74091	-0.393604	-4.27025	-1.35161	5.00762	10.3712	9.42335e-09	4.67436e-08
gene_386579	0.0963039	-3.16287	-3.07433	3.46753	-2.05329	5.89976	10.2666	9.53705e-09	4.72556e-08
gene_250488	-5.76848	-5.12313	-0.29586	-5.76848	-1.62937	5.14649	10.3546	9.71353e-09	4.80772e-08
gene_362446	4.31074	-3.40938	1.4387	3.39687	1.96783	5.05746	10.4293	9.87464e-09	4.8821e-08
gene_399002	-4.29659	-7.20555	-1.22026	-3.26796	-6.13341	7.63441	10.2401	1.00193e-08	4.94818e-08
gene_92217	-2.73722	-5.64359	-3.45677	-3.82758	-4.91953	6.43114	10.2351	1.01137e-08	4.98868e-08
gene_359263	-1.47717	-7.86149	-7.86149	-7.86149	1.11951	7.25863	10.7048	1.01234e-08	4.98868e-08
gene_338880	1.96095	-1.74044	0.844182	4.44065	1.09803	4.69018	10.2084	1.06323e-08	5.23375e-08
gene_369969	-0.187015	-6.15009	-0.236918	-5.15738	0.513154	7.25143	10.1918	1.06775e-08	5.25028e-08
gene_219062	-5.34529	3.13029	-1.6215	-5.34529	0.00601834	6.05652	10.2967	1.08016e-08	5.30549e-08
gene_412477	3.44744	-4.14975	1.53822	-4.14975	1.47027	5.08165	10.4331	1.10836e-08	5.43809e-08
gene_469898	0.458519	-4.36465	-2.6665	-4.36465	-1.06365	4.32421	10.4316	1.11146e-08	5.44736e-08
gene_399003	-2.77405	-4.50812	-1.63415	-4.00761	-7.62148	6.38631	10.4001	1.12185e-08	5.49233e-08
gene_344518	-3.09971	-1.17516	-3.23349	-2.49847	2.36876	5.19236	10.1659	1.15106e-08	5.6292e-08
gene_362447	4.17619	-3.13794	0.260682	2.31246	2.11699	4.72369	10.3437	1.15247e-08	5.62997e-08
gene_467674	-1.28749	-3.20549	-0.391336	-6.59478	1.96327	6.61412	10.2018	1.1691e-08	5.70506e-08
gene_299888	0.550985	-5.20588	3.87294	0.522326	0.985463	8.5206	10.1544	1.17619e-08	5.73074e-08
gene_218835	5.05585	-0.166485	-2.17716	-0.663931	-0.548138	7.00003	10.154	1.17691e-08	5.73074e-08
gene_141838	-5.57833	-3.40286	-4.8968	-5.57833	0.282156	5.12597	10.2231	1.23656e-08	6.01474e-08
gene_267973	-4.42781	0.387398	-2.13291	-4.42781	-4.42781	4.43013	10.4818	1.2482e-08	6.06481e-08
gene_218846	5.57742	0.0200579	-1.60466	0.267216	-0.642523	9.58803	10.1142	1.26812e-08	6.15496e-08
gene_267706	-4.14407	2.69886	-0.273718	-4.14407	-1.14086	4.92998	10.2058	1.27643e-08	6.18861e-08
gene_469924	1.22539	-5.04092	-2.75683	-4.83789	-0.946983	4.74424	10.2712	1.31392e-08	6.36268e-08
gene_362336	0.891828	-0.638031	2.68187	-3.69887	2.44839	5.0373	10.1428	1.31623e-08	6.36268e-08
gene_401619	1.5575	4.50705	2.90572	1.19112	1.90543	4.8633	10.0941	1.31656e-08	6.36268e-08
gene_233849	-1.26655	-6.40446	-4.07878	-6.40446	-1.3294	5.49859	10.3315	1.3288e-08	6.41494e-08
gene_403157	3.26371	-2.91267	-0.169942	-5.91682	-2.87441	6.43417	10.0869	1.3344e-08	6.43511e-08
gene_394091	-3.83601	-7.24851	-3.95626	2.22737	-3.01644	6.5262	10.2604	1.33983e-08	6.45439e-08
gene_267763	-3.85478	-1.73579	-1.46287	-4.93831	2.61336	5.55849	10.0897	1.45239e-08	6.98912e-08
gene_233971	-3.55549	-5.54632	-4.08899	-5.54632	-1.16648	4.89776	10.2808	1.45473e-08	6.99296e-08
gene_141820	-4.39314	1.78553	-4.39314	-4.39314	-0.878357	4.73945	10.2959	1.46124e-08	7.01675e-08
gene_423800	-2.2195	-6.64109	-2.85524	-6.57088	-1.25859	5.68009	10.2067	1.47668e-08	7.08336e-08
gene_422174	-5.71145	-3.58043	-3.44627	-5.71145	-2.54009	4.94319	10.1127	1.51483e-08	7.25864e-08
gene_372071	-4.43344	0.334867	2.94138	-4.43344	3.29975	5.92727	10.107	1.53066e-08	7.32668e-08
gene_35685	0.497407	-4.15457	-1.38264	-4.93126	-2.29436	4.59057	10.0583	1.53968e-08	7.35913e-08
gene_93024	0.31883	-3.14774	2.8774	-3.14774	1.52336	4.51517	10.2487	1.5407e-08	7.35913e-08
gene_86531	-1.74097	-6.65863	-1.02223	-5.06613	-4.84462	5.67945	10.1721	1.57229e-08	7.50206e-08
gene_99433	0.867073	-7.46039	0.0212382	-5.08885	-0.62815	6.76531	10.1376	1.63117e-08	7.77477e-08
gene_219095	-4.88669	2.07442	-3.64171	-4.88669	-1.26228	5.09111	10.0527	1.69154e-08	8.054e-08
gene_464447	0.149041	1.27099	-2.48038	4.24198	2.42477	4.94195	9.95656	1.70382e-08	8.10393e-08
gene_267986	-5.16297	0.825658	-0.284834	-5.16297	-4.48686	4.99986	10.0462	1.71195e-08	8.13403e-08
gene_393865	-1.71661	-5.64825	-3.12348	-5.64825	-1.71299	4.94451	10.1845	1.72834e-08	8.20327e-08
gene_393912	-2.61362	-7.18963	-4.4739	-7.18963	-0.469732	6.23001	10.1742	1.7606e-08	8.34756e-08
gene_212473	-6.59951	2.88511	-3.36769	-6.59951	-0.0144172	7.0471	10.0295	1.76556e-08	8.36191e-08
gene_85509	5.05122	0.351945	-2.0105	0.833993	0.79736	6.38655	9.93705	1.76733e-08	8.36191e-08
gene_68211	-0.946343	-2.20915	-1.51978	-6.8293	-6.8293	5.8352	10.1802	1.8837e-08	8.90316e-08
gene_34156	-3.83065	1.29926	0.43391	-3.83065	-3.83065	4.37336	10.2445	1.89117e-08	8.9291e-08
gene_393841	-1.17001	-4.10154	2.077	-4.10154	-0.432424	4.66371	10.1274	1.91474e-08	9.03092e-08
gene_393743	-0.338922	-6.21095	-2.07206	-6.21095	-2.5234	5.35942	10.1238	1.9272e-08	9.07901e-08
gene_267991	-0.77105	3.06807	0.300014	-3.80851	-1.1075	4.91919	9.93704	1.92896e-08	9.07901e-08
gene_212684	-7.35328	3.92756	-1.72286	-3.14804	-0.628377	8.43811	9.92349	1.95605e-08	9.19688e-08
gene_92486	-1.43949	-4.33457	-2.57063	-6.60279	-3.96441	5.57212	9.91414	2.01292e-08	9.45442e-08
gene_212521	0.634545	0.619498	-5.96971	-5.96971	-3.18031	5.50367	10.0531	2.03432e-08	9.54501e-08
gene_252621	-1.15089	-8.53181	-8.53181	-8.53181	0.153502	7.57529	10.2901	2.06372e-08	9.6729e-08
gene_219089	-0.795379	3.56053	-1.23384	-5.07741	0.171726	6.08323	9.89656	2.07987e-08	9.73848e-08
gene_267809	-10.1456	-5.41869	-2.98889	-8.41623	-3.59735	8.69999	9.87959	2.12282e-08	9.92923e-08
gene_218825	5.43727	0.474595	0.692182	0.813167	-2.86268	9.95479	9.83062	2.15838e-08	1.00851e-07
gene_403350	-1.52321	2.13298	0.220279	-3.31701	-3.91798	4.79847	9.82169	2.19493e-08	1.02453e-07
gene_83410	-5.46227	-1.14979	-1.32046	-6.55834	3.15869	7.28479	9.83891	2.31563e-08	1.07975e-07
gene_386634	-4.05311	-2.98664	-4.77058	-6.16241	-5.3482	6.88678	9.7847	2.35306e-08	1.09607e-07
gene_267673	-6.1457	0.528108	-4.11238	-6.1457	-3.4259	5.49835	9.87102	2.36515e-08	1.10056e-07
gene_403114	3.43817	-2.30779	-0.0743216	-4.64963	-2.42839	5.49823	9.77915	2.37772e-08	1.10527e-07
gene_267764	-6.49662	-2.12672	-0.468138	-6.49662	-4.74693	5.61453	9.86312	2.39993e-08	1.11445e-07
gene_401509	-1.69655	-6.62733	2.98778	-1.96698	-0.362276	6.94044	9.91681	2.49961e-08	1.15954e-07
gene_219101	-3.95471	2.84969	-0.859	-3.95471	-0.604859	4.82283	9.83214	2.54134e-08	1.17769e-07
gene_401612	-0.638766	5.05025	3.0451	1.08618	2.24478	6.50011	9.73769	2.57062e-08	1.19003e-07
gene_267672	-6.50632	0.22001	-4.46282	-6.50632	-3.583	5.69917	9.80797	2.65745e-08	1.22897e-07
gene_233885	-3.67606	-5.05884	-2.83962	-6.78813	-1.92261	5.74451	9.74081	2.78042e-08	1.28452e-07
gene_218536	-5.8668	3.07096	-3.61595	4.84084	-1.14971	11.1985	9.69205	2.8013e-08	1.29204e-07
gene_267707	-4.13535	2.09546	-0.286525	-4.13535	-2.19641	4.68872	9.77925	2.80244e-08	1.29204e-07
gene_469892	0.80464	-5.41583	-1.70227	-5.41583	-1.06081	4.96788	9.91457	2.80647e-08	1.29258e-07
gene_402047	-0.810761	-1.60239	1.16262	-5.15708	-5.15708	4.96197	9.95257	2.82563e-08	1.30008e-07
gene_469912	0.852207	-5.23626	-1.31707	-5.23626	-1.79659	4.82823	9.90772	2.84132e-08	1.30571e-07
gene_267958	1.19263	2.64978	-1.25979	-6.68939	-2.50676	6.95663	9.7287	2.84401e-08	1.30571e-07
gene_364995	4.2087	3.39339	1.60865	0.616097	4.72912	6.40351	9.68354	2.84655e-08	1.30571e-07
gene_218756	6.14633	2.52338	2.59579	0.925776	0.278218	7.37753	9.66108	2.96959e-08	1.36076e-07
gene_233924	-2.53892	-5.09925	-6.18195	-3.68642	-2.41452	6.21942	9.65921	2.98009e-08	1.36419e-07
gene_83463	-2.91314	-2.06577	-1.22591	-6.84681	3.17298	7.54806	9.70237	2.98725e-08	1.36608e-07
gene_267691	-4.64825	1.75458	-2.67948	-4.64825	-1.98527	4.86391	9.7398	3.01467e-08	1.37722e-07
gene_141835	-3.46073	2.65559	-2.94989	-5.01179	0.334616	5.6027	9.69287	3.04074e-08	1.38772e-07
gene_90155	-1.55228	-2.09434	-0.228298	-3.71883	-2.95338	4.04975	9.6914	3.04908e-08	1.39012e-07
gene_218235	2.30314	4.88555	5.69798	3.35414	2.96467	7.6703	9.64457	3.06347e-08	1.39527e-07
gene_267956	-4.75964	1.69931	0.251572	-4.40374	-4.08362	5.01857	9.68146	3.073e-08	1.3982e-07
gene_92216	-2.12805	-7.02108	-3.49263	-3.78249	-3.54851	6.56242	9.63732	3.10558e-08	1.4116e-07
gene_393911	-2.38807	-7.30215	-4.00837	-7.30215	-0.39963	6.34605	9.8569	3.11364e-08	1.41384e-07
gene_141870	-4.41066	3.49506	-2.89369	1.04067	0.796213	5.63941	9.67326	3.12049e-08	1.41552e-07
gene_18861	-2.88735	-8.02627	-2.19587	-8.02627	-3.35057	6.73749	9.85359	3.13228e-08	1.41944e-07
gene_212567	-7.91008	3.69704	-1.95587	-4.49509	-1.01674	8.7875	9.66238	3.1846e-08	1.4417e-07
gene_141695	-4.07649	2.73248	-1.81174	-4.07649	2.2079	5.25365	9.709	3.19159e-08	1.44342e-07
gene_468251	-0.753349	-4.02884	-2.22023	0.735647	-3.26389	4.16282	9.77543	3.2343e-08	1.46127e-07
gene_219430	3.78611	2.49728	-4.77208	-2.37466	-0.819278	5.61996	9.73895	3.24489e-08	1.46459e-07
gene_362461	-4.86912	-8.22686	-3.26906	-2.25588	-3.542	6.91692	9.76835	3.27634e-08	1.4773e-07
gene_479425	-5.58679	-8.85387	-2.35673	-8.85387	-0.0246112	7.83724	9.81542	3.35536e-08	1.51142e-07
gene_469842	-2.19301	-6.12332	-3.30854	-2.35894	-3.15954	5.85251	9.58913	3.40102e-08	1.53046e-07
gene_92214	-3.78654	-6.41667	-3.26348	-4.04374	-2.98496	5.38801	9.73253	3.49769e-08	1.57239e-07
gene_188587	-2.67052	3.03394	1.61321	-5.87102	-3.34282	6.59859	9.6105	3.54667e-08	1.59282e-07
gene_469227	-0.257195	-6.67366	-2.79272	3.24409	-1.11115	6.49578	9.72081	3.57337e-08	1.60322e-07
gene_398999	-3.6479	-5.50955	-0.140214	-2.6793	-6.11696	6.49544	9.5608	3.58771e-08	1.60682e-07
gene_267987	-4.55463	1.10455	-0.216913	-4.55463	-4.55463	4.69513	9.88081	3.58854e-08	1.60682e-07
gene_267664	-6.38276	0.446829	-4.34129	-6.38276	-3.51345	5.65689	9.64302	3.60666e-08	1.61334e-07
gene_400305	0.303959	-5.5367	-2.62728	3.43245	-1.25529	7.39586	9.55288	3.64169e-08	1.62739e-07
gene_141898	-5.75731	3.48601	-2.34372	-3.30193	0.717194	6.71373	9.58458	3.68376e-08	1.64456e-07
gene_469212	-2.64678	-3.59105	0.628973	-6.58248	-5.64546	6.46453	9.54519	3.69496e-08	1.64793e-07
gene_188594	-1.63929	3.26955	0.263385	-7.87302	-5.02482	9.60847	9.53619	3.75828e-08	1.67451e-07
gene_400303	1.26946	-3.8779	-2.20049	3.61592	-1.46181	6.39163	9.53183	3.7893e-08	1.68667e-07
gene_232122	3.30189	-3.67068	-0.887271	-0.209801	1.30202	4.60034	9.6874	3.79829e-08	1.689e-07
gene_209487	-7.99658	-7.99658	-1.00785	-7.99658	-2.8697	6.81234	9.80196	3.81275e-08	1.69376e-07
gene_403123	4.42005	-0.936945	-0.0916955	-4.78994	-2.00642	7.43689	9.52074	3.8695e-08	1.71728e-07
gene_91092	0.179435	-2.49219	0.192198	-4.60123	-4.07776	4.5262	9.55872	3.90739e-08	1.73239e-07
gene_267884	-5.17798	0.935947	4.70908	-0.598122	2.69024	7.13956	9.55208	3.91489e-08	1.73401e-07
gene_469890	0.810504	-5.32026	-2.20211	-5.32026	-0.970874	4.90229	9.72825	3.92696e-08	1.73765e-07
gene_394053	2.54489	-7.02426	0.013355	3.28588	-1.67877	7.13684	9.66226	3.97685e-08	1.758e-07
gene_403540	3.82167	-1.43424	0.194384	-6.12475	-1.53483	6.51632	9.50513	3.98526e-08	1.75999e-07
gene_219091	-5.26444	2.67389	-2.14718	-5.26444	-0.649807	5.68462	9.58657	4.00479e-08	1.76689e-07
gene_362299	2.86572	-2.9256	2.43745	3.265	-0.799777	5.62144	9.49338	4.07466e-08	1.79487e-07
gene_219070	-5.63068	2.95643	-0.964763	-5.63068	-0.820933	6.15351	9.57705	4.07618e-08	1.79487e-07
gene_403357	0.70237	1.82344	0.179408	-3.97947	-3.97947	4.58492	9.73702	4.15498e-08	1.82779e-07
gene_468014	3.50168	-3.03181	2.43186	0.880322	-2.04579	5.53962	9.47938	4.18388e-08	1.83753e-07
gene_76830	-2.35956	-6.41218	-3.53597	-6.41218	-0.75333	5.57246	9.69298	4.18528e-08	1.83753e-07
gene_394243	0.859833	-6.61808	-4.39041	-3.64738	0.00169515	5.9595	9.63161	4.20616e-08	1.8449e-07
gene_212341	-5.22121	1.91281	-5.22121	-5.03102	-0.652082	5.3592	9.64482	4.21289e-08	1.84606e-07
gene_92213	-3.04591	-4.81218	-2.64105	-3.83154	-5.04208	6.17572	9.47083	4.25196e-08	1.86137e-07
gene_466984	3.11973	-1.27918	0.723495	-3.13181	0.00943748	4.23052	9.51197	4.26467e-08	1.86512e-07
gene_212475	-6.85603	3.36789	-2.9597	-4.57182	0.954293	7.68732	9.50276	4.294e-08	1.87555e-07
gene_236026	-0.871172	-2.54039	-5.98168	1.36875	-6.33544	7.19804	9.46528	4.29682e-08	1.87555e-07
gene_92212	0.559353	-3.361	-0.325768	2.66203	-5.2437	7.00426	9.46106	4.33121e-08	1.88873e-07
gene_393727	-2.78286	-7.01212	-4.98225	-4.02008	-1.63695	5.93894	9.61005	4.37538e-08	1.90614e-07
gene_469891	0.144621	-5.86761	-2.28428	-5.86761	-1.62347	5.18966	9.66369	4.4129e-08	1.92064e-07
gene_403372	-1.45408	2.43316	0.697985	-1.09608	-3.59942	4.56219	9.62929	4.5086e-08	1.96039e-07
gene_397286	-0.00634537	-4.33241	1.52876	-2.47809	-3.31648	4.54999	9.59233	4.51956e-08	1.96327e-07
gene_233868	-2.15581	-3.68109	-5.74435	-6.36916	-1.28541	5.46366	9.47828	4.54243e-08	1.9713e-07
gene_469218	-5.98172	-5.98172	-2.43109	-5.98172	-1.32811	5.17752	9.69791	4.59151e-08	1.99069e-07
gene_469893	0.832197	-4.45286	-2.4089	-4.3119	-1.37768	4.3624	9.58199	4.60593e-08	1.99502e-07
gene_468012	2.83195	-0.704257	2.32297	1.15713	-3.93423	4.80949	9.61211	4.65158e-08	2.01286e-07
gene_469294	-0.111511	-4.32939	-1.21112	-4.32939	-0.213743	4.382	9.62945	4.69478e-08	2.0296e-07
gene_239239	-4.13059	-4.27332	-4.54488	-6.81092	-1.3726	5.79585	9.45927	4.70722e-08	2.03303e-07
gene_267670	-5.17612	0.809647	-3.20107	-5.17612	-3.13934	4.91811	9.49661	4.73293e-08	2.04218e-07
gene_86671	-4.01694	-5.10183	2.64887	-1.59994	-0.416448	5.4698	9.56159	4.78124e-08	2.06105e-07
gene_219065	-5.01221	2.86469	-0.422879	-5.01221	-0.951497	5.61295	9.48449	4.84073e-08	2.08471e-07
gene_79180	-0.553891	-6.22024	-5.34654	-5.79941	-3.77816	6.86886	9.39908	4.86958e-08	2.09513e-07
gene_219090	-7.40661	2.56812	-2.01054	-7.40661	-1.37069	7.51592	9.46337	5.03455e-08	2.16404e-07
gene_89628	-6.3652	-3.1465	-1.99594	-6.3652	-3.3545	5.41332	9.45653	5.09898e-08	2.18827e-07
gene_267660	-3.87608	2.69109	-0.0179608	-3.61122	-1.15412	4.78627	9.41068	5.1037e-08	2.18827e-07
gene_340099	-0.819548	-5.20308	-2.14392	3.65248	1.02533	5.68319	9.52577	5.10548e-08	2.18827e-07
gene_468016	2.24088	-3.4663	2.79136	0.910809	-1.29233	4.58464	9.52344	5.12735e-08	2.19556e-07
gene_469315	2.39278	-4.67789	-2.1423	-3.58223	-0.273531	4.7602	9.50991	5.256e-08	2.24851e-07
gene_239223	-1.81588	-4.17334	-3.9117	-5.76531	-1.35062	5.04066	9.39493	5.31067e-08	2.26974e-07
gene_362439	-0.246761	-3.14226	3.00159	2.88133	1.69734	4.70021	9.50069	5.34561e-08	2.28251e-07
gene_267728	-4.97156	0.232687	-3.02344	-4.97156	-3.40336	4.69987	9.41385	5.52035e-08	2.35284e-07
gene_99573	2.38933	-5.81762	-0.913646	-3.04827	-0.924959	5.51207	9.48311	5.52074e-08	2.35284e-07
gene_401597	-2.13269	-7.42902	-1.12049	2.43042	-0.225631	9.64415	9.32389	5.56796e-08	2.37072e-07
gene_469899	0.806446	-5.099	-2.16887	-5.02693	-1.05842	4.75909	9.47737	5.5791e-08	2.37322e-07
gene_100115	1.77146	-4.92813	-0.515155	3.95418	1.09665	5.69676	9.47044	5.65045e-08	2.40131e-07
gene_470177	-2.23096	-3.8424	-0.49042	-6.50386	-2.20783	5.66581	9.35	5.77781e-08	2.45312e-07
gene_469908	0.31568	-6.54692	-1.94429	-6.47677	-1.19346	5.74956	9.45601	5.80203e-08	2.46109e-07
gene_79118	-0.341886	2.94506	-5.49478	3.60841	-2.55532	9.81219	9.29429	5.93783e-08	2.51632e-07
gene_188752	-6.49911	2.95	0.422774	-7.66274	-3.97784	9.02255	9.28772	6.01223e-08	2.54546e-07
gene_141809	-7.43687	1.74474	-7.43687	-7.43687	-0.441384	7.19439	9.50715	6.02069e-08	2.54665e-07
gene_47571	0.980327	-2.39465	-2.68573	3.1526	-2.63787	5.45005	9.26468	6.28048e-08	2.65405e-07
gene_400297	-0.399643	-7.2733	-1.89049	-7.2733	-2.38946	6.20496	9.46125	6.36757e-08	2.68833e-07
gene_399008	-2.54504	-5.6122	-0.424808	-3.38214	-5.6357	6.32323	9.25236	6.42883e-08	2.71166e-07
gene_393909	-2.52825	-4.36295	0.771149	1.88746	-3.21236	4.59202	9.39464	6.49385e-08	2.73652e-07
gene_399428	-1.21918	-1.6896	2.85114	-2.88954	0.411081	4.53512	9.24529	6.51554e-08	2.742e-07
gene_393703	-2.67412	-6.30462	-0.774763	-6.30462	-1.9244	5.48239	9.44829	6.51902e-08	2.742e-07
gene_340720	-4.56949	-1.92691	-3.30634	-6.3589	2.45547	6.61519	9.27784	6.61632e-08	2.78033e-07
gene_212338	-5.04231	2.48219	-1.81087	-5.04231	-0.912711	5.4622	9.30831	6.71918e-08	2.82093e-07
gene_398980	-3.25745	-3.65517	-1.02398	-4.61467	-6.61486	6.62548	9.21531	6.89658e-08	2.89271e-07
gene_86657	-1.10437	-8.57335	1.92193	-3.39159	-1.75898	8.14467	9.35964	6.92506e-08	2.90196e-07
gene_468560	0.719837	3.15973	-3.19035	-0.973164	2.66518	4.94574	9.32525	6.95794e-08	2.91303e-07
gene_16755	1.96256	3.178	-4.05028	0.998937	-0.684509	5.9075	9.20793	6.99371e-08	2.92529e-07
gene_49690	-4.82113	-3.40377	-1.09555	-5.08444	-6.02753	6.77055	9.19825	7.12341e-08	2.97678e-07
gene_267680	-6.17857	2.04638	-1.40747	-6.17857	-2.61424	6.11273	9.27122	7.20015e-08	3.00386e-07
gene_91080	0.340487	-1.77273	2.68946	-2.56723	-1.43901	4.72118	9.19249	7.20155e-08	3.00386e-07
gene_253782	-0.344495	-3.30421	0.232932	-9.54551	-0.405546	11.7223	9.17573	7.27194e-08	3.03042e-07
gene_252184	-1.26816	-3.43616	0.287161	-3.43616	1.54632	4.29069	9.38283	7.34192e-08	3.05676e-07
gene_76860	-0.136501	-5.05686	-0.493282	-5.05686	0.252148	4.89936	9.37978	7.38278e-08	3.07094e-07
gene_399529	-5.18029	-1.5449	0.663245	-4.19433	-5.18029	4.8753	9.39373	7.59648e-08	3.15691e-07
gene_469903	0.95395	-5.43405	-1.55139	-5.43405	-1.44202	4.97866	9.35454	7.72932e-08	3.20916e-07
gene_219122	-3.6736	3.63118	-0.491083	-6.75329	0.65816	7.75092	9.18959	7.81053e-08	3.2399e-07
gene_344331	-0.19117	-5.80631	-2.98565	-5.80631	-0.926229	5.14393	9.34476	7.86798e-08	3.26073e-07
gene_414488	0.902219	-4.35273	0.275919	-6.84521	2.99816	7.5373	9.18498	7.87857e-08	3.26212e-07
gene_49689	-1.38891	-4.18081	-1.51098	-4.78909	-6.11367	7.01423	9.14062	7.94643e-08	3.28468e-07
gene_86528	-2.63659	-4.40657	-0.469995	-6.96979	-4.2176	5.98899	9.18034	7.94764e-08	3.28468e-07
gene_267951	-1.5039	1.75262	0.3171	-6.17575	-4.73864	6.11379	9.17115	8.08629e-08	3.33893e-07
gene_16611	-6.82298	-5.01284	-2.82795	-3.92175	-3.34539	5.69886	9.16187	8.14933e-08	3.36188e-07
gene_47581	-0.973349	-4.33243	-0.77538	-6.13472	-3.65855	5.31481	9.15926	8.26924e-08	3.40823e-07
gene_403373	2.01411	1.41488	0.298728	-4.15464	-5.39249	5.54019	9.29048	8.35913e-08	3.44213e-07
gene_267658	-4.77509	0.974923	-4.77509	-4.77509	-1.59275	4.74359	9.32433	8.3834e-08	3.44897e-07
gene_260620	0.379837	-3.0235	-1.83986	-4.91042	1.2539	5.01457	9.14962	8.42078e-08	3.46119e-07
gene_464400	-2.40897	-3.26041	-1.87417	-4.62725	-1.56005	4.37506	9.14757	8.4533e-08	3.4714e-07
gene_405396	0.266756	-5.7723	-0.780027	0.674613	-1.07175	5.34069	9.22719	8.58746e-08	3.52328e-07
gene_79120	-2.33267	1.35671	-7.37248	-0.64395	-6.00891	9.04501	9.09302	8.69808e-08	3.56542e-07
gene_363622	-1.78779	1.61978	3.37409	-3.60212	0.89227	5.0327	9.12996	8.73825e-08	3.57863e-07
gene_401167	-1.1393	-0.977461	0.8745	-4.7669	-4.7669	4.69727	9.32206	8.76603e-08	3.58675e-07
gene_347119	0.472974	2.70797	0.388699	-2.90169	-0.201361	4.30822	9.12603	8.80312e-08	3.59867e-07
gene_218817	-6.5001	1.38956	-6.5001	-4.9059	-1.9477	6.09468	9.23161	8.97479e-08	3.66552e-07
gene_92224	-4.46074	-1.86259	-3.40633	-2.96635	-3.7535	4.27167	10.1514	9.13727e-08	3.7285e-07
gene_362302	2.80104	-0.983449	2.96953	4.27446	0.313803	5.959	9.06303	9.20798e-08	3.75396e-07
gene_330670	0.0802158	-4.42932	-4.42932	-4.42932	0.665034	4.53905	9.40142	9.69459e-08	3.94877e-07
gene_200956	-4.33864	-3.46266	-4.13864	-6.523	-1.65096	5.55899	9.07124	9.76041e-08	3.9689e-07
gene_423792	-1.10555	-5.23674	-1.66027	-1.57306	-1.48093	7.67627	9.02107	9.76162e-08	3.9689e-07
gene_219054	-3.62733	3.76927	0.878538	-1.70791	0.967365	5.17166	9.06481	9.78589e-08	3.97519e-07
gene_469803	-1.80922	-3.45596	-0.567216	-5.30139	-0.803693	4.89097	9.06313	9.81194e-08	3.98011e-07
gene_218853	5.33765	-0.149531	-1.47124	0.29616	-0.471902	9.83082	9.02941	9.81565e-08	3.98011e-07
gene_267974	-5.05979	2.98161	-0.20834	-5.05979	0.759246	5.86569	9.10472	9.82546e-08	3.9805e-07
gene_218813	5.05331	0.689287	-2.3299	0.350196	-0.726869	7.72503	9.02234	9.94839e-08	4.02668e-07
gene_219085	-4.17935	3.05048	0.157302	-4.17935	0.338149	5.1705	9.09486	1.00083e-07	4.04731e-07
gene_397553	-3.01741	-0.755441	2.69165	-3.01741	1.34917	4.38904	9.08921	1.01147e-07	4.08668e-07
gene_267831	-5.68582	-0.700059	1.12442	-3.36256	3.57495	6.87946	9.04606	1.01383e-07	4.09254e-07
gene_206870	-1.43524	1.28667	2.27148	-5.13948	-3.15558	5.55249	9.05053	1.01489e-07	4.09316e-07
gene_188505	-7.80037	2.90953	0.385619	-8.10776	-4.08859	9.60735	9.00923	1.01995e-07	4.10987e-07
gene_141808	-4.36188	2.41607	-1.90631	-4.36188	-0.00911231	5.00472	9.08131	1.02652e-07	4.13267e-07
gene_338885	0.284986	-3.82984	-2.36698	3.2316	-2.11976	5.84425	8.99125	1.05543e-07	4.24527e-07
gene_199445	2.69405	2.72371	-1.70819	-2.8705	-0.67936	4.81423	8.99028	1.05739e-07	4.24574e-07
gene_218920	0.948335	-4.97404	-4.01147	-6.3411	-1.40039	5.56779	9.02875	1.05743e-07	4.24574e-07
gene_402988	-5.93508	-5.93508	0.072829	-5.93508	-1.53923	5.2942	9.22301	1.07738e-07	4.32197e-07
gene_469201	1.69194	-2.89111	-3.31064	-5.20084	-2.46353	5.01266	8.97996	1.07835e-07	4.32203e-07
gene_219427	3.00207	2.70391	-5.30087	-1.18332	-1.57307	5.95574	9.0772	1.10197e-07	4.41279e-07
gene_393910	-2.83104	-6.83383	-3.05758	-6.83383	-0.221258	5.99362	9.15411	1.11343e-07	4.4547e-07
gene_344334	2.32536	-5.87632	-1.25987	-5.40079	0.516717	5.72013	9.10005	1.1169e-07	4.46464e-07
gene_85816	-2.71459	2.13226	-6.67084	1.33413	-4.22483	8.50429	8.95178	1.13775e-07	4.54393e-07
gene_468010	2.10957	-4.81627	1.35994	-0.746136	-3.55963	4.93225	9.08322	1.15215e-07	4.59737e-07
gene_267663	-5.26519	1.55295	-3.25801	-5.26519	-1.80267	5.19434	9.00652	1.18072e-07	4.70488e-07
gene_393654	-0.480758	-5.03207	-2.92335	-5.03207	0.246379	4.79811	9.12174	1.18118e-07	4.70488e-07
gene_212509	-0.184836	-3.33444	-6.98112	-6.98112	-1.2318	6.00422	9.08804	1.18241e-07	4.70564e-07
gene_218269	2.36663	4.60803	5.65874	3.41637	2.69641	8.49214	8.92886	1.18848e-07	4.72562e-07
gene_398125	-4.01858	0.861512	3.381	-4.01858	1.33936	5.25356	9.00205	1.19065e-07	4.73009e-07
gene_49685	-6.00804	-4.65958	-1.56119	-4.71753	-5.30278	6.90221	8.92488	1.19751e-07	4.75316e-07
gene_372011	-5.16893	0.965543	3.5535	-5.16893	1.53705	6.29768	8.99063	1.21637e-07	4.82376e-07
gene_246678	0.693902	-5.74127	-1.57671	-5.54173	-0.22058	5.28715	9.05025	1.22447e-07	4.85161e-07
gene_76857	1.0754	-3.21639	2.06345	-4.07139	0.367476	4.74101	8.93934	1.2518e-07	4.95556e-07
gene_331512	-0.798742	-3.97345	-0.964325	-3.97345	1.92976	4.65911	9.08899	1.25398e-07	4.95981e-07
gene_401580	-0.609469	-5.80021	2.8019	-2.53795	-0.364408	6.12484	9.03588	1.2574e-07	4.969e-07
gene_228645	0.586456	-4.47591	-0.695264	-4.47591	-1.44275	4.42385	9.07451	1.28758e-07	5.07991e-07
gene_469838	-4.06766	-6.61449	-2.48385	-2.76032	-3.29845	7.10095	8.88674	1.28772e-07	5.07991e-07
gene_267985	-1.54767	1.94384	0.305594	-4.67376	-3.55454	5.0533	8.92213	1.29314e-07	5.09681e-07
gene_372008	-5.06156	1.97204	3.27415	-5.06156	2.58466	6.45155	8.95272	1.3059e-07	5.14132e-07
gene_393768	-3.17408	-6.56069	-0.583966	-6.56069	-1.09709	5.76327	9.06644	1.30671e-07	5.14132e-07
gene_188591	-6.65346	3.14022	0.797043	-7.8031	-3.53887	9.49991	8.8775	1.31059e-07	5.15208e-07
gene_402456	-2.97444	-0.234888	0.196049	-2.97444	-2.97444	3.88765	9.15022	1.31731e-07	5.17399e-07
gene_364564	-4.36786	-3.50739	1.1137	-4.36786	-0.27072	4.57983	8.94749	1.31877e-07	5.17522e-07
gene_219354	-4.77068	-6.73383	-4.35809	0.340896	-1.6818	5.80439	8.99964	1.34448e-07	5.27153e-07
gene_233886	-2.39968	-5.96591	-3.40445	-3.10417	-3.04562	5.0971	8.99837	1.34763e-07	5.27929e-07
gene_393878	-3.17562	-5.84997	0.312499	-3.94984	-2.92492	5.22525	8.99565	1.35443e-07	5.3003e-07
gene_362471	-2.14729	-3.96995	2.91875	0.896001	-0.468775	4.86142	8.99529	1.35534e-07	5.3003e-07
gene_267718	-6.85505	0.0474669	-2.93344	-6.85505	-4.31723	5.95712	8.91937	1.39015e-07	5.43169e-07
gene_218826	4.7937	-0.486037	-1.55971	-0.434343	-1.18599	8.71679	8.84319	1.39915e-07	5.46213e-07
gene_267788	-7.48878	-2.32512	-0.569386	-7.48878	2.25244	7.59532	8.90947	1.41619e-07	5.52388e-07
gene_219433	3.77914	1.38015	-7.23544	-2.19113	-1.96669	7.43607	8.91883	1.47939e-07	5.76541e-07
gene_141871	-6.1805	2.62134	-2.64724	-6.1805	-0.0287649	6.52551	8.88217	1.49059e-07	5.80403e-07
gene_16730	-2.31472	-3.8343	-0.346506	-3.8343	-2.45525	4.11176	8.98873	1.50619e-07	5.8597e-07
gene_86672	-2.86971	-6.8722	2.11515	-2.73444	-1.81914	6.63357	8.93659	1.51076e-07	5.87244e-07
gene_218792	3.60728	1.03276	0.669856	-2.39467	4.43218	6.85012	8.79923	1.52145e-07	5.90889e-07
gene_287941	-4.5393	-4.5393	-1.22825	-4.0563	0.880258	4.64022	8.97455	1.52725e-07	5.9263e-07
gene_267747	-8.98445	-6.29156	-1.96901	-5.98323	0.547927	8.15507	8.81223	1.57741e-07	6.11569e-07
gene_362017	-0.356997	-8.54062	-1.02931	-8.54062	-1.86275	7.42866	8.9608	1.58517e-07	6.14049e-07
gene_469067	-3.03634	-3.97633	-1.1138	-4.81861	0.761057	4.7741	8.81141	1.59421e-07	6.17022e-07
gene_402432	-2.99823	-4.82263	0.697921	-4.82263	-1.47784	4.66696	8.9554	1.60093e-07	6.19092e-07
gene_377474	-2.02365	-5.56712	-2.79045	-5.56712	-0.669457	4.97114	8.94203	1.64059e-07	6.33883e-07
gene_400299	0.466796	-5.43192	-2.1557	0.671935	-4.02756	4.9541	8.88976	1.64754e-07	6.36022e-07
gene_362301	2.223	-3.09996	2.55488	3.75988	0.245138	6.37837	8.75621	1.65158e-07	6.37038e-07
gene_93267	1.14815	0.681663	0.0205945	-3.8011	-3.8011	4.32222	8.96941	1.66061e-07	6.39975e-07
gene_313538	1.11003	-9.05132	0.845546	0.822232	0.22011	8.70146	8.88444	1.66387e-07	6.40682e-07
gene_99425	0.549951	-7.28569	-0.562797	-1.18829	-0.718973	6.53934	8.85835	1.70073e-07	6.54318e-07
gene_241617	-1.3372	-0.633228	-4.08306	-6.09403	-3.9748	5.30654	8.77221	1.71695e-07	6.59993e-07
gene_467676	-3.52345	-3.53654	-0.321936	-5.62344	-4.13541	5.63524	8.73268	1.72743e-07	6.62917e-07
gene_219098	-5.11465	1.46007	-5.11465	-5.11465	-0.775516	5.0978	8.92711	1.72749e-07	6.62917e-07
gene_242690	0.858608	-1.36649	3.00893	4.12555	1.45918	5.45122	8.70594	1.81789e-07	6.97012e-07
gene_363632	-0.681726	-3.73879	-1.83839	-2.48445	-5.45385	5.27609	8.70523	1.82039e-07	6.97377e-07
gene_401547	1.79053	-4.86422	-0.444544	3.98957	0.850809	5.63189	8.83522	1.82271e-07	6.97676e-07
gene_403532	4.56133	0.580085	0.172136	-1.57867	-2.16457	6.13627	8.70365	1.82586e-07	6.97876e-07
gene_86662	-0.919919	-5.69613	2.13203	-2.46295	-2.0478	5.65825	8.83415	1.82633e-07	6.97876e-07
gene_260546	0.51777	-6.12581	1.71563	-7.76783	2.45556	8.26273	8.72712	1.86999e-07	7.13952e-07
gene_469473	0.0646178	-4.50573	-0.98723	-4.50573	-1.65771	4.38638	8.86792	1.87918e-07	7.16853e-07
gene_267709	-2.27205	2.81958	-1.54197	-5.46385	-0.947309	5.9723	8.71851	1.90073e-07	7.24462e-07
gene_47586	-0.229664	-4.30276	-1.92269	-6.1036	-2.91899	5.27258	8.70901	1.93523e-07	7.3699e-07
gene_1832	-0.497245	-1.97931	0.28119	-3.42776	2.40105	4.49065	8.70716	1.94205e-07	7.38961e-07
gene_267796	-8.27136	-3.01238	-2.5508	-8.01022	-3.80275	6.97255	8.69336	1.97601e-07	7.51252e-07
gene_374518	-5.80677	-5.80677	-2.70693	-4.32915	-2.53351	4.9835	8.83081	1.98809e-07	7.55207e-07
gene_470162	-1.90231	1.26582	-0.787053	-5.11727	-3.45041	5.06647	8.6915	2.00051e-07	7.59283e-07
gene_470012	-1.46364	-2.18963	0.869931	-2.76034	3.92911	7.68459	8.64895	2.02697e-07	7.68678e-07
gene_212682	-8.69514	3.98998	-1.25379	-2.40313	-0.668839	9.80724	8.67569	2.04338e-07	7.74252e-07
gene_468017	4.01637	-2.29843	2.99557	0.367146	0.183521	5.33378	8.63939	2.06433e-07	7.81534e-07
gene_393692	-2.59218	-8.04375	-1.02506	-7.13852	-1.92633	6.92067	8.76259	2.0855e-07	7.88887e-07
gene_372072	-3.0874	0.756225	1.42587	-3.0874	2.83002	4.57937	8.70042	2.09711e-07	7.92613e-07
gene_212342	-5.14352	1.88427	-3.63091	-5.14352	0.167292	5.37705	8.69561	2.11616e-07	7.99141e-07
gene_36960	3.05026	-1.18998	1.0003	-2.99693	0.547876	4.23433	8.65893	2.12789e-07	8.02899e-07
gene_218233	2.73074	4.75226	5.20782	3.52046	2.8654	6.24336	8.62216	2.13347e-07	8.04331e-07
gene_266051	-7.35903	-7.35903	1.39474	-7.35903	1.36448	7.28956	8.84233	2.14597e-07	8.08369e-07
gene_267749	-6.74086	-3.09511	3.05508	-2.08177	2.08877	7.50072	8.64744	2.15592e-07	8.11439e-07
gene_468063	-1.79288	-4.40042	-1.71751	-4.40042	1.05314	4.57748	8.7856	2.18555e-07	8.21906e-07
gene_79125	-2.1579	1.82578	-6.78894	1.82445	-4.78816	9.67469	8.60394	2.20906e-07	8.30056e-07
gene_399061	-1.59368	-5.86821	-2.92273	-1.84015	-3.63711	5.02748	8.7293	2.21842e-07	8.32877e-07
gene_393999	2.82269	-5.62438	0.184948	3.11451	-1.37238	5.95054	8.72583	2.23275e-07	8.37559e-07
gene_233921	-3.94227	-7.15291	-2.88407	-5.55899	-2.28112	6.00753	8.72345	2.24265e-07	8.40576e-07
gene_100073	1.96284	-2.336	3.418	-3.56456	1.66043	6.12781	8.58906	2.27285e-07	8.51185e-07
gene_91088	1.14943	-1.17006	2.5593	-3.12304	-2.50426	5.20593	8.5811	2.30771e-07	8.63525e-07
gene_233898	-1.92967	-4.89009	-2.90181	-7.93729	-1.55412	6.77228	8.61391	2.31756e-07	8.66491e-07
gene_403643	-4.39405	-1.51124	2.19874	-4.3233	2.12855	5.28628	8.60685	2.32864e-07	8.69913e-07
gene_369960	0.552357	-2.27182	1.0359	4.24629	1.17203	5.7408	8.56944	2.35975e-07	8.80803e-07
gene_47585	-1.06756	-3.086	-3.55593	-6.32789	-3.14541	5.36701	8.60377	2.36256e-07	8.81125e-07
gene_313622	-0.218258	-6.56522	-2.68114	-6.06764	-1.10002	5.72206	8.69241	2.37571e-07	8.84591e-07
gene_86597	2.36673	-2.68672	2.43898	4.03717	0.205128	6.20331	8.5659	2.37578e-07	8.84591e-07
gene_90450	1.37738	-4.08093	-3.2324	-5.97815	-2.85891	5.78725	8.55797	2.41213e-07	8.97382e-07
gene_92582	-2.51842	-8.57883	0.822453	-5.95093	-1.56408	7.75231	8.67121	2.47113e-07	9.18104e-07
gene_403577	-1.43063	-5.82303	-0.6641	-5.82303	-1.98626	5.15074	8.71857	2.4719e-07	9.18104e-07
gene_13012	0.849174	2.64361	0.117357	-2.70331	1.25326	4.31086	8.57816	2.48023e-07	9.2044e-07
gene_469839	-3.56403	-5.82637	-3.3494	-2.53989	-3.42173	7.26909	8.53154	2.53722e-07	9.40816e-07
gene_34227	-5.47992	2.28726	-1.24973	-1.85139	-2.76673	5.67036	8.56052	2.54287e-07	9.42138e-07
gene_233941	-2.81275	-6.89837	-3.95332	-4.44313	0.754068	6.27632	8.65516	2.54595e-07	9.42502e-07
gene_393964	1.992	-7.0541	0.0936953	-7.0541	-1.77909	6.48066	8.69541	2.57944e-07	9.5412e-07
gene_401534	-1.05341	-3.3886	0.478884	3.913	0.528144	5.73186	8.52153	2.58633e-07	9.5588e-07
gene_219425	3.20384	2.65716	-6.35446	-1.88962	-1.08663	6.91871	8.60934	2.63607e-07	9.73469e-07
gene_394201	-1.07207	-0.725451	2.31595	-2.48881	0.962479	4.06385	8.53489	2.69259e-07	9.92401e-07
gene_49688	-3.66608	-3.39416	-1.51853	-4.61998	-6.28043	7.20719	8.50034	2.6934e-07	9.92401e-07
gene_141224	-1.61651	-6.97058	2.5889	-6.97058	0.50821	7.14917	8.67179	2.69394e-07	9.92401e-07
gene_386240	0.366633	-3.98456	-2.83393	-5.69455	-0.724824	5.19383	8.49804	2.70526e-07	9.95757e-07
gene_393728	-1.85363	-6.75282	-3.52778	-4.52681	-1.85625	5.7395	8.61304	2.75335e-07	1.01263e-06
gene_394068	-3.22612	-5.00299	-2.78802	2.82039	-1.87234	6.49232	8.48532	2.77196e-07	1.01864e-06
gene_141874	-6.01269	2.26513	-3.07222	-6.01269	0.982041	6.35953	8.55018	2.7828e-07	1.02179e-06
gene_255606	-2.35333	-5.50028	-2.66554	-5.50028	1.27431	5.36823	8.64559	2.82699e-07	1.03718e-06
gene_313527	-1.23711	2.00862	-1.8642	-4.03336	-0.523724	4.62001	8.50468	2.85161e-07	1.04536e-06
gene_401168	-4.30136	-0.290152	0.190137	-4.30136	-3.46572	4.40752	8.52717	2.90617e-07	1.06449e-06
gene_352461	2.0347	-2.38837	2.98115	-0.636786	-3.05767	11.9795	8.45556	2.92282e-07	1.06972e-06
gene_469206	-4.41004	-2.58618	-1.29962	-7.2502	-4.92573	6.56026	8.45458	2.94009e-07	1.07517e-06
gene_212467	-4.4304	2.77293	-0.551444	-4.4304	1.63019	5.42872	8.5205	2.94295e-07	1.07534e-06
gene_349389	0.908136	-2.14296	0.0674711	-3.97866	-4.2452	4.37155	8.59882	2.98082e-07	1.0883e-06
gene_344352	0.710682	-4.28284	0.917475	2.24726	0.471676	11.7144	8.43519	2.9945e-07	1.09086e-06
gene_236027	-3.82379	2.40159	-6.52129	0.0563524	-3.85935	9.18759	8.44494	2.99488e-07	1.09086e-06
gene_102678	0.397474	-3.63102	-0.57263	-1.61324	-3.51868	4.39699	8.4449	2.9951e-07	1.09086e-06
gene_469897	1.00896	-4.50269	-1.12568	-4.50269	-0.927434	4.47453	8.60685	3.03595e-07	1.10485e-06
gene_469205	-1.67424	-3.79928	-0.619019	2.18254	-4.98996	6.51915	8.42739	3.09733e-07	1.12628e-06
gene_402092	-2.6858	1.47709	2.53189	-2.6858	2.21171	4.47538	8.47724	3.19321e-07	1.16021e-06
gene_469907	0.523037	-4.33056	-2.15412	-4.25771	-0.418864	4.36766	8.531	3.20756e-07	1.16448e-06
gene_469910	1.33972	-2.05826	-2.8246	-3.99603	-0.444188	4.27149	8.43127	3.27866e-07	1.18934e-06
gene_396780	-4.8723	-4.35074	-3.91202	-0.854803	-3.05266	5.32542	8.39382	3.30315e-07	1.19726e-06
gene_467997	2.96508	-1.38451	1.79072	-0.231948	-3.53904	4.99226	8.38932	3.33177e-07	1.20666e-06
gene_468725	-0.277341	-2.59651	-1.74274	-4.53768	-1.83519	4.38393	8.41617	3.37416e-07	1.22103e-06
gene_237871	-1.14633	-7.14528	-2.12014	-5.73536	-2.49517	6.03739	8.50217	3.38452e-07	1.2238e-06
gene_233859	-4.32173	-5.54549	-2.2931	-5.54549	-0.315812	5.0154	8.54176	3.4228e-07	1.23665e-06
gene_365257	-1.36788	-6.35894	-1.54139	-1.2454	-3.51884	5.47285	8.49495	3.43032e-07	1.23838e-06
gene_282885	-0.00747218	-6.58225	-1.48817	-6.58225	-1.55512	5.71805	8.53825	3.44501e-07	1.24268e-06
gene_401572	-2.96185	2.30771	0.207796	4.5011	-0.541883	5.60329	8.35494	3.5589e-07	1.28274e-06
gene_99561	2.52527	-5.97607	0.271788	1.11793	-1.07175	5.85896	8.46783	3.60818e-07	1.29946e-06
gene_394054	0.97741	-7.38256	-1.37014	2.89839	-1.9361	7.05568	8.46101	3.65437e-07	1.31505e-06
gene_416159	-0.983221	-1.98448	-1.54338	-3.7532	1.62259	4.41561	8.37266	3.66541e-07	1.31797e-06
gene_16583	-0.912425	0.798976	-0.0586866	2.0638	4.08898	9.00348	8.33496	3.69795e-07	1.32861e-06
gene_267678	-5.17069	2.12597	0.126858	-5.17069	-1.99203	5.41655	8.39768	3.71078e-07	1.33216e-06
gene_467992	2.64959	-4.86851	1.68772	-0.338048	-2.32506	5.15487	8.4462	3.75665e-07	1.34755e-06
gene_85821	-2.68835	2.18826	-7.84439	1.72941	-4.44778	12.6192	8.3251	3.76856e-07	1.35075e-06
gene_80468	2.95981	-2.06414	2.06915	-7.77772	3.51672	9.07702	8.35441	3.79502e-07	1.35915e-06
gene_267679	-7.17695	0.451123	-2.76737	-7.17695	-3.61324	6.34839	8.38526	3.79887e-07	1.35945e-06
gene_241612	-2.1408	-1.79273	-4.33113	-5.56982	-3.19811	5.16976	8.31396	3.85004e-07	1.37667e-06
gene_107122	1.78935	-1.97116	2.1528	-6.45147	3.46029	7.70424	8.34561	3.85915e-07	1.37883e-06
gene_250470	-0.518219	-6.72383	0.99826	-9.18313	2.13317	9.32079	8.34434	3.86845e-07	1.38106e-06
gene_218589	-4.2499	0.16882	4.05101	-3.23096	1.25427	8.59349	8.30902	3.88667e-07	1.38647e-06
gene_79115	-2.4896	1.41794	-7.34591	0.618223	-4.81862	9.1163	8.30693	3.90232e-07	1.39095e-06
gene_219084	-3.80327	2.29311	-1.29475	-3.80327	-0.168392	4.56946	8.36959	3.91307e-07	1.39368e-06
gene_212508	0.0274331	-4.61012	-6.41823	-4.62805	-0.947902	5.57475	8.39174	3.9633e-07	1.41046e-06
gene_79129	-1.55816	1.81323	-6.37818	1.26156	-4.53627	8.58992	8.29623	3.98329e-07	1.41646e-06
gene_338879	2.35692	-5.1963	-2.69929	2.84607	0.7102	5.56184	8.41159	4.00723e-07	1.42384e-06
gene_393913	-6.07525	-6.07525	-2.52299	-1.37608	-2.50895	5.21291	8.44996	4.01086e-07	1.42401e-06
gene_267823	-4.98525	0.963976	0.381177	-7.75166	3.33245	8.7317	8.31573	4.08513e-07	1.44924e-06
gene_469232	0.419297	-2.72711	-2.88095	3.84891	-0.571528	6.86521	8.27332	4.16243e-07	1.4755e-06
gene_218852	4.84654	-0.942473	-2.40318	-0.60946	-0.339527	10.1267	8.27088	4.18199e-07	1.48127e-06
gene_188648	-7.57004	0.138145	-2.05504	-6.71949	-6.09854	6.63775	8.29227	4.2376e-07	1.49979e-06
gene_395466	-2.64063	-1.85701	-4.20274	-4.20274	0.259183	4.3418	8.39694	4.24398e-07	1.50087e-06
gene_468421	-0.71531	-5.07154	-1.18441	-5.07154	-1.56891	4.66331	8.42453	4.24934e-07	1.50159e-06
gene_86673	-4.09446	-7.28355	1.99004	-2.81952	-1.30711	6.97095	8.37644	4.27888e-07	1.51084e-06
gene_239243	0.679402	-3.59552	-3.68463	-6.14215	-1.21907	5.41464	8.28811	4.30582e-07	1.51917e-06
gene_86652	-0.597631	-5.1363	2.55193	-2.25408	0.312302	5.54533	8.37055	4.32616e-07	1.52515e-06
gene_468026	3.69284	-3.53254	1.81607	-0.143895	-1.41406	5.79944	8.24774	4.37205e-07	1.54012e-06
gene_76856	-0.22963	-5.39599	-0.363473	-5.1354	-0.470493	5.02786	8.36297	4.38782e-07	1.54371e-06
gene_399334	-4.04591	-3.0523	-2.51632	-4.75054	-1.49179	4.44188	8.27806	4.38908e-07	1.54371e-06
gene_219217	-3.138	1.01312	-1.19416	-8.08613	-4.8046	7.4199	8.27113	4.44743e-07	1.56301e-06
gene_91084	0.55226	-2.00651	2.80873	-2.00846	-2.56801	5.9113	8.23619	4.47012e-07	1.56977e-06
gene_267701	-4.30572	2.19712	0.0556017	-4.30572	-1.17296	4.86901	8.29844	4.47662e-07	1.57082e-06
gene_267737	-7.2793	-3.03873	-0.797323	-2.46585	-5.60278	6.20529	8.25892	4.516e-07	1.58341e-06
gene_219408	-1.77903	4.57749	1.70802	3.36419	1.40629	6.61069	8.2287	4.53491e-07	1.5888e-06
gene_218539	-9.87641	2.22704	-4.88551	3.70008	-1.23062	10.3158	8.25609	4.54044e-07	1.58951e-06
gene_394202	-1.36377	-3.01336	0.361961	-3.01336	1.45977	4.11117	8.38757	4.54969e-07	1.59151e-06
gene_219100	-7.49653	1.98023	-2.99954	-7.49653	-1.48616	7.26933	8.28846	4.56199e-07	1.59457e-06
gene_340726	-4.05008	-1.18772	-0.608293	-6.37889	2.87937	6.95315	8.25634	4.57461e-07	1.59775e-06
gene_80482	0.425327	-3.7697	1.82232	-6.27218	2.8483	7.08275	8.25071	4.62399e-07	1.61374e-06
gene_393885	4.43035	-0.795977	2.38045	1.72799	1.76819	5.09321	8.21722	4.63605e-07	1.6167e-06
gene_464350	-0.626101	0.963404	-0.387028	3.86096	-0.171842	4.43764	8.21464	4.65906e-07	1.62347e-06
gene_393737	-2.50352	-5.65802	-0.723552	-5.65802	-1.82033	5.02157	8.37043	4.69612e-07	1.63512e-06
gene_350266	1.47405	-6.17007	-2.90057	0.588187	-1.31396	6.32858	8.21006	4.70031e-07	1.63532e-06
gene_393702	-0.741756	-5.54547	-0.776824	-5.54547	-2.00912	4.96428	8.36659	4.72962e-07	1.64425e-06
gene_479424	-7.11902	-3.88805	1.59773	-7.11902	0.0165531	6.7795	8.26792	4.74277e-07	1.64755e-06
gene_80463	-2.26255	-10.6468	1.22281	-10.6468	1.39232	10.4586	8.36322	4.7592e-07	1.65198e-06
gene_79116	-2.59769	1.83598	-7.92463	1.02289	-4.30921	10.5719	8.201	4.7828e-07	1.65889e-06
gene_267768	-5.84979	-4.25202	0.593877	-5.84979	1.2656	5.79686	8.25848	4.82831e-07	1.67339e-06
gene_212381	-5.3857	2.62204	-3.86625	-1.03514	-0.386857	5.82918	8.21676	4.89439e-07	1.69499e-06
gene_219113	4.21751	2.9655	-0.975707	0.408953	-0.536898	5.9563	8.18763	4.90731e-07	1.69816e-06
gene_86627	-3.46862	-7.72641	-1.70433	-5.9073	-1.63953	6.60568	8.30257	4.91199e-07	1.69821e-06
gene_393833	-2.59072	-1.52019	1.54609	-3.29846	-1.01979	4.14993	8.21871	4.91497e-07	1.69821e-06
gene_394069	-2.60547	-5.81079	-3.27441	2.12397	-1.39791	5.41008	8.28188	5.10562e-07	1.76273e-06
gene_66485	-8.65617	1.61657	-4.28756	-3.92149	-4.37581	8.1321	8.19314	5.12021e-07	1.76641e-06
gene_141821	-8.07229	1.2252	-4.72029	-8.07229	-1.10901	7.51841	8.22683	5.12643e-07	1.76721e-06
gene_141239	-2.16986	-9.87959	1.24041	-9.87959	1.56006	9.76962	8.3192	5.16288e-07	1.77841e-06
gene_188508	-0.711109	3.30192	1.44138	-8.2187	-3.41457	9.47894	8.15824	5.19266e-07	1.78731e-06
gene_267770	-3.69035	-4.94803	0.409016	-4.72853	-4.25334	6.92524	8.1555	5.2201e-07	1.79538e-06
gene_398154	-4.2634	0.916568	3.01165	-4.2634	1.46238	5.35713	8.21413	5.25131e-07	1.80474e-06
gene_268703	-3.67367	-10.9399	1.48029	-10.9399	0.40329	10.5208	8.30347	5.31538e-07	1.82536e-06
gene_398897	-2.92122	-1.66719	-3.71789	-4.74984	-1.957	4.44586	8.1729	5.3638e-07	1.84059e-06
gene_347235	1.74531	-3.407	0.0120121	-3.407	0.785534	4.20622	8.29293	5.42006e-07	1.85796e-06
gene_469085	-0.624509	-4.74804	-1.17012	-4.74804	-0.64933	4.55518	8.29267	5.42265e-07	1.85796e-06
gene_348193	0.311429	-3.88669	0.661152	-3.88669	0.776911	4.41291	8.28301	5.5205e-07	1.89005e-06
gene_248581	1.70163	-4.41138	2.65191	-8.09495	2.36353	8.83801	8.15582	5.54159e-07	1.89583e-06
gene_234101	-1.05788	-6.32421	0.409751	-6.32421	2.07997	6.51706	8.27784	5.57362e-07	1.90427e-06
gene_377473	-1.66366	-5.02904	-2.7449	-5.02904	-1.22502	4.61518	8.27773	5.57472e-07	1.90427e-06
gene_267700	-4.75105	2.36993	0.54279	-4.75105	-1.11447	5.27484	8.17329	5.67371e-07	1.93662e-06
gene_469421	-1.27775	-3.73164	-1.96034	-3.73164	0.432634	4.17736	8.25394	5.8258e-07	1.98703e-06
gene_76853	2.84093	-4.88649	-0.53415	-0.844551	1.12894	5.24696	8.20883	5.85319e-07	1.99486e-06
gene_86658	-1.10784	-8.27095	1.59102	-3.41573	-1.3721	7.74703	8.20481	5.89741e-07	2.00842e-06
gene_399307	0.563461	-4.08316	-2.14094	-5.80314	-1.05936	5.19758	8.11576	5.9821e-07	2.03572e-06
gene_225961	1.84368	3.56197	1.68207	1.95954	-1.37239	5.10905	8.07137	6.13737e-07	2.08574e-06
gene_91089	0.899982	-0.491432	2.29413	-2.43618	-3.45726	5.2151	8.07128	6.13835e-07	2.08574e-06
gene_232091	0.780519	-2.11461	0.41575	-4.004	-2.31949	4.29827	8.10056	6.15832e-07	2.09095e-06
gene_218499	-7.07075	-4.28832	-1.12209	-2.02143	-4.83348	5.97984	8.09195	6.21266e-07	2.10782e-06
gene_470013	-1.37004	-1.30615	0.706651	-7.00451	3.50002	8.02391	8.09336	6.24362e-07	2.11673e-06
gene_468411	0.811228	-3.87682	0.866948	-5.89476	-1.13511	5.51514	8.09178	6.26255e-07	2.12155e-06
gene_393837	-1.92994	-1.79178	2.08431	-3.57492	0.0637493	4.41869	8.08589	6.3334e-07	2.14394e-06
gene_232088	0.313535	-0.491165	-1.94042	-4.22523	-2.59684	4.29716	8.08422	6.3537e-07	2.1492e-06
gene_393672	-0.399572	-4.294	1.4828	-4.294	0.502923	4.69614	8.20565	6.37113e-07	2.15348e-06
gene_469585	-2.0544	-4.87325	-3.30623	-4.22242	-2.57812	5.64072	8.04811	6.41839e-07	2.16783e-06
gene_393950	2.38662	-8.08357	0.256558	2.76388	-1.46983	7.97835	8.15882	6.42777e-07	2.16934e-06
gene_85822	-6.45007	-0.703352	-7.79009	-6.39476	-4.27229	8.23961	8.04697	6.4325e-07	2.16934e-06
gene_267981	-3.84508	2.23977	1.43919	-2.69267	-2.34885	4.77399	8.07018	6.47678e-07	2.18265e-06
gene_399531	2.35096	-0.37235	1.68173	-0.799413	-3.66486	4.45618	8.18009	6.48188e-07	2.18273e-06
gene_469640	-5.43196	-1.93162	-5.43952	-10.7719	0.452635	9.88811	8.06283	6.61877e-07	2.22717e-06
gene_408921	2.17446	3.83948	0.781419	0.442728	1.3835	4.53377	8.03031	6.64231e-07	2.23342e-06
gene_91960	-4.23878	-2.48379	-1.98462	-4.23878	1.07744	4.51929	8.08932	6.65317e-07	2.23541e-06
gene_399542	-3.3573	-4.96119	-1.16147	-4.24464	-4.66244	6.85882	8.02032	6.77127e-07	2.27339e-06
gene_401874	-1.80511	-4.90126	-0.514674	-4.90126	-1.53318	4.59464	8.16986	6.80831e-07	2.28413e-06
gene_79122	-2.36798	1.69455	-6.37675	1.44561	-4.59127	9.01269	8.01688	6.81634e-07	2.28512e-06
gene_402302	-5.12432	-5.12432	-0.668555	-5.12432	-0.792852	4.74946	8.2074	6.84345e-07	2.29251e-06
gene_267810	-7.60381	-4.03962	-3.434	-5.64297	-4.6085	9.15854	8.01441	6.84885e-07	2.29261e-06
gene_267692	-5.75472	2.97881	-0.170412	-3.49141	-1.2163	6.30925	8.0375	6.8947e-07	2.30625e-06
gene_393976	2.30261	-8.07808	0.0299031	2.51645	-1.40985	7.87739	8.12071	6.90357e-07	2.3075e-06
gene_363715	-0.149264	-6.25482	-0.614189	3.43753	-0.263358	6.3432	8.11997	6.91319e-07	2.309e-06
gene_260589	-1.35073	-6.11631	1.07589	-8.37334	1.99411	8.46502	8.02456	7.12109e-07	2.37668e-06
gene_470008	-1.96762	-1.73262	0.915161	-6.13292	3.67586	8.98765	7.99296	7.13777e-07	2.38035e-06
gene_469221	0.104707	-3.03047	-1.79886	4.11579	-0.0386573	7.16579	7.99261	7.14263e-07	2.38035e-06
gene_395507	-0.410886	-4.1428	0.244451	-5.08426	-1.53041	4.79118	8.02047	7.1771e-07	2.39007e-06
gene_47572	-0.399545	-6.33237	-2.2128	-6.33237	-0.635037	5.58047	8.13598	7.25003e-07	2.41257e-06
gene_83453	-5.61199	-1.66682	-2.39373	-6.28638	2.00522	6.31966	8.01061	7.31369e-07	2.43197e-06
gene_398615	-1.38058	-4.21013	-3.85955	-2.52357	-3.62065	5.2951	7.97987	7.32013e-07	2.43231e-06
gene_400312	-0.130063	-5.18739	-2.76078	-7.00098	-1.66232	6.00875	8.00891	7.33758e-07	2.43575e-06
gene_469213	0.981834	-5.40246	0.587167	-5.40246	-1.89108	5.10819	8.12924	7.34129e-07	2.43575e-06
gene_267783	-8.05819	-2.04082	-0.418379	-8.05819	2.24744	8.14698	8.02788	7.47613e-07	2.47867e-06
gene_86579	4.05143	-0.177595	3.49758	0.0587828	1.39191	5.59204	7.96813	7.48773e-07	2.48069e-06
gene_464372	-0.28952	-2.7716	-0.352884	-4.35227	-1.92684	4.33467	7.98852	7.62932e-07	2.52574e-06
gene_1836	-0.866427	-2.50882	-3.43055	-4.08878	-0.460992	4.24176	7.98553	7.67313e-07	2.53838e-06
gene_387695	-6.12907	-2.71902	-2.15331	-6.12907	-2.74181	5.23603	8.01279	7.69357e-07	2.54328e-06
gene_219096	-7.42066	1.70204	-2.74088	-7.42066	-1.67901	7.06585	8.00779	7.76699e-07	2.56567e-06
gene_218968	-5.62447	-3.52084	-4.60314	-8.95894	-2.93443	7.58161	7.97695	7.80021e-07	2.57314e-06
gene_393866	-1.30292	-4.81496	-1.72613	-4.81496	-1.12354	4.52091	8.09652	7.80104e-07	2.57314e-06
gene_49686	-2.80178	-3.16932	-0.743477	-4.3611	-5.72081	6.47793	7.9434	7.85329e-07	2.58849e-06
gene_372012	-5.46806	2.48608	2.72203	-5.46806	2.01748	6.62192	7.99867	7.90278e-07	2.60289e-06
gene_394247	-7.59094	-3.57357	-3.32909	-7.59094	-0.741768	6.5401	7.99454	7.96501e-07	2.61921e-06
gene_400279	-4.48365	-4.3798	-2.58144	-6.44656	-0.626691	5.61824	7.9658	7.96839e-07	2.61921e-06
gene_93422	-2.97168	-8.42011	0.915735	-10.8765	1.19089	10.5415	7.96543	7.97401e-07	2.61921e-06
gene_86575	4.24122	0.521598	3.45476	0.599726	1.39588	5.16567	7.93539	7.97555e-07	2.61921e-06
gene_362330	-1.45147	-3.02051	0.339971	3.78079	0.907199	5.4425	7.93277	8.01598e-07	2.63057e-06
gene_401875	-1.87402	-4.62541	0.025293	-6.78381	-1.99632	5.96007	7.96199	8.0267e-07	2.63217e-06
gene_218801	4.90737	-0.600073	-1.74272	0.165871	-0.0164289	8.89977	7.9304	8.05277e-07	2.6388e-06
gene_39768	-3.72057	-5.96023	0.353581	-5.96023	-0.858234	5.43292	8.07697	8.0895e-07	2.64891e-06
gene_268007	-1.29293	2.44275	1.21392	-3.26909	-1.5629	4.57904	7.92326	8.16443e-07	2.67151e-06
gene_267972	-4.36254	2.2002	-2.32281	-7.46574	0.17286	7.51446	7.94937	8.22291e-07	2.6887e-06
gene_395504	-1.37427	-4.80086	-2.08864	-4.80086	0.179515	4.64125	8.0655	8.2637e-07	2.70007e-06
gene_79169	-2.25868	1.72271	-7.12135	1.18892	-4.29214	9.64179	7.91412	8.30954e-07	2.71309e-06
gene_399044	1.47621	-4.82919	-0.855291	-4.82919	0.897362	4.94251	8.0617	8.32218e-07	2.71507e-06
gene_267818	-9.58077	-3.6957	-5.09686	-9.58077	0.0232922	8.54212	7.97111	8.32767e-07	2.71507e-06
gene_101570	2.49338	-3.12526	2.27223	-5.63201	2.52113	6.56136	7.94197	8.3403e-07	2.71722e-06
gene_283264	-1.62796	-5.72812	-0.80339	-6.67734	-2.53789	7.11915	7.90784	8.41083e-07	2.73823e-06
gene_79124	-2.78924	1.63535	-8.0601	1.25091	-4.28367	11.1132	7.89763	8.57816e-07	2.79069e-06
gene_16753	1.46551	3.36911	0.169292	0.576182	-0.593559	4.83417	7.89412	8.63643e-07	2.80762e-06
gene_362356	1.16498	-3.81633	2.94775	-3.62427	0.695413	6.157	7.8931	8.6534e-07	2.81013e-06
gene_469313	-0.764729	-2.20097	3.11574	-2.67929	0.778704	4.60467	7.89291	8.65662e-07	2.81013e-06
gene_47561	-4.33143	0.734441	1.76193	-3.66576	-2.5562	4.77636	7.91758	8.67485e-07	2.81288e-06
gene_372048	-5.43394	-2.12467	-0.0624931	-5.43394	-2.9038	4.92	7.94945	8.67756e-07	2.81288e-06
gene_464359	-3.20458	1.58795	-0.592557	3.77616	0.764425	4.57757	7.90865	8.82453e-07	2.85846e-06
gene_369964	0.162459	-1.66322	1.33959	4.34771	0.926113	5.72681	7.88186	8.84314e-07	2.86244e-06
gene_1651	-1.60965	-3.77789	1.36182	-3.77789	-0.104031	4.31976	8.02467	8.91514e-07	2.88367e-06
gene_400713	-0.522575	-5.29778	-0.920339	-6.48852	-2.23727	5.6403	7.90437	8.96279e-07	2.89701e-06
gene_267668	-7.86398	0.719723	-2.56526	-7.86398	-3.24343	7.06061	7.92528	9.08572e-07	2.93324e-06
gene_401181	-5.09929	-1.7198	0.492397	-5.09929	-2.97888	4.81685	7.92516	9.08789e-07	2.93324e-06
gene_360853	-6.53237	-2.80417	0.129015	-6.53237	-3.94464	5.72239	7.92428	9.10302e-07	2.93602e-06
gene_99558	1.26921	-5.07128	1.66225	2.72167	0.918218	5.62609	7.97202	9.12497e-07	2.94099e-06
gene_86663	-0.783165	-6.91074	1.90054	-2.67934	-1.81154	6.60353	7.97034	9.15375e-07	2.94816e-06
gene_394248	-5.29323	-4.25002	-1.60547	-5.97503	0.0511516	5.40204	7.87894	9.41031e-07	3.02863e-06
gene_42717	-0.363757	0.0636821	-1.92124	-3.47129	1.89529	4.40386	7.86774	9.61435e-07	3.09209e-06
gene_267702	-6.87902	2.51807	0.34594	-6.87902	-1.02521	7.12747	7.89353	9.65136e-07	3.10178e-06
gene_95987	-1.50017	1.8022	-5.16948	-0.709799	-2.26089	5.24451	7.91415	9.74482e-07	3.12959e-06
gene_393668	-0.102679	-2.67016	2.12962	-4.4639	1.1388	5.0831	7.85948	9.76767e-07	3.13469e-06
gene_393729	-1.30773	-4.48787	-5.03195	-4.32924	-1.47384	5.62825	7.82215	9.92349e-07	3.18243e-06
gene_218741	-2.31163	0.970492	-3.6873	-3.51911	3.34476	7.68356	7.81896	9.98487e-07	3.19984e-06
gene_469998	1.20929	-4.85854	-0.296782	2.49736	0.743331	5.21348	7.91947	1.00721e-06	3.2255e-06
gene_225955	2.2811	3.1439	1.35607	-2.50171	-2.76148	6.03934	7.81144	1.01308e-06	3.24202e-06
gene_101551	0.0226514	-6.8175	0.0345298	-6.8175	2.03921	6.9209	7.9506	1.02323e-06	3.27215e-06
gene_141885	-6.51041	-0.284863	-5.13079	-6.51041	0.923151	6.15134	7.8606	1.02755e-06	3.28365e-06
gene_401090	-6.12645	-6.12645	2.13322	-0.141852	-0.734021	6.07455	7.93685	1.03971e-06	3.32015e-06
gene_469724	-2.73665	-0.046758	-0.351971	3.27676	1.9607	4.29297	7.82041	1.04519e-06	3.33527e-06
gene_394263	0.811427	-6.29834	1.32319	-5.9195	-0.491562	8.34041	7.78859	1.05881e-06	3.37636e-06
gene_212506	2.03115	-0.668015	-4.39925	-4.87584	-0.656354	4.85386	7.81191	1.07003e-06	3.40972e-06
gene_218806	4.74982	0.0350972	-1.89116	0.191111	-1.47663	10.256	7.77452	1.08797e-06	3.46446e-06
gene_246680	2.03851	-4.25359	-2.24003	-1.76912	0.117124	4.51166	7.87584	1.09332e-06	3.47902e-06
gene_86665	-3.7936	-5.75997	1.37063	-3.77351	-1.31942	5.4593	7.8748	1.09547e-06	3.48342e-06
gene_467960	-1.19389	-0.888561	-6.02484	-5.39927	-2.93533	5.24439	7.8507	1.09873e-06	3.49132e-06
gene_233467	-0.0751934	-3.46484	0.874034	-2.96523	1.55202	4.36718	7.87194	1.10137e-06	3.49617e-06
gene_393996	1.42809	-6.05777	0.75156	2.90021	-1.78576	6.11516	7.87173	1.10181e-06	3.49617e-06
gene_362477	0.806036	1.92997	3.0006	4.0405	-0.972104	5.48381	7.76098	1.11681e-06	3.54127e-06
gene_414724	-1.0549	-2.4617	-1.75093	2.32476	-1.15205	4.33046	7.75933	1.12038e-06	3.55009e-06
gene_267685	-8.32627	0.656004	-1.54213	-7.84453	-4.14426	7.50102	7.77587	1.13849e-06	3.60274e-06
gene_267838	-6.82478	0.636175	0.673402	-3.67814	3.50444	7.93846	7.77582	1.13859e-06	3.60274e-06
gene_468066	0.889343	-3.44695	-0.156537	-5.21491	0.898996	5.26768	7.74782	1.14558e-06	3.62233e-06
gene_330663	0.444926	-4.34971	-2.64615	-4.34971	-0.255199	4.41244	7.88186	1.16297e-06	3.67472e-06
gene_467956	-1.96955	-0.52247	-7.57053	-5.05002	-3.42244	6.51949	7.8202	1.16401e-06	3.67542e-06
gene_267840	-6.4442	-0.531908	0.533737	-5.1339	2.93713	7.14053	7.75074	1.19479e-06	3.76997e-06
gene_218807	4.41014	-0.271151	-3.68981	-0.755184	0.00591901	8.11604	7.72516	1.19687e-06	3.77392e-06
gene_218548	-7.65082	2.03756	-5.21375	2.86382	-0.808987	7.8569	7.74846	1.20002e-06	3.78118e-06
gene_219097	-5.80478	1.02374	-3.25833	-5.80478	-1.84455	5.42106	7.77824	1.20207e-06	3.78501e-06
gene_469203	-0.520951	-5.57952	-2.79741	-5.57952	-1.16436	4.95826	7.86117	1.20868e-06	3.80316e-06
gene_86661	-1.17057	-8.18564	1.70237	-3.07415	-1.30232	7.713	7.8195	1.21561e-06	3.82231e-06
gene_395456	-3.48847	-3.02081	-3.90684	-5.73107	0.0441076	5.19682	7.74449	1.21777e-06	3.82641e-06
gene_393726	-0.996075	-5.79254	-2.64288	-3.79255	-1.53589	6.91349	7.70576	1.23473e-06	3.87701e-06
gene_267675	-8.78753	0.93788	-2.5507	-7.83911	-3.39364	8.01148	7.73069	1.24169e-06	3.89591e-06
gene_469355	-2.44404	-2.91787	-3.0349	-2.8821	-4.33442	5.37996	7.70582	1.24248e-06	3.89591e-06
gene_268012	-1.81677	2.53502	-0.210977	-3.99194	-0.853515	4.82997	7.73295	1.24505e-06	3.90126e-06
gene_39746	-3.00704	-8.4964	0.63054	0.0189917	-1.12871	9.40093	7.70346	1.24815e-06	3.90828e-06
gene_377413	0.453131	1.96729	-0.342283	-4.23536	-1.22521	4.82518	7.69806	1.26127e-06	3.94662e-06
gene_386234	1.01205	-3.65685	-1.14283	-5.22875	-1.73204	4.99134	7.69675	1.26446e-06	3.95384e-06
gene_362453	-1.65285	-6.04096	1.03314	-5.0651	-1.46238	5.59143	7.79555	1.27167e-06	3.97365e-06
gene_49682	-1.15456	-3.11707	-1.09692	-1.771	-4.73181	4.44845	7.88427	1.27346e-06	3.97647e-06
gene_219107	-6.03172	2.35441	-1.23172	-7.12191	-1.09409	7.16773	7.71635	1.28536e-06	4.01087e-06
gene_219148	-3.88359	2.73041	0.275277	-3.88359	0.713952	4.8956	7.74035	1.29209e-06	4.02905e-06
gene_386620	0.310096	-5.2613	-2.737	2.52906	-1.16248	6.24358	7.67894	1.30879e-06	4.07831e-06
gene_232075	-3.62823	-5.16592	-0.357206	-5.25754	-1.35966	5.33119	7.67315	1.32351e-06	4.12133e-06
gene_212373	-7.10565	2.29547	-3.32833	-6.00164	-0.209302	7.17695	7.69568	1.32812e-06	4.13284e-06
gene_49681	-2.1266	-4.12525	-1.00476	-4.08092	-3.922	5.00914	7.66518	1.34409e-06	4.17967e-06
gene_267690	-4.60322	2.36634	-0.203995	-6.5667	-1.6481	6.69569	7.69172	1.34761e-06	4.18772e-06
gene_464446	0.250662	1.59308	-3.16655	3.33956	1.8351	4.61688	7.73747	1.36145e-06	4.22781e-06
gene_218281	1.54812	4.35639	4.93899	3.36745	2.36761	8.41552	7.65262	1.37714e-06	4.27225e-06
gene_469599	0.708009	-5.01645	-1.41856	0.694285	-2.86981	4.74726	7.75306	1.37766e-06	4.27225e-06
gene_225923	1.27711	3.08417	-0.650513	1.52746	-2.829	6.0425	7.64845	1.3883e-06	4.3023e-06
gene_219063	-6.35104	2.20761	-1.39152	-6.35104	-1.13416	6.39031	7.69822	1.40018e-06	4.33614e-06
gene_89615	2.47405	-3.61161	-2.01817	-5.03655	-0.805171	5.1587	7.64011	1.41089e-06	4.3663e-06
gene_35744	-1.31026	0.785422	-2.62244	-4.53444	-2.17006	4.67335	7.635	1.42492e-06	4.40641e-06
gene_393998	2.64315	-5.81028	0.191066	1.32305	-2.36466	5.72732	7.73483	1.42581e-06	4.40641e-06
gene_85831	-2.13913	2.03748	-6.00664	1.24542	-3.91707	9.06161	7.6304	1.43766e-06	4.44002e-06
gene_86620	1.06618	-6.64894	0.746777	0.732865	0.239579	8.75642	7.62362	1.43956e-06	4.44283e-06
gene_386642	1.03195	-2.47802	-2.7616	3.36401	-1.03228	5.55994	7.62304	1.45827e-06	4.4975e-06
gene_402500	-2.29216	2.76298	3.41123	-0.261799	0.0626088	7.10057	7.61964	1.46459e-06	4.51391e-06
gene_218525	-7.20969	-2.7451	-0.505549	-1.56455	-5.69918	6.19245	7.64054	1.47666e-06	4.54798e-06
gene_395517	-1.42478	-2.09274	-3.97719	-5.58395	-1.44249	4.94951	7.64239	1.48157e-06	4.55998e-06
gene_467963	0.655584	0.784786	-5.95127	-5.95127	-1.58221	5.58653	7.7269	1.48497e-06	4.56734e-06
gene_403664	-3.5334	-4.51658	-0.33404	-6.29387	-1.88115	5.49496	7.63761	1.49522e-06	4.59572e-06
gene_200971	1.72096	-3.97455	1.37333	-6.73559	0.710358	9.83879	7.60293	1.49623e-06	4.59572e-06
gene_399017	-2.65464	-3.73086	-1.86592	-3.11693	-4.37742	5.39736	7.6028	1.51653e-06	4.65229e-06
gene_141238	-2.59182	-6.8972	1.22737	-8.53929	1.01023	8.26113	7.63003	1.51717e-06	4.65229e-06
gene_83411	-3.21852	-4.4102	-3.3285	-8.34763	0.532946	7.52323	7.62983	1.51775e-06	4.65229e-06
gene_267822	-7.56145	-0.937738	-2.25708	-6.89305	2.33519	7.69663	7.62442	1.52316e-06	4.66572e-06
gene_393955	2.57296	-6.06173	0.368621	2.78309	-1.21267	6.20703	7.69521	1.53642e-06	4.70313e-06
gene_311391	-1.51562	-3.16549	1.20278	-3.16549	0.297399	4.07655	7.72671	1.55334e-06	4.75172e-06
gene_267930	-0.574194	2.27461	-3.39143	-5.00456	-1.75557	5.98645	7.58467	1.57072e-06	4.80162e-06
gene_267751	-2.63449	-5.80763	-1.90276	-5.80763	0.343288	5.33665	7.72017	1.57245e-06	4.80364e-06
gene_233896	-4.46287	-6.4256	-2.63029	-4.83428	-1.46024	5.49643	7.68049	1.57967e-06	4.82244e-06
gene_233862	-3.56947	-4.986	-4.42827	-6.14318	-1.31136	6.57221	7.5774	1.593e-06	4.85984e-06
gene_86670	-2.29622	-6.7913	1.72401	-2.82575	-0.906741	6.46341	7.67088	1.60855e-06	4.90397e-06
gene_395468	-1.09234	-2.44654	-0.84952	-4.29021	1.83658	4.75816	7.59845	1.61213e-06	4.91156e-06
gene_400549	-2.11599	0.0991911	-3.68373	-4.94092	-2.85611	4.95933	7.56765	1.62335e-06	4.94238e-06
gene_267922	-7.34576	-0.596377	3.26937	-4.69569	0.602617	7.91033	7.59076	1.62508e-06	4.94432e-06
gene_393959	2.04135	-6.64286	-0.809306	1.93629	-2.46716	6.2945	7.654	1.66061e-06	5.049e-06
gene_39728	0.890553	-4.3785	-2.78863	-6.27011	-0.603566	5.62534	7.58215	1.66347e-06	5.0543e-06
gene_86660	-0.89717	-7.76403	1.63244	-3.06216	-1.33466	7.29712	7.65242	1.66557e-06	5.05729e-06
gene_139450	-0.0728861	-9.2063	1.47816	-9.2063	1.53671	9.18846	7.68677	1.6737e-06	5.07853e-06
gene_92601	-1.88056	0.250414	2.67809	3.54727	-1.29987	5.23511	7.55052	1.67812e-06	5.08853e-06
gene_469399	-0.117136	-2.80128	-1.33017	-5.33104	-2.21006	4.83205	7.57034	1.70168e-06	5.15649e-06
gene_394050	1.98696	-4.48883	-0.0663188	2.82538	-2.20944	6.07923	7.54076	1.71017e-06	5.17876e-06
gene_369491	2.6285	-2.66341	-1.80558	-3.82384	0.683708	5.10356	7.53783	1.71991e-06	5.20474e-06
gene_394001	2.13658	-6.58153	-0.0322686	2.57066	-1.55786	6.48022	7.63385	1.72499e-06	5.21663e-06
gene_423799	-2.333	-3.16352	-2.82486	-6.52599	-1.01461	5.6524	7.55977	1.73661e-06	5.24823e-06
gene_236018	-1.86172	0.813675	-8.78602	1.4159	-4.34387	8.17623	7.6053	1.74935e-06	5.2832e-06
gene_267773	-5.72004	-3.38623	-0.497927	-4.35631	1.85568	8.27556	7.52093	1.77715e-06	5.36356e-06
gene_219436	3.57104	1.44822	-3.61641	-1.91201	-2.5115	6.20961	7.51213	1.80771e-06	5.45216e-06
gene_469074	-0.817847	-3.5669	-1.90785	-4.41811	-0.416735	4.38	7.53802	1.81084e-06	5.45795e-06
gene_92594	0.700308	-2.45848	2.77075	3.66933	1.31679	6.06926	7.50667	1.82696e-06	5.50284e-06
gene_79138	-2.1368	1.70659	-7.5508	1.00784	-4.14888	11.3636	7.50216	1.84299e-06	5.54741e-06
gene_398983	-4.67365	-4.68757	-0.758523	-3.61557	-4.10891	5.53469	7.49178	1.88043e-06	5.65635e-06
gene_399336	1.59316	-3.13128	0.671186	-3.13128	-0.562928	4.06257	7.62209	1.8889e-06	5.67805e-06
gene_141221	-1.99691	-4.4161	-3.95048	-8.7388	1.2205	8.16432	7.51335	1.89889e-06	5.70425e-06
gene_260604	2.93206	-1.00195	-0.0253733	-1.14995	-2.51666	4.64666	7.48074	1.92111e-06	5.76716e-06
gene_219007	-6.77448	-3.49728	-3.36781	-6.77448	-0.540637	5.8592	7.53222	1.92248e-06	5.76743e-06
gene_267824	-7.90924	-0.988838	-0.18835	-7.07008	2.61717	8.26044	7.49221	1.96468e-06	5.89011e-06
gene_394244	-0.0195254	-5.64171	-3.12106	-3.37865	-1.12338	5.02448	7.56154	1.97742e-06	5.92439e-06
gene_372060	-3.13196	1.22576	1.4396	-3.13196	2.25544	4.51435	7.51597	1.98313e-06	5.93754e-06
gene_233902	-1.57453	-4.61241	-1.45399	-4.61241	-2.00462	4.41814	7.59399	1.99088e-06	5.95679e-06
gene_469224	-0.299518	-4.065	-2.78864	3.4188	-0.646758	6.74254	7.46035	1.9986e-06	5.97375e-06
gene_79108	-2.17878	1.61976	-7.5797	1.52963	-4.17748	11.7689	7.46019	1.9992e-06	5.97375e-06
gene_86605	1.6687	-5.15159	1.9254	2.40022	0.572148	5.68424	7.55319	2.00885e-06	5.9986e-06
gene_86555	-2.60033	-5.93077	-1.1878	-5.93077	-0.610375	5.29393	7.58709	2.01674e-06	6.01819e-06
gene_398998	-1.92211	-3.60383	-0.0378346	-2.52038	-5.71086	6.01765	7.45484	2.02006e-06	6.02412e-06
gene_86669	-2.64183	-8.72524	1.2296	-1.15158	-1.25631	8.06937	7.54858	2.02645e-06	6.03918e-06
gene_397489	-5.83965	1.65371	-2.95645	2.61274	-2.52963	5.96923	7.47388	2.03531e-06	6.06157e-06
gene_394087	-1.90942	-4.24124	-2.85519	2.47037	-0.949216	5.8349	7.44824	2.04606e-06	6.08957e-06
gene_141251	-0.855974	-5.81756	1.32265	-7.48969	1.66684	7.53395	7.47327	2.05118e-06	6.10077e-06
gene_393985	0.0343057	-6.95888	0.441971	2.92761	-1.88632	6.77615	7.53841	2.06579e-06	6.14017e-06
gene_79177	-2.1066	1.03434	-7.96428	1.06955	-4.49999	9.89595	7.44232	2.06972e-06	6.14782e-06
gene_79117	-2.28503	1.29095	-6.36275	1.38389	-4.87853	9.94454	7.43318	2.10673e-06	6.25334e-06
gene_79144	-2.42384	1.59168	-8.02849	0.622777	-4.35841	10.7928	7.43286	2.10802e-06	6.25334e-06
gene_212516	2.66487	-1.05342	-3.34388	-5.26472	-0.565218	5.21805	7.4579	2.11282e-06	6.26344e-06
gene_141900	0.362267	3.54958	-2.4022	-1.69379	2.39283	6.73414	7.42401	2.14454e-06	6.35331e-06
gene_399509	-4.92708	-4.36535	0.402541	-5.64468	-1.65428	5.50823	7.42026	2.16019e-06	6.39546e-06
gene_402853	-5.34765	1.93125	-0.14625	-1.29412	-3.33792	5.49406	7.43611	2.18904e-06	6.47662e-06
gene_393986	0.585445	-9.07193	0.425514	2.71998	-1.79512	8.7251	7.50619	2.19554e-06	6.49159e-06
gene_350268	-0.749023	-6.50522	-3.7805	1.625	-0.850854	5.91866	7.50111	2.2167e-06	6.54987e-06
gene_218304	1.71918	3.23405	-1.87043	0.255604	1.40745	4.87594	7.39413	2.27252e-06	6.71042e-06
gene_79121	-2.48812	1.49309	-7.65255	0.394259	-4.60309	11.379	7.39318	2.27675e-06	6.7185e-06
gene_267699	-6.33323	2.5547	0.509411	-4.84551	-1.83196	6.62389	7.41488	2.28053e-06	6.72526e-06
gene_100107	0.983051	-2.78943	-0.525925	3.62318	-0.0708387	5.11755	7.38998	2.29093e-06	6.75152e-06
gene_393961	2.21334	-5.21073	0.136779	2.48373	-1.7063	5.37308	7.48247	2.29627e-06	6.76281e-06
gene_202696	-3.35932	0.676633	1.09384	-5.33014	3.43491	8.07336	7.38563	2.31034e-06	6.79983e-06
gene_232097	0.0754042	-3.72652	-1.03138	-3.72652	-1.10831	4.07604	7.51242	2.31945e-06	6.82219e-06
gene_200972	-1.42108	-2.71805	1.99314	-9.75104	0.681567	9.62596	7.40773	2.32721e-06	6.84054e-06
gene_469231	-0.631874	-4.23242	-3.439	2.91835	-1.03799	8.0932	7.38116	2.33045e-06	6.84561e-06
gene_469471	1.52887	-1.76182	-2.24274	-3.69741	-0.0835326	4.20093	7.40258	2.35044e-06	6.89984e-06
gene_402452	-3.70759	0.415918	2.29179	-7.26255	-1.78843	7.60448	7.35829	2.43627e-06	7.14308e-06
gene_79154	-2.03881	1.60263	-7.64307	1.19845	-4.27205	11.7769	7.35824	2.43647e-06	7.14308e-06
gene_34190	1.50799	-0.663088	-0.734978	3.8105	-1.29826	5.39113	7.35741	2.44042e-06	7.15e-06
gene_283482	-4.21937	-6.24149	1.34969	-8.71289	0.429754	8.3006	7.38046	2.45279e-06	7.18158e-06
gene_212520	1.85376	2.01626	-5.45881	-0.348618	-1.72691	6.07063	7.35387	2.45726e-06	7.18999e-06
gene_386648	2.85854	2.40214	-3.26312	-3.47533	0.0271668	6.16118	7.34965	2.47745e-06	7.24437e-06
gene_91049	-0.177105	0.689311	1.53584	4.41395	-1.53847	6.35374	7.34834	2.48376e-06	7.25813e-06
gene_393693	-1.34287	-5.2383	-0.749019	-5.2383	-0.910107	4.82832	7.46927	2.51488e-06	7.34431e-06
gene_401593	-0.905724	-5.55587	-1.68738	2.11658	-0.793286	5.94978	7.33988	2.52489e-06	7.36876e-06
gene_402315	-2.96965	-4.92886	0.342605	-4.92886	-1.11551	4.71356	7.46637	2.52861e-06	7.3732e-06
gene_218768	-0.817019	0.142211	-1.74569	-4.76524	-5.76863	5.23559	7.45266	2.52968e-06	7.3732e-06
gene_469843	-2.07785	-5.59375	-2.82605	-2.07939	-3.02828	6.45838	7.33815	2.53341e-06	7.3793e-06
gene_468073	0.160252	-2.44813	-1.03216	-3.81508	0.610911	4.26841	7.36028	2.55009e-06	7.42308e-06
gene_399541	-4.35004	-4.75409	-1.07809	-3.73551	-4.80062	6.74408	7.32805	2.58358e-06	7.51571e-06
gene_13767	0.521071	1.42418	-3.13126	1.36617	-2.73433	6.38775	7.32023	2.5899e-06	7.52923e-06
gene_34226	-0.138099	2.96746	0.415636	-2.7343	-2.7143	7.04829	7.32453	2.60132e-06	7.55756e-06
gene_225954	1.31498	3.44069	1.1958	-2.72292	-1.86399	6.27541	7.32026	2.62294e-06	7.61548e-06
gene_79167	-2.67063	1.76131	-6.55734	1.68471	-3.11727	7.77694	7.31908	2.62897e-06	7.62807e-06
gene_91081	-0.0203647	-1.32264	2.01971	-3.44984	-4.11661	6.87095	7.31791	2.63497e-06	7.64057e-06
gene_267754	-4.24807	-3.41203	-1.43897	-3.38403	2.33499	7.57328	7.31643	2.64258e-06	7.6577e-06
gene_47589	-1.2758	-4.06713	-1.54891	-5.8618	-2.05847	5.10644	7.33757	2.6643e-06	7.71569e-06
gene_304169	-5.18274	-3.2519	-0.714175	-5.18274	0.916156	5.09471	7.36006	2.67273e-06	7.73514e-06
gene_362430	-5.37308	-6.05575	-0.310091	-4.34542	-1.60224	5.35592	7.39898	2.6894e-06	7.77839e-06
gene_218635	-2.72834	3.08533	-0.486897	-3.49437	0.639329	5.35642	7.30364	2.70902e-06	7.8301e-06
gene_49679	-2.78937	-2.90985	-0.169227	-3.57418	-4.17005	4.9681	7.30236	2.71576e-06	7.84456e-06
gene_80461	0.752661	-4.76682	2.1392	-7.7712	1.84425	8.12141	7.32719	2.71818e-06	7.84651e-06
gene_403001	-3.19882	-5.30231	-0.0373846	-7.10002	-0.851217	6.28862	7.32655	2.7215e-06	7.84768e-06
gene_469607	2.22736	1.93021	0.364235	-3.2958	-0.388859	4.39459	7.32645	2.72206e-06	7.84768e-06
gene_347155	1.78381	-3.40625	-3.12646	0.614375	0.634478	4.20919	7.38902	2.74063e-06	7.89615e-06
gene_330650	-5.1396	-3.34371	-1.08807	-5.1396	-0.917087	4.73981	7.34189	2.76742e-06	7.96825e-06
gene_137837	-4.01362	-4.01362	-0.624716	-4.01362	-0.461177	4.23262	7.45004	2.77477e-06	7.98434e-06
gene_79141	-1.72325	1.1345	-6.96768	0.792603	-5.08022	10.2036	7.28996	2.78195e-06	7.99989e-06
gene_469446	1.34096	1.97037	0.0367411	-2.46384	-0.262475	4.00398	7.31417	2.78729e-06	8.01013e-06
gene_344355	1.12222	-2.22254	0.828976	-4.45353	-1.44234	4.58543	7.31196	2.79921e-06	8.03926e-06
gene_219161	-4.00306	3.89104	3.5973	3.50278	1.70575	6.12352	7.30398	2.82475e-06	8.10745e-06
gene_468030	2.59592	-2.52267	2.59119	0.993679	-1.75727	5.76189	7.27771	2.84897e-06	8.17175e-06
gene_39772	-3.2427	-5.64547	-1.15653	-0.665225	-2.84888	4.99714	7.36214	2.88381e-06	8.26457e-06
gene_76915	0.747298	-2.16795	-1.84533	4.10816	0.213573	6.62291	7.27125	2.88499e-06	8.26457e-06
gene_402800	-1.40653	-4.14647	0.0945361	-4.14647	-1.22512	4.28964	7.39255	2.90422e-06	8.31437e-06
gene_402245	-4.54307	-4.54307	-0.399053	-4.11484	-0.732635	4.45805	7.3855	2.9184e-06	8.34966e-06
gene_393983	0.725769	-5.98851	0.886927	3.0969	-1.48849	6.10111	7.35492	2.9235e-06	8.35896e-06
gene_394225	-1.00491	-6.63245	2.241	0.816479	0.109348	6.72486	7.35063	2.9474e-06	8.42195e-06
gene_267674	-7.22956	0.386627	-1.53386	-7.22956	-3.3629	6.426	7.30124	2.99168e-06	8.54305e-06
gene_402187	-2.82899	-1.50907	2.42779	-0.792708	2.6445	5.1791	7.2475	3.02126e-06	8.62205e-06
gene_363686	2.05741	-0.119279	-0.0681219	-5.14087	-3.08646	5.08987	7.2594	3.09806e-06	8.83565e-06
gene_85620	0.64902	-2.23291	-0.788367	2.83122	0.768805	5.03217	7.22507	3.11949e-06	8.89114e-06
gene_141700	-4.01157	3.20937	-0.903748	1.16538	1.99151	5.36307	7.25198	3.12328e-06	8.89633e-06
gene_369962	0.59254	-0.794921	1.1613	4.21674	0.920503	5.26248	7.22669	3.14595e-06	8.95523e-06
gene_86596	2.44046	-1.91518	2.72045	3.74815	-0.243316	7.433	7.22121	3.17965e-06	9.04544e-06
gene_394098	0.934769	-6.72616	0.425659	0.835368	-0.159408	9.04566	7.21404	3.1965e-06	9.08764e-06
gene_468409	-4.75287	-2.69078	-1.31315	-4.18217	-2.32119	4.44583	7.23937	3.20033e-06	9.0928e-06
gene_372069	-4.22953	0.544909	2.39961	-4.22953	1.83478	5.17095	7.25809	3.24981e-06	9.22486e-06
gene_212464	-7.52309	-2.86037	-3.33923	-7.52309	0.112965	6.65711	7.25791	3.2509e-06	9.22486e-06
gene_267983	-0.666685	0.772436	-0.208031	-5.64761	-4.49366	5.36228	7.23089	3.27335e-06	9.28274e-06
gene_365254	0.705343	-3.62369	-0.688117	-3.62369	-0.0951449	4.13725	7.31383	3.36706e-06	9.54248e-06
gene_344503	0.438036	-4.76196	0.00614018	-6.16191	-0.709555	5.8044	7.19021	3.37726e-06	9.56538e-06
gene_393979	0.533322	-8.58296	0.460319	2.88124	-1.45194	8.32287	7.27769	3.38459e-06	9.58011e-06
gene_267927	-5.5594	0.146732	-5.5594	-4.45941	-1.68006	5.07758	7.28341	3.39941e-06	9.61602e-06
gene_92206	-5.49219	-5.49219	-2.26716	-3.98652	-0.903642	4.90057	7.30034	3.42537e-06	9.67947e-06
gene_464445	-5.03161	0.856542	-3.06256	3.45838	1.69752	5.7879	7.20409	3.42613e-06	9.67947e-06
gene_394229	-1.45119	-6.7	-4.13663	1.57969	0.17298	6.20597	7.26518	3.46586e-06	9.78556e-06
gene_86615	0.805997	-6.87134	0.0922231	0.830836	-0.608052	8.81436	7.17168	3.47977e-06	9.81869e-06
gene_218949	-6.56695	-3.47884	-2.65017	-6.56695	-1.57153	5.60535	7.22166	3.48505e-06	9.82745e-06
gene_79146	-2.45963	1.62386	-7.72086	0.0523838	-4.22546	10.8259	7.1694	3.51672e-06	9.91057e-06
gene_267926	-6.13436	0.358982	3.30561	-4.75006	1.02203	6.90234	7.18399	3.56194e-06	1.00317e-05
gene_399500	-2.6031	2.15984	1.68223	4.24022	1.52136	4.59721	7.18199	3.57575e-06	1.00643e-05
gene_69846	1.00603	-0.428316	-3.24156	-4.85072	1.7706	5.22226	7.17962	3.61414e-06	1.0166e-05
gene_13024	1.29846	2.58291	0.180325	-2.70337	-0.00466215	4.43947	7.15332	3.6285e-06	1.02001e-05
gene_79143	-2.39807	1.53267	-7.47676	1.42094	-3.49621	9.78678	7.15234	3.63545e-06	1.02132e-05
gene_469581	-0.139315	-0.967979	-1.21145	-4.0795	-2.52552	4.2316	7.17624	3.63777e-06	1.02134e-05
gene_347168	2.33514	-1.79922	-1.98635	2.41004	1.32658	4.44372	7.14967	3.65434e-06	1.02535e-05
gene_267872	-7.58895	-2.40896	-1.45339	-7.58895	1.66629	7.33534	7.19638	3.65837e-06	1.02584e-05
gene_219004	-3.52566	-4.8531	-2.31429	-6.71247	-1.55423	5.72262	7.15761	3.77115e-06	1.05681e-05
gene_236023	-2.90874	1.41148	-6.86434	0.771304	-3.98414	9.16082	7.13235	3.77963e-06	1.05853e-05
gene_101542	-0.389283	-7.08711	1.61851	-7.08711	1.29966	7.11047	7.24711	3.81716e-06	1.06829e-05
gene_267687	-6.65754	2.45144	-0.736016	-3.51767	-1.86321	6.78505	7.14793	3.8192e-06	1.06829e-05
gene_92203	-0.187481	-0.74655	0.484623	-5.60183	-3.83368	5.24232	7.15007	3.82651e-06	1.06967e-05
gene_218588	-3.15037	-1.27374	2.73891	-5.31281	-0.801867	7.8432	7.11967	3.87403e-06	1.08228e-05
gene_79113	-1.81855	1.59235	-6.79134	0.988317	-4.47303	10.7809	7.11571	3.90401e-06	1.08998e-05
gene_401263	1.5212	-3.07445	0.390896	-5.63263	-1.54025	5.32301	7.13748	3.92081e-06	1.09399e-05
gene_470015	-5.45465	2.14563	-5.45465	0.877456	-0.482496	5.70221	7.20532	3.94125e-06	1.09902e-05
gene_313566	-3.35524	-3.54285	-2.4829	-5.22732	-2.40722	6.04701	7.1102	3.9461e-06	1.09969e-05
gene_469841	-2.32452	-5.0442	-3.2262	-2.47617	-3.31789	7.39382	7.10648	3.97477e-06	1.107e-05
gene_394057	1.08925	-7.22559	0.700148	0.783031	-0.175944	8.48605	7.10245	4.00613e-06	1.11504e-05
gene_218793	3.71931	0.417605	2.44891	-0.430209	4.34455	7.83503	7.1018	4.01113e-06	1.11574e-05
gene_393960	1.80998	-7.21632	-0.155945	2.21903	-1.98845	6.88595	7.18617	4.02671e-06	1.11926e-05
gene_469065	0.576261	-4.11012	-0.710742	-4.11012	0.468324	4.4085	7.21844	4.02873e-06	1.11926e-05
gene_13000	1.68386	1.82999	-1.16188	-5.04063	-0.594519	5.35631	7.11764	4.07407e-06	1.13094e-05
gene_86650	-4.11715	-6.78215	-1.85264	-3.57158	-1.3489	5.82455	7.17979	4.07579e-06	1.13094e-05
gene_394049	2.43839	-6.01053	0.125648	2.41857	-1.22339	6.04118	7.1766	4.10062e-06	1.13713e-05
gene_141895	-4.9755	1.66113	-2.13059	-4.9755	-0.276857	5.15154	7.13207	4.13928e-06	1.14714e-05
gene_267979	-5.14204	1.27995	-0.979838	-5.14204	-1.49411	5.09697	7.13126	4.14573e-06	1.14822e-05
gene_91096	0.462783	-2.11833	2.41044	-2.39094	-1.76506	5.17279	7.08234	4.16607e-06	1.15315e-05
gene_347130	0.688792	2.34797	0.721136	-4.07471	0.0161695	4.91359	7.10377	4.18482e-06	1.15763e-05
gene_139452	-1.22358	-5.41997	1.17796	-9.90492	2.05377	10.0129	7.10044	4.21191e-06	1.16441e-05
gene_236030	-1.61485	1.87311	-6.09873	1.50649	-3.6894	9.5567	7.07225	4.24869e-06	1.17386e-05
gene_93419	-0.185723	-5.54583	1.42678	-5.54583	1.31956	5.74604	7.18923	4.2565e-06	1.17529e-05
gene_377401	0.149181	-4.71446	-2.14306	-0.915241	-1.94343	4.47269	7.15638	4.26119e-06	1.17587e-05
gene_401876	-1.34764	-4.42732	-0.963245	-4.42732	-1.32361	4.35896	7.18795	4.26671e-06	1.17667e-05
gene_400251	-4.60036	1.62865	0.120721	-3.5057	-2.08729	4.88363	7.08693	4.29773e-06	1.1845e-05
gene_241614	0.951408	-0.435206	-0.268628	-3.37359	-4.69358	4.65121	7.16438	4.35705e-06	1.1995e-05
gene_206816	0.141435	-3.13304	0.955062	-2.15959	-2.55096	4.81588	7.05927	4.35746e-06	1.1995e-05
gene_267793	-7.68957	-3.78283	-1.67046	-7.68957	0.531381	6.95802	7.10484	4.36163e-06	1.19991e-05
gene_372017	-4.29956	1.36951	2.3038	-4.29956	0.148261	5.0591	7.09963	4.40553e-06	1.21125e-05
gene_401692	1.05325	-6.74668	0.500845	0.909111	0.26758	8.05251	7.04554	4.44278e-06	1.22075e-05
gene_402566	-3.25659	-4.71358	-0.103184	-8.14715	-1.48996	7.15704	7.06982	4.46889e-06	1.22718e-05
gene_86676	-3.4	-7.42217	1.00051	-0.659194	-1.75117	6.76693	7.12172	4.55132e-06	1.24905e-05
gene_401636	0.883608	-7.38197	0.315289	0.58564	-0.0735222	8.55072	7.0331	4.5851e-06	1.25755e-05
gene_470174	-2.56265	-3.58899	-0.653751	-6.38992	-1.96676	6.17755	7.0325	4.58813e-06	1.25762e-05
gene_212511	-2.34164	-4.05796	1.0456	-6.89176	-1.63752	6.27416	7.05114	4.63331e-06	1.26923e-05
gene_92248	0.801701	-0.925893	-2.38803	-5.26849	-2.63373	4.86829	7.04983	4.64512e-06	1.2717e-05
gene_39770	-2.01974	-7.13905	1.772	0.060802	-0.845767	6.85651	7.10508	4.6976e-06	1.28528e-05
gene_92596	-0.978609	1.80448	-3.03923	-2.86581	-2.60068	5.77435	7.01753	4.72659e-06	1.29243e-05
gene_86598	1.98382	-2.09547	2.84913	3.66539	0.380876	7.47041	7.01266	4.77164e-06	1.30396e-05
gene_39729	-0.629136	-4.15808	-3.01387	-6.04456	-0.377193	5.40499	7.03413	4.78835e-06	1.30773e-05
gene_393823	0.752912	-4.76365	0.243112	0.960654	-0.172535	10.4204	7.00213	4.80709e-06	1.31206e-05
gene_423805	-0.875525	1.17765	1.06651	-3.72447	-2.16094	4.39221	7.02725	4.85259e-06	1.32367e-05
gene_345470	0.655277	-3.77442	0.808417	-5.1014	-1.66143	5.03457	6.99771	4.91266e-06	1.33925e-05
gene_79174	-1.55545	1.32048	-7.23279	2.26561	-2.94449	9.50999	6.99607	4.92843e-06	1.34215e-05
gene_393982	0.947819	-7.51749	0.536605	2.95805	-1.08585	7.39509	7.07977	4.92924e-06	1.34215e-05
gene_371944	-0.854261	1.63894	-1.79991	3.61385	-2.59983	5.85511	6.99027	4.98442e-06	1.35635e-05
gene_155442	-0.09485	-3.62569	-0.582699	-6.82559	-2.33958	6.52336	6.98103	5.07199e-06	1.37935e-05
gene_394135	-0.172527	-3.87105	0.11171	0.291848	2.11128	4.70292	7.06325	5.08669e-06	1.38251e-05
gene_469606	1.10166	1.35486	-0.463118	-2.66588	-1.18181	3.9515	7.00076	5.10792e-06	1.38745e-05
gene_200974	-4.38619	-0.162823	1.44507	-5.68888	-4.02436	5.89221	6.97597	5.12528e-06	1.3909e-05
gene_399505	-5.07781	-3.30613	0.716359	-5.07781	-0.220534	4.94758	7.02078	5.12681e-06	1.3909e-05
gene_267787	-3.41945	-1.40729	-2.44534	-7.60693	1.66683	7.37326	6.99829	5.1324e-06	1.39158e-05
gene_467948	0.941526	0.512614	-4.28465	-3.42682	-2.26332	4.4632	7.04008	5.13638e-06	1.39182e-05
gene_399455	1.22724	-0.418083	2.03068	3.96107	-0.452099	5.41873	6.97289	5.15616e-06	1.39634e-05
gene_86664	-3.71353	-5.95104	1.28511	-1.79259	-1.74286	5.57716	7.05389	5.17801e-06	1.40142e-05
gene_423791	-0.382944	-4.52745	-0.569947	0.00366834	-0.868306	9.26167	6.96159	5.20307e-06	1.40736e-05
gene_362451	-2.59317	-6.91032	-3.62085	1.37666	0.25108	6.3645	7.04959	5.22063e-06	1.41126e-05
gene_19847	-4.68516	-2.65125	-1.01878	-6.23725	-2.25585	5.41427	6.98822	5.23347e-06	1.41388e-05
gene_79153	-1.14368	2.05626	-7.01997	1.62492	-2.99434	10.3048	6.96492	5.23693e-06	1.41397e-05
gene_79111	-2.19294	1.61563	-7.74662	1.07513	-3.90179	12.1234	6.95239	5.36632e-06	1.44804e-05
gene_467903	0.629949	2.0219	-5.60911	-4.20453	0.140427	5.82403	7.01556	5.38307e-06	1.4512e-05
gene_212681	-6.62567	1.84425	-2.63795	-6.62567	-0.783751	6.4841	6.99529	5.38447e-06	1.4512e-05
gene_393657	-3.38903	-6.69884	-2.73942	-3.84122	-1.32031	5.73707	7.03215	5.39677e-06	1.45365e-05
gene_464371	0.611403	-4.45626	1.14833	-1.33195	-0.65007	4.64466	7.02677	5.45226e-06	1.46747e-05
gene_468028	0.757668	-4.55629	1.46906	-0.376615	-2.50519	4.7421	7.02655	5.45462e-06	1.46747e-05
gene_469840	-2.88602	-4.48193	-3.49452	-1.90599	-2.96425	6.44835	6.94296	5.46591e-06	1.46964e-05
gene_393876	-2.37666	-6.37783	0.933821	-4.15163	-1.31381	5.8385	7.02266	5.49516e-06	1.47662e-05
gene_253780	0.577899	-1.50198	0.0765763	-9.016	-0.852197	10.9296	6.93322	5.49958e-06	1.47693e-05
gene_468069	-2.69687	-2.66731	-2.55301	-3.09025	-1.9675	4.40738	6.93929	5.50519e-06	1.47755e-05
gene_47590	-1.23469	-4.34806	-2.31233	-7.04171	-1.63332	6.01138	6.95998	5.52766e-06	1.4827e-05
gene_394043	2.73206	-5.18461	0.953145	0.960727	-1.32426	5.36376	7.01881	5.53554e-06	1.48393e-05
gene_13004	0.406123	1.99456	-0.990205	-3.68737	0.370875	4.52667	6.95624	5.56783e-06	1.4917e-05
gene_393987	0.638014	-6.06524	0.336652	2.80641	-1.70291	5.99844	7.00853	5.64497e-06	1.51147e-05
gene_393953	1.85333	-6.55653	0.424897	2.55757	-1.43912	6.47058	7.00641	5.66773e-06	1.51666e-05
gene_218484	-8.11782	-5.07637	-0.8739	-1.72038	-3.868	6.93771	6.94246	5.6859e-06	1.52062e-05
gene_141766	-7.1393	-0.512535	-5.16474	-6.66481	-1.59218	6.21316	6.93806	5.73461e-06	1.53274e-05
gene_394241	0.447631	-5.62523	-3.04561	-3.17941	-0.194046	5.15718	6.99868	5.75176e-06	1.53642e-05
gene_13017	0.57847	1.12976	-2.20755	-3.99704	0.197891	4.50959	6.93907	5.75613e-06	1.53667e-05
gene_47583	-1.27747	-2.25989	-2.68496	-6.21551	-2.75395	5.32501	6.93821	5.76568e-06	1.53831e-05
gene_395503	-1.47635	-3.38527	-2.37684	-5.9618	0.113862	5.40973	6.93091	5.84785e-06	1.55931e-05
gene_79123	-2.477	1.44132	-7.16409	1.02677	-4.10105	11.8189	6.90746	5.85781e-06	1.56104e-05
gene_218783	3.57342	0.540393	0.362823	-3.7423	-3.42407	5.90542	6.90055	5.93729e-06	1.58129e-05
gene_394117	-0.00910419	-4.99487	1.50999	-1.92235	-1.97841	4.9733	6.97996	5.96059e-06	1.58589e-05
gene_219172	-5.11477	3.38157	1.75713	1.11903	-0.844136	6.18847	6.91804	5.9616e-06	1.58589e-05
gene_400718	2.74014	-1.34197	0.937855	-5.43862	-1.72363	5.48116	6.91734	6.00366e-06	1.59614e-05
gene_362293	-0.712078	-3.89233	-1.76207	-5.77148	-0.343692	5.23207	6.91689	6.00891e-06	1.59659e-05
gene_344346	0.359027	0.807607	-0.549943	-4.09903	-1.85063	4.42842	6.91535	6.02686e-06	1.60042e-05
gene_101544	0.104064	-9.379	0.914148	-9.379	0.229074	8.84995	7.0002	6.07904e-06	1.61333e-05
gene_233915	-3.45128	-4.5805	-3.24988	-4.02302	-2.1059	5.4285	6.88552	6.11393e-06	1.62163e-05
gene_352381	-3.77586	-4.37114	1.05877	-5.31347	-0.276567	5.45772	6.88475	6.12314e-06	1.62312e-05
gene_394226	-3.80293	-6.72679	-2.16973	2.04514	0.712486	6.43994	6.95477	6.25355e-06	1.65671e-05
gene_361979	0.164189	-4.1511	-4.09369	1.16659	0.927328	5.70397	6.86898	6.31442e-06	1.6717e-05
gene_266060	-1.77145	-7.22382	0.914176	-10.6038	0.589799	10.0922	6.89104	6.31752e-06	1.6717e-05
gene_393973	1.52906	-5.24791	0.0178953	2.41799	-1.85135	5.30124	6.94679	6.34931e-06	1.67912e-05
gene_40538	1.66408	1.0779	-3.0648	-4.96177	-1.05471	5.05019	6.88637	6.37507e-06	1.68495e-05
gene_232036	1.20913	-3.11248	-0.0972845	-4.41583	-0.0146359	4.57127	6.88344	6.41137e-06	1.69355e-05
gene_39745	-2.68468	-7.12233	0.477675	-0.370737	-1.94769	6.39012	6.9334	6.51337e-06	1.71948e-05
gene_85817	-1.82019	1.46113	-6.76265	0.87525	-4.20682	9.30599	6.85025	6.54945e-06	1.728e-05
gene_219011	-6.47222	-2.30288	-3.27778	-6.47222	-1.53837	5.5464	6.89301	6.5565e-06	1.72885e-05
gene_397554	-8.23028	-3.19902	-1.23927	-8.23028	-2.1131	7.05871	6.89179	6.57195e-06	1.73191e-05
gene_267705	-5.64507	1.52745	-0.589342	-5.64507	-1.87983	5.53893	6.8863	6.64178e-06	1.74929e-05
gene_313541	0.944653	-7.05991	0.508694	0.250473	-0.632165	6.59626	6.91847	6.70139e-06	1.76396e-05
gene_304170	-0.814416	-3.06611	-2.42977	-4.36276	-2.75002	4.82124	6.83814	6.7061e-06	1.76417e-05
gene_395469	-0.591682	-2.04493	-3.18894	-4.63798	-0.010527	4.54474	6.8596	6.71467e-06	1.76441e-05
gene_397555	-4.01871	0.753171	2.19836	-4.01871	1.89673	5.05617	6.88063	6.71484e-06	1.76441e-05
gene_348171	-0.0884716	-3.30697	0.587618	-3.30697	-0.330503	4.03306	6.93629	6.85891e-06	1.80121e-05
gene_1862	0.7915	-3.82854	-2.20064	-2.27766	-1.75987	4.9389	6.82504	6.87974e-06	1.80563e-05
gene_86628	-3.51527	-9.24794	-0.768517	-0.823194	-0.684607	8.25625	6.90336	6.89732e-06	1.80919e-05
gene_219008	-5.93221	-3.51804	-1.54306	-5.93221	-1.17619	5.20405	6.86441	6.92798e-06	1.81618e-05
gene_403387	0.377879	2.20301	-0.268943	-3.05725	-2.1436	5.0458	6.82044	6.94179e-06	1.81874e-05
gene_39744	-3.23203	-7.59381	0.587751	0.481849	-1.2702	6.92023	6.89874	6.95828e-06	1.822e-05
gene_218942	-7.528	-3.51853	-2.78232	-7.528	-0.728888	6.49425	6.85939	6.99539e-06	1.83066e-05
gene_30337	-2.21779	-1.90201	-3.58639	-3.80259	-2.74274	4.64774	6.81588	7.00394e-06	1.83183e-05
gene_393995	2.07372	-5.85688	0.0664418	2.1531	-1.673	5.78576	6.89491	7.00927e-06	1.83216e-05
gene_236020	-2.76548	1.3044	-7.13223	-0.482602	-4.06967	9.84363	6.81497	7.01642e-06	1.83297e-05
gene_90496	0.196819	-2.34938	-1.11396	-4.38928	-2.61695	4.35027	6.83608	7.02797e-06	1.83492e-05
gene_267719	-4.5669	0.288914	-1.019	-6.53006	-3.86915	5.83101	6.83572	7.03286e-06	1.83514e-05
gene_79161	-2.43013	1.36611	-7.71392	1.27461	-3.40945	9.98834	6.81125	7.06746e-06	1.84297e-05
gene_16585	0.647781	-3.0261	-0.232924	-5.32261	-0.621798	14.9263	6.80456	7.07224e-06	1.84297e-05
gene_218991	-4.83921	-2.85892	-3.21092	-6.05777	-0.990705	5.27704	6.83263	7.07514e-06	1.84297e-05
gene_469586	-0.719924	-4.59166	-2.65694	-4.99625	-2.25769	6.11831	6.80909	7.09742e-06	1.84771e-05
gene_79107	-2.30211	1.50813	-6.9724	1.16172	-4.23778	11.6457	6.80479	7.15721e-06	1.86219e-05
gene_267777	-6.8977	-6.8977	-1.04655	-2.0121	1.12283	6.48658	6.9083	7.17854e-06	1.86667e-05
gene_218943	-6.62756	-3.10386	-2.84683	-6.62756	-0.797598	5.72773	6.84258	7.22573e-06	1.87786e-05
gene_232035	1.35365	-2.60277	-0.596218	-4.46605	-0.699079	4.52739	6.81912	7.26302e-06	1.88646e-05
gene_85833	-2.09018	1.59116	-7.52774	1.28481	-3.65277	11.9862	6.79305	7.3232e-06	1.901e-05
gene_219003	-7.32617	-2.88797	-2.97508	-7.32617	-1.39743	6.24305	6.82238	7.51262e-06	1.94904e-05
gene_234089	0.0155311	-4.78722	1.37394	-7.28215	1.79846	7.42624	6.79394	7.62664e-06	1.97749e-05
gene_401179	-3.62432	-1.78255	-0.00437196	-5.58554	-3.1802	5.05785	6.78986	7.68728e-06	1.99207e-05
gene_79155	-1.62329	1.73521	-6.73889	1.52304	-4.01434	11.4602	6.76753	7.69743e-06	1.99355e-05
gene_348201	0.214679	-3.5668	0.162698	-5.59378	-0.0271235	5.31005	6.78866	7.7052e-06	1.99442e-05
gene_401084	-0.64308	-0.961971	-3.9797	-5.18094	-1.4607	4.77854	6.78813	7.71311e-06	1.99532e-05
gene_218821	4.49673	0.841001	0.753908	0.620392	-2.519	6.90982	6.76362	7.75631e-06	2.00534e-05
gene_39773	-1.2187	-5.92186	2.16897	-0.259565	-0.41978	5.96776	6.84055	7.77492e-06	2.00835e-05
gene_283267	-6.31779	-2.90428	-2.26813	-6.31779	-0.954468	5.51465	6.80446	7.77683e-06	2.00835e-05
gene_468390	1.09083	-3.06023	-0.0476963	-4.64489	-0.241668	4.684	6.77852	7.85823e-06	2.02793e-05
gene_398978	-3.52956	-5.04079	-0.578192	-3.49106	-4.11128	6.47891	6.75672	7.86167e-06	2.02793e-05
gene_68210	1.70618	-0.544862	-2.4293	-4.91614	-2.24612	4.76656	6.77563	7.90246e-06	2.03729e-05
gene_16582	-1.34144	1.01878	0.817959	1.82532	3.72036	10.424	6.75031	7.93562e-06	2.04467e-05
gene_92202	-2.09824	-4.56323	-1.76659	-5.45722	-3.45582	8.55756	6.74843	7.98996e-06	2.05749e-05
gene_34193	0.17527	2.92817	0.186557	2.86128	-1.26024	5.54154	6.74673	8.01655e-06	2.06262e-05
gene_398127	-4.59237	0.242843	2.48565	-4.59237	1.37073	5.36907	6.78856	8.01903e-06	2.06262e-05
gene_469532	-4.50389	-5.88993	-1.01399	-1.61128	-1.84944	5.17638	6.8227	8.04437e-06	2.06796e-05
gene_79166	-2.24273	1.55507	-6.66114	1.56476	-4.00434	10.8898	6.74273	8.07947e-06	2.0758e-05
gene_374504	-4.01316	-0.816265	-1.34293	-4.01316	1.27573	4.49768	6.7809	8.13832e-06	2.08973e-05
gene_283470	-0.626962	-6.21654	0.651215	-7.88726	1.08942	7.57389	6.75877	8.16529e-06	2.09546e-05
gene_394227	-1.40603	-6.06883	-2.59291	2.09894	1.02901	5.98719	6.81244	8.20348e-06	2.10407e-05
gene_236029	-1.9914	-0.230155	-7.12971	1.34285	-5.3407	10.3964	6.73391	8.21979e-06	2.10705e-05
gene_91059	-0.703858	-1.61887	2.05838	-4.32932	0.533684	4.87844	6.74027	8.46386e-06	2.16838e-05
gene_466982	-0.590038	-6.6102	-2.80438	1.66409	-0.537484	6.06457	6.7927	8.51845e-06	2.18113e-05
gene_49540	-1.63753	-3.93462	-1.09311	-6.65368	-1.46039	5.77968	6.73514	8.5486e-06	2.18761e-05
gene_347169	2.89495	-3.08042	-0.0514195	1.71246	0.509393	4.25782	6.78688	8.61365e-06	2.203e-05
gene_400302	1.52982	-3.83896	-2.25433	2.9975	-0.270845	6.30799	6.70077	8.76972e-06	2.24165e-05
gene_267971	-7.03379	0.0465185	-2.89304	-7.03379	0.796732	6.61603	6.74124	8.78555e-06	2.24442e-05
gene_393848	-3.59822	-6.4815	-0.30514	-4.99592	-1.24425	5.71445	6.77334	8.83924e-06	2.25686e-05
gene_402589	-1.34714	2.85738	1.073	-0.604208	-0.658082	4.75806	6.69343	8.89646e-06	2.27018e-05
gene_372871	-4.16656	-1.58251	-0.24035	-3.84261	0.890204	4.50707	6.71109	8.90951e-06	2.27141e-05
gene_393917	-2.6791	-8.55555	-0.940998	0.677509	-0.032779	7.80099	6.76908	8.91134e-06	2.27141e-05
gene_79145	-1.64219	1.97179	-6.61818	0.188227	-3.75979	10.0585	6.6918	8.92483e-06	2.27356e-05
gene_362479	0.214083	-3.32333	-0.913909	-3.32333	0.511685	4.06915	6.79531	8.9549e-06	2.27994e-05
gene_83442	-2.79049	-2.78237	-1.56445	-6.02893	1.56399	5.91933	6.70765	9.01733e-06	2.29453e-05
gene_86666	-1.66647	-7.12508	1.32882	-0.280863	-1.36225	6.64877	6.76156	9.04034e-06	2.29909e-05
gene_79152	-1.82981	0.903428	-7.12738	0.848474	-4.27284	9.2262	6.6826	9.08667e-06	2.30862e-05
gene_402649	-4.79193	-4.64121	-0.442721	-4.90189	-0.780159	5.36607	6.68253	9.08805e-06	2.30862e-05
gene_402831	-2.5878	-2.8743	-0.269778	-5.25786	-4.18106	6.64548	6.68199	9.0976e-06	2.30975e-05
gene_423803	-3.18371	-2.16389	0.419311	-9.40668	-1.07935	8.54422	6.69932	9.16431e-06	2.32537e-05
gene_39771	-2.56176	-6.4996	1.1672	0.0526012	-1.30727	6.07167	6.75042	9.23466e-06	2.34191e-05
gene_416178	2.37452	2.16525	3.76346	2.73912	1.3359	4.90072	6.67294	9.25996e-06	2.347e-05
gene_233738	1.29213	-1.23135	1.78513	2.91573	2.32615	4.60414	6.67184	9.27989e-06	2.35073e-05
gene_386507	-0.611848	-4.81752	-3.44498	0.332865	-1.96468	5.0529	6.67088	9.29738e-06	2.35384e-05
gene_218324	-0.0841922	-4.93775	0.0782658	-1.85652	-0.297884	9.30513	6.66148	9.35783e-06	2.36695e-05
gene_267975	-7.4298	1.77929	-2.34243	-7.4298	0.625649	7.36936	6.70845	9.35965e-06	2.36695e-05
gene_232041	1.98653	1.30709	0.208427	-3.33747	-0.98358	4.27086	6.68021	9.51089e-06	2.40385e-05
gene_79162	-1.90183	1.77326	-6.16314	1.22397	-3.91488	10.5134	6.65888	9.51802e-06	2.4043e-05
gene_393981	0.579966	-6.71081	0.562974	2.80124	-1.20304	6.59392	6.73259	9.55466e-06	2.4122e-05
gene_79110	-2.20471	1.24132	-7.78408	1.04552	-4.09865	11.8557	6.64986	9.68727e-06	2.44432e-05
gene_85820	-2.52592	1.3915	-6.83971	1.42643	-3.95512	10.4793	6.64556	9.76915e-06	2.46359e-05
gene_267799	-7.89305	-1.23157	-1.0057	-7.89305	-3.07718	6.83602	6.68463	9.80009e-06	2.46889e-05
gene_400316	-1.58684	-2.39054	-0.280897	3.75238	-1.14951	6.93695	6.64389	9.80108e-06	2.46889e-05
gene_393725	-0.53659	-4.99527	-1.98593	-3.14343	-0.481682	4.68499	6.71758	9.83253e-06	2.47543e-05
gene_267850	-9.58599	-3.05507	-2.7072	-9.31334	-0.11304	8.55608	6.65906	9.85786e-06	2.48042e-05
gene_86655	-2.23104	-8.05841	0.845483	-1.5353	-1.44768	7.31003	6.71574	9.8672e-06	2.48138e-05
gene_393660	-3.56071	-5.54502	-2.54099	-3.19419	-0.91395	4.94659	6.70763	1.00214e-05	2.51875e-05
gene_372865	-3.26935	1.50301	-0.507117	-3.12807	0.184632	4.21327	6.64949	1.0043e-05	2.52277e-05
gene_141235	-1.56022	-4.52029	1.59683	-7.90917	1.56838	7.95235	6.64719	1.01409e-05	2.54596e-05
gene_85828	-2.35517	1.27098	-7.70628	0.945606	-4.04224	11.8923	6.62546	1.01607e-05	2.5495e-05
gene_313539	0.895012	-6.33338	0.800347	1.00872	0.170577	8.48574	6.62225	1.02027e-05	2.55862e-05
gene_403525	-3.39155	0.153671	1.90356	-3.39155	0.800624	4.3998	6.66279	1.02223e-05	2.56211e-05
gene_86668	-2.95727	-6.693	1.09499	-0.554544	-1.13389	6.19932	6.69511	1.0264e-05	2.57112e-05
gene_35688	0.942503	-4.55343	-1.89204	0.313247	-1.84022	4.47504	6.69467	1.02726e-05	2.57185e-05
gene_267815	-6.59386	-3.28856	-2.70236	-5.93679	0.650047	6.01668	6.63318	1.03666e-05	2.59395e-05
gene_79134	-2.31312	1.02617	-7.69659	1.48161	-3.85071	11.2495	6.61479	1.0375e-05	2.5946e-05
gene_360466	1.52201	-3.77306	1.05844	-3.34495	1.21193	4.54891	6.68412	1.04818e-05	2.61988e-05
gene_47555	-1.94168	-0.248886	-0.816754	-5.80645	-3.62056	5.25288	6.62902	1.05055e-05	2.62435e-05
gene_398985	-2.60816	-3.96495	-0.259616	-3.46809	-4.94042	6.55981	6.60141	1.06501e-05	2.65899e-05
gene_469101	1.75131	-3.84205	-0.630565	-1.10922	-1.3582	4.22295	6.67347	1.06976e-05	2.66936e-05
gene_401667	0.476505	-3.35787	-0.610368	2.55993	0.376503	4.27344	6.67296	1.07079e-05	2.67046e-05
gene_79175	-1.73901	1.77983	-6.66841	1.33942	-3.60713	10.7797	6.59202	1.08475e-05	2.70379e-05
gene_468061	-0.447427	0.136001	1.07038	3.43372	-1.79902	4.92859	6.58992	1.08923e-05	2.71344e-05
gene_467958	-1.71744	0.000869703	-6.23248	-5.38814	-2.09711	5.5364	6.64118	1.10351e-05	2.74751e-05
gene_393988	1.43006	-5.99976	0.960796	3.17517	-0.373019	6.25312	6.65635	1.10535e-05	2.75056e-05
gene_86656	-1.2763	-8.47497	-0.812863	-2.31638	-2.10535	7.36969	6.65565	1.10683e-05	2.75273e-05
gene_414487	2.89862	-1.66094	1.17799	-4.67974	2.27367	5.58658	6.59897	1.11374e-05	2.76838e-05
gene_267821	-7.7806	-3.40245	-2.6726	-7.7806	-0.228761	6.82676	6.61623	1.11843e-05	2.77851e-05
gene_344511	-4.57352	-0.57559	-1.5033	-4.19907	0.711841	4.68862	6.59328	1.12034e-05	2.78173e-05
gene_349280	-0.906526	-3.50987	1.2656	-4.15294	-1.88062	7.45328	6.56705	1.13019e-05	2.80465e-05
gene_267866	-9.63636	-2.90545	-2.93724	-9.63636	-0.198123	8.58368	6.60808	1.13619e-05	2.81798e-05
gene_79112	-2.01397	1.63653	-6.66912	0.763298	-3.65657	9.85563	6.56192	1.15055e-05	2.85203e-05
gene_86623	-1.82006	-7.13692	-0.559615	0.297461	-1.95085	7.73132	6.55829	1.15876e-05	2.87079e-05
gene_233973	-2.19543	-5.87145	-1.60709	-4.89947	-0.461606	5.24608	6.62503	1.17357e-05	2.90589e-05
gene_85826	-1.1399	0.350769	-6.6869	2.17404	-3.64522	8.17882	6.54961	1.17861e-05	2.91676e-05
gene_79163	-2.28946	1.0314	-6.91988	1.12737	-3.79225	9.7794	6.54926	1.17941e-05	2.91715e-05
gene_219378	-5.39719	1.88	2.30489	1.04907	-3.08062	5.93086	6.5657	1.1821e-05	2.9222e-05
gene_469480	0.869055	-4.74883	-0.274357	0.917584	0.290639	4.87013	6.61656	1.1899e-05	2.93986e-05
gene_372009	-7.12837	0.754801	2.08588	-7.12837	1.68989	7.57112	6.58321	1.19214e-05	2.94379e-05
gene_470172	-2.47531	-5.84377	-1.61154	-1.29464	-0.264577	5.28875	6.6149	1.19655e-05	2.95306e-05
gene_467955	-1.273	0.845111	-6.01503	-3.3397	-2.32673	5.55154	6.5985	1.19787e-05	2.95471e-05
gene_79140	-2.18659	1.02935	-8.21633	0.864953	-4.40323	11.9613	6.5382	1.20521e-05	2.97117e-05
gene_86667	-1.149	-7.34995	1.52465	-0.636625	-0.953871	6.93908	6.60796	1.21254e-05	2.98762e-05
gene_393956	1.98576	-5.27174	-0.00359613	2.42474	-1.32093	5.38363	6.60722	1.21425e-05	2.9902e-05
gene_402231	-5.33439	-1.13945	-1.51169	-3.96302	-3.35062	4.80352	6.551	1.21642e-05	2.9932e-05
gene_402430	0.492252	-3.95204	-0.317501	-3.95204	0.491014	4.35785	6.63353	1.2168e-05	2.9932e-05
gene_107128	0.40572	-5.03087	0.469094	-7.52498	1.66142	7.46344	6.55018	1.22456e-05	3.01066e-05
gene_394058	1.18708	-5.90811	1.05809	1.33188	-0.394466	8.19224	6.52894	1.22565e-05	3.0117e-05
gene_219015	-5.99129	-3.30548	-2.93241	-7.20205	-0.544169	6.22967	6.54926	1.22676e-05	3.01277e-05
gene_86624	-2.88558	-6.35796	-0.809679	-3.91528	-1.43393	5.56002	6.59918	1.23306e-05	3.02661e-05
gene_400296	-1.21437	-3.72776	-2.29558	2.95305	-1.20576	6.3411	6.52295	1.24174e-05	3.04624e-05
gene_79109	-2.33852	1.44695	-7.14	1.22312	-3.92898	11.5492	6.52177	1.24461e-05	3.05162e-05
gene_267795	-5.96247	-3.03785	-2.01779	-6.7272	-3.53981	6.6943	6.51801	1.2538e-05	3.07248e-05
gene_35710	-1.09476	-6.07193	-1.03187	-0.695329	-2.18668	5.34903	6.58989	1.25519e-05	3.07424e-05
gene_411316	1.18389	-3.98981	-0.229548	2.47183	-0.159762	4.55	6.58917	1.25691e-05	3.07677e-05
gene_79130	-2.544	1.48328	-7.47081	1.05866	-4.23791	15.4106	6.51471	1.26193e-05	3.08738e-05
gene_393938	0.837439	-4.15193	0.620742	0.965285	0.0574966	9.63784	6.50744	1.26557e-05	3.0946e-05
gene_47582	-0.649433	-3.11476	-0.745461	-6.35849	-2.78063	5.53596	6.52886	1.27641e-05	3.11942e-05
gene_393936	0.941858	-6.45423	0.329201	0.424556	0.233589	10.3054	6.50206	1.28062e-05	3.12726e-05
gene_79114	-2.43821	1.31513	-6.78859	1.28588	-4.34896	11.4979	6.50704	1.28101e-05	3.12726e-05
gene_79142	-2.0345	1.47963	-6.44887	1.11215	-3.6933	9.67942	6.50509	1.28592e-05	3.13757e-05
gene_79160	-2.38829	1.42917	-7.43526	1.16209	-4.13176	13.1095	6.502	1.29371e-05	3.15486e-05
gene_30362	1.67804	-0.238656	-4.31629	-4.31629	-0.666662	4.50426	6.57702	1.31092e-05	3.1951e-05
gene_466983	-4.48138	0.241643	-1.1279	-4.48138	0.239527	4.63978	6.53029	1.32059e-05	3.21528e-05
gene_361984	0.56978	-5.56792	-1.87802	1.11485	1.28564	5.59268	6.56334	1.32062e-05	3.21528e-05
gene_141807	-7.20638	1.59438	-3.75915	-5.72238	0.575797	7.08668	6.50761	1.32363e-05	3.22086e-05
gene_79179	-2.26612	1.59389	-6.94669	1.27913	-3.81915	12.2747	6.48792	1.32988e-05	3.23431e-05
gene_469603	-1.46025	-4.03509	-1.20236	-4.38259	-1.51458	5.12737	6.48616	1.33447e-05	3.24373e-05
gene_267817	-7.12493	-3.50813	-2.62056	-9.07974	-0.546319	7.97167	6.5053	1.33629e-05	3.2464e-05
gene_219025	-5.14227	-3.1286	-3.40227	-7.66316	-1.54098	6.50015	6.50477	1.33767e-05	3.248e-05
gene_377471	-2.3645	-3.11803	-2.44906	-6.78169	-0.306105	5.96597	6.493	1.36865e-05	3.32144e-05
gene_267727	-4.11441	0.952752	-0.280494	-4.11441	-1.88852	4.48759	6.50286	1.39254e-05	3.3776e-05
gene_372882	-2.75671	-1.41159	-1.29686	-4.88843	0.571683	4.81844	6.48277	1.39618e-05	3.38462e-05
gene_362307	2.61568	-5.10563	-0.108732	-0.667818	-0.427074	5.16172	6.53223	1.40168e-05	3.39612e-05
gene_267862	-5.03162	1.70629	1.57216	-5.03162	0.105318	5.49975	6.49778	1.40631e-05	3.4055e-05
gene_79133	-1.89255	1.03672	-6.82623	-0.00875456	-4.82183	11.0283	6.45454	1.4197e-05	3.43607e-05
gene_232033	1.78846	-2.42859	-0.0409437	-4.61527	0.23268	4.80139	6.47141	1.4274e-05	3.45199e-05
gene_141232	0.976467	-5.03959	1.41529	-8.97112	1.51578	8.98623	6.47126	1.4278e-05	3.45199e-05
gene_92484	-5.94485	-3.17945	-3.19881	-4.84123	-0.876351	5.21793	6.46294	1.44394e-05	3.48913e-05
gene_232043	0.307517	-0.415948	-1.74683	-4.15728	-1.87066	4.28446	6.46377	1.44878e-05	3.49896e-05
gene_232038	2.28728	1.15779	0.155716	-4.1058	-0.787222	4.68838	6.46241	1.4526e-05	3.50631e-05
gene_267662	-6.04314	0.824918	-0.635533	-6.04314	-2.62916	5.61626	6.46966	1.48495e-05	3.58248e-05
gene_79137	-1.89524	1.44667	-7.34601	0.927281	-3.73484	11.5339	6.4263	1.50044e-05	3.61616e-05
gene_86638	0.507713	-4.32745	1.75842	1.68959	-1.46702	6.11484	6.42627	1.50052e-05	3.61616e-05
gene_394056	1.07347	-5.9882	0.933934	0.684877	-0.9526	5.77366	6.49371	1.509e-05	3.63467e-05
gene_278203	-0.485925	-5.19704	-3.595	0.412737	-0.199079	4.9171	6.49106	1.51667e-05	3.65119e-05
gene_372058	-1.32258	-1.27436	-2.10813	-4.64503	2.24708	5.8458	6.41842	1.52379e-05	3.66636e-05
gene_374845	-1.72872	-2.43818	-1.87128	-5.78	-3.70788	5.32682	6.41748	1.52659e-05	3.67114e-05
gene_403579	-0.723457	-3.06961	-0.532619	-6.87901	-1.84271	6.02222	6.43393	1.53544e-05	3.69045e-05
gene_400278	-4.23774	-2.98483	-2.26854	-6.20044	-0.443525	5.48211	6.43361	1.53639e-05	3.69078e-05
gene_64313	-2.66065	-0.454508	-4.22425	-7.3406	-2.87191	6.34177	6.43319	1.53764e-05	3.69181e-05
gene_91136	2.93229	-1.88558	-1.59018	-1.58316	-2.07758	4.59419	6.41183	1.5436e-05	3.70414e-05
gene_79156	-2.05901	1.64756	-6.81033	1.39964	-3.86062	12.134	6.40622	1.56065e-05	3.74306e-05
gene_79151	-1.85788	1.41815	-7.49991	1.43111	-3.34695	10.864	6.40257	1.57185e-05	3.76792e-05
gene_219002	-6.7734	-3.01809	-2.74538	-6.7734	-0.853148	5.84346	6.43846	1.5774e-05	3.77922e-05
gene_267921	-8.02855	0.133578	3.07347	-3.64389	0.17896	8.4639	6.41474	1.58613e-05	3.79813e-05
gene_398986	-3.20824	-4.70853	-1.24616	-4.2898	-3.92692	7.10075	6.39744	1.58771e-05	3.7999e-05
gene_402108	-4.46088	0.946854	2.10627	-4.46088	1.38298	5.25578	6.43163	1.59838e-05	3.82339e-05
gene_371901	0.471286	-3.20817	-0.747846	-4.41484	-1.35174	4.3908	6.41025	1.6079e-05	3.84282e-05
gene_468384	0.888725	-5.0203	-1.30499	-2.8518	0.404892	4.92799	6.46048	1.60821e-05	3.84282e-05
gene_469440	1.72478	0.882322	2.04855	-2.76648	0.483471	4.18439	6.4005	1.63873e-05	3.91367e-05
gene_39743	0.0191633	-5.77862	-2.17966	1.76821	-1.30166	5.39546	6.45013	1.64042e-05	3.91566e-05
gene_267797	-4.5149	-0.64141	0.15484	-4.5149	-2.35829	4.49872	6.41093	1.66375e-05	3.96924e-05
gene_470173	-2.19148	-5.81355	-1.66269	-0.756597	-0.616778	5.22957	6.44141	1.66808e-05	3.97745e-05
gene_464380	1.32392	0.245974	1.62293	-2.66774	1.71915	4.18979	6.3878	1.67975e-05	4.00316e-05
gene_362339	-0.0318674	-4.49067	1.59985	2.42715	-0.391163	5.58039	6.36732	1.68427e-05	4.01181e-05
gene_79126	-2.20549	1.7358	-6.04375	1.21641	-3.8548	11.0439	6.36692	1.68557e-05	4.01281e-05
gene_79132	-2.46363	1.37392	-7.55828	1.03974	-3.86013	13.1508	6.36658	1.68671e-05	4.01339e-05
gene_218823	3.33919	-2.46945	-1.38827	-1.87134	-2.29335	7.77704	6.36604	1.6885e-05	4.01553e-05
gene_267689	-1.39247	2.01566	-0.252285	-3.34985	-0.551702	4.33169	6.38134	1.70102e-05	4.04318e-05
gene_402176	-3.84409	1.14518	1.77724	-3.84409	1.02947	4.73141	6.39847	1.70437e-05	4.04901e-05
gene_372059	-4.95784	0.82258	1.99079	-4.95784	1.72564	5.63323	6.39297	1.72262e-05	4.08819e-05
gene_86534	-1.88837	-6.74456	-1.13096	-5.7663	-0.075057	6.02524	6.42461	1.72268e-05	4.08819e-05
gene_219337	-8.91506	-3.73518	-4.12062	0.785138	-1.07953	7.88991	6.37088	1.7277e-05	4.09796e-05
gene_79158	-2.48246	1.37794	-6.61941	0.855155	-4.33736	12.3631	6.35339	1.73088e-05	4.10334e-05
gene_85834	-5.35307	1.8236	-7.69767	0.720543	-2.56729	10.6722	6.34832	1.74816e-05	4.14213e-05
gene_267825	-6.70969	0.111138	-0.466342	-7.50562	2.54255	9.18646	6.34664	1.75392e-05	4.15357e-05
gene_141222	0.666272	-4.31009	1.25732	-6.81431	1.75659	6.98013	6.36438	1.75816e-05	4.16144e-05
gene_393926	0.858674	-6.10851	0.474017	0.762593	-0.182957	9.08861	6.34157	1.76173e-05	4.16771e-05
gene_47592	-1.90198	-3.61625	-1.54499	-7.25186	-2.23706	6.17619	6.35884	1.77726e-05	4.20223e-05
gene_469816	2.72605	2.79574	0.897567	-0.376445	2.57977	4.35971	6.33847	1.78224e-05	4.21179e-05
gene_401706	-3.94713	-6.82315	1.19895	-1.0653	0.532489	6.55151	6.40089	1.80284e-05	4.25826e-05
gene_393701	-1.53682	-6.72544	-0.828225	-4.4992	-1.37428	5.86588	6.3978	1.81354e-05	4.28129e-05
gene_79164	-2.17798	1.56627	-7.12484	1.25232	-3.37772	10.9865	6.32911	1.81524e-05	4.28305e-05
gene_267846	-8.72598	-2.91754	-2.24414	-8.72598	-0.117167	7.74822	6.36195	1.82933e-05	4.31403e-05
gene_201070	1.95936	-3.55939	-2.85582	-7.96536	-1.32577	7.16715	6.34268	1.8341e-05	4.32302e-05
gene_399526	0.144026	-3.67158	1.01414	-3.63623	-2.69984	5.75088	6.31508	1.86589e-05	4.39566e-05
gene_402852	-4.71347	2.31112	0.0327865	-0.949517	-1.98666	5.21317	6.32908	1.87444e-05	4.41349e-05
gene_468018	2.72993	-3.11193	1.88191	1.38764	-1.26081	5.24664	6.31229	1.87611e-05	4.41513e-05
gene_468413	0.472416	1.00563	0.286999	-3.95214	-2.16894	4.42753	6.32256	1.90743e-05	4.4865e-05
gene_398128	-4.3938	0.357258	2.34193	-4.3938	1.36313	5.18381	6.3399	1.90916e-05	4.48822e-05
gene_267934	-3.52054	1.70891	0.136573	-3.52054	-0.619225	4.39154	6.33791	1.91655e-05	4.50325e-05
gene_267849	-6.96203	-2.3961	-3.62371	-9.86147	-1.32909	8.6197	6.31892	1.92101e-05	4.51136e-05
gene_85824	-2.55424	-0.301593	-7.48039	0.40261	-4.11791	8.75222	6.2987	1.92677e-05	4.52255e-05
gene_219316	-4.54312	-5.72293	-3.31658	0.277493	-1.40921	8.54282	6.29321	1.94762e-05	4.56911e-05
gene_401696	-2.12777	-5.20026	1.71079	-1.8133	0.649115	5.36169	6.35925	1.95275e-05	4.57877e-05
gene_86622	0.883424	-5.91422	0.436481	0.904778	0.265493	8.67178	6.28913	1.95508e-05	4.58184e-05
gene_393942	0.718795	-4.33159	0.159836	0.671272	-0.0335989	9.76207	6.28207	1.9697e-05	4.6137e-05
gene_350231	-2.9001	0.642615	-2.62009	1.39721	1.55699	4.17999	6.30208	1.9758e-05	4.62559e-05
gene_467675	-0.462148	-1.67183	-1.46438	-8.11698	1.47342	9.02954	6.28025	1.99456e-05	4.66709e-05
gene_393690	-1.1044	-0.643207	2.1207	-3.86869	0.4723	4.64262	6.29937	1.99563e-05	4.66717e-05
gene_86527	-1.28184	-7.35103	-2.84543	-2.86962	-1.70544	6.27636	6.34748	1.99733e-05	4.66871e-05
gene_394258	0.827595	-4.97436	-3.10558	1.12878	1.31205	8.43941	6.27652	2.01244e-05	4.70161e-05
gene_267767	-4.98564	-3.5417	-0.987728	-4.30032	1.65355	10.1753	6.27619	2.01375e-05	4.70222e-05
gene_79135	-2.21716	1.60739	-7.48537	1.11092	-3.67278	13.8226	6.27275	2.02735e-05	4.73154e-05
gene_372902	-1.61972	-1.82643	-3.29729	-0.223892	1.16841	4.24249	6.27241	2.02873e-05	4.73231e-05
gene_422186	1.84343	-1.17441	-0.812165	-3.60024	-0.147536	4.20522	6.28834	2.039e-05	4.7538e-05
gene_250462	-0.424029	-5.89277	0.646874	-9.5761	1.21539	9.25343	6.28494	2.05257e-05	4.78297e-05
gene_312797	0.218684	2.70245	-0.955461	-0.728914	-0.863065	5.2783	6.26427	2.06135e-05	4.80095e-05
gene_141231	1.04086	-3.83149	1.77855	-7.51962	1.70466	7.75202	6.28227	2.06327e-05	4.80293e-05
gene_282346	-0.84586	0.985824	-1.60917	-3.41832	-1.16712	4.10704	6.28175	2.06537e-05	4.80534e-05
gene_372075	-4.60095	1.18676	0.678334	-4.60095	-1.66761	4.85203	6.29731	2.07342e-05	4.82128e-05
gene_267776	-7.70109	-6.06658	-1.3249	-1.86137	-0.0479192	6.84788	6.27712	2.07436e-05	4.82128e-05
gene_393821	0.582251	-4.73361	0.422357	0.935135	0.00715796	9.34146	6.24659	2.11192e-05	4.90606e-05
gene_344349	-2.79296	-0.872631	-0.00925157	-5.04238	-1.22059	4.81143	6.26767	2.12287e-05	4.92894e-05
gene_79128	-2.53081	1.1644	-6.82555	1.09492	-3.92184	10.0518	6.24674	2.13347e-05	4.95101e-05
gene_411317	-0.128282	-4.23545	0.0326267	2.97952	-0.0173339	4.78033	6.31197	2.13819e-05	4.95942e-05
gene_369963	0.100128	-0.949547	1.07065	3.83439	0.124726	5.58577	6.24292	2.14953e-05	4.98316e-05
gene_393980	0.0902962	-5.74266	0.128588	2.51834	-1.4076	5.63355	6.30694	2.15894e-05	5.00232e-05
gene_35687	-0.186606	-4.67785	-1.91025	0.853713	-1.70234	4.53735	6.30668	2.16002e-05	5.00232e-05
gene_403154	1.95583	-2.21779	-0.987717	-6.76464	-1.80364	6.16426	6.25318	2.18369e-05	5.05265e-05
gene_267835	-7.88709	-2.93761	-4.21046	-9.21162	-1.39013	9.61032	6.23481	2.18399e-05	5.05265e-05
gene_399512	-3.27344	-2.40269	1.17233	-4.50437	-0.425046	4.67519	6.24955	2.19918e-05	5.08518e-05
gene_47552	-1.17481	-1.0558	-1.11599	-6.79767	-5.25667	7.14338	6.2252	2.22559e-05	5.14362e-05
gene_248577	0.920603	-4.56209	1.46153	-8.88594	1.66551	8.96657	6.24044	2.2386e-05	5.17103e-05
gene_79106	-1.68507	1.29291	-7.26003	-0.470992	-3.76283	10.0653	6.22175	2.24071e-05	5.17325e-05
gene_85510	2.72717	-2.08869	1.49393	2.41892	-0.739432	4.81669	6.22054	2.24601e-05	5.18142e-05
gene_393738	-3.09456	-6.99923	-0.700735	-3.1938	-1.57842	6.07263	6.28608	2.24719e-05	5.18142e-05
gene_403108	1.59622	-2.81046	-0.0545152	-6.03314	-3.10392	6.55041	6.22016	2.24769e-05	5.18142e-05
gene_464428	-4.10477	1.10977	-1.22108	3.28396	1.55992	5.06857	6.22851	2.28082e-05	5.25509e-05
gene_393884	3.99023	-0.111064	2.69406	0.977324	1.00481	5.34119	6.20932	2.29601e-05	5.28739e-05
gene_403578	0.346577	-3.20772	-0.564347	-5.81388	-1.8468	5.24693	6.2266	2.29987e-05	5.29357e-05
gene_228121	0.770815	1.26025	-0.854097	3.19396	1.45385	4.31839	6.19625	2.35568e-05	5.41927e-05
gene_218976	-6.76233	-3.41451	-2.68208	-8.58389	-0.469044	7.50795	6.21271	2.36304e-05	5.43342e-05
gene_386503	1.7073	-0.339347	-3.74041	-5.33744	-0.550699	5.15282	6.21158	2.36823e-05	5.44259e-05
gene_362456	0.240197	-2.30517	0.0365202	-2.21775	-2.68602	4.15024	6.1888	2.39036e-05	5.49065e-05
gene_469911	0.88818	-1.44066	-1.90051	-4.477	-1.34801	4.46164	6.20446	2.40138e-05	5.51316e-05
gene_267898	-4.45651	-0.848575	2.25341	-1.71806	2.58702	5.53842	6.20036	2.40963e-05	5.52926e-05
gene_76848	1.40347	-4.41902	-0.884513	-0.328082	-1.24027	4.4909	6.24908	2.41267e-05	5.53343e-05
gene_313550	0.111662	1.35054	-0.490019	-4.17279	-1.79445	4.68434	6.18271	2.4191e-05	5.54535e-05
gene_218552	-9.24397	1.41911	-4.38087	2.34106	-1.71416	9.01887	6.19454	2.43718e-05	5.58396e-05
gene_468564	1.37729	1.83164	-2.77482	1.0164	2.06687	4.34976	6.22602	2.45479e-05	5.62145e-05
gene_393945	0.652435	-4.65341	0.294619	0.901723	-0.0538806	9.85017	6.16666	2.47123e-05	5.65623e-05
gene_92241	-0.807761	0.376377	0.391328	-3.97878	-4.20453	4.93975	6.16739	2.49294e-05	5.70303e-05
gene_91083	0.481699	-2.19352	2.27869	-3.06625	-2.291	6.60975	6.16446	2.50731e-05	5.73299e-05
gene_282355	-2.86283	-1.08507	0.870647	-2.37761	1.47346	4.09659	6.16974	2.55811e-05	5.84405e-05
gene_400282	1.25315	-4.63216	-1.21569	-3.41714	-1.26444	4.54383	6.21854	2.55847e-05	5.84405e-05
gene_372061	-4.87099	1.22941	1.82044	-4.87099	1.38579	5.51104	6.18178	2.59418e-05	5.9226e-05
gene_253779	0.495551	-1.87334	-0.0375465	-7.38648	-1.04532	11.9558	6.14058	2.60127e-05	5.9358e-05
gene_260563	-0.777566	-6.02712	0.513449	-7.71142	0.472224	7.19983	6.16174	2.61013e-05	5.953e-05
gene_79148	-1.72523	1.46151	-7.20087	1.51796	-3.64591	12.4468	6.13893	2.63618e-05	6.00937e-05
gene_83416	-4.6938	-1.6059	2.14706	3.5502	1.10473	5.59443	6.15248	2.6458e-05	6.02826e-05
gene_340747	-0.390121	-0.524923	-0.636638	-7.30071	2.69959	7.75532	6.15397	2.65002e-05	6.03481e-05
gene_267782	-4.68234	-2.85579	-1.13009	-4.58685	2.10852	9.78669	6.13576	2.65263e-05	6.03771e-05
gene_267771	-4.5114	-3.96746	0.345814	-3.20958	-3.63914	8.28586	6.13222	2.67112e-05	6.07673e-05
gene_102978	-1.46422	-6.33691	0.935321	-11.0968	0.575313	10.5876	6.14958	2.6728e-05	6.07749e-05
gene_469316	1.6431	-1.69355	-0.573072	-5.35273	-0.659709	5.15372	6.14723	2.68507e-05	6.10231e-05
gene_79173	-2.52883	1.02459	-6.71523	1.35967	-3.89913	11.0628	6.12768	2.69505e-05	6.1219e-05
gene_137849	1.11278	-5.78924	0.711425	1.35162	-0.0986908	7.21185	6.12457	2.70019e-05	6.13049e-05
gene_369958	-0.246722	-2.44833	1.45252	3.34942	0.49334	5.18171	6.12047	2.73348e-05	6.20294e-05
gene_236028	-2.53066	1.43421	-7.30371	0.305725	-3.51721	11.3007	6.11673	2.75362e-05	6.24281e-05
gene_267792	2.35942	-3.31883	-1.72809	-7.51285	0.902088	7.23225	6.13428	2.75381e-05	6.24281e-05
gene_393949	0.470899	-4.23754	0.0248825	0.57468	-0.180558	10.2531	6.11126	2.75564e-05	6.24381e-05
gene_267864	-8.07633	-3.15648	-2.7801	-6.66544	0.370962	7.24609	6.13038	2.76254e-05	6.25491e-05
gene_467957	-1.59099	-0.867623	-6.63506	-7.25819	-2.5636	7.95019	6.11494	2.76332e-05	6.25491e-05
gene_79157	-2.42246	1.3628	-6.52237	1.32543	-3.96868	12.5997	6.11149	2.78212e-05	6.29431e-05
gene_365248	1.52601	1.24035	-1.0315	-3.64442	-0.478609	4.3529	6.12852	2.78497e-05	6.2976e-05
gene_93405	-0.213527	-5.39794	1.57836	-10.1576	1.06645	9.99416	6.12773	2.78925e-05	6.30413e-05
gene_268006	-0.308882	1.27429	-0.446027	-5.72034	-3.09941	5.55304	6.12555	2.80115e-05	6.32785e-05
gene_76861	-0.286328	-4.93237	-0.133926	-2.28166	-1.26127	5.24292	6.10741	2.80449e-05	6.33221e-05
gene_34263	-1.2536	1.13295	-3.14953	-3.92413	-3.192	6.05681	6.10586	2.81301e-05	6.34511e-05
gene_372077	-5.32874	1.55722	1.85254	-4.24543	2.61999	6.29716	6.12111	2.81301e-05	6.34511e-05
[truncated: 2,510 more rows]

## Sheet: FDR_up_0.01
gene	logFC.ALC-China	logFC.ALC-Russ	logFC.both	logFC.NAFLD	logFC.other	logCPM	F	PValue	FDR
gene_167808	-0.11547	6.92785	-0.11547	-0.11547	-0.11547	4.57495	99.2525	1.87753e-42	4.71222e-39
gene_204779	1.22093	-11.5174	-0.117035	10.0386	-0.151262	16.7541	78.4106	2.09014e-42	4.71222e-39
gene_136153	5.41089	7.89684	-1.00028	-1.25823	-0.398789	6.20113	71.9718	6.91214e-42	1.03889e-38
gene_252922	-0.535511	8.42106	-0.535511	-0.535511	-0.535511	5.95316	94.5191	1.53838e-41	1.73414e-38
gene_224183	-0.382212	8.19315	2.52934	6.55066	-0.382212	5.79243	76.4412	1.75084e-40	1.34766e-37
gene_218931	0.481258	-11.9907	-0.0570765	9.35609	-0.263528	16.5567	72.649	1.79329e-40	1.34766e-37
gene_350493	-0.157579	-12.2834	-0.0832257	8.97014	-0.190515	16.473	71.8264	3.45178e-40	2.22344e-37
gene_359274	-0.363317	-0.363317	2.60915	-0.363317	11.1809	8.58017	75.847	5.77965e-40	3.25755e-37
gene_450137	-0.11576	6.61597	-0.11576	-0.11576	-0.11576	4.40591	94.2927	7.79808e-40	3.90684e-37
gene_218876	0.763291	-6.80948	-0.200492	9.26016	-0.248731	16.212	64.7377	1.01145e-39	4.56065e-37
gene_1678	-0.512996	8.19262	-0.512996	0.539553	1.10907	5.7755	68.8199	6.04742e-39	2.35185e-36
gene_406921	6.2453	-0.861021	0.50858	-0.861021	12.031	9.91502	70.4347	6.25907e-39	2.35185e-36
gene_1673	-0.275156	7.53773	-0.275156	-0.275156	1.78616	5.11381	70.5835	8.81693e-39	3.05812e-36
gene_39573	-0.717347	8.33916	-0.717347	2.15293	0.274191	6.07214	65.5248	9.28675e-38	2.93525e-35
gene_219370	0.950927	-2.51799	-0.17078	10.0535	-0.322242	14.2598	59.9697	9.76463e-38	2.93525e-35
gene_429435	2.85082	7.59445	-0.517633	-0.517633	-0.517633	5.30834	75.2363	1.50641e-37	4.24525e-35
gene_99550	0.430785	-9.56172	-0.131509	9.08038	-0.325183	13.8596	63.3059	4.16258e-37	1.10406e-34
gene_135088	4.27622	7.18931	-0.799379	-0.799379	0.0567948	5.24684	63.4788	6.45514e-37	1.61701e-34
gene_426489	-0.314921	6.09437	-0.314921	-0.314921	-0.314921	4.306	75.6184	9.19769e-37	2.18276e-34
gene_107290	-0.406642	7.02769	-0.406642	-0.406642	-0.406642	4.84121	74.3475	2.06917e-36	4.66493e-34
gene_13231	-0.272503	6.57479	-0.272503	1.11883	-0.272503	4.50896	70.4449	2.95678e-36	6.24953e-34
gene_205448	0.151786	-7.95961	-0.0119044	9.01383	-0.0199316	12.198	61.0383	3.04923e-36	6.24953e-34
gene_1675	-0.509086	6.73653	-0.509086	0.355692	0.46271	4.74656	58.9334	2.89795e-35	5.68124e-33
gene_77748	1.88222	-8.97551	-0.411865	8.72858	-0.189995	12.9406	58.0231	4.63632e-35	8.71048e-33
gene_103820	-1.49465	10.6358	-1.49465	2.16101	-1.49465	8.92732	66.0818	6.63519e-35	1.19672e-32
gene_363080	-0.895879	8.35593	-0.895879	1.28559	-0.895879	6.23475	65.1367	1.3265e-34	2.30045e-32
gene_218678	-0.394628	-1.81572	-0.37886	8.95433	-0.493754	12.6787	52.0375	3.22754e-34	5.39e-32
gene_162925	-3.02599	7.71055	-3.98288	-4.2854	0.288898	8.81534	52.4689	6.10392e-34	9.82948e-32
gene_1670	-1.46356	8.06959	-1.46356	1.06771	-0.0698166	6.48845	54.8393	1.2613e-33	1.9611e-31
gene_468104	-0.355517	7.92752	-0.355517	2.16358	2.27976	5.48154	54.4639	1.79787e-33	2.7022e-31
gene_1672	-0.715523	7.0875	-0.715523	-0.715523	-0.715523	5.09779	61.864	1.07056e-32	1.55715e-30
gene_218546	-0.502744	7.56885	-0.502744	7.59457	-0.502744	5.62291	58.1101	2.87795e-32	4.05521e-30
gene_468582	-1.6445	7.66085	-1.6445	-0.215163	-0.0201826	6.29035	51.4075	3.41065e-32	4.62523e-30
gene_1674	-0.715723	7.15368	-0.715723	-0.217354	-0.715723	5.14543	57.8691	3.48764e-32	4.62523e-30
gene_155444	1.44952	-11.7634	-0.206564	7.27944	0.0189708	14.3736	50.4949	6.18911e-32	7.97334e-30
gene_403370	0.683986	8.29746	1.62983	2.5388	-1.81142	7.02036	50.5969	1.2034e-31	1.50726e-29
gene_196424	1.75219	-12.2316	-0.323624	7.20496	0.282524	14.7845	49.4457	1.77322e-31	2.16093e-29
gene_386673	-3.59661	9.437	5.44343	2.32342	1.15309	9.89396	46.2612	4.17807e-31	4.95761e-29
gene_359273	-2.22601	-2.22601	2.09154	-2.22601	11.3039	10.5612	50.9875	5.48745e-31	6.34434e-29
gene_273865	0.960389	-10.7276	-0.459405	7.09297	-0.318342	13.1558	47.3246	1.54999e-30	1.74723e-28
gene_103821	-2.79741	10.1718	-2.79741	2.9365	-2.79741	9.75523	53.4602	1.71806e-30	1.88945e-28
gene_356806	-1.52723	6.58015	-1.52723	-1.52723	-1.52723	5.28948	55.0633	1.89946e-30	2.03921e-28
gene_23162	-0.434731	6.88561	-0.434731	1.48758	2.23935	4.83084	47.1578	2.53794e-30	2.6613e-28
gene_103814	-0.823764	7.97612	-0.823764	4.61184	-0.823764	5.89103	51.9208	4.99109e-30	5.11473e-28
gene_14298	-1.3041	7.4205	-1.3041	-0.156172	1.1018	5.81922	45.9662	8.47833e-30	8.49528e-28
gene_189333	0.536733	-11.3943	-0.3221	6.51781	-0.309109	13.3152	45.055	1.67764e-29	1.64445e-27
gene_45873	-3.6149	6.88778	-2.66422	-3.42257	0.872442	7.41	42.9471	1.7938e-29	1.72091e-27
gene_393990	2.33933	1.19168	6.04009	9.69312	-0.493411	7.72878	41.7202	3.70784e-29	3.48306e-27
gene_224197	-2.33366	7.81302	0.247774	2.0137	-2.33366	7.04755	45.5566	5.2122e-29	4.79629e-27
gene_99571	-0.297509	-7.71657	-0.143344	7.43208	-0.365032	10.4601	43.6941	7.22628e-29	6.51666e-27
gene_403356	-0.555317	6.35183	4.67984	-0.555317	-0.555317	4.69549	44.074	9.2157e-28	8.14776e-26
gene_219079	1.17019	-2.4325	-0.428109	7.55439	-0.257141	13.1776	38.8983	1.13461e-27	9.83837e-26
gene_205449	0.71307	-11.2981	-0.0671658	5.97611	-0.290633	12.7817	40.8486	1.66241e-27	1.4143e-25
gene_218545	-1.85514	8.0251	-1.85514	9.14633	-1.85514	7.53506	45.2627	2.29034e-27	1.91243e-25
gene_79830	-1.02788	6.52459	-1.02788	0.554101	-1.02788	4.82859	44.606	4.76367e-27	3.90534e-25
gene_362332	0.739491	-2.69156	-1.81856	8.04867	2.3464	6.338	39.017	1.43401e-26	1.15463e-24
gene_350494	0.136478	-11.7633	-0.0251543	5.69659	-0.340434	13.0177	38.6363	2.06394e-26	1.63269e-24
gene_212468	-3.04276	7.37824	-1.94288	-3.04276	1.38869	7.33741	36.822	6.59016e-26	5.12328e-24
gene_226476	3.1116	5.43912	-1.73173	-2.00185	-2.00185	4.93072	38.3716	1.41748e-25	1.08329e-23
gene_381900	6.02023	-6.40676	-5.76676	-6.40676	-5.44183	7.74676	36.5573	7.06521e-25	5.3095e-23
gene_212586	-2.51276	7.26265	-2.51276	-2.51276	1.45991	6.759	36.4242	9.30058e-25	6.87481e-23
gene_135041	1.27319	-1.75346	-0.160034	6.89598	-0.169276	13.8897	33.6037	9.99983e-25	7.27245e-23
gene_218623	1.47176	-1.27275	-0.350118	7.51961	-0.104464	11.4414	33.5744	1.03955e-24	7.44023e-23
gene_357478	3.47916	5.96016	-2.465	-2.465	-2.465	5.61731	38.2177	2.86001e-24	2.01497e-22
gene_212350	-3.00455	6.53575	-3.00455	-3.00455	-0.327727	6.5441	35.4476	3.01373e-24	2.0906e-22
gene_218422	0	11.189	0	0	0.976921	7.9873	57.3782	3.84364e-24	2.6259e-22
gene_403388	6.8939	0.770854	-0.305791	-3.12928	-2.1404	5.65682	32.9157	5.28264e-24	3.55514e-22
gene_403359	-0.797802	5.96445	3.42861	-0.531744	1.25427	4.58671	32.4537	8.90632e-24	5.90567e-22
gene_224187	-2.74958	6.39786	0.176824	2.00283	-1.2209	6.20792	31.0461	5.65312e-23	3.69419e-21
gene_468137	2.55161	5.38738	2.09782	3.14137	-0.773725	4.75444	28.9768	5.62245e-22	3.62166e-20
gene_276213	6.27876	-8.29167	-6.73799	-8.29167	-4.06813	9.78662	30.8256	6.80755e-22	4.32327e-20
gene_369493	-0.460386	5.31898	-1.19221	-3.08924	-1.41089	5.5533	29.109	8.93161e-22	5.59342e-20
gene_85823	3.12176	8.27148	-2.60079	-3.1072	2.11121	10.2184	28.6811	9.83809e-22	6.0767e-20
gene_371898	5.39904	-7.96628	-6.67077	-7.96628	-5.65837	8.73894	30.4867	1.04113e-21	6.34388e-20
gene_261225	6.16868	-9.37748	-6.0214	-9.37748	-5.27595	10.7627	30.1769	1.53839e-21	9.2488e-20
gene_468683	1.63638	6.23114	-2.42226	-5.44627	0.210374	9.25652	27.9054	2.77754e-21	1.64788e-19
gene_274384	6.10184	-7.82201	-5.57552	-7.82201	-3.98623	9.17509	29.5817	3.27404e-21	1.91723e-19
gene_263860	5.52067	-7.82064	-6.86795	-7.82064	-4.92889	8.69369	29.4227	4.01045e-21	2.31835e-19
gene_263848	6.44842	-8.23635	-6.06987	-8.23635	-3.49958	9.8812	29.2814	4.80557e-21	2.74282e-19
gene_359112	5.9221	-8.10618	-7.03273	-8.10618	-3.85115	9.30187	29.2519	4.99023e-21	2.81262e-19
gene_271115	6.0711	-9.33731	-6.90184	-9.33731	-4.68043	10.6394	28.9477	7.37589e-21	4.10591e-19
gene_39615	0	7.84534	0	0.498381	2.40241	5.13937	40.5941	7.59002e-21	4.17358e-19
gene_345469	0.337618	-3.2324	-2.00531	5.67466	-0.0777834	5.69026	27.1463	7.73978e-21	4.18969e-19
gene_16717	-1.82619	4.43318	-1.5488	-0.696252	-2.53286	4.97247	27.1846	7.80515e-21	4.18969e-19
gene_32534	5.80283	-8.41306	-5.52263	-8.41306	-5.32097	9.50114	28.6976	1.01849e-20	5.40282e-19
gene_411307	6.28065	0.0546682	2.34503	7.26146	2.94428	5.43919	26.9535	1.14416e-20	5.99888e-19
gene_260578	5.84424	-8.62844	-6.46216	-8.62844	-4.71806	9.74691	28.5843	1.17919e-20	6.11146e-19
gene_135094	1.27148	-2.52846	-0.276375	6.06108	-0.107919	13.6128	26.7611	1.33685e-20	6.84985e-19
gene_218729	3.34614	5.23102	-0.462446	5.96444	0.250367	5.09207	26.6839	1.63743e-20	8.29572e-19
gene_261226	6.1035	-9.35541	-6.67678	-9.35541	-4.12296	10.6878	28.2072	1.92446e-20	9.64157e-19
gene_263857	5.85954	-9.84912	-7.13825	-9.84912	-4.84994	10.9686	28.1572	2.05378e-20	1.01764e-18
gene_264942	5.98831	-9.28115	-5.44214	-9.28115	-4.94944	10.5146	28.113	2.17591e-20	1.06643e-18
gene_271114	5.96644	-8.96742	-6.4632	-8.96742	-4.40914	10.1855	28.0545	2.3484e-20	1.1386e-18
gene_274395	6.28966	-8.16413	-4.45726	-8.16413	-3.55118	9.6722	28.0165	2.468e-20	1.18385e-18
gene_403538	6.19808	0.714542	1.33047	-3.11565	-1.53016	5.25789	26.5211	3.3583e-20	1.59395e-18
gene_225929	-3.01798	5.63345	-3.01798	1.75978	-3.01798	5.73222	29.3646	4.21125e-20	1.97797e-18
gene_263829	6.02522	-10.4778	-7.30661	-10.4778	-4.98265	11.7341	27.4662	5.08116e-20	2.36195e-18
gene_468549	3.84389	4.11791	-0.508481	1.75129	5.41394	4.46651	26.7591	5.35399e-20	2.46338e-18
gene_261785	0.904681	5.33586	-2.24877	1.37604	-0.497374	5.05096	26.7349	5.53569e-20	2.52126e-18
gene_401198	1.65011	4.85993	-1.82409	0.862655	-1.82409	4.52105	28.55	5.68799e-20	2.56472e-18
gene_88061	4.79476	-6.9054	-5.96783	-6.9054	-5.92634	7.29754	27.3319	6.06587e-20	2.70802e-18
gene_149753	-4.35471	6.34455	-4.35471	0.289972	-4.35471	7.54623	28.8607	7.63452e-20	3.37491e-18
gene_248571	5.59499	1.69431	6.3046	-1.32561	7.08412	6.27073	25.9355	7.84182e-20	3.43289e-18
gene_271117	5.92685	-11.046	-7.5286	-11.046	-5.06117	12.2164	27.0048	9.35527e-20	4.05562e-18
gene_217929	-2.31552	5.22007	-2.31552	-0.0930701	-2.31552	4.97056	28.6753	9.51492e-20	4.05562e-18
gene_394119	-0.83408	-3.30855	7.21758	-3.30855	3.07696	7.27611	26.9905	9.53418e-20	4.05562e-18
gene_75887	3.4829	0.598251	3.37165	8.60544	0.934275	7.7739	25.226	1.44722e-19	6.0986e-18
gene_32539	6.12315	-9.01095	-5.73667	-9.01095	-3.38756	10.3664	26.5115	1.80585e-19	7.53942e-18
gene_340758	-3.2589	-0.565456	2.05893	-3.2589	6.30662	6.83029	25.5621	1.9914e-19	8.23783e-18
gene_263826	5.79333	-9.45692	-6.10748	-9.45692	-4.6716	10.5246	26.2479	2.57164e-19	1.05414e-17
gene_141772	-0.532328	5.27724	0.233763	-1.74602	5.94464	5.69589	25.1015	2.62815e-19	1.0676e-17
gene_385070	4.91978	-7.82642	-6.1436	-7.82642	-5.79135	8.24957	26.2189	2.67414e-19	1.07658e-17
gene_403353	1.00119	4.62048	2.92942	-1.59486	-1.59486	4.40513	26.4047	2.98639e-19	1.19165e-17
gene_403364	1.85565	5.65233	2.34544	-0.399216	0.679109	4.8587	24.6241	3.44755e-19	1.3636e-17
gene_212609	-3.44231	5.80965	-3.44231	-3.44231	0.721858	6.3539	26.0992	3.61288e-19	1.41656e-17
gene_32524	5.47172	-6.87085	-4.67357	-6.87085	-3.77238	7.75469	25.9788	3.69564e-19	1.43652e-17
gene_77099	-4.06103	3.97482	-3.01373	-2.93281	-3.38689	5.42171	24.7988	3.88429e-19	1.49694e-17
gene_218713	0.932535	4.83055	-1.24422	6.6265	3.0801	4.92756	25.3286	3.94196e-19	1.5063e-17
gene_362334	0.598361	-3.22742	-1.38514	6.2225	1.87131	5.51204	25.4841	4.30346e-19	1.63061e-17
gene_141899	-1.37017	5.25162	0.464646	-1.37017	4.79311	4.92913	24.817	5.8001e-19	2.17939e-17
gene_359115	5.24102	-8.51237	-6.13236	-8.51237	-5.08953	9.15348	25.5098	6.97852e-19	2.60051e-17
gene_337752	-2.75197	4.53084	-0.663209	1.51225	-1.89965	4.89709	24.3173	7.68062e-19	2.83868e-17
gene_346860	8.02904	-2.82063	5.69994	-2.82063	6.46354	7.51449	25.3972	8.13485e-19	2.98212e-17
gene_88056	5.61057	-7.94033	-7.94033	-7.94033	-5.52235	8.88515	26.5889	8.39608e-19	3.05306e-17
gene_141705	-1.44782	5.47951	0.937663	-1.44782	5.08682	5.14495	24.5316	8.76291e-19	3.16096e-17
gene_464336	0.640379	-12.6481	-0.27203	3.71636	-0.299936	12.6782	24.859	8.90217e-19	3.1857e-17
gene_111854	0	8.33952	0	0	0	5.44777	60.353	1.0539e-18	3.74175e-17
gene_99246	5.78118	-9.54189	-6.20322	-9.54189	-3.62908	10.6021	25.0881	1.24114e-18	4.3721e-17
gene_103873	-6.12187	6.56109	1.20191	2.77533	-0.108733	9.58311	23.9699	1.31835e-18	4.60808e-17
gene_225956	2.78251	6.29943	0.590018	-0.361419	-1.2204	7.31632	23.6815	1.46218e-18	5.0715e-17
gene_224133	-2.8636	4.51992	-1.49118	2.00664	-2.8636	4.95157	25.0543	1.69633e-18	5.83874e-17
gene_212322	0.384986	6.55199	0.599745	-3.72794	2.78678	7.33128	23.659	2.201e-18	7.51841e-17
gene_212823	-4.15884	4.71531	-3.34667	-4.15884	0.459786	6.09959	23.5345	3.76017e-18	1.27478e-16
gene_137684	6.53696	-3.17212	6.58327	-3.17212	7.33438	8.22467	24.2126	4.15485e-18	1.39808e-16
gene_173229	-4.50305	5.93333	0.223218	-6.63704	-3.32325	9.43081	23.1412	4.79255e-18	1.60071e-16
gene_386421	5.49862	3.51044	-4.56715	-4.56715	-2.49676	6.32834	23.7376	5.99706e-18	1.98829e-16
gene_76033	5.37461	-9.52554	-6.75482	-9.52554	-3.51931	10.2608	23.7757	7.64445e-18	2.51597e-16
gene_403530	5.47573	1.78257	1.93366	-2.81777	-2.19172	4.84067	22.7622	8.48723e-18	2.77311e-16
gene_79168	3.37492	3.93528	-0.42473	6.697	-2.05454	6.57973	22.5089	8.69656e-18	2.82106e-16
gene_403308	-2.92489	6.56832	4.20547	1.10512	1.33915	7.84865	22.4773	8.79362e-18	2.83217e-16
gene_468706	-0.635251	5.25821	-5.00018	-8.4714	0.433286	10.6755	22.4994	1.23478e-17	3.94866e-16
gene_99446	1.26757	-7.95583	0.169219	4.84247	-0.0969473	8.71042	22.9214	1.43659e-17	4.56169e-16
gene_75889	7.96951	3.8253	2.47783	7.94935	1.44326	7.5945	22.1605	1.50582e-17	4.74809e-16
gene_224125	-2.46212	4.47471	-0.821691	2.16317	-2.46212	4.67697	23.2708	1.97504e-17	6.18435e-16
gene_394154	6.3053	-2.44501	2.69693	-1.54596	2.69142	5.0926	22.6138	2.55852e-17	7.95612e-16
gene_206205	-4.1217	-4.1217	3.47622	-4.1217	-3.54895	5.08833	23.1999	2.62234e-17	8.09871e-16
gene_362300	-3.4887	-4.85743	-3.20433	5.60573	0.133153	6.2621	22.5632	2.75428e-17	8.44834e-16
gene_394150	6.21746	-3.05452	-0.42064	0.431439	2.033	5.28206	22.5367	2.8631e-17	8.72278e-16
gene_401565	-0.184796	-3.55892	-1.29766	6.07626	1.3177	5.62668	22.5134	2.96195e-17	8.96338e-16
gene_218843	7.17101	2.34819	1.08957	1.15361	-3.80049	6.48766	22.6056	3.38614e-17	1.01787e-15
gene_374648	-10.5479	-9.64978	-6.95178	-10.5479	-7.17757	9.00618	21.9526	3.97531e-17	1.18706e-15
gene_280199	6.37013	2.00713	-6.62486	-6.62486	-6.62486	8.41689	23.7712	4.54925e-17	1.34951e-15
gene_403309	-1.92187	6.54453	4.61826	1.74165	1.85657	7.63825	21.3388	5.17407e-17	1.52199e-15
gene_212594	-3.48279	4.95533	-3.48279	-3.48279	0.176291	5.73595	22.5013	5.19819e-17	1.52199e-15
gene_188669	1.04782	6.05506	-0.20488	-6.56178	-3.43561	9.50253	21.3637	7.20159e-17	2.09497e-15
gene_206226	-3.79166	-3.79166	3.54422	-3.79166	-2.81606	4.90097	22.4531	7.44225e-17	2.1511e-15
gene_141724	-1.08364	4.83751	2.4416	-1.08364	4.58829	4.65451	21.4568	8.42913e-17	2.42082e-15
gene_206128	-4.62643	-4.62643	3.45276	-4.62643	-3.78323	5.43015	22.3512	8.59005e-17	2.44086e-15
gene_326481	7.95773	0.86666	5.90891	-3.68025	6.01318	8.17762	21.2484	8.60717e-17	2.44086e-15
gene_99547	0.52168	-8.30587	-0.308035	4.50818	-0.413577	8.77651	21.6632	9.17011e-17	2.57732e-15
gene_219407	3.25496	9.62569	5.49297	6.5843	5.50649	6.70266	24.9704	9.25717e-17	2.57732e-15
gene_394175	6.22635	-3.31978	-0.466702	0.485805	1.8815	5.46504	21.7375	9.25984e-17	2.57732e-15
gene_219076	-2.64908	4.71923	-0.946083	-2.64908	0.453635	4.85737	21.3763	9.52803e-17	2.6357e-15
gene_16757	2.7981	5.04837	-1.8815	-1.8815	1.6414	4.72807	21.7992	9.83169e-17	2.70311e-15
gene_219074	-3.23682	4.942	-1.44276	-3.23682	1.11644	5.4719	21.3224	1.03444e-16	2.82684e-15
gene_212606	-3.57276	5.26537	-3.57276	-3.57276	1.40014	6.08533	21.9663	1.1174e-16	3.03515e-15
gene_394176	6.34893	-3.29058	0.106539	0.0706492	2.10025	5.5366	21.4292	1.46244e-16	3.94858e-15
gene_141733	1.53829	5.62796	1.60246	-1.60364	4.91553	5.28457	20.8226	1.66805e-16	4.47692e-15
gene_398034	-2.83055	0.620789	4.247	-2.83055	-1.48714	4.73772	20.9983	1.69805e-16	4.53048e-15
gene_34289	-8.43984	-4.86381	-7.02102	-9.14197	-8.17586	7.64459	20.7851	1.76847e-16	4.6906e-15
gene_141728	-1.77584	3.75406	-0.132451	-1.77584	4.66235	4.81382	20.9611	1.7978e-16	4.74053e-15
gene_206151	-4.93356	-4.93356	3.26451	-4.93356	-3.94559	5.56053	21.8075	1.8541e-16	4.86054e-15
gene_219132	-2.99145	5.18613	-0.44471	-2.99145	1.10733	5.4354	20.9047	1.96017e-16	5.10892e-15
gene_326460	-4.37531	-4.37531	5.15246	-4.37531	6.0311	7.99527	21.7347	2.05672e-16	5.32975e-15
gene_394153	5.92724	-1.96999	-0.088709	0.373494	1.30299	5.27158	20.4873	2.0837e-16	5.3688e-15
gene_206082	-4.92612	-4.92612	3.53579	-4.92612	-3.03342	5.70363	21.6255	2.40297e-16	6.15626e-15
gene_206020	-5.28226	-5.28226	3.48479	-5.28226	-3.94302	5.97348	21.5253	2.77253e-16	7.06291e-15
gene_400221	4.72721	3.15213	-3.31323	-3.31323	-3.31323	4.95693	22.349	2.93786e-16	7.44202e-15
gene_218634	-2.30906	3.55541	-3.92979	-3.57457	-3.10225	5.10044	20.772	3.11481e-16	7.84619e-15
gene_394031	3.78045	-6.92819	-5.47479	-6.92819	-4.35611	6.73085	21.1449	3.31087e-16	8.29374e-15
gene_212486	-3.212	4.47189	-3.212	-3.212	0.432031	5.22626	21.1008	3.91316e-16	9.7483e-15
gene_206167	-5.4297	-5.4297	2.70875	-5.4297	-5.07757	5.65717	21.1797	4.55073e-16	1.12743e-14
gene_306428	-2.63372	1.07836	-2.63372	6.04997	5.44492	5.99486	20.7103	4.70185e-16	1.15222e-14
gene_443524	0	6.26343	0	0	0	4.22605	44.8439	4.70188e-16	1.15222e-14
gene_225907	-3.7129	4.06935	-3.7129	3.19819	-3.03847	5.34578	20.6984	4.78602e-16	1.1665e-14
gene_394137	6.09836	-3.19466	0.487913	-0.121633	1.65786	5.2978	20.6292	4.84113e-16	1.17358e-14
gene_354463	0	6.59861	0	0.865816	0	4.39372	37.6494	4.94888e-16	1.19329e-14
gene_86602	5.9631	-0.899072	4.17561	-2.70403	2.77839	5.40077	19.9941	6.12254e-16	1.46843e-14
gene_267828	-2.31543	2.05055	2.33311	-2.31543	5.83751	5.72576	20.1605	6.18901e-16	1.47652e-14
gene_362321	-1.77641	-2.77731	0.666172	6.54002	1.47027	7.48038	19.7949	6.30574e-16	1.48928e-14
gene_358664	0	8.2134	0	0	0	5.38786	44.1139	6.30855e-16	1.48928e-14
gene_206051	-2.90092	-5.08499	2.95156	-5.08499	-4.41109	5.51212	20.6633	6.72519e-16	1.57937e-14
gene_58300	1.27495	-4.42968	-0.27846	-13.4217	0.348815	12.7908	19.8312	7.24124e-16	1.69175e-14
gene_212569	-3.84844	4.77561	-3.84844	-3.84844	0.450387	5.92554	20.6549	7.5195e-16	1.7477e-14
gene_386674	1.31989	3.85454	-3.1064	-1.35519	-3.5781	5.03371	20.3256	9.62378e-16	2.22531e-14
gene_173104	-6.49311	5.64543	-2.26264	-6.49311	-0.688573	9.02033	19.7601	1.15549e-15	2.65821e-14
gene_206164	-4.28545	-4.28545	3.27819	-4.28545	-3.27821	5.11944	20.4503	1.30822e-15	2.99429e-14
gene_359951	5.07518	4.42599	-4.4202	-3.22597	-0.819166	8.19289	19.3317	1.33154e-15	3.03228e-14
gene_34229	-6.20702	4.28043	-1.28436	-6.20702	-3.55435	7.57541	19.6655	1.34005e-15	3.03632e-14
gene_218702	2.77512	4.05097	-2.64407	6.32776	1.40061	5.53686	19.7959	1.38956e-15	3.13277e-14
gene_206060	-3.59964	-3.59964	3.2986	-3.59964	-2.60436	4.68865	20.3728	1.46492e-15	3.28622e-14
gene_141744	-2.04445	5.11559	-0.0431619	-2.04445	3.14734	4.94173	19.5705	1.55532e-15	3.47176e-14
gene_363083	0	6.9114	0	1.76913	0	4.54883	35.4213	1.6489e-15	3.66251e-14
gene_206096	-4.40887	-4.40887	3.80346	-4.40887	-1.99433	5.48053	20.2799	1.67782e-15	3.70847e-14
gene_358665	0	7.89675	0	0	0	5.15549	41.6616	1.74545e-15	3.83913e-14
gene_34241	2.47817	-3.14358	-8.23667	-8.90835	-9.43788	9.03583	19.1061	1.91978e-15	4.20208e-14
gene_348003	0	7.54136	0	0	0	4.90961	41.0929	2.22548e-15	4.84768e-14
gene_14095	1.96193	4.82127	0.223271	-3.83283	0.235274	6.72274	18.9038	2.46836e-15	5.35088e-14
gene_206037	-4.15163	-4.15163	3.56322	-4.15163	-4.15163	5.13725	21.2939	2.8174e-15	6.0783e-14
gene_206152	-4.25373	-4.25373	3.55792	-4.25373	-4.25373	5.20598	21.2219	3.09398e-15	6.64322e-14
gene_206197	-4.52075	-4.52075	3.51603	-4.52075	-2.08308	5.40919	19.8056	3.36654e-15	7.19417e-14
gene_141853	0.55574	5.20017	0.899493	-2.20457	4.79372	5.55304	18.8702	3.67269e-15	7.77526e-14
gene_141755	0.879665	4.72783	-0.319001	-2.30147	4.99294	5.53266	18.869	3.67963e-15	7.77526e-14
gene_75890	6.1847	2.85671	2.61775	8.09125	0.981405	8.5363	18.7053	3.69019e-15	7.77526e-14
gene_141803	-3.85571	5.82205	-1.00305	-1.59313	2.14314	6.78533	18.8401	3.72626e-15	7.81476e-14
gene_206185	-6.40783	-5.59313	2.72763	-6.40783	-3.60072	6.48707	19.0103	3.76239e-15	7.85399e-14
gene_206155	-5.13651	-5.13651	2.89768	-5.13651	-4.12125	5.52997	19.6719	4.10111e-15	8.52161e-14
gene_219115	-2.83708	4.89317	0.269516	-2.83708	0.946454	5.15111	18.9322	4.25772e-15	8.80645e-14
gene_141840	-1.75184	4.62716	0.848084	-1.55946	4.30861	4.8814	18.6812	4.81633e-15	9.91635e-14
gene_219369	-2.291	6.80304	5.37968	5.60831	2.57372	6.60098	18.6601	4.98308e-15	1.01851e-13
gene_106594	1.21019	-1.58311	-0.514483	5.60761	-0.265184	11.6623	18.475	4.99201e-15	1.01851e-13
gene_80474	4.28572	-2.68446	4.27079	-4.34246	6.07955	7.9137	18.6649	5.11252e-15	1.03839e-13
gene_206098	-4.99855	-4.99855	3.41957	-4.99855	-4.99855	5.69332	20.8243	5.20395e-15	1.04863e-13
gene_206077	-5.09931	-5.09931	2.93629	-5.09931	-3.61613	5.52027	19.5098	5.21298e-15	1.04863e-13
gene_217346	0	7.71292	0	0	0	4.91366	39.1415	5.23266e-15	1.04863e-13
gene_266040	2.36542	-9.30477	-0.465692	3.6533	0.22749	9.52801	18.9396	5.81252e-15	1.15968e-13
gene_469157	0	8.30661	0	0	0	5.45147	38.8645	5.92403e-15	1.17672e-13
gene_218717	-2.53821	4.17223	-2.53821	5.05915	0.81692	5.0231	19.0047	6.28178e-15	1.24231e-13
gene_369049	3.67968	4.72846	-2.11593	-0.60801	1.39636	4.91981	18.2937	7.24895e-15	1.42732e-13
gene_141727	-1.73744	5.25669	2.24744	-1.73744	4.7846	5.2396	18.514	8.28547e-15	1.62431e-13
gene_184823	0	6.37229	0	0	0	4.26282	38.0734	8.47812e-15	1.65488e-13
gene_218286	4.27185	7.08478	7.48713	5.70377	4.99964	6.90045	18.19	8.60015e-15	1.67147e-13
gene_206196	-3.39114	-3.39114	3.38326	-3.39114	-3.39114	4.60037	20.334	9.93999e-15	1.92358e-13
gene_141883	-4.44625	5.01356	-4.44625	-4.44625	1.80462	6.67253	18.853	1.11105e-14	2.14091e-13
gene_206181	-6.1659	-6.1659	2.97789	-6.1659	-4.10968	6.40863	18.9751	1.15631e-14	2.21863e-13
gene_141715	-0.0212837	4.75783	0.317632	-2.78063	5.18345	6.01472	18.1452	1.18708e-14	2.26803e-13
gene_365216	-3.74727	-4.92594	-4.83789	4.46295	-1.32866	6.62998	17.9792	1.21805e-14	2.31737e-13
gene_394166	6.19191	-4.6269	0.971105	5.34896	1.76206	6.99877	18.4592	1.35372e-14	2.56467e-13
gene_206074	-5.39778	-3.17374	3.13376	-5.39778	-5.39778	5.87023	19.0079	1.3951e-14	2.63201e-13
gene_179135	4.59541	-1.99745	0.221118	-1.99745	3.77981	4.49536	18.6439	1.40306e-14	2.636e-13
gene_141880	-4.30165	4.98045	-0.522671	-4.30165	-0.0203621	6.45828	18.1566	1.46867e-14	2.74781e-13
gene_218818	6.29558	0.272646	0.671845	0.630786	-3.76166	7.28465	17.8611	1.48117e-14	2.75975e-13
gene_219135	-3.05661	4.31265	-1.42601	-3.05661	0.823545	4.96218	18.1201	1.55737e-14	2.88978e-13
gene_206184	-2.46466	-5.65542	2.83121	-5.65542	-4.6647	5.90923	18.5612	1.59276e-14	2.94335e-13
gene_141865	-5.20554	4.77398	-3.58014	-4.78019	0.980356	7.11987	17.8707	1.80064e-14	3.31392e-13
gene_206017	-2.02843	-5.06705	3.13215	-5.06705	-3.46567	5.61018	18.4271	1.957e-14	3.58703e-13
gene_386594	4.97803	3.11461	-1.44951	-2.56235	-1.27054	4.89873	17.6775	2.00867e-14	3.66685e-13
gene_400252	-2.43316	3.25685	2.21225	-1.94867	-2.06507	4.33486	17.7833	2.07793e-14	3.77797e-13
gene_75872	7.956	4.10442	-1.11743	6.19611	2.33845	8.599	17.652	2.09586e-14	3.79527e-13
gene_212472	0.504161	4.91896	-2.25897	0.0868842	1.7728	4.91341	18.0567	2.12325e-14	3.8295e-13
gene_206112	-5.11162	-5.11162	2.76238	-5.11162	-3.85957	5.44293	18.561	2.15461e-14	3.87057e-13
gene_218833	6.17753	-0.0861154	-1.1582	0.722497	-3.19919	7.91844	17.5978	2.2936e-14	4.1039e-13
gene_206038	-5.01801	-5.01801	3.16709	-5.01801	-3.0118	5.58332	18.4266	2.63975e-14	4.7046e-13
gene_362341	4.22608	-3.37474	5.02883	6.23518	2.82496	6.45125	18.0239	2.68139e-14	4.75999e-13
gene_470006	-1.79849	-3.6858	-2.34396	4.31548	-3.3457	6.19393	17.4847	2.76884e-14	4.89597e-13
gene_166520	0	6.08576	0	0	0	4.12566	35.471	2.87939e-14	5.07155e-13
gene_34270	2.94399	1.93441	5.29071	-4.33468	-1.84795	6.64106	17.5756	3.01293e-14	5.2861e-13
gene_212362	-3.51283	5.20764	-0.689281	-3.51283	3.29207	6.21182	17.7012	3.0617e-14	5.35085e-13
gene_206192	-3.79462	-3.79462	3.28209	-2.96894	-2.82177	4.78685	18.076	3.23225e-14	5.62711e-13
gene_206136	-5.85695	-5.85695	2.81632	-5.85695	-3.42597	6.05435	18.2881	3.25616e-14	5.64694e-13
gene_206130	-4.72924	-4.72924	3.09706	-4.72924	-2.57904	5.33438	18.2744	3.32412e-14	5.7427e-13
gene_394165	5.41149	-3.83867	-0.71723	-1.61368	1.48226	5.37345	17.8704	3.41622e-14	5.87929e-13
gene_206218	-5.01296	-5.01296	2.79933	-5.01296	-3.51101	5.38646	18.2342	3.53319e-14	6.05748e-13
gene_218591	-3.55385	1.83586	5.98737	-1.14971	1.3253	6.37218	17.4528	3.57801e-14	6.11108e-13
gene_206223	-4.64376	-4.64376	2.80066	-4.64376	-3.0855	5.12752	18.2119	3.65484e-14	6.21875e-13
gene_206146	-4.5024	-4.5024	2.91487	-4.5024	-3.12368	5.0867	18.1828	3.82006e-14	6.47544e-13
gene_403535	2.65828	-1.10893	3.70756	-2.88267	-1.12401	4.62159	17.3696	4.22884e-14	7.14152e-13
gene_394151	5.51296	-4.02874	-1.07292	-0.667496	1.69479	5.59467	17.7021	4.45871e-14	7.50162e-13
gene_66482	-6.26198	3.33043	-6.26198	-6.26198	-4.80276	6.84084	17.8621	5.07347e-14	8.50419e-13
gene_173116	-6.61442	4.6632	-1.63383	-0.295755	-6.61442	8.26334	17.8518	5.58859e-14	9.33294e-13
gene_206073	-5.42439	-5.42439	2.94103	-5.42439	-3.75539	5.77743	17.9291	5.62251e-14	9.35495e-13
gene_218819	6.47699	0.53469	1.61217	1.26382	-3.26374	7.87911	17.0441	5.78665e-14	9.59265e-13
gene_219042	-2.74514	4.59778	0.353698	-2.74514	0.761811	4.91447	17.2087	6.81862e-14	1.1262e-12
gene_141691	-3.54459	3.77722	-3.54459	-3.54459	4.32832	5.94183	17.6627	6.91021e-14	1.13716e-12
gene_218802	6.02951	-0.0599232	-2.41585	0.477827	-2.97423	8.30374	16.9273	7.04148e-14	1.15455e-12
gene_218829	5.85244	-0.318115	-3.1067	0.364424	-3.21575	8.15609	16.8854	7.55551e-14	1.23434e-12
gene_219106	-3.68613	3.74945	-2.0528	-3.68613	-1.42662	5.01174	17.1342	7.7012e-14	1.2536e-12
gene_206100	-5.60454	-5.60454	2.58015	-5.60454	-4.22061	5.73674	17.7083	7.88197e-14	1.27841e-12
gene_398152	-2.89695	2.52512	5.34732	-2.89695	2.99074	5.68572	17.1123	7.98185e-14	1.28997e-12
gene_90788	-3.39143	-0.600706	2.80522	-3.39143	-2.5557	4.43021	17.0774	8.45035e-14	1.36081e-12
gene_206072	-4.45487	-4.45487	2.98981	-4.45487	-4.45487	5.0817	18.6986	9.03706e-14	1.45011e-12
gene_100085	-0.862095	-1.96611	2.66901	4.44232	4.3817	4.8316	17.2441	9.24089e-14	1.47756e-12
gene_218812	6.29542	1.38975	-1.88413	1.69329	-2.38688	7.77004	16.7592	9.34543e-14	1.48899e-12
gene_100114	4.3242	-2.99713	-0.0562724	5.55722	2.66559	5.31628	17.2007	9.90546e-14	1.57267e-12
gene_274398	-9.73092	-9.73092	-8.67492	-9.73092	-5.6173	8.23026	17.5004	1.08466e-13	1.71604e-12
gene_141703	-0.446562	4.87123	-0.955104	-3.20586	4.42367	6.05179	16.7948	1.09543e-13	1.72703e-12
gene_401613	-0.0576093	5.75859	2.89524	0.762008	1.4893	5.67917	16.6103	1.20173e-13	1.88801e-12
gene_394143	5.08003	-3.1173	0.436216	-0.896997	0.0665724	4.69104	17.0584	1.24391e-13	1.94749e-12
gene_267684	-3.70156	3.82863	0.184204	-3.70156	-1.587	5.11708	16.7203	1.51839e-13	2.369e-12
gene_243202	8.21152	3.25553	3.27103	-4.53918	3.94798	8.35065	16.5743	1.58216e-13	2.45998e-12
gene_219075	-3.68072	4.5667	-1.06723	-3.68072	1.1039	5.59145	16.6061	1.83288e-13	2.84001e-12
gene_14384	3.02245	-2.28541	1.94187	-3.89815	-3.89815	4.62427	17.0808	1.91953e-13	2.9641e-12
gene_66488	-7.71461	1.85957	-7.71461	-7.71461	-7.22784	7.30741	16.9863	1.98789e-13	3.05918e-12
gene_83431	-4.21153	-1.51991	-1.51326	-4.21153	3.90883	5.74759	16.4781	2.26429e-13	3.47268e-12
gene_401581	5.80065	-2.35648	4.46876	-0.175343	2.48585	7.3772	16.2206	2.30394e-13	3.52151e-12
gene_469659	2.75767	3.36737	-2.0593	0.0705916	4.51575	4.876	16.5537	2.39374e-13	3.64642e-12
gene_219367	-2.80066	5.56736	4.6647	4.62912	0.703165	6.09104	16.2832	2.50761e-13	3.807e-12
gene_362367	-0.394063	-4.22788	3.7163	4.84908	-0.721891	5.91021	16.6044	2.58316e-13	3.9055e-12
gene_399525	2.13148	0.876377	5.28177	-0.791697	1.42492	5.28887	16.1577	2.58981e-13	3.9055e-12
gene_206204	-5.62724	-3.7088	3.05416	-5.62724	-2.61888	6.02259	16.3866	2.63397e-13	3.95886e-12
gene_173230	-3.25347	4.94536	-2.38672	-1.46967	-4.77223	10.4158	16.1351	2.69149e-13	4.02409e-12
gene_218832	6.18671	0.796716	-1.73351	0.74508	-2.75837	8.20664	16.1343	2.69522e-13	4.02409e-12
gene_218703	2.60045	2.13454	-3.14772	5.52727	-0.0202911	5.20733	16.4716	2.73753e-13	4.05971e-12
gene_468185	4.92892	-4.03508	1.74909	-0.213498	-2.82642	5.16131	16.5674	2.74239e-13	4.05971e-12
gene_469442	2.32046	-2.91709	3.21627	-2.91709	-0.260172	4.42351	16.7357	2.74609e-13	4.05971e-12
gene_206022	-6.2771	-6.2771	3.08519	-6.2771	-2.7558	6.58981	16.8956	2.76649e-13	4.07651e-12
gene_218501	0.517807	-5.74098	-0.00528662	4.03702	-0.825288	9.73776	16.0722	2.82206e-13	4.14484e-12
gene_218834	6.098	1.16236	-1.6249	0.583718	-1.88052	6.53811	16.0847	2.93291e-13	4.29367e-12
gene_394145	5.58453	-3.39792	1.21271	-0.686836	2.02721	5.27123	16.5054	3.03166e-13	4.42387e-12
gene_352459	-3.48397	-3.48397	5.01308	-1.12477	2.22279	5.60117	16.6288	3.1427e-13	4.57111e-12
gene_206095	-0.642723	-4.20528	3.07157	-4.20528	-4.20528	4.95364	17.5064	3.24648e-13	4.70688e-12
gene_219069	-4.2517	4.11818	-1.70055	-4.2517	-0.448837	5.6722	16.2585	3.25738e-13	4.70755e-12
gene_219145	-3.22438	4.25062	-2.24625	-3.90374	1.32365	5.60778	16.1054	3.47233e-13	4.98472e-12
gene_219116	-3.51558	4.58377	0.0340735	-3.51558	0.855793	5.46544	16.2184	3.48138e-13	4.98472e-12
gene_206157	-1.23848	-5.47022	3.07173	-5.47022	-3.31192	5.90135	16.5862	3.48234e-13	4.98472e-12
gene_206198	-5.30397	-3.29571	2.49229	-5.30397	-5.30397	5.47191	16.843	3.65356e-13	5.21327e-12
gene_34195	1.03168	3.94788	-3.136	-1.5053	-1.36353	4.83481	16.2706	3.80505e-13	5.41229e-12
gene_233850	-3.78213	-6.79031	-4.83732	-6.79031	-4.48712	5.6092	16.5174	3.88543e-13	5.50925e-12
gene_372055	-1.82656	3.78392	4.83391	-1.82656	2.35613	4.75331	16.1279	4.04614e-13	5.71914e-12
gene_206149	-5.59641	-5.59641	2.49539	-5.59641	-3.76765	5.68914	16.6496	4.06087e-13	5.72202e-12
gene_206216	-4.82055	-4.82055	2.53674	-4.82055	-4.82055	5.12891	17.6115	4.09347e-13	5.74999e-12
gene_218830	6.13166	0.475722	-1.33522	0.765913	-2.92297	8.43818	15.8786	4.16946e-13	5.83853e-12
gene_233919	-4.56899	-6.37659	-4.39974	-6.37659	-4.77935	5.29809	16.4648	4.22482e-13	5.89774e-12
gene_468561	1.53615	2.20252	-1.83414	-1.14044	3.96775	4.39948	16.19	4.34326e-13	6.04437e-12
gene_212474	-5.1991	4.16805	-3.22665	-5.1991	0.533279	6.64358	16.0649	4.49312e-13	6.23368e-12
gene_188604	-6.79303	3.77464	-0.247459	-6.28708	-5.82858	7.76294	15.8918	4.85153e-13	6.71029e-12
gene_16579	-1.43351	4.12907	4.81843	-0.71514	4.89983	5.9489	15.7825	4.91516e-13	6.77751e-12
gene_178392	1.73639	3.47067	-3.69112	-0.903084	-2.14904	4.96346	16.1113	4.94351e-13	6.79582e-12
gene_218677	2.19184	2.98913	-2.68124	-4.15383	-3.15334	5.09381	15.8847	5.0377e-13	6.90425e-12
gene_206117	-4.31346	-4.31346	2.59723	-4.31346	-4.31346	4.82692	17.4489	5.14704e-13	7.03272e-12
gene_393989	1.19954	-3.60666	2.52944	5.82868	-1.27693	7.93066	15.7162	5.5065e-13	7.50116e-12
gene_34290	-3.08094	-5.17704	-5.99388	-10.1183	-6.83238	8.60438	15.8155	5.66242e-13	7.69032e-12
gene_218242	3.09328	5.76826	6.62111	4.47904	3.60299	6.04596	15.6865	5.79406e-13	7.84547e-12
gene_219109	-4.20732	3.53198	-4.20732	-4.20732	-0.964086	5.27335	16.288	5.99962e-13	8.09949e-12
gene_137685	2.8688	-6.31859	4.82954	-6.31859	5.27454	9.32677	16.2222	6.22458e-13	8.37809e-12
gene_188605	-8.35499	4.33843	1.20141	-7.59167	-5.8644	9.79214	15.7416	6.25706e-13	8.39675e-12
gene_218803	6.30949	0.696661	-0.743984	1.20695	-2.70954	8.88035	15.64	6.27623e-13	8.39748e-12
gene_206215	-4.99901	-4.99901	2.66385	-4.99901	-4.99901	5.31687	17.2995	6.35716e-13	8.4806e-12
gene_34271	4.39144	-0.723312	-5.87623	-5.87623	-3.42545	6.19808	16.0999	6.43632e-13	8.56088e-12
gene_365223	-1.81022	-6.48872	-3.59128	4.00727	-1.89846	6.61919	16.0392	6.46806e-13	8.57779e-12
gene_218824	6.38161	1.72391	0.649846	1.53802	-2.93566	8.45189	15.6101	6.60607e-13	8.73512e-12
gene_219136	-3.45956	4.0241	-1.82118	-3.45956	0.743609	5.10271	15.7967	7.0289e-13	9.26705e-12
gene_141702	-3.18665	4.64165	-0.816096	-3.18665	3.84234	5.75165	15.7746	7.29306e-13	9.58729e-12
gene_401626	-2.76205	-4.37783	-3.74744	4.35602	0.381136	5.2357	15.9632	7.32377e-13	9.59967e-12
gene_360888	4.21802	5.34594	-2.07801	5.39996	3.46781	6.60564	15.548	7.35073e-13	9.60709e-12
gene_219117	-3.17115	3.72388	-1.55434	-3.17115	0.00474554	4.71784	15.7545	7.54256e-13	9.8293e-12
gene_402440	-3.4457	2.77449	3.24511	-3.4457	-3.4457	4.96854	16.3424	7.92854e-13	1.03025e-11
gene_218234	3.46142	6.67341	6.21032	4.73122	4.74945	6.43297	15.4643	8.48822e-13	1.09981e-11
gene_218809	-1.77891	3.48903	4.20023	4.80333	0.362078	4.63844	15.5503	8.65863e-13	1.11868e-11
gene_403150	3.86423	-0.367062	1.64317	-3.10748	-3.10748	4.3992	16.1201	8.69724e-13	1.12045e-11
gene_95955	1.68317	4.68002	0.794966	2.96866	-1.34048	4.9812	16.5443	8.83293e-13	1.13469e-11
gene_469937	-1.84861	-9.47679	-6.97547	-9.32858	3.25899	10.1138	15.8316	9.08274e-13	1.16347e-11
gene_218831	5.98031	0.377898	-2.71752	0.825092	-2.84089	8.37936	15.3947	9.57004e-13	1.22242e-11
gene_86576	3.5597	-1.81029	4.72093	0.360576	2.08456	5.76181	15.387	9.69778e-13	1.23523e-11
gene_359278	-9.97866	-9.97866	-8.48335	-9.97866	2.83441	10.2855	16.0873	9.8324e-13	1.24885e-11
gene_399012	-8.34569	-7.15536	-1.93949	-4.36272	-7.33282	6.98921	15.44	1.04467e-12	1.32315e-11
gene_79171	-2.61039	3.60258	-7.28326	2.61411	-6.02617	10.2489	15.3098	1.10799e-12	1.39942e-11
gene_362314	4.04804	-4.58868	4.35991	0.782484	0.928984	7.08184	15.2949	1.1277e-12	1.42034e-11
gene_152974	2.57576	3.63159	-2.29323	1.45293	-2.29323	4.34978	16.7367	1.15566e-12	1.4515e-11
gene_212634	-0.30418	3.76218	-2.95359	-3.3086	-1.42093	5.74834	15.273	1.18051e-12	1.47859e-11
gene_218845	6.04999	0.392134	-1.68994	-0.436673	-2.38003	8.45147	15.2294	1.27282e-12	1.58979e-11
gene_206047	-5.36458	-3.91412	2.53779	-5.36458	-2.9426	5.54615	15.3828	1.40769e-12	1.75339e-11
gene_299989	1.96613	-4.95994	3.74888	-4.95994	1.21504	6.14657	15.6823	1.48389e-12	1.84321e-11
gene_218841	6.7192	1.39183	-0.716003	1.7175	-1.97047	9.64827	15.1372	1.49304e-12	1.84948e-11
gene_394172	5.4796	-4.59114	-0.230895	0.298741	1.48139	6.02088	15.5211	1.51292e-12	1.86889e-11
gene_401625	-0.557515	-4.63507	-0.258512	4.7588	0.253584	5.65369	15.5194	1.517e-12	1.86889e-11
gene_218838	6.52352	1.43913	-1.11459	0.991077	-1.00364	8.69584	15.1038	1.5818e-12	1.94342e-11
gene_267790	-5.50286	1.04459	2.08521	-5.50286	5.33883	8.14348	15.2569	1.74046e-12	2.13254e-11
gene_212471	-6.002	3.85469	-5.73497	-6.002	1.44652	7.25855	15.2474	1.76878e-12	2.16136e-11
gene_394168	5.14105	-2.83475	0.937311	-0.614968	1.12829	4.6354	15.4174	1.79488e-12	2.18732e-11
gene_212372	-4.67943	3.82202	-4.67943	-4.67943	0.729496	5.97371	15.5994	1.80899e-12	2.19858e-11
gene_206067	-4.41967	-4.41967	2.49342	-4.41967	-2.76715	4.8583	15.6998	1.81834e-12	2.20401e-11
gene_218849	6.07514	0.529504	-1.15917	1.13694	-2.54521	8.26987	15.0087	1.8653e-12	2.25486e-11
gene_359282	-4.91273	-10.3396	-8.5817	-10.3396	2.84799	10.655	15.5312	1.89539e-12	2.28511e-11
gene_403104	4.24846	-0.671774	-0.737074	-4.87349	-2.84561	5.4095	15.049	2.08685e-12	2.50923e-11
gene_401529	-0.894042	-4.21071	4.1413	-3.13403	1.34044	6.37898	14.9306	2.13602e-12	2.56152e-11
gene_141699	-2.28739	4.08528	-0.871853	-2.28739	2.43834	4.55885	15.1195	2.19519e-12	2.6255e-11
gene_113154	0.77889	1.87717	-10.2633	-10.2633	-10.2633	9.91204	16.0405	2.22588e-12	2.65515e-11
gene_77749	1.05575	-10.6328	-0.538438	-1.38091	-0.498194	9.81388	15.189	2.44665e-12	2.9108e-11
gene_212538	-4.4723	3.89797	-4.4723	-4.4723	1.04192	5.89614	15.3934	2.5236e-12	2.99445e-11
gene_339650	3.77956	4.71216	3.94403	-1.8978	2.73094	4.9738	14.9301	2.55884e-12	3.02786e-11
gene_206208	-5.10402	-5.10402	2.29898	-5.10402	-3.44191	5.24663	15.4842	2.56518e-12	3.02786e-11
gene_219141	-3.90587	4.02393	-3.90587	-3.90587	1.85648	5.53392	15.3579	2.67275e-12	3.14659e-11
gene_219130	-3.16272	4.17595	-0.504535	-3.16272	1.92634	5.09768	14.97	2.82797e-12	3.32065e-11
gene_219059	-2.87129	3.91207	-1.25679	-2.87129	0.867762	4.68162	14.9444	2.95324e-12	3.45875e-11
gene_188661	-6.23039	4.06509	0.793593	-6.23039	-6.23039	7.49939	15.4992	2.97447e-12	3.47458e-11
gene_85825	-1.48524	-5.28147	-6.29758	-8.32403	-6.58769	6.90521	14.8146	3.12022e-12	3.63542e-11
gene_206227	-3.96714	-0.616913	2.9231	-3.96714	-3.96714	4.80605	15.4457	3.23716e-12	3.76195e-11
gene_16580	-2.08072	2.94948	4.58613	-0.804222	4.03873	5.01067	14.7558	3.37478e-12	3.9118e-11
gene_401670	1.33899	6.17046	3.60331	1.84103	2.73928	6.43738	14.6572	3.43687e-12	3.97355e-11
gene_34237	1.84484	-2.54711	-8.85601	-10.4229	-5.95143	9.34535	14.7558	3.45196e-12	3.98079e-11
gene_34248	-6.87451	-2.27812	-6.87451	-6.87451	-5.86013	5.69757	15.1972	3.46928e-12	3.99055e-11
gene_141735	-2.76574	4.33437	0.215712	-2.76574	3.714	5.28494	14.8393	3.53042e-12	4.05055e-11
gene_212461	-3.35186	3.77107	-2.66975	-3.35186	1.84678	5.09588	14.8349	3.55717e-12	4.07089e-11
gene_86578	3.67338	-3.84798	4.37102	-1.11544	1.2164	5.70032	14.9628	3.81316e-12	4.3528e-11
gene_372010	-1.78271	3.94788	2.44494	-1.78271	3.06607	4.49672	14.7893	3.84372e-12	4.3766e-11
gene_267712	-5.25087	4.05467	0.506726	-5.25087	-1.99957	6.56302	14.7706	3.96779e-12	4.50649e-11
gene_384703	0.5023	4.66605	-1.55502	2.39607	0.26431	5.37482	14.5527	4.12486e-12	4.67311e-11
gene_141894	-5.04654	4.21878	-5.04654	-3.25111	0.419949	6.54113	14.9389	4.19262e-12	4.73798e-11
gene_225922	0.628369	4.29841	-0.664127	2.14858	-2.83564	5.90504	14.5265	4.31808e-12	4.86755e-11
gene_469226	-0.214853	-2.43411	-3.79579	4.5191	0.7761	5.14623	14.5222	4.35012e-12	4.89144e-11
gene_212451	-4.49587	3.85158	-4.49587	-4.49587	0.565496	5.85972	15.0327	4.53464e-12	5.08624e-11
gene_411151	-1.55249	-9.21465	-8.54815	-9.21465	2.78891	9.50824	14.9835	4.62761e-12	5.17764e-11
gene_218252	2.86657	5.88213	3.44643	4.17001	1.6219	5.76272	14.4779	4.70116e-12	5.24692e-11
gene_359257	-7.42721	-11.0702	-10.5436	-11.0702	-2.59962	9.59566	14.9483	4.90302e-12	5.4587e-11
gene_218272	1.30353	5.85587	6.4875	4.66318	3.92342	6.82439	14.4504	4.93211e-12	5.47756e-11
gene_267976	-3.62571	4.83992	-0.0680978	-3.62571	2.70146	5.90701	14.6347	5.00131e-12	5.54077e-11
gene_218289	-2.70684	5.73725	5.65517	3.92056	3.15207	6.4219	14.5235	5.03993e-12	5.56986e-11
gene_188797	-7.51908	3.35047	-0.256155	-7.15351	-6.35866	8.14896	14.5208	5.06405e-12	5.58284e-11
gene_218607	-3.31661	2.03109	-5.12477	-5.12477	-3.63057	5.23492	14.8247	5.21008e-12	5.72982e-11
gene_363538	-9.67631	-9.67631	-9.37288	-9.67631	1.74948	9.29323	15.0299	5.32229e-12	5.83898e-11
gene_34280	4.03139	-2.12846	-4.90223	-4.90223	-1.55583	5.24322	14.7679	5.72463e-12	6.26514e-11
gene_188636	-8.49802	3.6689	1.03734	-7.42805	-7.27952	9.41654	14.4472	5.75222e-12	6.28009e-11
gene_92583	2.49811	-3.81876	3.45479	4.96122	0.827496	5.66605	14.7137	5.77632e-12	6.29117e-11
gene_141811	-5.22737	4.0528	-5.22737	-5.22737	0.877678	6.62199	14.8805	5.81383e-12	6.31676e-11
gene_141737	-3.7792	4.92107	0.461092	-3.7792	3.18201	6.21536	14.5172	6.11249e-12	6.62529e-11
gene_218249	2.81323	6.32528	6.01945	4.48558	3.21542	6.83275	14.3084	6.32554e-12	6.83978e-11
gene_202977	3.83587	1.39791	-2.77784	3.04584	-3.05573	4.45907	14.7285	6.4608e-12	6.95566e-11
gene_141740	-1.37425	4.23532	-0.763019	-3.33735	3.94225	5.76642	14.3924	6.46356e-12	6.95566e-11
gene_219111	-3.9041	3.95758	-0.791895	-3.9041	-0.0358438	5.34963	14.4806	6.5069e-12	6.98563e-11
gene_219040	-2.47111	3.2482	3.44963	-2.47111	0.198323	4.53147	14.4766	6.55142e-12	7.01671e-11
gene_233906	-3.13822	-6.1554	-2.76227	-6.1554	-6.1554	5.16433	15.4607	6.61994e-12	7.07329e-11
gene_218248	3.96737	6.34273	6.93391	5.56325	4.34482	7.72913	14.2737	6.72264e-12	7.16605e-11
gene_205576	4.04355	-6.2425	-1.58894	-1.18279	-1.36055	6.35845	14.5633	7.42987e-12	7.90124e-11
gene_399566	-5.95374	-7.02442	-4.408	-4.53104	-6.3874	7.8426	14.2139	7.46611e-12	7.91743e-11
gene_470154	-5.23456	-10.2028	-10.2028	-10.2028	3.1421	10.7376	15.1184	7.49344e-12	7.91743e-11
gene_100117	3.03415	-3.29245	-1.02283	5.24906	1.72499	7.72039	14.2099	7.49776e-12	7.91743e-11
gene_212636	-4.32343	2.77044	-4.32343	-4.32343	-1.7764	5.0475	14.7152	7.61999e-12	8.02769e-11
gene_400288	-4.33661	-2.46794	2.18644	-4.33661	-3.36175	4.69601	14.3851	7.66224e-12	8.05339e-11
gene_267827	-3.8693	2.85862	1.86127	-3.8693	5.13202	6.58701	14.372	7.83668e-12	8.21758e-11
gene_401620	0.714316	5.54594	3.18582	1.36798	2.32316	5.5713	14.1756	7.98577e-12	8.35448e-11
gene_86600	3.85298	-1.10913	4.63017	5.0474	0.377509	7.15509	14.1413	8.48248e-12	8.85359e-11
gene_401516	-1.7769	-2.37555	3.93934	4.51757	-1.03489	6.54912	14.1344	8.58623e-12	8.94118e-11
gene_267710	-4.34937	3.33341	-1.13703	-4.34937	-2.03321	5.28407	14.2761	9.23715e-12	9.59684e-11
gene_401519	4.29394	-2.97086	2.91203	-0.482253	4.03694	5.31149	14.4178	9.4852e-12	9.82066e-11
gene_218285	2.52647	5.37528	6.48062	3.6396	3.71074	6.49795	14.0771	9.49614e-12	9.82066e-11
gene_14381	2.51839	-2.75904	3.24652	-3.59978	-0.137823	4.8239	14.1519	9.80957e-12	1.01216e-10
gene_212632	-3.78926	4.06444	-3.78926	-3.78926	2.43822	5.65639	14.5442	1.00927e-11	1.03899e-10
gene_141824	3.54452	3.69942	-1.9637	-3.32736	1.84152	5.1599	14.1331	1.01355e-11	1.04103e-10
gene_219421	3.89031	3.8002	-2.7725	-1.90768	-0.124587	4.73638	14.3009	1.01995e-11	1.04522e-10
gene_96214	-8.11614	-10.8824	-10.2147	-10.8824	1.41547	10.3117	14.4759	1.06721e-11	1.09116e-10
gene_188585	-6.13519	3.70893	1.15886	-5.98369	-5.51289	7.84877	13.9948	1.09774e-11	1.11985e-10
gene_34250	2.48359	-2.4292	-7.92134	-7.92134	-7.92134	7.11631	14.9775	1.12753e-11	1.14764e-10
gene_218839	6.28365	0.532913	-2.15872	1.18628	-1.59035	10.0308	13.9653	1.15632e-11	1.17266e-10
gene_219127	-3.13775	4.29817	0.378101	-3.13775	1.56552	5.10458	14.1449	1.15732e-11	1.17266e-10
gene_92245	-6.64325	-6.64325	-0.415487	-6.64325	-5.82707	5.67592	14.5482	1.16198e-11	1.17474e-10
gene_212469	-4.42095	4.01571	-4.42095	-4.42095	1.85129	6.02638	14.4566	1.1658e-11	1.17542e-10
gene_225937	1.12189	3.99242	0.697973	2.9663	-2.67887	5.51354	13.9597	1.16786e-11	1.17542e-10
gene_219128	-2.85606	3.4584	-2.85606	-2.85606	0.335573	4.44116	14.4507	1.17724e-11	1.18222e-10
gene_218239	2.27052	5.97407	5.55024	4.00289	3.49364	5.64743	13.9356	1.21851e-11	1.22095e-10
gene_219036	-3.26356	3.84847	-1.63628	-3.26356	1.06927	4.89873	14.1011	1.24775e-11	1.24747e-10
gene_218850	6.09068	0.479766	-0.941517	0.584339	-2.13021	8.31	13.9165	1.2604e-11	1.25733e-10
gene_394198	3.67493	-3.01807	0.82295	-3.01807	1.55391	4.3783	14.3639	1.28476e-11	1.2788e-10
gene_402933	-2.66983	3.50306	2.35667	-2.66983	-0.283919	4.59725	14.0736	1.30829e-11	1.29803e-10
gene_212483	-4.13093	3.33698	-2.35996	-4.13093	-0.385865	5.23836	14.0729	1.30984e-11	1.29803e-10
gene_46726	-3.69017	-11.7	-9.90682	-11.7	-3.78345	10.1792	14.3471	1.32102e-11	1.30625e-10
gene_218283	4.20433	5.49575	6.79501	4.75589	4.23404	6.91646	13.8641	1.38257e-11	1.36272e-10
gene_218653	-0.362115	3.59063	-3.08823	-4.93812	-2.09632	6.24228	13.8634	1.38418e-11	1.36272e-10
gene_469064	-1.47648	-4.851	-2.90204	4.35271	0.498697	5.59861	14.181	1.41323e-11	1.3864e-10
gene_47576	-1.48635	-6.42369	-2.38127	-6.42369	-5.26003	5.39009	14.3059	1.41438e-11	1.3864e-10
gene_401622	2.21714	6.14875	4.39012	2.43529	2.63507	6.61312	13.8379	1.44804e-11	1.41632e-10
gene_12416	-2.5735	-8.89198	-4.50561	-8.89198	-5.5574	7.46834	14.2865	1.46064e-11	1.42555e-10
gene_219126	-2.69601	4.22654	0.813008	-2.69601	1.93027	4.83037	13.9712	1.56097e-11	1.52017e-10
gene_16581	0.289395	4.1096	3.18768	0.504215	5.63655	7.63211	13.7769	1.61274e-11	1.56721e-10
gene_206102	-4.13886	-4.13886	2.49647	-4.13886	-2.04715	4.70548	14.3219	1.68093e-11	1.62996e-10
gene_362320	2.26773	-4.29957	0.867966	5.19867	2.25773	5.95444	14.059	1.73671e-11	1.68043e-10
gene_106819	1.27306	-3.74741	0.544068	4.41233	1.94027	5.14908	14.0565	1.74411e-11	1.68399e-10
gene_219071	-4.4229	3.5576	-1.876	-4.4229	-0.99077	5.44391	13.9045	1.75127e-11	1.68728e-10
gene_90413	-3.07237	-0.121268	3.73221	-3.07237	1.6535	4.74326	13.8868	1.80565e-11	1.73596e-10
gene_100110	4.32148	-2.83553	2.1296	4.72442	3.24069	5.17332	14.0257	1.8374e-11	1.76273e-10
gene_359267	-7.76143	-7.76143	-3.92339	-7.76143	2.99422	8.22736	14.2636	1.84925e-11	1.77033e-10
gene_416179	-0.19474	-0.480603	3.39805	4.19962	3.59005	4.75117	13.6823	1.90672e-11	1.82148e-10
gene_397539	-3.72063	-0.0349396	2.46214	-3.72063	-3.72063	4.50581	14.3304	1.92886e-11	1.83874e-10
gene_267711	-4.56303	3.68477	-0.647314	-4.56303	-1.13627	5.69823	13.834	1.97816e-11	1.88176e-10
gene_468186	1.34986	-3.01123	3.07194	-1.24481	-3.01123	4.34111	14.5386	1.99692e-11	1.89561e-10
gene_34221	1.98125	-2.31966	-7.93712	-11.0874	-5.65301	10.0457	13.7299	2.04801e-11	1.94001e-10
gene_362312	2.56817	-5.79633	4.44928	0.683328	1.13271	7.34512	13.9576	2.0621e-11	1.94927e-10
gene_47546	-1.30254	-4.63501	-1.33316	-6.00373	-5.38525	5.16007	13.7029	2.14696e-11	2.02524e-10
gene_34239	2.5018	-3.09834	-7.59466	-9.82719	-4.31751	8.94398	13.6826	2.22494e-11	2.09441e-10
gene_218256	4.12548	5.54809	6.68239	5.07183	3.66342	6.98215	13.5683	2.33385e-11	2.19066e-10
gene_219072	-5.32757	4.00761	-2.18518	-5.32757	-0.0265555	6.56412	13.7377	2.3369e-11	2.19066e-10
gene_141878	-7.00152	1.67506	-4.51856	-7.00152	-5.33071	6.60245	13.7271	2.38029e-11	2.22671e-10
gene_34217	3.19268	-1.08252	-7.829	-7.829	-4.4753	7.35843	13.9114	2.4008e-11	2.24125e-10
gene_34238	2.91563	-2.84689	-6.23946	-8.53143	-4.40706	7.84453	13.5989	2.57625e-11	2.40006e-10
gene_218847	5.92508	0.143487	-2.58496	0.390785	-1.00124	8.47656	13.511	2.58371e-11	2.40205e-10
gene_219131	-3.7676	4.56097	0.551696	-2.79101	1.03871	5.69176	13.5837	2.59455e-11	2.40716e-10
gene_141760	2.31239	2.97399	0.804353	-2.15876	4.30211	4.86321	13.5686	2.7173e-11	2.51587e-10
gene_267766	-7.1088	-5.41275	1.33359	-7.1088	-4.30443	6.46448	13.6491	2.72459e-11	2.51746e-10
gene_89641	-2.83541	-7.59911	-2.84222	-7.59911	-7.59911	6.3152	14.5248	2.75086e-11	2.53653e-10
gene_212321	-6.79894	3.48256	-6.79894	-6.79894	0.373498	7.63315	13.9083	2.89143e-11	2.6607e-10
gene_467414	-1.71009	-4.73713	-4.73713	-4.73713	-4.73713	4.34496	15.1303	2.94889e-11	2.70805e-10
gene_188593	-7.44484	4.25275	1.27069	-8.08827	-4.16251	9.98585	13.4198	3.03813e-11	2.78434e-10
gene_366979	1.65461	2.43608	-2.93599	-2.93599	-1.12494	4.22629	13.7575	3.11382e-11	2.84791e-10
gene_401520	4.3381	-3.80613	2.46001	-1.09419	3.87322	5.82267	13.6891	3.25377e-11	2.96989e-10
gene_218728	0.265068	3.40255	-3.44201	4.23142	0.0960776	5.15555	13.6179	3.27655e-11	2.98464e-10
gene_261807	0.989741	-3.10876	0.636189	-3.10876	2.90438	4.56787	13.7981	3.29753e-11	2.9977e-10
gene_34304	-7.82623	-2.24762	-7.82623	-7.82623	-7.82623	6.51306	14.449	3.34338e-11	3.03326e-10
gene_267808	-6.89765	-5.06282	-3.52914	-9.06899	-6.52676	7.62529	13.4471	3.36358e-11	3.04546e-10
gene_267772	-7.1955	-7.1955	-2.43952	-7.1955	2.7144	7.52693	13.8919	3.40637e-11	3.07802e-10
gene_394205	0.573733	0.42543	3.86565	-2.23532	2.70254	4.54895	13.4042	3.62732e-11	3.27112e-10
gene_188662	-7.11538	3.93212	1.29504	-6.24584	-4.51978	8.2871	13.3905	3.64513e-11	3.28062e-10
gene_219133	-3.50142	4.51197	1.17347	-3.50142	1.88193	5.56276	13.4772	3.67277e-11	3.29641e-10
gene_34216	2.44555	-2.26003	-8.35429	-8.35429	-4.92933	7.52295	13.6592	3.6773e-11	3.29641e-10
gene_218273	3.36521	5.61942	6.27972	4.80849	3.87504	6.3499	13.292	3.81446e-11	3.41258e-10
gene_219043	-4.02016	3.88477	-0.90666	-4.02016	0.45842	5.40725	13.4521	3.83659e-11	3.42558e-10
gene_141810	-5.72553	3.53921	-5.72553	-5.72553	0.010401	6.65409	13.7361	3.85344e-11	3.43383e-10
gene_468566	2.68178	1.37461	-2.76621	-2.76621	3.45738	4.70182	13.6253	3.89499e-11	3.46401e-10
gene_206179	-4.54272	-4.54272	2.6813	-4.54272	-1.35378	5.05302	13.7943	4.00251e-11	3.55262e-10
gene_93406	-0.103666	-0.773601	4.08932	-4.46195	4.72479	6.99427	13.3321	4.11789e-11	3.64785e-10
gene_46739	-7.10736	-10.3826	-8.4269	-10.3826	1.69104	9.95954	13.6625	4.13981e-11	3.66008e-10
gene_141775	-4.96357	2.48547	-4.96357	-4.96357	-1.82514	5.35042	13.6888	4.17035e-11	3.67987e-10
gene_224222	1.53078	-7.29817	-0.391772	2.11345	-0.112098	10.6594	13.2129	4.20878e-11	3.70318e-10
gene_219032	-2.5574	3.56487	-0.954309	-2.5574	1.0841	4.384	13.3983	4.2132e-11	3.70318e-10
gene_218258	3.60437	6.06837	6.31484	4.61167	4.2676	6.8995	13.2311	4.25243e-11	3.73039e-10
gene_83404	-6.32177	-2.68206	-2.2896	-6.32177	3.46535	7.23936	13.3866	4.30009e-11	3.76487e-10
gene_347245	1.49837	-3.75618	-1.88364	-3.75618	2.31128	4.66967	13.6182	4.45971e-11	3.89706e-10
gene_469939	-9.35886	-9.35886	-7.95706	-9.35886	1.65191	8.92938	13.7228	4.50475e-11	3.9288e-10
gene_362328	4.42978	-2.84254	2.87874	4.53642	3.73569	5.36244	13.493	4.54585e-11	3.957e-10
gene_293051	3.74148	-7.00409	-6.37938	-7.00409	1.2316	7.19155	13.6027	4.57739e-11	3.97677e-10
gene_411324	-3.42834	-7.81191	-4.56432	-7.7422	-3.00869	6.52963	13.485	4.60822e-11	3.99586e-10
gene_402123	-2.83488	-1.06738	3.06827	-2.83488	0.801013	4.34635	13.3294	4.75096e-11	4.11173e-10
gene_266041	2.9219	-8.14796	-0.508612	0.770967	-0.0235641	7.92056	13.4299	4.79098e-11	4.13841e-10
gene_218246	3.34618	5.91147	5.80108	4.20009	4.00957	6.09633	13.1428	4.97786e-11	4.29162e-10
gene_212485	-4.30103	2.73209	-4.30103	-4.30103	-0.825506	5.03941	13.5802	5.0022e-11	4.30437e-10
gene_233890	-3.43757	-6.76269	-3.68049	-6.76269	-4.37573	5.61857	13.5448	5.04584e-11	4.33366e-10
gene_34225	-1.89412	4.13448	-0.40203	-1.76157	-2.7476	7.10147	13.1323	5.07196e-11	4.3478e-10
gene_212482	-5.69101	4.4992	-1.57043	-2.68706	0.621179	7.35975	13.1982	5.11845e-11	4.37933e-10
gene_469209	-3.2924	-6.02276	0.302793	-6.8527	-5.1481	5.9609	13.2054	5.14965e-11	4.39768e-10
gene_218263	3.38902	5.77716	6.27362	4.79104	3.6402	7.14749	13.0973	5.39996e-11	4.60273e-10
gene_106806	-9.2893	-9.2893	-7.95981	-9.2893	-2.27911	7.88542	13.6008	5.51359e-11	4.69072e-10
gene_218848	6.07435	0.880924	-0.624913	1.12929	-2.03611	8.82966	13.0512	5.86336e-11	4.97889e-10
gene_468872	-4.70467	-3.33348	0.478285	-4.70467	-4.02648	4.52619	13.2057	5.89645e-11	4.99758e-10
gene_274566	-6.11149	-9.10047	-7.73439	-9.10047	1.70216	8.70419	13.4209	6.21733e-11	5.25965e-10
gene_34234	1.52914	-2.41797	-7.58494	-9.14127	-5.19993	8.03753	13.0901	6.31252e-11	5.33018e-10
gene_401602	1.16954	5.67444	3.31613	2.06905	2.87566	5.88091	12.993	6.50815e-11	5.48509e-10
gene_219077	-4.40742	3.89663	0.112893	-4.40742	-0.0548531	5.74179	13.1411	6.60164e-11	5.55351e-10
gene_34269	3.67879	-1.45365	-7.54639	-7.54639	-3.29705	7.29832	13.2989	6.78559e-11	5.69762e-10
gene_219061	-3.78074	3.8158	-0.864802	-3.78074	0.757998	5.22872	13.1167	6.88972e-11	5.7743e-10
gene_369488	2.74441	-3.8264	-2.14157	-3.8264	-0.217456	4.35359	13.3415	7.10952e-11	5.94747e-10
gene_362474	0.00938622	4.00255	-1.60681	-2.25085	-0.601473	5.69556	12.9401	7.15409e-11	5.97367e-10
gene_225909	-4.05608	3.42499	-4.05608	3.46807	-1.20468	5.37739	13.2504	7.20438e-11	6.00454e-10
gene_106808	-7.22903	-10.5039	-8.9051	-10.5039	-1.97461	9.08329	13.3309	7.2369e-11	6.01006e-10
gene_224132	-3.2791	3.8729	-0.434518	1.5482	-0.84982	4.92927	13.0026	7.23767e-11	6.01006e-10
gene_46740	-5.76487	-11.3158	-8.86847	-9.77298	1.75642	10.9227	13.1917	7.61815e-11	6.31439e-10
gene_219067	-4.56344	3.10824	-2.91442	-4.56344	-1.19001	5.31847	13.0556	7.66723e-11	6.34241e-10
gene_267693	-4.11017	2.03909	-4.11017	-4.11017	-2.00126	4.58843	13.3249	7.6801e-11	6.34241e-10
gene_267720	-4.2381	1.77794	-4.2381	-4.2381	-2.62567	4.61437	13.3234	7.69923e-11	6.34659e-10
gene_34218	3.27213	-1.3342	-8.35889	-8.35889	-3.89256	7.88312	13.2158	7.82075e-11	6.43499e-10
gene_16290	0.307815	-3.61793	0.527768	-3.61793	3.60809	5.19528	13.2786	7.9063e-11	6.49353e-10
gene_141679	-3.47693	1.87133	-0.895464	-3.47693	3.94096	5.37154	13.0308	8.00793e-11	6.56505e-10
gene_16584	-1.08109	2.48282	2.291	2.57267	5.50653	9.85195	12.8649	8.18784e-11	6.70036e-10
gene_34264	2.34804	-2.03251	-7.8081	-7.8081	-4.74352	6.99121	13.1618	8.57652e-11	7.00571e-10
gene_212339	-4.60633	3.67085	-4.60633	-3.12024	0.80696	5.847	13.1357	8.76807e-11	7.14923e-10
gene_469449	-4.37224	-7.09135	-3.08562	-7.09135	-4.15933	5.91082	13.2152	8.80243e-11	7.16429e-10
gene_34228	-5.93211	3.01804	-2.6683	-6.6114	-2.50544	7.02661	12.8932	8.94866e-11	7.27018e-10
gene_218804	5.85641	0.251802	-1.64345	0.0730472	-1.88049	9.34151	12.8065	9.09208e-11	7.37342e-10
gene_218276	3.95825	5.85679	6.55468	4.73247	4.0204	7.66729	12.8043	9.12862e-11	7.38975e-10
gene_188589	-5.93827	4.03397	0.824134	-6.59188	-4.73051	9.42555	12.7951	9.27962e-11	7.49853e-10
gene_100079	-0.890115	-2.14792	4.29012	5.49364	2.0843	7.39846	12.7827	9.48956e-11	7.65446e-10
gene_188748	-8.6753	3.9819	0.971717	-7.09658	-4.90281	9.81793	12.835	9.74642e-11	7.84761e-10
gene_218851	6.19976	0.329811	-1.47958	0.943682	-1.08856	10.6147	12.7649	9.79772e-11	7.87485e-10
gene_141892	-6.14861	3.15384	-5.88955	-6.14861	0.690458	6.8609	12.9082	9.93047e-11	7.96734e-10
gene_393839	-1.17299	-3.17706	2.82335	-3.17706	-0.220859	4.36054	13.1176	1.0386e-10	8.31802e-10
gene_468027	3.67077	-4.19087	1.10977	-1.58501	-4.19087	4.74961	13.4852	1.06345e-10	8.50191e-10
gene_218649	-3.36413	3.29228	-2.83205	-4.84482	-2.27603	6.18633	12.7177	1.06656e-10	8.51168e-10
gene_212450	-6.71416	3.15358	-4.39653	-6.71416	-0.812181	7.25988	12.8573	1.08592e-10	8.65092e-10
gene_147903	0.956983	-7.73891	-5.26673	-11.2983	-2.50474	10.0592	12.7716	1.11063e-10	8.81788e-10
gene_107145	1.66385	-3.69934	4.47333	-5.38264	2.89796	7.22636	12.771	1.11172e-10	8.81788e-10
gene_212329	-4.88332	3.9891	-1.65647	-4.88332	0.500116	6.26682	12.8434	1.11275e-10	8.81788e-10
gene_47573	-1.31078	-5.98562	-3.29506	-5.98562	-3.98409	5.08179	13.071	1.1241e-10	8.89225e-10
gene_399712	-3.04197	0.586144	2.79393	-3.04197	-3.04197	4.28367	13.2481	1.13256e-10	8.94345e-10
gene_219082	-3.31853	3.55695	-1.6936	-3.31853	1.52848	4.85565	12.7976	1.20616e-10	9.50803e-10
gene_47553	-4.48495	-4.12462	-1.78813	-7.52373	-6.55719	6.30912	12.7209	1.21539e-10	9.56405e-10
gene_34267	2.36357	-2.14957	-8.96086	-7.79941	-4.08503	8.37688	12.643	1.22e-10	9.58362e-10
gene_218810	5.70242	0.401579	-1.54946	0.800074	-2.74402	9.09381	12.6397	1.22736e-10	9.62466e-10
gene_202695	1.24187	-9.37983	0.0464428	-1.0125	-1.56172	8.57552	12.8652	1.26985e-10	9.94053e-10
gene_219137	-4.20258	3.69249	-1.65434	-4.20258	1.05482	5.5111	12.7647	1.27808e-10	9.9876e-10
gene_362311	3.87266	-4.11617	3.85127	0.458357	0.800694	5.66038	12.8711	1.32341e-10	1.03239e-09
gene_218257	3.26981	6.04864	6.16518	4.43013	3.448	7.54972	12.5934	1.33398e-10	1.03885e-09
gene_219138	-3.14109	3.41559	0.182284	-3.14109	-0.387146	4.59151	12.7346	1.34777e-10	1.04777e-09
gene_340736	-6.92499	-1.62313	-3.9096	-6.92499	3.4227	7.7789	12.7304	1.35764e-10	1.05363e-09
gene_362316	4.19004	-3.56196	4.4082	0.569238	1.5422	7.14041	12.5631	1.40891e-10	1.09154e-09
gene_83468	-4.9815	-1.73361	-0.284113	-4.9815	3.65267	6.22084	12.6994	1.43387e-10	1.10897e-09
gene_219151	-1.89004	3.7635	0.610499	-1.89004	1.22798	4.17641	13.6967	1.4888e-10	1.14905e-09
gene_469904	1.22051	-4.46243	-3.01056	-4.46243	-1.82172	4.36757	12.905	1.49078e-10	1.14905e-09
gene_219440	3.97381	1.35762	-5.46251	-2.47688	-4.00475	5.89814	12.7409	1.49694e-10	1.15183e-09
gene_34219	2.36132	-3.54358	-8.64592	-8.64592	-3.66287	7.75254	12.8318	1.51063e-10	1.16038e-09
gene_219073	-3.3173	3.00903	-1.63039	-3.3173	-0.920194	4.48902	12.6543	1.55271e-10	1.19067e-09
gene_359264	-1.78217	-9.27649	-9.27649	-9.27649	2.59306	9.43215	13.2081	1.56373e-10	1.19709e-09
gene_401621	1.13396	5.74242	3.50069	1.65658	2.51047	6.47767	12.5043	1.56649e-10	1.19717e-09
gene_212374	-5.76831	3.32104	-4.24352	-5.76831	0.12794	6.56481	12.6481	1.56959e-10	1.19751e-09
gene_233466	0.802328	-2.91829	-0.312925	-2.91829	2.3957	4.24691	12.8714	1.57851e-10	1.20228e-09
gene_402117	-2.19533	-0.429958	3.26623	-2.19533	2.15412	4.22839	12.6412	1.58877e-10	1.20806e-09
gene_212654	-4.60952	2.85457	-4.34738	-4.60952	0.83695	5.44258	12.639	1.59506e-10	1.2103e-09
gene_86608	-2.42551	-1.72577	3.5936	3.73712	0.544426	5.10373	12.4936	1.5971e-10	1.2103e-09
gene_34245	2.10976	-2.85138	-9.50176	-9.50176	-4.02417	8.51799	12.7966	1.60485e-10	1.21414e-09
gene_219139	-4.78743	4.51426	0.865743	-4.36356	1.23036	6.59242	12.5474	1.62755e-10	1.22925e-09
gene_219119	-3.11412	3.5687	-0.0249257	-3.11412	0.0747085	4.65489	12.6196	1.65072e-10	1.24466e-09
gene_85827	-7.74402	1.31078	-11.3067	-1.94218	-8.94655	10.592	12.6742	1.6819e-10	1.26428e-09
gene_220397	-2.66721	-7.86216	-4.65734	-7.86216	-3.13137	6.58278	12.834	1.68234e-10	1.26428e-09
gene_267962	-3.73567	2.73546	1.17868	-3.73567	-3.73567	4.80819	13.0036	1.69861e-10	1.27438e-09
gene_34213	2.75861	-4.76526	-5.86683	-9.77274	-3.66565	8.97147	12.5283	1.71315e-10	1.28316e-09
gene_403121	3.61664	-0.152175	0.127367	-4.83454	-2.7138	5.23504	12.5216	1.73384e-10	1.2965e-09
gene_34279	1.66344	-3.27599	-8.11161	-8.11161	-4.61369	7.06636	12.7397	1.77016e-10	1.32147e-09
gene_359266	-10.2259	-10.2259	-10.2259	-10.2259	1.68391	9.80003	13.2617	1.78516e-10	1.33046e-09
gene_34252	2.24842	-1.42855	-5.1724	-7.03396	-5.28772	6.30693	12.4955	1.81631e-10	1.35144e-09
gene_233970	-3.59435	-6.76926	-4.05312	-6.76926	-3.20032	5.63846	12.7848	1.82971e-10	1.35761e-09
gene_388977	0.831616	-1.56031	1.66299	-4.06573	4.27476	6.03712	12.4912	1.83062e-10	1.35761e-09
gene_383412	-4.00167	-8.53466	-7.88688	-8.53466	1.4086	8.00831	12.7564	1.92082e-10	1.42216e-09
gene_212319	-6.17516	3.5875	-6.17516	-3.94982	-0.536568	7.06351	12.6697	1.95555e-10	1.4455e-09
gene_66486	-6.10925	-0.104074	-4.39799	-8.29017	-7.47066	7.19711	12.4509	1.96698e-10	1.45158e-09
gene_141879	-4.35203	2.43067	-2.75318	-4.35203	-1.9318	4.92704	12.5085	2.00857e-10	1.47984e-09
gene_402445	-4.23114	1.70378	3.22721	-3.96863	-1.97197	5.24761	12.4209	2.04082e-10	1.49908e-09
gene_218837	6.09494	0.516516	-1.51693	0.759762	-1.92789	10.4331	12.3578	2.04133e-10	1.49908e-09
gene_470175	-6.49727	-6.49727	-0.366649	-6.49727	-4.29286	5.58135	12.8162	2.04645e-10	1.5004e-09
gene_219039	-3.72275	3.64568	3.54248	-3.72275	0.920385	5.55595	12.476	2.12765e-10	1.5574e-09
gene_363539	-3.14459	-9.26667	-8.96774	-9.26667	0.913292	8.5048	12.6865	2.16454e-10	1.58183e-09
gene_283242	-1.84362	-4.575	-2.75291	2.08827	-7.59196	7.56866	12.3174	2.19579e-10	1.60207e-09
gene_218236	3.27495	6.0107	6.27061	4.41809	4.10612	7.64068	12.3109	2.22202e-10	1.61859e-09
gene_188692	-6.61628	3.84012	2.05077	-6.61628	-3.56304	7.83056	12.4504	2.22616e-10	1.61899e-09
gene_141893	-4.06098	3.12525	-4.06098	-4.06098	0.790023	5.16777	12.674	2.31341e-10	1.67724e-09
gene_386666	2.10157	0.677044	3.90292	-2.66637	0.938454	4.61803	12.3602	2.3137e-10	1.67724e-09
gene_219104	-3.90435	3.12741	-2.27681	-3.90435	-0.430472	4.90357	12.4244	2.33092e-10	1.68702e-09
gene_212477	-3.60988	2.96206	-3.60988	-3.60988	0.482695	4.76926	12.6655	2.3471e-10	1.696e-09
gene_219143	-3.80839	4.1603	0.866363	-3.80839	1.12093	5.51031	12.4185	2.35546e-10	1.69932e-09
gene_47591	0.412578	-6.37784	-1.8918	-7.92598	-3.90641	7.01679	12.2747	2.36918e-10	1.70649e-09
gene_225940	-0.855418	2.94509	0.111466	3.33644	-3.47429	5.16867	12.2613	2.4306e-10	1.74691e-09
gene_212481	-7.0869	3.49981	-3.25882	-7.0869	0.170355	7.90957	12.4002	2.43304e-10	1.74691e-09
gene_359269	-10.2411	-10.2411	-10.2411	-10.2411	1.42816	9.68285	13.0277	2.59453e-10	1.85989e-09
gene_141237	2.55419	-1.266	3.52495	-4.65993	4.51296	6.96279	12.2901	2.62301e-10	1.87733e-09
gene_218268	3.31568	5.66969	6.02185	4.25514	3.44264	6.91162	12.2107	2.66414e-10	1.90374e-09
gene_218282	2.40547	5.90779	6.01026	3.8202	3.28488	7.13043	12.1956	2.73821e-10	1.95358e-09
gene_219099	-5.38453	2.40905	-3.72774	-5.38453	-2.21658	5.57691	12.3153	2.82829e-10	2.01465e-09
gene_46715	-6.72068	-9.48667	-9.48667	-7.1374	-3.50727	8.01795	12.709	2.84716e-10	2.0249e-09
gene_35669	-7.94185	-7.94185	-4.94042	-7.57808	-2.68707	6.63839	12.5065	2.88281e-10	2.04702e-09
gene_267977	-4.25417	3.85872	-0.0616743	-4.25417	2.22983	5.81857	12.3034	2.88845e-10	2.0478e-09
gene_46738	-3.84808	-11.0562	-8.57141	-11.0562	1.46931	10.5156	12.511	2.92349e-10	2.06939e-09
gene_90411	-3.43777	-0.351432	2.42825	-3.43777	-2.47201	4.45367	12.2795	3.0138e-10	2.12997e-09
gene_469194	-4.74235	-2.26967	-4.70919	-6.92802	-5.1567	5.80583	12.2114	3.02077e-10	2.13156e-09
gene_34215	2.08609	-1.8342	-7.25364	-8.24214	-4.11127	7.34463	12.2095	3.03084e-10	2.13532e-09
gene_211075	-3.65387	-6.69263	1.44612	-4.89891	-6.69263	6.12487	12.8331	3.05176e-10	2.14671e-09
gene_47584	-0.0293254	-5.96552	-2.85585	-5.96552	-4.19589	5.11396	12.4804	3.08126e-10	2.16408e-09
gene_92588	-1.608	-4.50626	-0.959577	4.68938	1.33088	5.61459	12.3741	3.13561e-10	2.19883e-09
gene_362355	-1.02167	2.57672	4.29953	5.94444	2.52566	5.92228	12.1173	3.15588e-10	2.2096e-09
gene_248585	0.771566	-5.20746	4.03302	-5.20746	3.5573	7.06601	12.4615	3.18279e-10	2.22499e-09
gene_100080	-1.02578	-2.40289	4.32934	4.85407	1.98458	7.01336	12.1047	3.22934e-10	2.25404e-09
gene_218237	2.34773	5.452	6.41237	4.11322	3.56375	7.68788	12.0929	3.29888e-10	2.29902e-09
gene_135089	0.970688	-3.77982	-0.465972	-8.71537	0.188486	11.7363	12.0652	3.34555e-10	2.32795e-09
gene_219114	2.85287	4.29772	-1.40784	-2.94324	0.4474	6.01781	12.0713	3.43119e-10	2.3811e-09
gene_219108	-4.73125	2.89818	-4.73125	-4.73125	-0.52972	5.36769	12.4431	3.43251e-10	2.3811e-09
gene_411150	-3.07361	-10.1534	-7.76943	-10.1534	1.76897	9.78255	12.4074	3.4932e-10	2.41948e-09
gene_86577	4.1938	-0.555229	4.65414	0.284083	1.6018	6.46505	12.0349	3.66564e-10	2.53503e-09
gene_141886	-6.88645	3.41685	-4.47667	-6.88645	0.456701	7.68477	12.1321	3.91636e-10	2.70427e-09
gene_399983	0.839545	-1.65369	1.05881	-3.42521	3.35717	4.94299	12.0599	3.96548e-10	2.734e-09
gene_219429	4.7684	2.77086	-2.70842	-1.71876	-1.10528	5.56371	11.9732	4.10133e-10	2.82334e-09
gene_212438	-4.85312	3.30483	-4.85312	-4.85312	1.87837	6.01946	12.3298	4.16795e-10	2.86483e-09
gene_218238	1.74025	5.80093	5.59965	3.00325	3.72435	6.93851	11.9615	4.18889e-10	2.87484e-09
gene_401594	0.867828	-5.3795	2.12828	4.09724	-0.300789	6.19875	12.2031	4.22674e-10	2.89641e-09
gene_340725	-5.99609	-2.82731	-1.2736	-7.43681	3.37682	8.24381	12.0216	4.24895e-10	2.90721e-09
gene_233903	-2.84082	-6.25185	-3.68932	-6.25185	-3.23513	5.25986	12.2823	4.33243e-10	2.95983e-09
gene_359942	-5.13103	0.652653	-3.09257	-5.13103	-5.13103	4.83069	12.4307	4.42395e-10	3.01779e-09
gene_34209	1.68895	-2.5836	-9.4678	-8.86653	-4.46325	9.4872	11.9285	4.44827e-10	3.0298e-09
gene_91087	2.25561	0.314989	3.15284	-1.26461	-2.00969	4.40418	11.9157	4.55383e-10	3.09702e-09
gene_218836	5.99953	0.327047	-1.01047	0.629052	-2.18661	10.5295	11.9147	4.56175e-10	3.09773e-09
gene_233848	-3.57563	-5.17	-1.5146	-5.39727	-3.48152	4.75971	11.9557	4.78431e-10	3.24398e-09
gene_468013	4.1549	-1.89339	3.46747	1.1337	-1.98099	5.85693	11.8877	4.79164e-10	3.24407e-09
gene_470155	-7.46885	-12.4383	-12.4383	-12.4383	-0.0184627	11.3155	12.5103	4.89205e-10	3.30709e-09
gene_212340	-4.20978	2.89009	-4.20978	-4.20978	0.567063	5.14441	12.2335	4.91712e-10	3.31906e-09
gene_401170	-4.08045	-0.732276	2.12985	-4.08045	-4.08045	4.55861	12.365	4.9409e-10	3.33012e-09
gene_400711	1.22368	-4.49253	2.20499	-6.6468	-4.19918	6.54463	11.9285	5.02423e-10	3.38123e-09
gene_399001	-4.52332	-8.23173	-1.15102	-4.05152	-6.84779	6.9484	12.0404	5.61964e-10	3.7763e-09
gene_369965	0.461299	-3.09382	1.12188	4.50922	0.169746	5.49793	11.7988	5.63471e-10	3.78079e-09
gene_469902	1.20351	-4.10717	-2.97497	-4.10717	-1.35842	4.21977	12.1251	5.68247e-10	3.80548e-09
gene_218844	5.53981	0.28629	-1.10517	0.430633	-3.00692	8.70182	11.7936	5.68838e-10	3.80548e-09
gene_267659	-4.60508	1.12398	-4.60508	-4.60508	-2.9011	4.64249	12.1418	5.75753e-10	3.84603e-09
gene_218827	5.99507	-0.0912872	-1.84265	0.254812	-0.210295	9.79813	11.7841	5.78816e-10	3.86077e-09
gene_219118	-3.5548	3.60655	-0.433954	-3.5548	0.562682	4.9667	11.9077	5.8441e-10	3.89232e-09
gene_372035	-3.3495	2.67661	-3.3495	-3.3495	1.9692	4.70035	12.123	5.94685e-10	3.95492e-09
gene_188595	-7.61245	3.58997	1.43494	-7.90623	-4.6578	9.6817	11.7631	6.01442e-10	3.99396e-09
gene_34275	1.55343	-2.1421	-8.18388	-9.75005	-4.14677	8.65559	11.8118	6.20194e-10	4.11244e-09
gene_219424	3.54963	3.09925	-4.19056	-0.667704	-2.08953	5.32831	11.9302	6.22618e-10	4.11839e-09
gene_359279	-5.27669	-9.82183	-9.82183	-9.82183	1.56814	9.34147	12.3638	6.22919e-10	4.11839e-09
gene_330660	3.41336	-3.43464	-1.53542	-3.43464	1.01667	4.42321	12.0577	6.38461e-10	4.2036e-09
gene_83413	-4.47397	-2.83954	-0.920834	-5.84152	3.23742	6.66517	11.7958	6.38465e-10	4.2036e-09
gene_362327	-1.77045	3.69767	0.827596	5.21139	-0.0598908	5.99938	11.7303	6.38603e-10	4.2036e-09
gene_398018	-3.62702	-0.041623	2.35623	-3.62702	-2.24719	4.44188	11.8519	6.45687e-10	4.24403e-09
gene_141753	0.684345	3.17778	-0.760809	-2.41033	3.39957	4.65866	11.7867	6.48965e-10	4.25937e-09
gene_218260	2.57791	5.81462	5.84843	3.83965	3.5682	6.79116	11.7121	6.6012e-10	4.32628e-09
gene_362315	4.22405	-1.64151	4.18453	0.255733	1.03702	6.18186	11.7083	6.64752e-10	4.35032e-09
gene_393872	-1.78861	-4.51872	3.6295	2.96391	0.0474128	5.71242	11.9413	6.68797e-10	4.37045e-09
gene_359268	-9.54158	-9.54158	-9.54158	-9.54158	0.998109	8.79898	12.4372	6.72118e-10	4.38579e-09
gene_469587	-4.31921	-6.12179	-3.14949	-5.06576	-5.3341	6.41559	11.6909	6.86224e-10	4.47137e-09
gene_267791	-4.89511	-0.309742	0.692801	-4.89511	3.8986	6.36313	11.8054	7.01652e-10	4.56529e-09
gene_218590	-2.25953	2.26507	5.58666	-0.446548	2.11901	7.92697	11.6684	7.1504e-10	4.6457e-09
gene_469940	0.714901	-7.63564	-7.63564	-7.63564	2.45318	7.79709	12.2772	7.18784e-10	4.6633e-09
gene_401180	-4.48049	-4.48049	-0.121973	-4.48049	-3.64509	4.34736	12.0731	7.21844e-10	4.67643e-09
gene_423789	-3.67988	-8.93486	-7.80068	-7.35723	-1.30104	7.64762	11.892	7.29344e-10	4.71824e-09
gene_423790	-4.19972	-9.0387	-9.0387	-9.0387	1.70665	8.64786	12.2605	7.38964e-10	4.77362e-09
gene_401634	-0.956794	-3.91652	0.228819	2.51848	3.38056	5.35916	11.8822	7.4192e-10	4.78586e-09
gene_224164	-0.784022	3.50223	0.204302	-0.668066	-1.69297	6.85897	11.6277	7.44543e-10	4.79592e-09
gene_141673	-6.40681	3.42987	-3.05554	-6.40681	1.11438	7.31417	11.7673	7.51213e-10	4.83199e-09
gene_212320	-6.542	3.05962	-6.542	-6.542	0.0856885	7.09659	11.986	7.53199e-10	4.83786e-09
gene_267696	-5.34179	2.86798	-1.1927	-5.34179	-2.06765	5.82442	11.7536	7.69773e-10	4.93043e-09
gene_246692	-2.84948	-5.34006	-2.77384	0.666249	-4.27199	4.80123	11.8613	7.69799e-10	4.93043e-09
gene_219087	-4.3989	3.33345	-1.96344	-4.3989	0.266312	5.38492	11.7524	7.71507e-10	4.93436e-09
gene_218840	6.20899	0.686214	-0.564376	1.31482	-1.58436	10.1625	11.6152	7.88063e-10	5.03311e-09
gene_393707	-3.95006	-5.92682	-4.27379	-5.92682	-1.30634	5.1343	11.9339	7.91227e-10	5.04617e-09
gene_218686	1.87151	3.75581	0.0069391	5.42739	0.815185	5.87543	11.6082	7.98205e-10	5.08348e-09
gene_406909	-3.7703	-10.5536	-8.88854	-10.5536	-0.709081	9.30188	11.9023	8.35894e-10	5.316e-09
gene_411149	-7.04613	-7.04613	-4.1772	-7.04613	1.98297	6.89756	11.9833	8.41707e-10	5.34543e-09
gene_233852	-2.47909	-6.23486	-5.09713	-6.23486	-1.70696	5.31104	11.882	8.65799e-10	5.4907e-09
gene_90783	-1.46705	0.955601	3.07242	-4.22897	-1.65554	5.15677	11.6257	8.68487e-10	5.50001e-09
gene_233934	-1.81821	-5.35569	-4.44402	-5.35569	-2.42335	4.71761	11.8719	8.81104e-10	5.57135e-09
gene_219149	-4.16057	4.49157	0.371035	-4.05222	1.71496	6.65288	11.5536	8.82222e-10	5.57135e-09
gene_218247	2.72027	5.47624	6.22347	3.74204	4.13299	7.33246	11.543	8.99508e-10	5.67256e-09
gene_34212	2.29592	-2.79583	-8.31091	-8.31091	-3.99624	7.42226	11.8012	9.04586e-10	5.69662e-09
gene_393731	-1.25807	-6.05525	-4.87205	-6.05525	-1.70901	5.21969	11.854	9.09015e-10	5.71653e-09
gene_469573	3.01813	2.98977	-0.227317	-3.29396	3.06167	5.1462	11.5897	9.26938e-10	5.82112e-09
gene_218814	6.19305	0.786285	0.453109	1.48556	-2.11998	9.8179	11.5254	9.28882e-10	5.82521e-09
gene_469914	0.822052	-5.6079	-3.35299	-5.6079	-1.52878	5.03114	11.8307	9.46489e-10	5.9212e-09
gene_191550	4.41679	3.13363	-0.498057	-0.459755	-1.01772	4.98426	11.515	9.46814e-10	5.9212e-09
gene_293877	0.359366	-4.52262	-1.90646	3.75376	-1.40092	5.0445	11.74	9.53177e-10	5.95273e-09
gene_399010	-3.38717	-6.70409	-0.46924	-3.58208	-7.6215	8.33676	11.5033	9.67347e-10	6.03288e-09
gene_403156	2.61832	-6.38912	-0.535437	-6.38912	-3.43862	5.94486	11.793	1.01063e-09	6.29413e-09
gene_218262	2.62351	5.74963	5.86686	4.08672	3.45512	7.96063	11.4786	1.01214e-09	6.29484e-09
gene_34278	1.04949	-0.809547	-6.20441	-6.20441	-6.20441	5.48578	12.1485	1.01712e-09	6.3171e-09
gene_34210	2.41227	-2.9031	-6.54573	-10.4605	-4.32649	9.54351	11.5355	1.02282e-09	6.34373e-09
gene_135036	2.13205	-0.636587	-0.574801	-10.4377	0.037921	9.9901	11.5137	1.02649e-09	6.35777e-09
gene_267861	-2.87905	1.83552	3.02728	5.34769	4.47209	5.70875	11.5121	1.05148e-09	6.50107e-09
gene_34211	2.35622	-2.01204	-7.43477	-9.39034	-4.01104	8.93427	11.4573	1.05251e-09	6.50107e-09
gene_91090	1.50345	-2.23093	3.10361	-1.75393	-1.69179	4.89854	11.4539	1.05901e-09	6.53225e-09
gene_92477	1.16195	-3.14297	-2.30056	-4.89898	-3.86447	4.58002	11.5036	1.08365e-09	6.6751e-09
gene_93439	2.56788	-3.24176	2.13424	-3.24176	3.23391	4.95081	11.7464	1.09601e-09	6.74203e-09
gene_212317	-7.56936	3.7306	-2.45956	-6.70044	0.0638864	8.52874	11.4873	1.09995e-09	6.75706e-09
gene_266061	2.45071	-5.00543	3.43143	-6.65179	3.35274	8.16608	11.4795	1.13214e-09	6.94533e-09
gene_388929	2.8267	-0.253597	-0.862845	-9.57018	0.0652264	9.31441	11.4541	1.14424e-09	7.01003e-09
gene_34235	1.65563	-3.20142	-6.13872	-8.50145	-4.45299	7.43614	11.467	1.15821e-09	7.08598e-09
gene_219125	-6.81568	4.25679	0.632862	-6.74046	1.18538	8.32307	11.4561	1.16419e-09	7.11289e-09
gene_218255	2.40251	5.86278	5.86695	4.10713	3.34212	8.41243	11.3955	1.17882e-09	7.19258e-09
gene_468261	-5.99256	-5.99256	-5.05583	-5.99256	-1.3083	5.12962	11.7843	1.18403e-09	7.2146e-09
gene_267949	-4.96573	2.32115	0.418618	-4.96573	-4.96573	5.38502	11.8465	1.1877e-09	7.22718e-09
gene_86675	-1.07219	-5.99702	2.88165	-5.99702	-0.301464	6.3238	11.6954	1.19774e-09	7.27845e-09
gene_468882	-3.9279	-1.40831	1.71279	-3.9279	-2.77956	4.37624	11.4776	1.26346e-09	7.66747e-09
gene_372053	-3.33902	1.10241	3.39045	-3.33902	3.57524	5.33486	11.4744	1.2708e-09	7.6991e-09
gene_219066	-3.68263	3.18823	-2.05978	-3.68263	0.347325	4.81865	11.4739	1.27209e-09	7.6991e-09
gene_212343	-3.55827	2.71127	-2.07538	-3.55827	-0.368941	4.58379	11.4402	1.35153e-09	8.16895e-09
gene_201067	1.55022	-5.8543	-8.26533	-8.26533	-1.19188	7.31558	11.5612	1.37896e-09	8.3236e-09
gene_219112	-5.47835	3.81795	-0.730766	-5.47835	0.319137	6.62722	11.4255	1.38768e-09	8.36502e-09
gene_267954	-4.86078	2.30211	0.913409	-4.50742	-4.18639	5.35439	11.3551	1.39927e-09	8.41261e-09
gene_219051	-2.79656	3.08154	-1.1938	-2.79656	1.1417	4.3698	11.4209	1.3993e-09	8.41261e-09
gene_34214	2.02941	-2.01271	-7.37632	-8.82095	-4.01254	7.87477	11.3608	1.40478e-09	8.43429e-09
gene_219086	-4.07752	3.34868	-0.950699	-4.07752	0.152185	5.15922	11.411	1.42444e-09	8.54098e-09
gene_286526	0.0135317	-4.32453	0.70829	-4.06947	-3.47122	4.87241	11.2898	1.43164e-09	8.57276e-09
gene_219110	-4.6457	4.42609	-0.801083	2.55863	0.769315	6.40367	11.3416	1.43411e-09	8.57616e-09
gene_400315	0.643197	-3.82142	-1.8599	2.69328	-4.66354	5.44989	11.2847	1.44503e-09	8.63001e-09
gene_359256	-2.42208	-9.55374	-7.78211	-9.55374	1.12439	8.87891	11.5808	1.46279e-09	8.72448e-09
gene_14400	3.36453	-3.85241	2.79014	-3.85241	0.555441	5.00729	11.5768	1.47304e-09	8.77404e-09
gene_394237	0.725698	-5.01125	2.31334	4.57887	3.38662	6.7526	11.4746	1.52343e-09	9.0622e-09
gene_86674	-2.87861	-7.75975	3.13669	-1.15941	-1.11007	8.04411	11.4727	1.52853e-09	9.08054e-09
gene_267961	-4.58774	2.08022	-0.327648	-4.58774	-4.58774	4.98364	11.6908	1.54847e-09	9.1869e-09
gene_83467	-4.12204	-1.53003	-1.56695	-5.4897	3.31108	6.40677	11.3034	1.55945e-09	9.23987e-09
gene_233925	-4.04918	-6.8264	-6.36801	-5.24156	-1.54239	5.76319	11.4597	1.56424e-09	9.25613e-09
gene_39769	-0.771145	-4.3996	3.63256	0.552952	1.30552	5.59381	11.4516	1.58693e-09	9.37809e-09
gene_83456	-4.96188	-1.60856	-2.74428	-6.96305	3.21569	7.67115	11.2896	1.59925e-09	9.4385e-09
gene_93409	2.05163	-3.69233	0.691545	-5.38759	3.65589	6.71128	11.2782	1.63262e-09	9.62284e-09
gene_403362	-3.4029	2.66972	-3.4029	-3.4029	0.611246	4.50992	11.539	1.63517e-09	9.6253e-09
gene_344536	1.15651	-4.17069	-1.79174	-4.17069	-1.86791	4.25224	11.5147	1.64182e-09	9.65184e-09
gene_218828	5.48863	-0.195415	-2.22896	0.144217	-1.70887	9.86944	11.1869	1.72994e-09	1.01321e-08
gene_219142	-4.55637	3.8984	-0.0802427	-4.55637	1.40951	5.98777	11.3032	1.73015e-09	1.01321e-08
gene_188656	-7.69957	3.11832	0.632589	-7.06268	-4.89308	8.22852	11.2386	1.73026e-09	1.01321e-08
gene_218800	5.25224	-0.195521	-0.737443	1.09505	-3.56528	8.86381	11.1754	1.76694e-09	1.03335e-08
gene_188755	-6.70152	2.81422	0.570741	-7.64241	-5.55799	8.1725	11.1678	1.79193e-09	1.04661e-08
gene_80471	0.825875	-2.99129	4.18815	-5.49618	1.53396	6.88228	11.2195	1.817e-09	1.05988e-08
gene_16550	3.28975	-5.41973	-1.91297	-1.35375	-1.11208	5.40319	11.3728	1.82504e-09	1.06319e-08
gene_267816	-8.35707	-3.02026	-3.05381	-8.35707	-6.1491	7.01646	11.2625	1.86203e-09	1.08334e-08
gene_209688	-7.41684	-7.41684	-2.91941	-2.58412	-5.32513	6.18531	11.4294	1.87094e-09	1.08712e-08
gene_47578	-0.348641	-4.20392	-0.594499	-6.00408	-4.52157	5.25309	11.1978	1.89042e-09	1.09703e-08
gene_218280	2.41699	5.65048	6.11536	3.87057	3.3692	8.75147	11.1292	1.92414e-09	1.11516e-08
gene_233966	-3.70306	-5.74884	-2.99107	-5.74884	-2.80799	4.92528	11.4188	1.94187e-09	1.12399e-08
gene_141882	-6.3245	3.07238	-3.74348	-6.3245	-0.62594	6.86836	11.2322	1.96665e-09	1.13687e-08
gene_212476	-6.59062	3.00121	-6.59062	-4.80167	-0.382783	7.07259	11.3485	1.97212e-09	1.13785e-08
gene_92597	1.60793	-2.17926	3.6487	4.12573	1.06392	5.53008	11.1155	1.97339e-09	1.13785e-08
gene_141887	-6.3306	3.64828	-1.81168	-6.3306	0.260059	7.31522	11.2161	2.0249e-09	1.16606e-08
gene_34243	1.59649	-2.51305	-7.17616	-9.17948	-4.04995	8.09947	11.1551	2.04355e-09	1.1753e-08
gene_141876	-6.66981	3.02706	-4.6572	-6.66981	-0.298912	7.17079	11.2092	2.05039e-09	1.17709e-08
gene_96213	-2.2626	-8.20153	-7.56944	-8.20153	0.78666	7.44125	11.3873	2.05188e-09	1.17709e-08
gene_49528	1.95298	-2.55593	2.302	-2.55593	0.35952	4.05169	11.363	2.14122e-09	1.22678e-08
gene_469208	-7.06175	-7.06175	-0.0629873	-7.06175	-4.026	6.07412	11.4166	2.23217e-09	1.27727e-08
gene_219432	4.2654	1.85753	-5.33138	-2.0979	-2.2054	6.01992	11.2115	2.24034e-09	1.28032e-08
gene_387699	0.63156	-3.71784	-2.49029	5.03375	-0.083663	7.81012	11.0246	2.33365e-09	1.33195e-08
gene_34284	1.66825	-2.44234	-7.72503	-7.72503	-3.78202	6.73893	11.2311	2.47021e-09	1.40711e-08
gene_219434	3.94417	1.69665	-5.07707	-3.21731	-2.2999	5.65592	11.1567	2.47157e-09	1.40711e-08
gene_267686	-4.39888	3.22409	0.845767	-4.39888	-0.961775	5.36961	11.1015	2.49131e-09	1.41656e-08
gene_219146	-4.17071	3.58888	-0.648422	-4.17071	0.825366	5.42951	11.0921	2.53415e-09	1.4391e-08
gene_399561	-4.61156	-5.6575	-1.53554	-3.84792	-7.37618	7.41074	10.9745	2.56014e-09	1.45203e-08
gene_218284	1.81717	5.20499	5.49926	4.13913	3.41105	6.36347	10.9725	2.56926e-09	1.45537e-08
gene_83466	-4.83082	-0.211687	-1.61144	-4.83082	3.37317	5.92749	11.0754	2.61176e-09	1.47759e-08
gene_218279	2.75083	5.80991	6.03492	4.29553	3.51837	8.75145	10.9594	2.63241e-09	1.48741e-08
gene_218274	2.20845	4.76781	5.98662	3.47304	3.20635	6.88698	10.9547	2.65522e-09	1.49842e-08
gene_267694	-3.88683	2.11451	-1.95873	-3.88683	-2.01065	4.51714	11.0594	2.68876e-09	1.5154e-08
gene_188507	-2.91285	4.09425	0.669484	-8.22382	-4.95109	11.8931	10.9473	2.69203e-09	1.5154e-08
gene_267682	-3.15199	3.12951	-0.0470375	-3.15199	-0.489963	4.48843	11.0549	2.71062e-09	1.52396e-08
gene_219105	-6.3905	2.6965	-3.83105	-6.3905	-0.981945	6.63757	11.0463	2.75339e-09	1.54608e-08
gene_219078	-4.92382	3.76423	-0.107977	-4.92382	0.829914	6.16319	11.045	2.75958e-09	1.54763e-08
gene_348178	-3.86227	-5.84891	-1.7966	-5.77757	-2.41376	5.03942	11.1244	2.83861e-09	1.58997e-08
gene_188655	-6.62291	3.01291	0.470763	-6.62291	-4.07477	7.13185	11.0145	2.91647e-09	1.63156e-08
gene_469418	-2.8756	-5.21747	-3.14525	-6.66793	-2.19864	5.62125	10.9496	2.97584e-09	1.66271e-08
gene_403360	0.329814	2.89053	-0.285644	-2.74482	-2.74482	4.2134	13.186	3.00749e-09	1.67831e-08
gene_401563	-0.966867	-5.21643	-0.849329	4.04117	1.43554	5.92752	11.0831	3.05537e-09	1.70293e-08
gene_141891	-7.4477	3.46166	-5.62057	-4.32753	0.827954	8.29275	10.9171	3.11636e-09	1.73478e-08
gene_212416	-6.88463	3.34302	-2.38575	-6.88463	0.213832	7.61877	10.9746	3.13535e-09	1.74319e-08
gene_470176	-6.91882	-6.91882	-0.675354	-6.91882	-0.735929	6.07566	11.2168	3.15632e-09	1.75269e-08
gene_232123	-0.122524	-4.72758	-1.47359	-3.97617	-3.74913	4.42332	11.0635	3.16426e-09	1.75494e-08
gene_469889	0.719608	-6.39815	-1.41793	-6.32787	-2.33575	5.60852	11.0593	3.18813e-09	1.76487e-08
gene_219388	-0.590098	4.88748	4.02408	3.93709	0.315183	6.46321	10.855	3.19342e-09	1.76487e-08
gene_267946	-3.21561	2.12556	0.464267	-3.21561	-3.21561	4.30863	11.2681	3.19391e-09	1.76487e-08
gene_93816	-8.66807	-8.66807	-8.66807	-8.66807	-0.0237807	7.61783	11.4792	3.23359e-09	1.78461e-08
gene_218254	3.71647	5.51914	6.29456	4.48059	3.64409	8.30267	10.8448	3.25399e-09	1.79368e-08
gene_141774	-7.14972	3.37592	-4.5224	-4.93348	0.674748	7.9282	10.8833	3.31552e-09	1.82536e-08
gene_188744	-7.23947	3.375	1.07795	-6.7296	-3.58178	8.00389	10.8677	3.41196e-09	1.87616e-08
gene_399539	-4.63722	-3.58584	-1.45315	-3.60591	-6.24726	5.55808	10.8142	3.44375e-09	1.89134e-08
gene_469888	2.07481	-5.58177	-1.51395	-5.58177	-1.49502	5.21066	11.0663	3.60732e-09	1.97876e-08
gene_218261	2.96007	4.96971	5.80314	4.4272	3.53969	6.43466	10.7863	3.6263e-09	1.98675e-08
gene_91061	0.596023	-1.85864	2.17736	-3.55597	-2.18626	4.3735	10.8363	3.66231e-09	2.00405e-08
gene_267982	-1.3885	2.26025	-0.199313	-4.66612	-3.96675	5.11246	10.8294	3.7087e-09	2.02698e-08
gene_363660	1.55965	2.0912	3.61184	-2.35602	0.95194	4.45967	10.8127	3.82461e-09	2.08779e-08
gene_218267	3.33339	5.02372	5.65622	2.76301	2.86123	6.61834	10.7496	3.88164e-09	2.11636e-08
gene_267784	-2.84798	-6.04584	-1.18945	-6.04584	2.49946	6.38974	11.0232	3.89182e-09	2.11935e-08
gene_398984	-5.45547	-6.60238	-1.74852	-4.38581	-4.55768	6.19637	10.7413	3.94224e-09	2.14422e-08
gene_403105	2.55621	-2.94316	0.112226	-5.52174	-3.04207	5.34757	10.7817	4.04823e-09	2.19921e-08
gene_344521	-4.35421	-2.31069	-0.800692	-4.35421	2.66521	5.18283	10.827	4.09992e-09	2.22461e-08
gene_219152	-3.93182	3.43813	-0.822998	-3.93182	1.23634	5.22594	10.8183	4.16517e-09	2.2573e-08
gene_402777	-1.61557	-3.44301	0.56988	-3.44301	2.52843	4.55873	10.9793	4.2057e-09	2.27653e-08
gene_219081	-6.03761	3.92974	-1.11768	-4.2538	0.372409	7.22224	10.7421	4.29729e-09	2.32332e-08
gene_393709	-0.018037	-6.21317	-4.59041	-6.21317	-1.14216	5.42481	10.9614	4.34055e-09	2.3439e-08
gene_399565	-4.84293	-6.07548	-2.29271	-3.86645	-7.31001	8.79749	10.6875	4.35532e-09	2.34643e-08
gene_90803	-2.03618	0.864967	2.99582	-2.03618	1.46754	4.09509	10.7937	4.35565e-09	2.34643e-08
gene_46714	-2.63788	-7.79584	-7.17885	-7.79584	0.0889411	6.84411	10.951	4.42088e-09	2.37873e-08
gene_219088	-4.81561	3.08418	-1.78679	-4.81561	-0.267969	5.54567	10.7831	4.4407e-09	2.38477e-08
gene_464356	-1.39959	-2.05437	-1.22422	3.71738	-0.295313	4.77496	10.6768	4.44269e-09	2.38477e-08
gene_233895	-4.29532	-7.29632	-4.24391	-7.29632	-1.33415	6.17506	10.9355	4.54342e-09	2.43594e-08
gene_219120	-3.65776	2.92188	-2.04059	-3.65776	0.0687434	4.72376	10.747	4.74237e-09	2.53959e-08
gene_344332	-2.64777	-3.60125	-3.53133	-5.42385	-2.80417	4.73061	10.6849	4.83613e-09	2.58673e-08
gene_402179	-3.51737	2.69625	3.69725	-3.51737	2.40031	5.4328	10.7279	4.9101e-09	2.62318e-08
gene_468550	3.00975	3.34951	-0.0372486	0.371989	3.90842	4.88932	10.6207	4.93087e-09	2.63116e-08
gene_234104	-2.75761	-11.6207	-8.00547	-11.6207	-0.577634	10.3886	10.8813	5.00085e-09	2.66535e-08
gene_468276	2.96289	-3.69636	-2.12324	3.12344	1.84426	4.86252	10.8009	5.06085e-09	2.6913e-08
gene_219368	-1.398	4.50419	3.65925	3.26163	-1.45832	7.45276	10.6066	5.06148e-09	2.6913e-08
gene_267879	-4.08269	2.89575	4.26382	-4.08269	1.2775	5.9923	10.7087	5.08518e-09	2.70072e-08
gene_393730	-2.70118	-6.09332	-4.62379	-6.09332	-0.671298	5.32853	10.8691	5.10934e-09	2.71036e-08
gene_267708	-5.68771	2.73333	-1.12047	-5.68771	-1.80786	6.05634	10.6936	5.22727e-09	2.76966e-08
gene_218264	2.19408	5.51704	6.08665	3.90863	4.11468	8.61938	10.5871	5.24878e-09	2.77779e-08
gene_141745	-1.81471	4.16568	-0.620099	-0.105417	3.78451	6.04197	10.5736	5.38189e-09	2.84489e-08
gene_218277	1.80721	4.8212	5.71766	3.25961	2.74958	6.88915	10.5588	5.53162e-09	2.91904e-08
gene_218259	2.97936	5.51979	5.83102	3.88964	3.27969	8.08262	10.5581	5.53933e-09	2.91904e-08
gene_34247	1.67667	-1.59795	-5.76951	-7.862	-4.69815	6.9152	10.6109	5.54159e-09	2.91904e-08
gene_464444	-2.93072	1.84571	-2.65351	3.98738	1.21879	4.55324	10.5915	5.67105e-09	2.98356e-08
gene_141877	-6.22045	2.77032	-6.22045	-5.47648	-0.0384373	6.63355	10.7543	5.67731e-09	2.98356e-08
gene_234092	1.48934	-3.07849	1.24254	-5.58288	3.73764	6.95427	10.5849	5.8137e-09	3.05169e-08
gene_218842	5.67242	0.0552341	-1.70227	0.271742	-1.72132	11.9459	10.5287	5.8508e-09	3.06759e-08
gene_267937	-5.80053	0.806501	-0.838619	-5.80053	-4.69426	5.39693	10.631	5.85892e-09	3.06828e-08
gene_469901	1.05619	-4.80682	-2.55279	-4.73417	-1.39794	4.56405	10.7058	6.00323e-09	3.1402e-08
gene_362434	-3.45278	-6.27963	0.0899104	1.62086	-4.82099	5.74697	10.7027	6.03693e-09	3.15418e-08
gene_469844	-2.7394	-5.30624	-3.14703	-3.01536	-3.76356	5.21393	10.5108	6.04894e-09	3.15679e-08
gene_141780	-3.97166	3.6318	-4.89226	-4.55412	0.710239	8.78468	10.5032	6.13451e-09	3.19775e-08
gene_393963	2.08505	-7.08387	0.404556	-7.08387	-3.51346	6.5129	10.7613	6.18395e-09	3.2198e-08
gene_86595	1.11723	-5.89269	2.52856	3.35102	-1.4478	6.47434	10.6885	6.19268e-09	3.22062e-08
gene_267704	-4.43922	2.736	-2.30563	-6.23582	-1.9414	6.51332	10.5462	6.24398e-09	3.24356e-08
gene_365255	0.212121	-5.15108	0.161077	-5.15108	1.61082	5.36112	10.7446	6.37032e-09	3.30538e-08
gene_219123	-3.82635	3.62026	0.584335	-3.82635	1.14459	5.24907	10.5769	6.46734e-09	3.35187e-08
gene_219056	-3.19486	3.94394	0.898714	-2.33103	1.20433	4.98073	10.5168	6.50877e-09	3.36947e-08
gene_398301	-4.3401	-1.29399	1.12132	-4.3401	-4.3401	4.46995	10.8546	6.5231e-09	3.37301e-08
gene_359281	-1.75889	-9.55797	-9.55797	-9.55797	0.922928	8.80657	10.9531	6.62883e-09	3.4204e-08
gene_141873	-6.04588	3.02639	-3.19205	-6.04588	0.228532	6.65341	10.5633	6.62991e-09	3.4204e-08
gene_233879	-5.1931	-5.1931	-5.1931	-5.1931	-0.974554	4.699	11.0435	6.68032e-09	3.44247e-08
gene_92215	-3.55607	-5.37974	-3.46288	-3.78515	-3.22501	4.69054	10.6448	6.6983e-09	3.44779e-08
gene_469845	-3.48702	-6.64134	-3.2387	-2.41873	-3.45768	6.26144	10.4475	6.80576e-09	3.49911e-08
gene_399571	-7.01373	-7.01373	-1.89913	-3.19795	-4.53122	5.8445	10.6942	6.8512e-09	3.51846e-08
gene_34169	-2.84763	1.2184	0.504747	-4.08156	-4.08156	4.49774	10.7481	6.90072e-09	3.53986e-08
gene_101563	-0.319796	-7.56363	3.45814	-7.56363	2.7762	8.72415	10.6912	7.00272e-09	3.58646e-08
gene_219431	4.01297	2.76492	-4.95109	-1.43607	-2.31417	7.22986	10.4318	7.00747e-09	3.58646e-08
gene_233851	-1.52607	-6.24831	-2.74274	-6.24831	-3.06947	5.30757	10.6761	7.19268e-09	3.67707e-08
gene_267955	-5.79311	1.22576	-0.0932095	-5.79311	-5.11935	5.56571	10.5107	7.29998e-09	3.72566e-08
gene_469847	-3.81399	-5.46549	-3.29823	-2.12065	-3.50298	5.3347	10.4095	7.30425e-09	3.72566e-08
gene_267717	-4.89817	2.02967	-1.01147	-4.89817	-3.2797	5.12899	10.5043	7.38498e-09	3.76258e-08
gene_369494	1.50477	-5.01481	-3.34392	-4.69558	-0.486066	4.79397	10.5829	7.48659e-09	3.81005e-08
gene_218815	5.97841	0.479674	0.921293	0.938036	-2.0203	10.142	10.3838	7.66235e-09	3.8951e-08
gene_402454	-4.0476	0.028618	2.6614	-4.0476	-1.7054	4.78425	10.4811	7.70529e-09	3.91178e-08
gene_219093	-5.96801	2.43853	-3.41178	-5.96801	-1.35116	6.11144	10.4806	7.71251e-09	3.91178e-08
gene_401089	-2.33198	2.53047	2.73973	-2.33198	2.04198	4.36638	10.4786	7.7414e-09	3.92202e-08
gene_233904	-1.77326	-6.15235	-3.45191	-2.5136	-4.67608	5.2086	10.5637	7.75065e-09	3.9223e-08
gene_89721	-3.7908	-1.14032	-3.07047	-4.9056	-3.93932	4.50638	10.4224	7.84513e-09	3.96566e-08
gene_401877	-0.225569	-5.33377	0.0638711	-5.33377	-3.29919	4.88452	10.6262	7.85951e-09	3.96848e-08
gene_340721	-1.3643	-2.65487	2.81742	-4.28636	2.65465	5.46553	10.4176	7.91567e-09	3.99237e-08
gene_76930	-2.05667	-3.96989	-1.84398	-5.68167	-3.90881	4.9201	10.4136	7.9743e-09	4.01744e-08
gene_141806	-6.05942	2.37511	-4.97883	-6.05942	0.554627	6.36789	10.4581	8.03582e-09	4.04392e-08
gene_34220	1.76352	-2.54635	-6.716	-8.37109	-4.39846	8.07699	10.3539	8.10271e-09	4.07304e-08
gene_218244	1.4907	5.6796	5.30278	3.64161	2.77741	7.93293	10.3474	8.2008e-09	4.11775e-08
gene_393834	-1.59622	-3.24543	1.88231	-3.24543	-0.919581	4.15542	10.5992	8.24707e-09	4.13638e-08
gene_35752	-1.11092	-4.77906	-1.92591	-4.77906	-1.97288	4.44404	10.5979	8.26473e-09	4.14063e-08
gene_141768	-0.119929	2.50997	-0.43821	-3.28071	3.52192	5.14938	10.3869	8.37735e-09	4.19239e-08
gene_362478	-0.340152	-4.60811	1.53457	-4.24971	-2.1692	4.7185	10.5092	8.54924e-09	4.27367e-08
gene_348192	-3.04419	-4.44358	-2.63313	-6.13207	-2.26532	5.22705	10.3658	8.71001e-09	4.34922e-08
gene_253781	-0.43394	-3.7255	0.0163926	-9.43126	-0.347545	13.8209	10.2858	8.95258e-09	4.4654e-08
gene_402839	-7.60059	-7.60059	-0.995551	-4.97141	-4.16441	6.41116	10.5427	8.97177e-09	4.47003e-08
gene_83415	-4.81588	-2.47653	-1.52985	-7.90272	3.10364	8.49708	10.3331	9.25339e-09	4.60525e-08
gene_479423	-10.0187	-7.47246	0.05459	-10.0187	-0.45771	9.089	10.3753	9.35273e-09	4.64887e-08
gene_393667	-0.552384	-4.13777	2.4708	-4.13777	1.63753	5.02466	10.5279	9.36166e-09	4.64887e-08
gene_267695	-4.27025	2.74091	-0.393604	-4.27025	-1.35161	5.00762	10.3712	9.42335e-09	4.67436e-08
gene_386579	0.0963039	-3.16287	-3.07433	3.46753	-2.05329	5.89976	10.2666	9.53705e-09	4.72556e-08
gene_250488	-5.76848	-5.12313	-0.29586	-5.76848	-1.62937	5.14649	10.3546	9.71353e-09	4.80772e-08
gene_362446	4.31074	-3.40938	1.4387	3.39687	1.96783	5.05746	10.4293	9.87464e-09	4.8821e-08
gene_399002	-4.29659	-7.20555	-1.22026	-3.26796	-6.13341	7.63441	10.2401	1.00193e-08	4.94818e-08
gene_92217	-2.73722	-5.64359	-3.45677	-3.82758	-4.91953	6.43114	10.2351	1.01137e-08	4.98868e-08
gene_359263	-1.47717	-7.86149	-7.86149	-7.86149	1.11951	7.25863	10.7048	1.01234e-08	4.98868e-08
gene_338880	1.96095	-1.74044	0.844182	4.44065	1.09803	4.69018	10.2084	1.06323e-08	5.23375e-08
gene_369969	-0.187015	-6.15009	-0.236918	-5.15738	0.513154	7.25143	10.1918	1.06775e-08	5.25028e-08
gene_219062	-5.34529	3.13029	-1.6215	-5.34529	0.00601834	6.05652	10.2967	1.08016e-08	5.30549e-08
gene_412477	3.44744	-4.14975	1.53822	-4.14975	1.47027	5.08165	10.4331	1.10836e-08	5.43809e-08
gene_469898	0.458519	-4.36465	-2.6665	-4.36465	-1.06365	4.32421	10.4316	1.11146e-08	5.44736e-08
gene_399003	-2.77405	-4.50812	-1.63415	-4.00761	-7.62148	6.38631	10.4001	1.12185e-08	5.49233e-08
gene_344518	-3.09971	-1.17516	-3.23349	-2.49847	2.36876	5.19236	10.1659	1.15106e-08	5.6292e-08
gene_362447	4.17619	-3.13794	0.260682	2.31246	2.11699	4.72369	10.3437	1.15247e-08	5.62997e-08
gene_467674	-1.28749	-3.20549	-0.391336	-6.59478	1.96327	6.61412	10.2018	1.1691e-08	5.70506e-08
gene_299888	0.550985	-5.20588	3.87294	0.522326	0.985463	8.5206	10.1544	1.17619e-08	5.73074e-08
gene_218835	5.05585	-0.166485	-2.17716	-0.663931	-0.548138	7.00003	10.154	1.17691e-08	5.73074e-08
gene_141838	-5.57833	-3.40286	-4.8968	-5.57833	0.282156	5.12597	10.2231	1.23656e-08	6.01474e-08
gene_267973	-4.42781	0.387398	-2.13291	-4.42781	-4.42781	4.43013	10.4818	1.2482e-08	6.06481e-08
gene_218846	5.57742	0.0200579	-1.60466	0.267216	-0.642523	9.58803	10.1142	1.26812e-08	6.15496e-08
gene_267706	-4.14407	2.69886	-0.273718	-4.14407	-1.14086	4.92998	10.2058	1.27643e-08	6.18861e-08
gene_469924	1.22539	-5.04092	-2.75683	-4.83789	-0.946983	4.74424	10.2712	1.31392e-08	6.36268e-08
gene_362336	0.891828	-0.638031	2.68187	-3.69887	2.44839	5.0373	10.1428	1.31623e-08	6.36268e-08
gene_401619	1.5575	4.50705	2.90572	1.19112	1.90543	4.8633	10.0941	1.31656e-08	6.36268e-08
gene_233849	-1.26655	-6.40446	-4.07878	-6.40446	-1.3294	5.49859	10.3315	1.3288e-08	6.41494e-08
gene_403157	3.26371	-2.91267	-0.169942	-5.91682	-2.87441	6.43417	10.0869	1.3344e-08	6.43511e-08
gene_394091	-3.83601	-7.24851	-3.95626	2.22737	-3.01644	6.5262	10.2604	1.33983e-08	6.45439e-08
gene_267763	-3.85478	-1.73579	-1.46287	-4.93831	2.61336	5.55849	10.0897	1.45239e-08	6.98912e-08
gene_233971	-3.55549	-5.54632	-4.08899	-5.54632	-1.16648	4.89776	10.2808	1.45473e-08	6.99296e-08
gene_141820	-4.39314	1.78553	-4.39314	-4.39314	-0.878357	4.73945	10.2959	1.46124e-08	7.01675e-08
gene_423800	-2.2195	-6.64109	-2.85524	-6.57088	-1.25859	5.68009	10.2067	1.47668e-08	7.08336e-08
gene_422174	-5.71145	-3.58043	-3.44627	-5.71145	-2.54009	4.94319	10.1127	1.51483e-08	7.25864e-08
gene_372071	-4.43344	0.334867	2.94138	-4.43344	3.29975	5.92727	10.107	1.53066e-08	7.32668e-08
gene_35685	0.497407	-4.15457	-1.38264	-4.93126	-2.29436	4.59057	10.0583	1.53968e-08	7.35913e-08
gene_93024	0.31883	-3.14774	2.8774	-3.14774	1.52336	4.51517	10.2487	1.5407e-08	7.35913e-08
gene_86531	-1.74097	-6.65863	-1.02223	-5.06613	-4.84462	5.67945	10.1721	1.57229e-08	7.50206e-08
gene_99433	0.867073	-7.46039	0.0212382	-5.08885	-0.62815	6.76531	10.1376	1.63117e-08	7.77477e-08
gene_219095	-4.88669	2.07442	-3.64171	-4.88669	-1.26228	5.09111	10.0527	1.69154e-08	8.054e-08
gene_464447	0.149041	1.27099	-2.48038	4.24198	2.42477	4.94195	9.95656	1.70382e-08	8.10393e-08
gene_267986	-5.16297	0.825658	-0.284834	-5.16297	-4.48686	4.99986	10.0462	1.71195e-08	8.13403e-08
gene_393865	-1.71661	-5.64825	-3.12348	-5.64825	-1.71299	4.94451	10.1845	1.72834e-08	8.20327e-08
gene_393912	-2.61362	-7.18963	-4.4739	-7.18963	-0.469732	6.23001	10.1742	1.7606e-08	8.34756e-08
gene_212473	-6.59951	2.88511	-3.36769	-6.59951	-0.0144172	7.0471	10.0295	1.76556e-08	8.36191e-08
gene_85509	5.05122	0.351945	-2.0105	0.833993	0.79736	6.38655	9.93705	1.76733e-08	8.36191e-08
gene_68211	-0.946343	-2.20915	-1.51978	-6.8293	-6.8293	5.8352	10.1802	1.8837e-08	8.90316e-08
gene_34156	-3.83065	1.29926	0.43391	-3.83065	-3.83065	4.37336	10.2445	1.89117e-08	8.9291e-08
gene_393841	-1.17001	-4.10154	2.077	-4.10154	-0.432424	4.66371	10.1274	1.91474e-08	9.03092e-08
gene_393743	-0.338922	-6.21095	-2.07206	-6.21095	-2.5234	5.35942	10.1238	1.9272e-08	9.07901e-08
gene_267991	-0.77105	3.06807	0.300014	-3.80851	-1.1075	4.91919	9.93704	1.92896e-08	9.07901e-08
gene_212684	-7.35328	3.92756	-1.72286	-3.14804	-0.628377	8.43811	9.92349	1.95605e-08	9.19688e-08
gene_92486	-1.43949	-4.33457	-2.57063	-6.60279	-3.96441	5.57212	9.91414	2.01292e-08	9.45442e-08
gene_212521	0.634545	0.619498	-5.96971	-5.96971	-3.18031	5.50367	10.0531	2.03432e-08	9.54501e-08
gene_252621	-1.15089	-8.53181	-8.53181	-8.53181	0.153502	7.57529	10.2901	2.06372e-08	9.6729e-08
gene_219089	-0.795379	3.56053	-1.23384	-5.07741	0.171726	6.08323	9.89656	2.07987e-08	9.73848e-08
gene_267809	-10.1456	-5.41869	-2.98889	-8.41623	-3.59735	8.69999	9.87959	2.12282e-08	9.92923e-08
gene_218825	5.43727	0.474595	0.692182	0.813167	-2.86268	9.95479	9.83062	2.15838e-08	1.00851e-07
gene_403350	-1.52321	2.13298	0.220279	-3.31701	-3.91798	4.79847	9.82169	2.19493e-08	1.02453e-07
gene_83410	-5.46227	-1.14979	-1.32046	-6.55834	3.15869	7.28479	9.83891	2.31563e-08	1.07975e-07
gene_386634	-4.05311	-2.98664	-4.77058	-6.16241	-5.3482	6.88678	9.7847	2.35306e-08	1.09607e-07
gene_267673	-6.1457	0.528108	-4.11238	-6.1457	-3.4259	5.49835	9.87102	2.36515e-08	1.10056e-07
gene_403114	3.43817	-2.30779	-0.0743216	-4.64963	-2.42839	5.49823	9.77915	2.37772e-08	1.10527e-07
gene_267764	-6.49662	-2.12672	-0.468138	-6.49662	-4.74693	5.61453	9.86312	2.39993e-08	1.11445e-07
gene_401509	-1.69655	-6.62733	2.98778	-1.96698	-0.362276	6.94044	9.91681	2.49961e-08	1.15954e-07
gene_219101	-3.95471	2.84969	-0.859	-3.95471	-0.604859	4.82283	9.83214	2.54134e-08	1.17769e-07
gene_401612	-0.638766	5.05025	3.0451	1.08618	2.24478	6.50011	9.73769	2.57062e-08	1.19003e-07
gene_267672	-6.50632	0.22001	-4.46282	-6.50632	-3.583	5.69917	9.80797	2.65745e-08	1.22897e-07
gene_233885	-3.67606	-5.05884	-2.83962	-6.78813	-1.92261	5.74451	9.74081	2.78042e-08	1.28452e-07
gene_218536	-5.8668	3.07096	-3.61595	4.84084	-1.14971	11.1985	9.69205	2.8013e-08	1.29204e-07
gene_267707	-4.13535	2.09546	-0.286525	-4.13535	-2.19641	4.68872	9.77925	2.80244e-08	1.29204e-07
gene_469892	0.80464	-5.41583	-1.70227	-5.41583	-1.06081	4.96788	9.91457	2.80647e-08	1.29258e-07
gene_402047	-0.810761	-1.60239	1.16262	-5.15708	-5.15708	4.96197	9.95257	2.82563e-08	1.30008e-07
gene_469912	0.852207	-5.23626	-1.31707	-5.23626	-1.79659	4.82823	9.90772	2.84132e-08	1.30571e-07
gene_267958	1.19263	2.64978	-1.25979	-6.68939	-2.50676	6.95663	9.7287	2.84401e-08	1.30571e-07
gene_364995	4.2087	3.39339	1.60865	0.616097	4.72912	6.40351	9.68354	2.84655e-08	1.30571e-07
gene_218756	6.14633	2.52338	2.59579	0.925776	0.278218	7.37753	9.66108	2.96959e-08	1.36076e-07
gene_233924	-2.53892	-5.09925	-6.18195	-3.68642	-2.41452	6.21942	9.65921	2.98009e-08	1.36419e-07
gene_83463	-2.91314	-2.06577	-1.22591	-6.84681	3.17298	7.54806	9.70237	2.98725e-08	1.36608e-07
gene_267691	-4.64825	1.75458	-2.67948	-4.64825	-1.98527	4.86391	9.7398	3.01467e-08	1.37722e-07
gene_141835	-3.46073	2.65559	-2.94989	-5.01179	0.334616	5.6027	9.69287	3.04074e-08	1.38772e-07
gene_90155	-1.55228	-2.09434	-0.228298	-3.71883	-2.95338	4.04975	9.6914	3.04908e-08	1.39012e-07
gene_218235	2.30314	4.88555	5.69798	3.35414	2.96467	7.6703	9.64457	3.06347e-08	1.39527e-07
gene_267956	-4.75964	1.69931	0.251572	-4.40374	-4.08362	5.01857	9.68146	3.073e-08	1.3982e-07
gene_92216	-2.12805	-7.02108	-3.49263	-3.78249	-3.54851	6.56242	9.63732	3.10558e-08	1.4116e-07
gene_393911	-2.38807	-7.30215	-4.00837	-7.30215	-0.39963	6.34605	9.8569	3.11364e-08	1.41384e-07
gene_141870	-4.41066	3.49506	-2.89369	1.04067	0.796213	5.63941	9.67326	3.12049e-08	1.41552e-07
gene_18861	-2.88735	-8.02627	-2.19587	-8.02627	-3.35057	6.73749	9.85359	3.13228e-08	1.41944e-07
gene_212567	-7.91008	3.69704	-1.95587	-4.49509	-1.01674	8.7875	9.66238	3.1846e-08	1.4417e-07
gene_141695	-4.07649	2.73248	-1.81174	-4.07649	2.2079	5.25365	9.709	3.19159e-08	1.44342e-07
gene_468251	-0.753349	-4.02884	-2.22023	0.735647	-3.26389	4.16282	9.77543	3.2343e-08	1.46127e-07
gene_219430	3.78611	2.49728	-4.77208	-2.37466	-0.819278	5.61996	9.73895	3.24489e-08	1.46459e-07
gene_362461	-4.86912	-8.22686	-3.26906	-2.25588	-3.542	6.91692	9.76835	3.27634e-08	1.4773e-07
gene_479425	-5.58679	-8.85387	-2.35673	-8.85387	-0.0246112	7.83724	9.81542	3.35536e-08	1.51142e-07
gene_469842	-2.19301	-6.12332	-3.30854	-2.35894	-3.15954	5.85251	9.58913	3.40102e-08	1.53046e-07
gene_92214	-3.78654	-6.41667	-3.26348	-4.04374	-2.98496	5.38801	9.73253	3.49769e-08	1.57239e-07
gene_188587	-2.67052	3.03394	1.61321	-5.87102	-3.34282	6.59859	9.6105	3.54667e-08	1.59282e-07
gene_469227	-0.257195	-6.67366	-2.79272	3.24409	-1.11115	6.49578	9.72081	3.57337e-08	1.60322e-07
gene_398999	-3.6479	-5.50955	-0.140214	-2.6793	-6.11696	6.49544	9.5608	3.58771e-08	1.60682e-07
gene_267987	-4.55463	1.10455	-0.216913	-4.55463	-4.55463	4.69513	9.88081	3.58854e-08	1.60682e-07
gene_267664	-6.38276	0.446829	-4.34129	-6.38276	-3.51345	5.65689	9.64302	3.60666e-08	1.61334e-07
gene_400305	0.303959	-5.5367	-2.62728	3.43245	-1.25529	7.39586	9.55288	3.64169e-08	1.62739e-07
gene_141898	-5.75731	3.48601	-2.34372	-3.30193	0.717194	6.71373	9.58458	3.68376e-08	1.64456e-07
gene_469212	-2.64678	-3.59105	0.628973	-6.58248	-5.64546	6.46453	9.54519	3.69496e-08	1.64793e-07
gene_188594	-1.63929	3.26955	0.263385	-7.87302	-5.02482	9.60847	9.53619	3.75828e-08	1.67451e-07
gene_400303	1.26946	-3.8779	-2.20049	3.61592	-1.46181	6.39163	9.53183	3.7893e-08	1.68667e-07
gene_232122	3.30189	-3.67068	-0.887271	-0.209801	1.30202	4.60034	9.6874	3.79829e-08	1.689e-07
gene_209487	-7.99658	-7.99658	-1.00785	-7.99658	-2.8697	6.81234	9.80196	3.81275e-08	1.69376e-07
gene_403123	4.42005	-0.936945	-0.0916955	-4.78994	-2.00642	7.43689	9.52074	3.8695e-08	1.71728e-07
gene_91092	0.179435	-2.49219	0.192198	-4.60123	-4.07776	4.5262	9.55872	3.90739e-08	1.73239e-07
gene_267884	-5.17798	0.935947	4.70908	-0.598122	2.69024	7.13956	9.55208	3.91489e-08	1.73401e-07
gene_469890	0.810504	-5.32026	-2.20211	-5.32026	-0.970874	4.90229	9.72825	3.92696e-08	1.73765e-07
gene_394053	2.54489	-7.02426	0.013355	3.28588	-1.67877	7.13684	9.66226	3.97685e-08	1.758e-07
gene_403540	3.82167	-1.43424	0.194384	-6.12475	-1.53483	6.51632	9.50513	3.98526e-08	1.75999e-07
gene_219091	-5.26444	2.67389	-2.14718	-5.26444	-0.649807	5.68462	9.58657	4.00479e-08	1.76689e-07
gene_362299	2.86572	-2.9256	2.43745	3.265	-0.799777	5.62144	9.49338	4.07466e-08	1.79487e-07
gene_219070	-5.63068	2.95643	-0.964763	-5.63068	-0.820933	6.15351	9.57705	4.07618e-08	1.79487e-07
gene_403357	0.70237	1.82344	0.179408	-3.97947	-3.97947	4.58492	9.73702	4.15498e-08	1.82779e-07
gene_468014	3.50168	-3.03181	2.43186	0.880322	-2.04579	5.53962	9.47938	4.18388e-08	1.83753e-07
gene_76830	-2.35956	-6.41218	-3.53597	-6.41218	-0.75333	5.57246	9.69298	4.18528e-08	1.83753e-07
gene_394243	0.859833	-6.61808	-4.39041	-3.64738	0.00169515	5.9595	9.63161	4.20616e-08	1.8449e-07
gene_212341	-5.22121	1.91281	-5.22121	-5.03102	-0.652082	5.3592	9.64482	4.21289e-08	1.84606e-07
gene_92213	-3.04591	-4.81218	-2.64105	-3.83154	-5.04208	6.17572	9.47083	4.25196e-08	1.86137e-07
gene_466984	3.11973	-1.27918	0.723495	-3.13181	0.00943748	4.23052	9.51197	4.26467e-08	1.86512e-07
gene_212475	-6.85603	3.36789	-2.9597	-4.57182	0.954293	7.68732	9.50276	4.294e-08	1.87555e-07
gene_236026	-0.871172	-2.54039	-5.98168	1.36875	-6.33544	7.19804	9.46528	4.29682e-08	1.87555e-07
gene_92212	0.559353	-3.361	-0.325768	2.66203	-5.2437	7.00426	9.46106	4.33121e-08	1.88873e-07
gene_393727	-2.78286	-7.01212	-4.98225	-4.02008	-1.63695	5.93894	9.61005	4.37538e-08	1.90614e-07
gene_469891	0.144621	-5.86761	-2.28428	-5.86761	-1.62347	5.18966	9.66369	4.4129e-08	1.92064e-07
gene_403372	-1.45408	2.43316	0.697985	-1.09608	-3.59942	4.56219	9.62929	4.5086e-08	1.96039e-07
gene_397286	-0.00634537	-4.33241	1.52876	-2.47809	-3.31648	4.54999	9.59233	4.51956e-08	1.96327e-07
gene_233868	-2.15581	-3.68109	-5.74435	-6.36916	-1.28541	5.46366	9.47828	4.54243e-08	1.9713e-07
gene_469218	-5.98172	-5.98172	-2.43109	-5.98172	-1.32811	5.17752	9.69791	4.59151e-08	1.99069e-07
gene_469893	0.832197	-4.45286	-2.4089	-4.3119	-1.37768	4.3624	9.58199	4.60593e-08	1.99502e-07
gene_468012	2.83195	-0.704257	2.32297	1.15713	-3.93423	4.80949	9.61211	4.65158e-08	2.01286e-07
gene_469294	-0.111511	-4.32939	-1.21112	-4.32939	-0.213743	4.382	9.62945	4.69478e-08	2.0296e-07
gene_239239	-4.13059	-4.27332	-4.54488	-6.81092	-1.3726	5.79585	9.45927	4.70722e-08	2.03303e-07
gene_267670	-5.17612	0.809647	-3.20107	-5.17612	-3.13934	4.91811	9.49661	4.73293e-08	2.04218e-07
gene_86671	-4.01694	-5.10183	2.64887	-1.59994	-0.416448	5.4698	9.56159	4.78124e-08	2.06105e-07
gene_219065	-5.01221	2.86469	-0.422879	-5.01221	-0.951497	5.61295	9.48449	4.84073e-08	2.08471e-07
gene_79180	-0.553891	-6.22024	-5.34654	-5.79941	-3.77816	6.86886	9.39908	4.86958e-08	2.09513e-07
gene_219090	-7.40661	2.56812	-2.01054	-7.40661	-1.37069	7.51592	9.46337	5.03455e-08	2.16404e-07
gene_89628	-6.3652	-3.1465	-1.99594	-6.3652	-3.3545	5.41332	9.45653	5.09898e-08	2.18827e-07
gene_267660	-3.87608	2.69109	-0.0179608	-3.61122	-1.15412	4.78627	9.41068	5.1037e-08	2.18827e-07
gene_340099	-0.819548	-5.20308	-2.14392	3.65248	1.02533	5.68319	9.52577	5.10548e-08	2.18827e-07
gene_468016	2.24088	-3.4663	2.79136	0.910809	-1.29233	4.58464	9.52344	5.12735e-08	2.19556e-07
gene_469315	2.39278	-4.67789	-2.1423	-3.58223	-0.273531	4.7602	9.50991	5.256e-08	2.24851e-07
gene_239223	-1.81588	-4.17334	-3.9117	-5.76531	-1.35062	5.04066	9.39493	5.31067e-08	2.26974e-07
gene_362439	-0.246761	-3.14226	3.00159	2.88133	1.69734	4.70021	9.50069	5.34561e-08	2.28251e-07
gene_267728	-4.97156	0.232687	-3.02344	-4.97156	-3.40336	4.69987	9.41385	5.52035e-08	2.35284e-07
gene_99573	2.38933	-5.81762	-0.913646	-3.04827	-0.924959	5.51207	9.48311	5.52074e-08	2.35284e-07
gene_401597	-2.13269	-7.42902	-1.12049	2.43042	-0.225631	9.64415	9.32389	5.56796e-08	2.37072e-07
gene_469899	0.806446	-5.099	-2.16887	-5.02693	-1.05842	4.75909	9.47737	5.5791e-08	2.37322e-07
gene_100115	1.77146	-4.92813	-0.515155	3.95418	1.09665	5.69676	9.47044	5.65045e-08	2.40131e-07
gene_470177	-2.23096	-3.8424	-0.49042	-6.50386	-2.20783	5.66581	9.35	5.77781e-08	2.45312e-07
gene_469908	0.31568	-6.54692	-1.94429	-6.47677	-1.19346	5.74956	9.45601	5.80203e-08	2.46109e-07
gene_79118	-0.341886	2.94506	-5.49478	3.60841	-2.55532	9.81219	9.29429	5.93783e-08	2.51632e-07
gene_188752	-6.49911	2.95	0.422774	-7.66274	-3.97784	9.02255	9.28772	6.01223e-08	2.54546e-07
gene_141809	-7.43687	1.74474	-7.43687	-7.43687	-0.441384	7.19439	9.50715	6.02069e-08	2.54665e-07
gene_47571	0.980327	-2.39465	-2.68573	3.1526	-2.63787	5.45005	9.26468	6.28048e-08	2.65405e-07
gene_400297	-0.399643	-7.2733	-1.89049	-7.2733	-2.38946	6.20496	9.46125	6.36757e-08	2.68833e-07
gene_399008	-2.54504	-5.6122	-0.424808	-3.38214	-5.6357	6.32323	9.25236	6.42883e-08	2.71166e-07
gene_393909	-2.52825	-4.36295	0.771149	1.88746	-3.21236	4.59202	9.39464	6.49385e-08	2.73652e-07
gene_399428	-1.21918	-1.6896	2.85114	-2.88954	0.411081	4.53512	9.24529	6.51554e-08	2.742e-07
gene_393703	-2.67412	-6.30462	-0.774763	-6.30462	-1.9244	5.48239	9.44829	6.51902e-08	2.742e-07
gene_340720	-4.56949	-1.92691	-3.30634	-6.3589	2.45547	6.61519	9.27784	6.61632e-08	2.78033e-07
gene_212338	-5.04231	2.48219	-1.81087	-5.04231	-0.912711	5.4622	9.30831	6.71918e-08	2.82093e-07
gene_398980	-3.25745	-3.65517	-1.02398	-4.61467	-6.61486	6.62548	9.21531	6.89658e-08	2.89271e-07
gene_86657	-1.10437	-8.57335	1.92193	-3.39159	-1.75898	8.14467	9.35964	6.92506e-08	2.90196e-07
gene_468560	0.719837	3.15973	-3.19035	-0.973164	2.66518	4.94574	9.32525	6.95794e-08	2.91303e-07
gene_16755	1.96256	3.178	-4.05028	0.998937	-0.684509	5.9075	9.20793	6.99371e-08	2.92529e-07
gene_49690	-4.82113	-3.40377	-1.09555	-5.08444	-6.02753	6.77055	9.19825	7.12341e-08	2.97678e-07
gene_267680	-6.17857	2.04638	-1.40747	-6.17857	-2.61424	6.11273	9.27122	7.20015e-08	3.00386e-07
gene_91080	0.340487	-1.77273	2.68946	-2.56723	-1.43901	4.72118	9.19249	7.20155e-08	3.00386e-07
gene_253782	-0.344495	-3.30421	0.232932	-9.54551	-0.405546	11.7223	9.17573	7.27194e-08	3.03042e-07
gene_252184	-1.26816	-3.43616	0.287161	-3.43616	1.54632	4.29069	9.38283	7.34192e-08	3.05676e-07
gene_76860	-0.136501	-5.05686	-0.493282	-5.05686	0.252148	4.89936	9.37978	7.38278e-08	3.07094e-07
gene_399529	-5.18029	-1.5449	0.663245	-4.19433	-5.18029	4.8753	9.39373	7.59648e-08	3.15691e-07
gene_469903	0.95395	-5.43405	-1.55139	-5.43405	-1.44202	4.97866	9.35454	7.72932e-08	3.20916e-07
gene_219122	-3.6736	3.63118	-0.491083	-6.75329	0.65816	7.75092	9.18959	7.81053e-08	3.2399e-07
gene_344331	-0.19117	-5.80631	-2.98565	-5.80631	-0.926229	5.14393	9.34476	7.86798e-08	3.26073e-07
gene_414488	0.902219	-4.35273	0.275919	-6.84521	2.99816	7.5373	9.18498	7.87857e-08	3.26212e-07
gene_49689	-1.38891	-4.18081	-1.51098	-4.78909	-6.11367	7.01423	9.14062	7.94643e-08	3.28468e-07
gene_86528	-2.63659	-4.40657	-0.469995	-6.96979	-4.2176	5.98899	9.18034	7.94764e-08	3.28468e-07
gene_267951	-1.5039	1.75262	0.3171	-6.17575	-4.73864	6.11379	9.17115	8.08629e-08	3.33893e-07
gene_16611	-6.82298	-5.01284	-2.82795	-3.92175	-3.34539	5.69886	9.16187	8.14933e-08	3.36188e-07
gene_47581	-0.973349	-4.33243	-0.77538	-6.13472	-3.65855	5.31481	9.15926	8.26924e-08	3.40823e-07
gene_403373	2.01411	1.41488	0.298728	-4.15464	-5.39249	5.54019	9.29048	8.35913e-08	3.44213e-07
gene_267658	-4.77509	0.974923	-4.77509	-4.77509	-1.59275	4.74359	9.32433	8.3834e-08	3.44897e-07
gene_260620	0.379837	-3.0235	-1.83986	-4.91042	1.2539	5.01457	9.14962	8.42078e-08	3.46119e-07
gene_464400	-2.40897	-3.26041	-1.87417	-4.62725	-1.56005	4.37506	9.14757	8.4533e-08	3.4714e-07
gene_405396	0.266756	-5.7723	-0.780027	0.674613	-1.07175	5.34069	9.22719	8.58746e-08	3.52328e-07
gene_79120	-2.33267	1.35671	-7.37248	-0.64395	-6.00891	9.04501	9.09302	8.69808e-08	3.56542e-07
gene_363622	-1.78779	1.61978	3.37409	-3.60212	0.89227	5.0327	9.12996	8.73825e-08	3.57863e-07
gene_401167	-1.1393	-0.977461	0.8745	-4.7669	-4.7669	4.69727	9.32206	8.76603e-08	3.58675e-07
gene_347119	0.472974	2.70797	0.388699	-2.90169	-0.201361	4.30822	9.12603	8.80312e-08	3.59867e-07
gene_218817	-6.5001	1.38956	-6.5001	-4.9059	-1.9477	6.09468	9.23161	8.97479e-08	3.66552e-07
gene_92224	-4.46074	-1.86259	-3.40633	-2.96635	-3.7535	4.27167	10.1514	9.13727e-08	3.7285e-07
gene_362302	2.80104	-0.983449	2.96953	4.27446	0.313803	5.959	9.06303	9.20798e-08	3.75396e-07
gene_330670	0.0802158	-4.42932	-4.42932	-4.42932	0.665034	4.53905	9.40142	9.69459e-08	3.94877e-07
gene_200956	-4.33864	-3.46266	-4.13864	-6.523	-1.65096	5.55899	9.07124	9.76041e-08	3.9689e-07
gene_423792	-1.10555	-5.23674	-1.66027	-1.57306	-1.48093	7.67627	9.02107	9.76162e-08	3.9689e-07
gene_219054	-3.62733	3.76927	0.878538	-1.70791	0.967365	5.17166	9.06481	9.78589e-08	3.97519e-07
gene_469803	-1.80922	-3.45596	-0.567216	-5.30139	-0.803693	4.89097	9.06313	9.81194e-08	3.98011e-07
gene_218853	5.33765	-0.149531	-1.47124	0.29616	-0.471902	9.83082	9.02941	9.81565e-08	3.98011e-07
gene_267974	-5.05979	2.98161	-0.20834	-5.05979	0.759246	5.86569	9.10472	9.82546e-08	3.9805e-07
gene_218813	5.05331	0.689287	-2.3299	0.350196	-0.726869	7.72503	9.02234	9.94839e-08	4.02668e-07
gene_219085	-4.17935	3.05048	0.157302	-4.17935	0.338149	5.1705	9.09486	1.00083e-07	4.04731e-07
gene_397553	-3.01741	-0.755441	2.69165	-3.01741	1.34917	4.38904	9.08921	1.01147e-07	4.08668e-07
gene_267831	-5.68582	-0.700059	1.12442	-3.36256	3.57495	6.87946	9.04606	1.01383e-07	4.09254e-07
gene_206870	-1.43524	1.28667	2.27148	-5.13948	-3.15558	5.55249	9.05053	1.01489e-07	4.09316e-07
gene_188505	-7.80037	2.90953	0.385619	-8.10776	-4.08859	9.60735	9.00923	1.01995e-07	4.10987e-07
gene_141808	-4.36188	2.41607	-1.90631	-4.36188	-0.00911231	5.00472	9.08131	1.02652e-07	4.13267e-07
gene_338885	0.284986	-3.82984	-2.36698	3.2316	-2.11976	5.84425	8.99125	1.05543e-07	4.24527e-07
gene_199445	2.69405	2.72371	-1.70819	-2.8705	-0.67936	4.81423	8.99028	1.05739e-07	4.24574e-07
gene_218920	0.948335	-4.97404	-4.01147	-6.3411	-1.40039	5.56779	9.02875	1.05743e-07	4.24574e-07
gene_402988	-5.93508	-5.93508	0.072829	-5.93508	-1.53923	5.2942	9.22301	1.07738e-07	4.32197e-07
gene_469201	1.69194	-2.89111	-3.31064	-5.20084	-2.46353	5.01266	8.97996	1.07835e-07	4.32203e-07
gene_219427	3.00207	2.70391	-5.30087	-1.18332	-1.57307	5.95574	9.0772	1.10197e-07	4.41279e-07
gene_393910	-2.83104	-6.83383	-3.05758	-6.83383	-0.221258	5.99362	9.15411	1.11343e-07	4.4547e-07
gene_344334	2.32536	-5.87632	-1.25987	-5.40079	0.516717	5.72013	9.10005	1.1169e-07	4.46464e-07
gene_85816	-2.71459	2.13226	-6.67084	1.33413	-4.22483	8.50429	8.95178	1.13775e-07	4.54393e-07
gene_468010	2.10957	-4.81627	1.35994	-0.746136	-3.55963	4.93225	9.08322	1.15215e-07	4.59737e-07
gene_267663	-5.26519	1.55295	-3.25801	-5.26519	-1.80267	5.19434	9.00652	1.18072e-07	4.70488e-07
gene_393654	-0.480758	-5.03207	-2.92335	-5.03207	0.246379	4.79811	9.12174	1.18118e-07	4.70488e-07
gene_212509	-0.184836	-3.33444	-6.98112	-6.98112	-1.2318	6.00422	9.08804	1.18241e-07	4.70564e-07
gene_218269	2.36663	4.60803	5.65874	3.41637	2.69641	8.49214	8.92886	1.18848e-07	4.72562e-07
gene_398125	-4.01858	0.861512	3.381	-4.01858	1.33936	5.25356	9.00205	1.19065e-07	4.73009e-07
gene_49685	-6.00804	-4.65958	-1.56119	-4.71753	-5.30278	6.90221	8.92488	1.19751e-07	4.75316e-07
gene_372011	-5.16893	0.965543	3.5535	-5.16893	1.53705	6.29768	8.99063	1.21637e-07	4.82376e-07
gene_246678	0.693902	-5.74127	-1.57671	-5.54173	-0.22058	5.28715	9.05025	1.22447e-07	4.85161e-07
gene_76857	1.0754	-3.21639	2.06345	-4.07139	0.367476	4.74101	8.93934	1.2518e-07	4.95556e-07
gene_331512	-0.798742	-3.97345	-0.964325	-3.97345	1.92976	4.65911	9.08899	1.25398e-07	4.95981e-07
gene_401580	-0.609469	-5.80021	2.8019	-2.53795	-0.364408	6.12484	9.03588	1.2574e-07	4.969e-07
gene_228645	0.586456	-4.47591	-0.695264	-4.47591	-1.44275	4.42385	9.07451	1.28758e-07	5.07991e-07
gene_469838	-4.06766	-6.61449	-2.48385	-2.76032	-3.29845	7.10095	8.88674	1.28772e-07	5.07991e-07
gene_267985	-1.54767	1.94384	0.305594	-4.67376	-3.55454	5.0533	8.92213	1.29314e-07	5.09681e-07
gene_372008	-5.06156	1.97204	3.27415	-5.06156	2.58466	6.45155	8.95272	1.3059e-07	5.14132e-07
gene_393768	-3.17408	-6.56069	-0.583966	-6.56069	-1.09709	5.76327	9.06644	1.30671e-07	5.14132e-07
gene_188591	-6.65346	3.14022	0.797043	-7.8031	-3.53887	9.49991	8.8775	1.31059e-07	5.15208e-07
gene_402456	-2.97444	-0.234888	0.196049	-2.97444	-2.97444	3.88765	9.15022	1.31731e-07	5.17399e-07
gene_364564	-4.36786	-3.50739	1.1137	-4.36786	-0.27072	4.57983	8.94749	1.31877e-07	5.17522e-07
gene_219354	-4.77068	-6.73383	-4.35809	0.340896	-1.6818	5.80439	8.99964	1.34448e-07	5.27153e-07
gene_233886	-2.39968	-5.96591	-3.40445	-3.10417	-3.04562	5.0971	8.99837	1.34763e-07	5.27929e-07
gene_393878	-3.17562	-5.84997	0.312499	-3.94984	-2.92492	5.22525	8.99565	1.35443e-07	5.3003e-07
gene_362471	-2.14729	-3.96995	2.91875	0.896001	-0.468775	4.86142	8.99529	1.35534e-07	5.3003e-07
gene_267718	-6.85505	0.0474669	-2.93344	-6.85505	-4.31723	5.95712	8.91937	1.39015e-07	5.43169e-07
gene_218826	4.7937	-0.486037	-1.55971	-0.434343	-1.18599	8.71679	8.84319	1.39915e-07	5.46213e-07
gene_267788	-7.48878	-2.32512	-0.569386	-7.48878	2.25244	7.59532	8.90947	1.41619e-07	5.52388e-07
gene_219433	3.77914	1.38015	-7.23544	-2.19113	-1.96669	7.43607	8.91883	1.47939e-07	5.76541e-07
gene_141871	-6.1805	2.62134	-2.64724	-6.1805	-0.0287649	6.52551	8.88217	1.49059e-07	5.80403e-07
gene_16730	-2.31472	-3.8343	-0.346506	-3.8343	-2.45525	4.11176	8.98873	1.50619e-07	5.8597e-07
gene_86672	-2.86971	-6.8722	2.11515	-2.73444	-1.81914	6.63357	8.93659	1.51076e-07	5.87244e-07
gene_218792	3.60728	1.03276	0.669856	-2.39467	4.43218	6.85012	8.79923	1.52145e-07	5.90889e-07
gene_287941	-4.5393	-4.5393	-1.22825	-4.0563	0.880258	4.64022	8.97455	1.52725e-07	5.9263e-07
gene_267747	-8.98445	-6.29156	-1.96901	-5.98323	0.547927	8.15507	8.81223	1.57741e-07	6.11569e-07
gene_362017	-0.356997	-8.54062	-1.02931	-8.54062	-1.86275	7.42866	8.9608	1.58517e-07	6.14049e-07
gene_469067	-3.03634	-3.97633	-1.1138	-4.81861	0.761057	4.7741	8.81141	1.59421e-07	6.17022e-07
gene_402432	-2.99823	-4.82263	0.697921	-4.82263	-1.47784	4.66696	8.9554	1.60093e-07	6.19092e-07
gene_377474	-2.02365	-5.56712	-2.79045	-5.56712	-0.669457	4.97114	8.94203	1.64059e-07	6.33883e-07
gene_400299	0.466796	-5.43192	-2.1557	0.671935	-4.02756	4.9541	8.88976	1.64754e-07	6.36022e-07
gene_362301	2.223	-3.09996	2.55488	3.75988	0.245138	6.37837	8.75621	1.65158e-07	6.37038e-07
gene_93267	1.14815	0.681663	0.0205945	-3.8011	-3.8011	4.32222	8.96941	1.66061e-07	6.39975e-07
gene_313538	1.11003	-9.05132	0.845546	0.822232	0.22011	8.70146	8.88444	1.66387e-07	6.40682e-07
gene_99425	0.549951	-7.28569	-0.562797	-1.18829	-0.718973	6.53934	8.85835	1.70073e-07	6.54318e-07
gene_241617	-1.3372	-0.633228	-4.08306	-6.09403	-3.9748	5.30654	8.77221	1.71695e-07	6.59993e-07
gene_467676	-3.52345	-3.53654	-0.321936	-5.62344	-4.13541	5.63524	8.73268	1.72743e-07	6.62917e-07
gene_219098	-5.11465	1.46007	-5.11465	-5.11465	-0.775516	5.0978	8.92711	1.72749e-07	6.62917e-07
gene_242690	0.858608	-1.36649	3.00893	4.12555	1.45918	5.45122	8.70594	1.81789e-07	6.97012e-07
gene_363632	-0.681726	-3.73879	-1.83839	-2.48445	-5.45385	5.27609	8.70523	1.82039e-07	6.97377e-07
gene_401547	1.79053	-4.86422	-0.444544	3.98957	0.850809	5.63189	8.83522	1.82271e-07	6.97676e-07
gene_403532	4.56133	0.580085	0.172136	-1.57867	-2.16457	6.13627	8.70365	1.82586e-07	6.97876e-07
gene_86662	-0.919919	-5.69613	2.13203	-2.46295	-2.0478	5.65825	8.83415	1.82633e-07	6.97876e-07
gene_260546	0.51777	-6.12581	1.71563	-7.76783	2.45556	8.26273	8.72712	1.86999e-07	7.13952e-07
gene_469473	0.0646178	-4.50573	-0.98723	-4.50573	-1.65771	4.38638	8.86792	1.87918e-07	7.16853e-07
gene_267709	-2.27205	2.81958	-1.54197	-5.46385	-0.947309	5.9723	8.71851	1.90073e-07	7.24462e-07
gene_47586	-0.229664	-4.30276	-1.92269	-6.1036	-2.91899	5.27258	8.70901	1.93523e-07	7.3699e-07
gene_1832	-0.497245	-1.97931	0.28119	-3.42776	2.40105	4.49065	8.70716	1.94205e-07	7.38961e-07
gene_267796	-8.27136	-3.01238	-2.5508	-8.01022	-3.80275	6.97255	8.69336	1.97601e-07	7.51252e-07
gene_374518	-5.80677	-5.80677	-2.70693	-4.32915	-2.53351	4.9835	8.83081	1.98809e-07	7.55207e-07
gene_470162	-1.90231	1.26582	-0.787053	-5.11727	-3.45041	5.06647	8.6915	2.00051e-07	7.59283e-07
gene_470012	-1.46364	-2.18963	0.869931	-2.76034	3.92911	7.68459	8.64895	2.02697e-07	7.68678e-07
gene_212682	-8.69514	3.98998	-1.25379	-2.40313	-0.668839	9.80724	8.67569	2.04338e-07	7.74252e-07
gene_468017	4.01637	-2.29843	2.99557	0.367146	0.183521	5.33378	8.63939	2.06433e-07	7.81534e-07
gene_393692	-2.59218	-8.04375	-1.02506	-7.13852	-1.92633	6.92067	8.76259	2.0855e-07	7.88887e-07
gene_372072	-3.0874	0.756225	1.42587	-3.0874	2.83002	4.57937	8.70042	2.09711e-07	7.92613e-07
gene_212342	-5.14352	1.88427	-3.63091	-5.14352	0.167292	5.37705	8.69561	2.11616e-07	7.99141e-07
gene_36960	3.05026	-1.18998	1.0003	-2.99693	0.547876	4.23433	8.65893	2.12789e-07	8.02899e-07
gene_218233	2.73074	4.75226	5.20782	3.52046	2.8654	6.24336	8.62216	2.13347e-07	8.04331e-07
gene_266051	-7.35903	-7.35903	1.39474	-7.35903	1.36448	7.28956	8.84233	2.14597e-07	8.08369e-07
gene_267749	-6.74086	-3.09511	3.05508	-2.08177	2.08877	7.50072	8.64744	2.15592e-07	8.11439e-07
gene_468063	-1.79288	-4.40042	-1.71751	-4.40042	1.05314	4.57748	8.7856	2.18555e-07	8.21906e-07
gene_79125	-2.1579	1.82578	-6.78894	1.82445	-4.78816	9.67469	8.60394	2.20906e-07	8.30056e-07
gene_399061	-1.59368	-5.86821	-2.92273	-1.84015	-3.63711	5.02748	8.7293	2.21842e-07	8.32877e-07
gene_393999	2.82269	-5.62438	0.184948	3.11451	-1.37238	5.95054	8.72583	2.23275e-07	8.37559e-07
gene_233921	-3.94227	-7.15291	-2.88407	-5.55899	-2.28112	6.00753	8.72345	2.24265e-07	8.40576e-07
gene_100073	1.96284	-2.336	3.418	-3.56456	1.66043	6.12781	8.58906	2.27285e-07	8.51185e-07
gene_91088	1.14943	-1.17006	2.5593	-3.12304	-2.50426	5.20593	8.5811	2.30771e-07	8.63525e-07
gene_233898	-1.92967	-4.89009	-2.90181	-7.93729	-1.55412	6.77228	8.61391	2.31756e-07	8.66491e-07
gene_403643	-4.39405	-1.51124	2.19874	-4.3233	2.12855	5.28628	8.60685	2.32864e-07	8.69913e-07
gene_369960	0.552357	-2.27182	1.0359	4.24629	1.17203	5.7408	8.56944	2.35975e-07	8.80803e-07
gene_47585	-1.06756	-3.086	-3.55593	-6.32789	-3.14541	5.36701	8.60377	2.36256e-07	8.81125e-07
gene_313622	-0.218258	-6.56522	-2.68114	-6.06764	-1.10002	5.72206	8.69241	2.37571e-07	8.84591e-07
gene_86597	2.36673	-2.68672	2.43898	4.03717	0.205128	6.20331	8.5659	2.37578e-07	8.84591e-07
gene_90450	1.37738	-4.08093	-3.2324	-5.97815	-2.85891	5.78725	8.55797	2.41213e-07	8.97382e-07
gene_92582	-2.51842	-8.57883	0.822453	-5.95093	-1.56408	7.75231	8.67121	2.47113e-07	9.18104e-07
gene_403577	-1.43063	-5.82303	-0.6641	-5.82303	-1.98626	5.15074	8.71857	2.4719e-07	9.18104e-07
gene_13012	0.849174	2.64361	0.117357	-2.70331	1.25326	4.31086	8.57816	2.48023e-07	9.2044e-07
gene_469839	-3.56403	-5.82637	-3.3494	-2.53989	-3.42173	7.26909	8.53154	2.53722e-07	9.40816e-07
gene_34227	-5.47992	2.28726	-1.24973	-1.85139	-2.76673	5.67036	8.56052	2.54287e-07	9.42138e-07
gene_233941	-2.81275	-6.89837	-3.95332	-4.44313	0.754068	6.27632	8.65516	2.54595e-07	9.42502e-07
gene_393964	1.992	-7.0541	0.0936953	-7.0541	-1.77909	6.48066	8.69541	2.57944e-07	9.5412e-07
gene_401534	-1.05341	-3.3886	0.478884	3.913	0.528144	5.73186	8.52153	2.58633e-07	9.5588e-07
gene_219425	3.20384	2.65716	-6.35446	-1.88962	-1.08663	6.91871	8.60934	2.63607e-07	9.73469e-07
gene_394201	-1.07207	-0.725451	2.31595	-2.48881	0.962479	4.06385	8.53489	2.69259e-07	9.92401e-07
gene_49688	-3.66608	-3.39416	-1.51853	-4.61998	-6.28043	7.20719	8.50034	2.6934e-07	9.92401e-07
gene_141224	-1.61651	-6.97058	2.5889	-6.97058	0.50821	7.14917	8.67179	2.69394e-07	9.92401e-07
gene_386240	0.366633	-3.98456	-2.83393	-5.69455	-0.724824	5.19383	8.49804	2.70526e-07	9.95757e-07
gene_393728	-1.85363	-6.75282	-3.52778	-4.52681	-1.85625	5.7395	8.61304	2.75335e-07	1.01263e-06
gene_394068	-3.22612	-5.00299	-2.78802	2.82039	-1.87234	6.49232	8.48532	2.77196e-07	1.01864e-06
gene_141874	-6.01269	2.26513	-3.07222	-6.01269	0.982041	6.35953	8.55018	2.7828e-07	1.02179e-06
gene_255606	-2.35333	-5.50028	-2.66554	-5.50028	1.27431	5.36823	8.64559	2.82699e-07	1.03718e-06
gene_313527	-1.23711	2.00862	-1.8642	-4.03336	-0.523724	4.62001	8.50468	2.85161e-07	1.04536e-06
gene_401168	-4.30136	-0.290152	0.190137	-4.30136	-3.46572	4.40752	8.52717	2.90617e-07	1.06449e-06
gene_352461	2.0347	-2.38837	2.98115	-0.636786	-3.05767	11.9795	8.45556	2.92282e-07	1.06972e-06
gene_469206	-4.41004	-2.58618	-1.29962	-7.2502	-4.92573	6.56026	8.45458	2.94009e-07	1.07517e-06
gene_212467	-4.4304	2.77293	-0.551444	-4.4304	1.63019	5.42872	8.5205	2.94295e-07	1.07534e-06
gene_349389	0.908136	-2.14296	0.0674711	-3.97866	-4.2452	4.37155	8.59882	2.98082e-07	1.0883e-06
gene_344352	0.710682	-4.28284	0.917475	2.24726	0.471676	11.7144	8.43519	2.9945e-07	1.09086e-06
gene_236027	-3.82379	2.40159	-6.52129	0.0563524	-3.85935	9.18759	8.44494	2.99488e-07	1.09086e-06
gene_102678	0.397474	-3.63102	-0.57263	-1.61324	-3.51868	4.39699	8.4449	2.9951e-07	1.09086e-06
gene_469897	1.00896	-4.50269	-1.12568	-4.50269	-0.927434	4.47453	8.60685	3.03595e-07	1.10485e-06
gene_469205	-1.67424	-3.79928	-0.619019	2.18254	-4.98996	6.51915	8.42739	3.09733e-07	1.12628e-06
gene_402092	-2.6858	1.47709	2.53189	-2.6858	2.21171	4.47538	8.47724	3.19321e-07	1.16021e-06
gene_469907	0.523037	-4.33056	-2.15412	-4.25771	-0.418864	4.36766	8.531	3.20756e-07	1.16448e-06
gene_469910	1.33972	-2.05826	-2.8246	-3.99603	-0.444188	4.27149	8.43127	3.27866e-07	1.18934e-06
gene_396780	-4.8723	-4.35074	-3.91202	-0.854803	-3.05266	5.32542	8.39382	3.30315e-07	1.19726e-06
gene_467997	2.96508	-1.38451	1.79072	-0.231948	-3.53904	4.99226	8.38932	3.33177e-07	1.20666e-06
gene_468725	-0.277341	-2.59651	-1.74274	-4.53768	-1.83519	4.38393	8.41617	3.37416e-07	1.22103e-06
gene_237871	-1.14633	-7.14528	-2.12014	-5.73536	-2.49517	6.03739	8.50217	3.38452e-07	1.2238e-06
gene_233859	-4.32173	-5.54549	-2.2931	-5.54549	-0.315812	5.0154	8.54176	3.4228e-07	1.23665e-06
gene_365257	-1.36788	-6.35894	-1.54139	-1.2454	-3.51884	5.47285	8.49495	3.43032e-07	1.23838e-06
gene_282885	-0.00747218	-6.58225	-1.48817	-6.58225	-1.55512	5.71805	8.53825	3.44501e-07	1.24268e-06
gene_401572	-2.96185	2.30771	0.207796	4.5011	-0.541883	5.60329	8.35494	3.5589e-07	1.28274e-06
gene_99561	2.52527	-5.97607	0.271788	1.11793	-1.07175	5.85896	8.46783	3.60818e-07	1.29946e-06
gene_394054	0.97741	-7.38256	-1.37014	2.89839	-1.9361	7.05568	8.46101	3.65437e-07	1.31505e-06
gene_416159	-0.983221	-1.98448	-1.54338	-3.7532	1.62259	4.41561	8.37266	3.66541e-07	1.31797e-06
gene_16583	-0.912425	0.798976	-0.0586866	2.0638	4.08898	9.00348	8.33496	3.69795e-07	1.32861e-06
gene_267678	-5.17069	2.12597	0.126858	-5.17069	-1.99203	5.41655	8.39768	3.71078e-07	1.33216e-06
gene_467992	2.64959	-4.86851	1.68772	-0.338048	-2.32506	5.15487	8.4462	3.75665e-07	1.34755e-06
gene_85821	-2.68835	2.18826	-7.84439	1.72941	-4.44778	12.6192	8.3251	3.76856e-07	1.35075e-06
gene_80468	2.95981	-2.06414	2.06915	-7.77772	3.51672	9.07702	8.35441	3.79502e-07	1.35915e-06
gene_267679	-7.17695	0.451123	-2.76737	-7.17695	-3.61324	6.34839	8.38526	3.79887e-07	1.35945e-06
gene_241612	-2.1408	-1.79273	-4.33113	-5.56982	-3.19811	5.16976	8.31396	3.85004e-07	1.37667e-06
gene_107122	1.78935	-1.97116	2.1528	-6.45147	3.46029	7.70424	8.34561	3.85915e-07	1.37883e-06
gene_250470	-0.518219	-6.72383	0.99826	-9.18313	2.13317	9.32079	8.34434	3.86845e-07	1.38106e-06
gene_218589	-4.2499	0.16882	4.05101	-3.23096	1.25427	8.59349	8.30902	3.88667e-07	1.38647e-06
gene_79115	-2.4896	1.41794	-7.34591	0.618223	-4.81862	9.1163	8.30693	3.90232e-07	1.39095e-06
gene_219084	-3.80327	2.29311	-1.29475	-3.80327	-0.168392	4.56946	8.36959	3.91307e-07	1.39368e-06
gene_212508	0.0274331	-4.61012	-6.41823	-4.62805	-0.947902	5.57475	8.39174	3.9633e-07	1.41046e-06
gene_79129	-1.55816	1.81323	-6.37818	1.26156	-4.53627	8.58992	8.29623	3.98329e-07	1.41646e-06
gene_338879	2.35692	-5.1963	-2.69929	2.84607	0.7102	5.56184	8.41159	4.00723e-07	1.42384e-06
gene_393913	-6.07525	-6.07525	-2.52299	-1.37608	-2.50895	5.21291	8.44996	4.01086e-07	1.42401e-06
gene_267823	-4.98525	0.963976	0.381177	-7.75166	3.33245	8.7317	8.31573	4.08513e-07	1.44924e-06
gene_469232	0.419297	-2.72711	-2.88095	3.84891	-0.571528	6.86521	8.27332	4.16243e-07	1.4755e-06
gene_218852	4.84654	-0.942473	-2.40318	-0.60946	-0.339527	10.1267	8.27088	4.18199e-07	1.48127e-06
gene_188648	-7.57004	0.138145	-2.05504	-6.71949	-6.09854	6.63775	8.29227	4.2376e-07	1.49979e-06
gene_395466	-2.64063	-1.85701	-4.20274	-4.20274	0.259183	4.3418	8.39694	4.24398e-07	1.50087e-06
gene_468421	-0.71531	-5.07154	-1.18441	-5.07154	-1.56891	4.66331	8.42453	4.24934e-07	1.50159e-06
gene_86673	-4.09446	-7.28355	1.99004	-2.81952	-1.30711	6.97095	8.37644	4.27888e-07	1.51084e-06
gene_239243	0.679402	-3.59552	-3.68463	-6.14215	-1.21907	5.41464	8.28811	4.30582e-07	1.51917e-06
gene_86652	-0.597631	-5.1363	2.55193	-2.25408	0.312302	5.54533	8.37055	4.32616e-07	1.52515e-06
gene_468026	3.69284	-3.53254	1.81607	-0.143895	-1.41406	5.79944	8.24774	4.37205e-07	1.54012e-06
gene_76856	-0.22963	-5.39599	-0.363473	-5.1354	-0.470493	5.02786	8.36297	4.38782e-07	1.54371e-06
gene_399334	-4.04591	-3.0523	-2.51632	-4.75054	-1.49179	4.44188	8.27806	4.38908e-07	1.54371e-06
gene_219217	-3.138	1.01312	-1.19416	-8.08613	-4.8046	7.4199	8.27113	4.44743e-07	1.56301e-06
gene_91084	0.55226	-2.00651	2.80873	-2.00846	-2.56801	5.9113	8.23619	4.47012e-07	1.56977e-06
gene_267701	-4.30572	2.19712	0.0556017	-4.30572	-1.17296	4.86901	8.29844	4.47662e-07	1.57082e-06
gene_267737	-7.2793	-3.03873	-0.797323	-2.46585	-5.60278	6.20529	8.25892	4.516e-07	1.58341e-06
gene_219408	-1.77903	4.57749	1.70802	3.36419	1.40629	6.61069	8.2287	4.53491e-07	1.5888e-06
gene_218539	-9.87641	2.22704	-4.88551	3.70008	-1.23062	10.3158	8.25609	4.54044e-07	1.58951e-06
gene_394202	-1.36377	-3.01336	0.361961	-3.01336	1.45977	4.11117	8.38757	4.54969e-07	1.59151e-06
gene_219100	-7.49653	1.98023	-2.99954	-7.49653	-1.48616	7.26933	8.28846	4.56199e-07	1.59457e-06
gene_340726	-4.05008	-1.18772	-0.608293	-6.37889	2.87937	6.95315	8.25634	4.57461e-07	1.59775e-06
gene_80482	0.425327	-3.7697	1.82232	-6.27218	2.8483	7.08275	8.25071	4.62399e-07	1.61374e-06
gene_393885	4.43035	-0.795977	2.38045	1.72799	1.76819	5.09321	8.21722	4.63605e-07	1.6167e-06
gene_464350	-0.626101	0.963404	-0.387028	3.86096	-0.171842	4.43764	8.21464	4.65906e-07	1.62347e-06
gene_393737	-2.50352	-5.65802	-0.723552	-5.65802	-1.82033	5.02157	8.37043	4.69612e-07	1.63512e-06
gene_350266	1.47405	-6.17007	-2.90057	0.588187	-1.31396	6.32858	8.21006	4.70031e-07	1.63532e-06
gene_393702	-0.741756	-5.54547	-0.776824	-5.54547	-2.00912	4.96428	8.36659	4.72962e-07	1.64425e-06
gene_479424	-7.11902	-3.88805	1.59773	-7.11902	0.0165531	6.7795	8.26792	4.74277e-07	1.64755e-06
gene_80463	-2.26255	-10.6468	1.22281	-10.6468	1.39232	10.4586	8.36322	4.7592e-07	1.65198e-06
gene_79116	-2.59769	1.83598	-7.92463	1.02289	-4.30921	10.5719	8.201	4.7828e-07	1.65889e-06
gene_267768	-5.84979	-4.25202	0.593877	-5.84979	1.2656	5.79686	8.25848	4.82831e-07	1.67339e-06
gene_212381	-5.3857	2.62204	-3.86625	-1.03514	-0.386857	5.82918	8.21676	4.89439e-07	1.69499e-06
gene_219113	4.21751	2.9655	-0.975707	0.408953	-0.536898	5.9563	8.18763	4.90731e-07	1.69816e-06
gene_86627	-3.46862	-7.72641	-1.70433	-5.9073	-1.63953	6.60568	8.30257	4.91199e-07	1.69821e-06
gene_393833	-2.59072	-1.52019	1.54609	-3.29846	-1.01979	4.14993	8.21871	4.91497e-07	1.69821e-06
gene_394069	-2.60547	-5.81079	-3.27441	2.12397	-1.39791	5.41008	8.28188	5.10562e-07	1.76273e-06
gene_66485	-8.65617	1.61657	-4.28756	-3.92149	-4.37581	8.1321	8.19314	5.12021e-07	1.76641e-06
gene_141821	-8.07229	1.2252	-4.72029	-8.07229	-1.10901	7.51841	8.22683	5.12643e-07	1.76721e-06
gene_141239	-2.16986	-9.87959	1.24041	-9.87959	1.56006	9.76962	8.3192	5.16288e-07	1.77841e-06
gene_188508	-0.711109	3.30192	1.44138	-8.2187	-3.41457	9.47894	8.15824	5.19266e-07	1.78731e-06
gene_267770	-3.69035	-4.94803	0.409016	-4.72853	-4.25334	6.92524	8.1555	5.2201e-07	1.79538e-06
gene_398154	-4.2634	0.916568	3.01165	-4.2634	1.46238	5.35713	8.21413	5.25131e-07	1.80474e-06
gene_268703	-3.67367	-10.9399	1.48029	-10.9399	0.40329	10.5208	8.30347	5.31538e-07	1.82536e-06
gene_398897	-2.92122	-1.66719	-3.71789	-4.74984	-1.957	4.44586	8.1729	5.3638e-07	1.84059e-06
gene_347235	1.74531	-3.407	0.0120121	-3.407	0.785534	4.20622	8.29293	5.42006e-07	1.85796e-06
gene_469085	-0.624509	-4.74804	-1.17012	-4.74804	-0.64933	4.55518	8.29267	5.42265e-07	1.85796e-06
gene_348193	0.311429	-3.88669	0.661152	-3.88669	0.776911	4.41291	8.28301	5.5205e-07	1.89005e-06
gene_248581	1.70163	-4.41138	2.65191	-8.09495	2.36353	8.83801	8.15582	5.54159e-07	1.89583e-06
gene_234101	-1.05788	-6.32421	0.409751	-6.32421	2.07997	6.51706	8.27784	5.57362e-07	1.90427e-06
gene_377473	-1.66366	-5.02904	-2.7449	-5.02904	-1.22502	4.61518	8.27773	5.57472e-07	1.90427e-06
gene_267700	-4.75105	2.36993	0.54279	-4.75105	-1.11447	5.27484	8.17329	5.67371e-07	1.93662e-06
gene_469421	-1.27775	-3.73164	-1.96034	-3.73164	0.432634	4.17736	8.25394	5.8258e-07	1.98703e-06
gene_76853	2.84093	-4.88649	-0.53415	-0.844551	1.12894	5.24696	8.20883	5.85319e-07	1.99486e-06
gene_86658	-1.10784	-8.27095	1.59102	-3.41573	-1.3721	7.74703	8.20481	5.89741e-07	2.00842e-06
gene_399307	0.563461	-4.08316	-2.14094	-5.80314	-1.05936	5.19758	8.11576	5.9821e-07	2.03572e-06
gene_225961	1.84368	3.56197	1.68207	1.95954	-1.37239	5.10905	8.07137	6.13737e-07	2.08574e-06
gene_91089	0.899982	-0.491432	2.29413	-2.43618	-3.45726	5.2151	8.07128	6.13835e-07	2.08574e-06
gene_232091	0.780519	-2.11461	0.41575	-4.004	-2.31949	4.29827	8.10056	6.15832e-07	2.09095e-06
gene_218499	-7.07075	-4.28832	-1.12209	-2.02143	-4.83348	5.97984	8.09195	6.21266e-07	2.10782e-06
gene_470013	-1.37004	-1.30615	0.706651	-7.00451	3.50002	8.02391	8.09336	6.24362e-07	2.11673e-06
gene_468411	0.811228	-3.87682	0.866948	-5.89476	-1.13511	5.51514	8.09178	6.26255e-07	2.12155e-06
gene_393837	-1.92994	-1.79178	2.08431	-3.57492	0.0637493	4.41869	8.08589	6.3334e-07	2.14394e-06
gene_232088	0.313535	-0.491165	-1.94042	-4.22523	-2.59684	4.29716	8.08422	6.3537e-07	2.1492e-06
gene_393672	-0.399572	-4.294	1.4828	-4.294	0.502923	4.69614	8.20565	6.37113e-07	2.15348e-06
gene_469585	-2.0544	-4.87325	-3.30623	-4.22242	-2.57812	5.64072	8.04811	6.41839e-07	2.16783e-06
gene_393950	2.38662	-8.08357	0.256558	2.76388	-1.46983	7.97835	8.15882	6.42777e-07	2.16934e-06
gene_85822	-6.45007	-0.703352	-7.79009	-6.39476	-4.27229	8.23961	8.04697	6.4325e-07	2.16934e-06
gene_267981	-3.84508	2.23977	1.43919	-2.69267	-2.34885	4.77399	8.07018	6.47678e-07	2.18265e-06
gene_399531	2.35096	-0.37235	1.68173	-0.799413	-3.66486	4.45618	8.18009	6.48188e-07	2.18273e-06
gene_469640	-5.43196	-1.93162	-5.43952	-10.7719	0.452635	9.88811	8.06283	6.61877e-07	2.22717e-06
gene_408921	2.17446	3.83948	0.781419	0.442728	1.3835	4.53377	8.03031	6.64231e-07	2.23342e-06
gene_91960	-4.23878	-2.48379	-1.98462	-4.23878	1.07744	4.51929	8.08932	6.65317e-07	2.23541e-06
gene_399542	-3.3573	-4.96119	-1.16147	-4.24464	-4.66244	6.85882	8.02032	6.77127e-07	2.27339e-06
gene_401874	-1.80511	-4.90126	-0.514674	-4.90126	-1.53318	4.59464	8.16986	6.80831e-07	2.28413e-06
gene_79122	-2.36798	1.69455	-6.37675	1.44561	-4.59127	9.01269	8.01688	6.81634e-07	2.28512e-06
gene_402302	-5.12432	-5.12432	-0.668555	-5.12432	-0.792852	4.74946	8.2074	6.84345e-07	2.29251e-06
gene_267810	-7.60381	-4.03962	-3.434	-5.64297	-4.6085	9.15854	8.01441	6.84885e-07	2.29261e-06
gene_267692	-5.75472	2.97881	-0.170412	-3.49141	-1.2163	6.30925	8.0375	6.8947e-07	2.30625e-06
gene_393976	2.30261	-8.07808	0.0299031	2.51645	-1.40985	7.87739	8.12071	6.90357e-07	2.3075e-06
gene_363715	-0.149264	-6.25482	-0.614189	3.43753	-0.263358	6.3432	8.11997	6.91319e-07	2.309e-06
gene_260589	-1.35073	-6.11631	1.07589	-8.37334	1.99411	8.46502	8.02456	7.12109e-07	2.37668e-06
gene_470008	-1.96762	-1.73262	0.915161	-6.13292	3.67586	8.98765	7.99296	7.13777e-07	2.38035e-06
gene_469221	0.104707	-3.03047	-1.79886	4.11579	-0.0386573	7.16579	7.99261	7.14263e-07	2.38035e-06
gene_395507	-0.410886	-4.1428	0.244451	-5.08426	-1.53041	4.79118	8.02047	7.1771e-07	2.39007e-06
gene_47572	-0.399545	-6.33237	-2.2128	-6.33237	-0.635037	5.58047	8.13598	7.25003e-07	2.41257e-06
gene_83453	-5.61199	-1.66682	-2.39373	-6.28638	2.00522	6.31966	8.01061	7.31369e-07	2.43197e-06
gene_398615	-1.38058	-4.21013	-3.85955	-2.52357	-3.62065	5.2951	7.97987	7.32013e-07	2.43231e-06
gene_400312	-0.130063	-5.18739	-2.76078	-7.00098	-1.66232	6.00875	8.00891	7.33758e-07	2.43575e-06
gene_469213	0.981834	-5.40246	0.587167	-5.40246	-1.89108	5.10819	8.12924	7.34129e-07	2.43575e-06
gene_267783	-8.05819	-2.04082	-0.418379	-8.05819	2.24744	8.14698	8.02788	7.47613e-07	2.47867e-06
gene_86579	4.05143	-0.177595	3.49758	0.0587828	1.39191	5.59204	7.96813	7.48773e-07	2.48069e-06
gene_464372	-0.28952	-2.7716	-0.352884	-4.35227	-1.92684	4.33467	7.98852	7.62932e-07	2.52574e-06
gene_1836	-0.866427	-2.50882	-3.43055	-4.08878	-0.460992	4.24176	7.98553	7.67313e-07	2.53838e-06
gene_387695	-6.12907	-2.71902	-2.15331	-6.12907	-2.74181	5.23603	8.01279	7.69357e-07	2.54328e-06
gene_219096	-7.42066	1.70204	-2.74088	-7.42066	-1.67901	7.06585	8.00779	7.76699e-07	2.56567e-06
gene_218968	-5.62447	-3.52084	-4.60314	-8.95894	-2.93443	7.58161	7.97695	7.80021e-07	2.57314e-06
gene_393866	-1.30292	-4.81496	-1.72613	-4.81496	-1.12354	4.52091	8.09652	7.80104e-07	2.57314e-06
gene_49686	-2.80178	-3.16932	-0.743477	-4.3611	-5.72081	6.47793	7.9434	7.85329e-07	2.58849e-06
gene_372012	-5.46806	2.48608	2.72203	-5.46806	2.01748	6.62192	7.99867	7.90278e-07	2.60289e-06
gene_394247	-7.59094	-3.57357	-3.32909	-7.59094	-0.741768	6.5401	7.99454	7.96501e-07	2.61921e-06
gene_400279	-4.48365	-4.3798	-2.58144	-6.44656	-0.626691	5.61824	7.9658	7.96839e-07	2.61921e-06
gene_93422	-2.97168	-8.42011	0.915735	-10.8765	1.19089	10.5415	7.96543	7.97401e-07	2.61921e-06
gene_86575	4.24122	0.521598	3.45476	0.599726	1.39588	5.16567	7.93539	7.97555e-07	2.61921e-06
gene_362330	-1.45147	-3.02051	0.339971	3.78079	0.907199	5.4425	7.93277	8.01598e-07	2.63057e-06
gene_401875	-1.87402	-4.62541	0.025293	-6.78381	-1.99632	5.96007	7.96199	8.0267e-07	2.63217e-06
gene_218801	4.90737	-0.600073	-1.74272	0.165871	-0.0164289	8.89977	7.9304	8.05277e-07	2.6388e-06
gene_39768	-3.72057	-5.96023	0.353581	-5.96023	-0.858234	5.43292	8.07697	8.0895e-07	2.64891e-06
gene_268007	-1.29293	2.44275	1.21392	-3.26909	-1.5629	4.57904	7.92326	8.16443e-07	2.67151e-06
gene_267972	-4.36254	2.2002	-2.32281	-7.46574	0.17286	7.51446	7.94937	8.22291e-07	2.6887e-06
gene_395504	-1.37427	-4.80086	-2.08864	-4.80086	0.179515	4.64125	8.0655	8.2637e-07	2.70007e-06
gene_79169	-2.25868	1.72271	-7.12135	1.18892	-4.29214	9.64179	7.91412	8.30954e-07	2.71309e-06
gene_399044	1.47621	-4.82919	-0.855291	-4.82919	0.897362	4.94251	8.0617	8.32218e-07	2.71507e-06
gene_267818	-9.58077	-3.6957	-5.09686	-9.58077	0.0232922	8.54212	7.97111	8.32767e-07	2.71507e-06
gene_101570	2.49338	-3.12526	2.27223	-5.63201	2.52113	6.56136	7.94197	8.3403e-07	2.71722e-06
gene_283264	-1.62796	-5.72812	-0.80339	-6.67734	-2.53789	7.11915	7.90784	8.41083e-07	2.73823e-06
gene_79124	-2.78924	1.63535	-8.0601	1.25091	-4.28367	11.1132	7.89763	8.57816e-07	2.79069e-06
gene_16753	1.46551	3.36911	0.169292	0.576182	-0.593559	4.83417	7.89412	8.63643e-07	2.80762e-06
gene_362356	1.16498	-3.81633	2.94775	-3.62427	0.695413	6.157	7.8931	8.6534e-07	2.81013e-06
gene_469313	-0.764729	-2.20097	3.11574	-2.67929	0.778704	4.60467	7.89291	8.65662e-07	2.81013e-06
gene_47561	-4.33143	0.734441	1.76193	-3.66576	-2.5562	4.77636	7.91758	8.67485e-07	2.81288e-06
gene_372048	-5.43394	-2.12467	-0.0624931	-5.43394	-2.9038	4.92	7.94945	8.67756e-07	2.81288e-06
gene_464359	-3.20458	1.58795	-0.592557	3.77616	0.764425	4.57757	7.90865	8.82453e-07	2.85846e-06
gene_369964	0.162459	-1.66322	1.33959	4.34771	0.926113	5.72681	7.88186	8.84314e-07	2.86244e-06
gene_1651	-1.60965	-3.77789	1.36182	-3.77789	-0.104031	4.31976	8.02467	8.91514e-07	2.88367e-06
gene_400713	-0.522575	-5.29778	-0.920339	-6.48852	-2.23727	5.6403	7.90437	8.96279e-07	2.89701e-06
gene_267668	-7.86398	0.719723	-2.56526	-7.86398	-3.24343	7.06061	7.92528	9.08572e-07	2.93324e-06
gene_401181	-5.09929	-1.7198	0.492397	-5.09929	-2.97888	4.81685	7.92516	9.08789e-07	2.93324e-06
gene_360853	-6.53237	-2.80417	0.129015	-6.53237	-3.94464	5.72239	7.92428	9.10302e-07	2.93602e-06
gene_99558	1.26921	-5.07128	1.66225	2.72167	0.918218	5.62609	7.97202	9.12497e-07	2.94099e-06
gene_86663	-0.783165	-6.91074	1.90054	-2.67934	-1.81154	6.60353	7.97034	9.15375e-07	2.94816e-06
gene_394248	-5.29323	-4.25002	-1.60547	-5.97503	0.0511516	5.40204	7.87894	9.41031e-07	3.02863e-06
gene_42717	-0.363757	0.0636821	-1.92124	-3.47129	1.89529	4.40386	7.86774	9.61435e-07	3.09209e-06
gene_267702	-6.87902	2.51807	0.34594	-6.87902	-1.02521	7.12747	7.89353	9.65136e-07	3.10178e-06
gene_95987	-1.50017	1.8022	-5.16948	-0.709799	-2.26089	5.24451	7.91415	9.74482e-07	3.12959e-06
gene_393668	-0.102679	-2.67016	2.12962	-4.4639	1.1388	5.0831	7.85948	9.76767e-07	3.13469e-06
gene_393729	-1.30773	-4.48787	-5.03195	-4.32924	-1.47384	5.62825	7.82215	9.92349e-07	3.18243e-06
gene_218741	-2.31163	0.970492	-3.6873	-3.51911	3.34476	7.68356	7.81896	9.98487e-07	3.19984e-06
gene_469998	1.20929	-4.85854	-0.296782	2.49736	0.743331	5.21348	7.91947	1.00721e-06	3.2255e-06
gene_225955	2.2811	3.1439	1.35607	-2.50171	-2.76148	6.03934	7.81144	1.01308e-06	3.24202e-06
gene_101551	0.0226514	-6.8175	0.0345298	-6.8175	2.03921	6.9209	7.9506	1.02323e-06	3.27215e-06
gene_141885	-6.51041	-0.284863	-5.13079	-6.51041	0.923151	6.15134	7.8606	1.02755e-06	3.28365e-06
gene_401090	-6.12645	-6.12645	2.13322	-0.141852	-0.734021	6.07455	7.93685	1.03971e-06	3.32015e-06
gene_469724	-2.73665	-0.046758	-0.351971	3.27676	1.9607	4.29297	7.82041	1.04519e-06	3.33527e-06
gene_394263	0.811427	-6.29834	1.32319	-5.9195	-0.491562	8.34041	7.78859	1.05881e-06	3.37636e-06
gene_212506	2.03115	-0.668015	-4.39925	-4.87584	-0.656354	4.85386	7.81191	1.07003e-06	3.40972e-06
gene_218806	4.74982	0.0350972	-1.89116	0.191111	-1.47663	10.256	7.77452	1.08797e-06	3.46446e-06
gene_246680	2.03851	-4.25359	-2.24003	-1.76912	0.117124	4.51166	7.87584	1.09332e-06	3.47902e-06
gene_86665	-3.7936	-5.75997	1.37063	-3.77351	-1.31942	5.4593	7.8748	1.09547e-06	3.48342e-06
gene_467960	-1.19389	-0.888561	-6.02484	-5.39927	-2.93533	5.24439	7.8507	1.09873e-06	3.49132e-06
gene_233467	-0.0751934	-3.46484	0.874034	-2.96523	1.55202	4.36718	7.87194	1.10137e-06	3.49617e-06
gene_393996	1.42809	-6.05777	0.75156	2.90021	-1.78576	6.11516	7.87173	1.10181e-06	3.49617e-06
gene_362477	0.806036	1.92997	3.0006	4.0405	-0.972104	5.48381	7.76098	1.11681e-06	3.54127e-06
gene_414724	-1.0549	-2.4617	-1.75093	2.32476	-1.15205	4.33046	7.75933	1.12038e-06	3.55009e-06
gene_267685	-8.32627	0.656004	-1.54213	-7.84453	-4.14426	7.50102	7.77587	1.13849e-06	3.60274e-06
gene_267838	-6.82478	0.636175	0.673402	-3.67814	3.50444	7.93846	7.77582	1.13859e-06	3.60274e-06
gene_468066	0.889343	-3.44695	-0.156537	-5.21491	0.898996	5.26768	7.74782	1.14558e-06	3.62233e-06
gene_330663	0.444926	-4.34971	-2.64615	-4.34971	-0.255199	4.41244	7.88186	1.16297e-06	3.67472e-06
gene_467956	-1.96955	-0.52247	-7.57053	-5.05002	-3.42244	6.51949	7.8202	1.16401e-06	3.67542e-06
gene_267840	-6.4442	-0.531908	0.533737	-5.1339	2.93713	7.14053	7.75074	1.19479e-06	3.76997e-06
gene_218807	4.41014	-0.271151	-3.68981	-0.755184	0.00591901	8.11604	7.72516	1.19687e-06	3.77392e-06
gene_218548	-7.65082	2.03756	-5.21375	2.86382	-0.808987	7.8569	7.74846	1.20002e-06	3.78118e-06
gene_219097	-5.80478	1.02374	-3.25833	-5.80478	-1.84455	5.42106	7.77824	1.20207e-06	3.78501e-06
gene_469203	-0.520951	-5.57952	-2.79741	-5.57952	-1.16436	4.95826	7.86117	1.20868e-06	3.80316e-06
gene_86661	-1.17057	-8.18564	1.70237	-3.07415	-1.30232	7.713	7.8195	1.21561e-06	3.82231e-06
gene_395456	-3.48847	-3.02081	-3.90684	-5.73107	0.0441076	5.19682	7.74449	1.21777e-06	3.82641e-06
gene_393726	-0.996075	-5.79254	-2.64288	-3.79255	-1.53589	6.91349	7.70576	1.23473e-06	3.87701e-06
gene_267675	-8.78753	0.93788	-2.5507	-7.83911	-3.39364	8.01148	7.73069	1.24169e-06	3.89591e-06
gene_469355	-2.44404	-2.91787	-3.0349	-2.8821	-4.33442	5.37996	7.70582	1.24248e-06	3.89591e-06
gene_268012	-1.81677	2.53502	-0.210977	-3.99194	-0.853515	4.82997	7.73295	1.24505e-06	3.90126e-06
gene_39746	-3.00704	-8.4964	0.63054	0.0189917	-1.12871	9.40093	7.70346	1.24815e-06	3.90828e-06
gene_377413	0.453131	1.96729	-0.342283	-4.23536	-1.22521	4.82518	7.69806	1.26127e-06	3.94662e-06
gene_386234	1.01205	-3.65685	-1.14283	-5.22875	-1.73204	4.99134	7.69675	1.26446e-06	3.95384e-06
gene_362453	-1.65285	-6.04096	1.03314	-5.0651	-1.46238	5.59143	7.79555	1.27167e-06	3.97365e-06
gene_49682	-1.15456	-3.11707	-1.09692	-1.771	-4.73181	4.44845	7.88427	1.27346e-06	3.97647e-06
gene_219107	-6.03172	2.35441	-1.23172	-7.12191	-1.09409	7.16773	7.71635	1.28536e-06	4.01087e-06
gene_219148	-3.88359	2.73041	0.275277	-3.88359	0.713952	4.8956	7.74035	1.29209e-06	4.02905e-06
gene_386620	0.310096	-5.2613	-2.737	2.52906	-1.16248	6.24358	7.67894	1.30879e-06	4.07831e-06
gene_232075	-3.62823	-5.16592	-0.357206	-5.25754	-1.35966	5.33119	7.67315	1.32351e-06	4.12133e-06
gene_212373	-7.10565	2.29547	-3.32833	-6.00164	-0.209302	7.17695	7.69568	1.32812e-06	4.13284e-06
gene_49681	-2.1266	-4.12525	-1.00476	-4.08092	-3.922	5.00914	7.66518	1.34409e-06	4.17967e-06
gene_267690	-4.60322	2.36634	-0.203995	-6.5667	-1.6481	6.69569	7.69172	1.34761e-06	4.18772e-06
gene_464446	0.250662	1.59308	-3.16655	3.33956	1.8351	4.61688	7.73747	1.36145e-06	4.22781e-06
gene_218281	1.54812	4.35639	4.93899	3.36745	2.36761	8.41552	7.65262	1.37714e-06	4.27225e-06
gene_469599	0.708009	-5.01645	-1.41856	0.694285	-2.86981	4.74726	7.75306	1.37766e-06	4.27225e-06
gene_225923	1.27711	3.08417	-0.650513	1.52746	-2.829	6.0425	7.64845	1.3883e-06	4.3023e-06
gene_219063	-6.35104	2.20761	-1.39152	-6.35104	-1.13416	6.39031	7.69822	1.40018e-06	4.33614e-06
gene_89615	2.47405	-3.61161	-2.01817	-5.03655	-0.805171	5.1587	7.64011	1.41089e-06	4.3663e-06
gene_35744	-1.31026	0.785422	-2.62244	-4.53444	-2.17006	4.67335	7.635	1.42492e-06	4.40641e-06
gene_393998	2.64315	-5.81028	0.191066	1.32305	-2.36466	5.72732	7.73483	1.42581e-06	4.40641e-06
gene_85831	-2.13913	2.03748	-6.00664	1.24542	-3.91707	9.06161	7.6304	1.43766e-06	4.44002e-06
gene_86620	1.06618	-6.64894	0.746777	0.732865	0.239579	8.75642	7.62362	1.43956e-06	4.44283e-06
gene_386642	1.03195	-2.47802	-2.7616	3.36401	-1.03228	5.55994	7.62304	1.45827e-06	4.4975e-06
gene_402500	-2.29216	2.76298	3.41123	-0.261799	0.0626088	7.10057	7.61964	1.46459e-06	4.51391e-06
gene_218525	-7.20969	-2.7451	-0.505549	-1.56455	-5.69918	6.19245	7.64054	1.47666e-06	4.54798e-06
gene_395517	-1.42478	-2.09274	-3.97719	-5.58395	-1.44249	4.94951	7.64239	1.48157e-06	4.55998e-06
gene_467963	0.655584	0.784786	-5.95127	-5.95127	-1.58221	5.58653	7.7269	1.48497e-06	4.56734e-06
gene_403664	-3.5334	-4.51658	-0.33404	-6.29387	-1.88115	5.49496	7.63761	1.49522e-06	4.59572e-06
gene_200971	1.72096	-3.97455	1.37333	-6.73559	0.710358	9.83879	7.60293	1.49623e-06	4.59572e-06
gene_399017	-2.65464	-3.73086	-1.86592	-3.11693	-4.37742	5.39736	7.6028	1.51653e-06	4.65229e-06
gene_141238	-2.59182	-6.8972	1.22737	-8.53929	1.01023	8.26113	7.63003	1.51717e-06	4.65229e-06
gene_83411	-3.21852	-4.4102	-3.3285	-8.34763	0.532946	7.52323	7.62983	1.51775e-06	4.65229e-06
gene_267822	-7.56145	-0.937738	-2.25708	-6.89305	2.33519	7.69663	7.62442	1.52316e-06	4.66572e-06
gene_393955	2.57296	-6.06173	0.368621	2.78309	-1.21267	6.20703	7.69521	1.53642e-06	4.70313e-06
gene_311391	-1.51562	-3.16549	1.20278	-3.16549	0.297399	4.07655	7.72671	1.55334e-06	4.75172e-06
gene_267930	-0.574194	2.27461	-3.39143	-5.00456	-1.75557	5.98645	7.58467	1.57072e-06	4.80162e-06
gene_267751	-2.63449	-5.80763	-1.90276	-5.80763	0.343288	5.33665	7.72017	1.57245e-06	4.80364e-06
gene_233896	-4.46287	-6.4256	-2.63029	-4.83428	-1.46024	5.49643	7.68049	1.57967e-06	4.82244e-06
gene_233862	-3.56947	-4.986	-4.42827	-6.14318	-1.31136	6.57221	7.5774	1.593e-06	4.85984e-06
gene_86670	-2.29622	-6.7913	1.72401	-2.82575	-0.906741	6.46341	7.67088	1.60855e-06	4.90397e-06
gene_395468	-1.09234	-2.44654	-0.84952	-4.29021	1.83658	4.75816	7.59845	1.61213e-06	4.91156e-06
gene_400549	-2.11599	0.0991911	-3.68373	-4.94092	-2.85611	4.95933	7.56765	1.62335e-06	4.94238e-06
gene_267922	-7.34576	-0.596377	3.26937	-4.69569	0.602617	7.91033	7.59076	1.62508e-06	4.94432e-06
gene_393959	2.04135	-6.64286	-0.809306	1.93629	-2.46716	6.2945	7.654	1.66061e-06	5.049e-06
gene_39728	0.890553	-4.3785	-2.78863	-6.27011	-0.603566	5.62534	7.58215	1.66347e-06	5.0543e-06
gene_86660	-0.89717	-7.76403	1.63244	-3.06216	-1.33466	7.29712	7.65242	1.66557e-06	5.05729e-06
gene_139450	-0.0728861	-9.2063	1.47816	-9.2063	1.53671	9.18846	7.68677	1.6737e-06	5.07853e-06
gene_92601	-1.88056	0.250414	2.67809	3.54727	-1.29987	5.23511	7.55052	1.67812e-06	5.08853e-06
gene_469399	-0.117136	-2.80128	-1.33017	-5.33104	-2.21006	4.83205	7.57034	1.70168e-06	5.15649e-06
gene_394050	1.98696	-4.48883	-0.0663188	2.82538	-2.20944	6.07923	7.54076	1.71017e-06	5.17876e-06
gene_369491	2.6285	-2.66341	-1.80558	-3.82384	0.683708	5.10356	7.53783	1.71991e-06	5.20474e-06
gene_394001	2.13658	-6.58153	-0.0322686	2.57066	-1.55786	6.48022	7.63385	1.72499e-06	5.21663e-06
gene_423799	-2.333	-3.16352	-2.82486	-6.52599	-1.01461	5.6524	7.55977	1.73661e-06	5.24823e-06
gene_236018	-1.86172	0.813675	-8.78602	1.4159	-4.34387	8.17623	7.6053	1.74935e-06	5.2832e-06
gene_267773	-5.72004	-3.38623	-0.497927	-4.35631	1.85568	8.27556	7.52093	1.77715e-06	5.36356e-06
gene_219436	3.57104	1.44822	-3.61641	-1.91201	-2.5115	6.20961	7.51213	1.80771e-06	5.45216e-06
gene_469074	-0.817847	-3.5669	-1.90785	-4.41811	-0.416735	4.38	7.53802	1.81084e-06	5.45795e-06
gene_92594	0.700308	-2.45848	2.77075	3.66933	1.31679	6.06926	7.50667	1.82696e-06	5.50284e-06
gene_79138	-2.1368	1.70659	-7.5508	1.00784	-4.14888	11.3636	7.50216	1.84299e-06	5.54741e-06
gene_398983	-4.67365	-4.68757	-0.758523	-3.61557	-4.10891	5.53469	7.49178	1.88043e-06	5.65635e-06
gene_399336	1.59316	-3.13128	0.671186	-3.13128	-0.562928	4.06257	7.62209	1.8889e-06	5.67805e-06
gene_141221	-1.99691	-4.4161	-3.95048	-8.7388	1.2205	8.16432	7.51335	1.89889e-06	5.70425e-06
gene_260604	2.93206	-1.00195	-0.0253733	-1.14995	-2.51666	4.64666	7.48074	1.92111e-06	5.76716e-06
gene_219007	-6.77448	-3.49728	-3.36781	-6.77448	-0.540637	5.8592	7.53222	1.92248e-06	5.76743e-06
gene_267824	-7.90924	-0.988838	-0.18835	-7.07008	2.61717	8.26044	7.49221	1.96468e-06	5.89011e-06
gene_394244	-0.0195254	-5.64171	-3.12106	-3.37865	-1.12338	5.02448	7.56154	1.97742e-06	5.92439e-06
gene_372060	-3.13196	1.22576	1.4396	-3.13196	2.25544	4.51435	7.51597	1.98313e-06	5.93754e-06
gene_233902	-1.57453	-4.61241	-1.45399	-4.61241	-2.00462	4.41814	7.59399	1.99088e-06	5.95679e-06
gene_469224	-0.299518	-4.065	-2.78864	3.4188	-0.646758	6.74254	7.46035	1.9986e-06	5.97375e-06
gene_79108	-2.17878	1.61976	-7.5797	1.52963	-4.17748	11.7689	7.46019	1.9992e-06	5.97375e-06
gene_86605	1.6687	-5.15159	1.9254	2.40022	0.572148	5.68424	7.55319	2.00885e-06	5.9986e-06
gene_86555	-2.60033	-5.93077	-1.1878	-5.93077	-0.610375	5.29393	7.58709	2.01674e-06	6.01819e-06
gene_398998	-1.92211	-3.60383	-0.0378346	-2.52038	-5.71086	6.01765	7.45484	2.02006e-06	6.02412e-06
gene_86669	-2.64183	-8.72524	1.2296	-1.15158	-1.25631	8.06937	7.54858	2.02645e-06	6.03918e-06
gene_397489	-5.83965	1.65371	-2.95645	2.61274	-2.52963	5.96923	7.47388	2.03531e-06	6.06157e-06
gene_394087	-1.90942	-4.24124	-2.85519	2.47037	-0.949216	5.8349	7.44824	2.04606e-06	6.08957e-06
gene_141251	-0.855974	-5.81756	1.32265	-7.48969	1.66684	7.53395	7.47327	2.05118e-06	6.10077e-06
gene_393985	0.0343057	-6.95888	0.441971	2.92761	-1.88632	6.77615	7.53841	2.06579e-06	6.14017e-06
gene_79177	-2.1066	1.03434	-7.96428	1.06955	-4.49999	9.89595	7.44232	2.06972e-06	6.14782e-06
gene_79117	-2.28503	1.29095	-6.36275	1.38389	-4.87853	9.94454	7.43318	2.10673e-06	6.25334e-06
gene_79144	-2.42384	1.59168	-8.02849	0.622777	-4.35841	10.7928	7.43286	2.10802e-06	6.25334e-06
gene_212516	2.66487	-1.05342	-3.34388	-5.26472	-0.565218	5.21805	7.4579	2.11282e-06	6.26344e-06
gene_141900	0.362267	3.54958	-2.4022	-1.69379	2.39283	6.73414	7.42401	2.14454e-06	6.35331e-06
gene_399509	-4.92708	-4.36535	0.402541	-5.64468	-1.65428	5.50823	7.42026	2.16019e-06	6.39546e-06
gene_402853	-5.34765	1.93125	-0.14625	-1.29412	-3.33792	5.49406	7.43611	2.18904e-06	6.47662e-06
gene_393986	0.585445	-9.07193	0.425514	2.71998	-1.79512	8.7251	7.50619	2.19554e-06	6.49159e-06
gene_350268	-0.749023	-6.50522	-3.7805	1.625	-0.850854	5.91866	7.50111	2.2167e-06	6.54987e-06
gene_218304	1.71918	3.23405	-1.87043	0.255604	1.40745	4.87594	7.39413	2.27252e-06	6.71042e-06
gene_79121	-2.48812	1.49309	-7.65255	0.394259	-4.60309	11.379	7.39318	2.27675e-06	6.7185e-06
gene_267699	-6.33323	2.5547	0.509411	-4.84551	-1.83196	6.62389	7.41488	2.28053e-06	6.72526e-06
gene_100107	0.983051	-2.78943	-0.525925	3.62318	-0.0708387	5.11755	7.38998	2.29093e-06	6.75152e-06
gene_393961	2.21334	-5.21073	0.136779	2.48373	-1.7063	5.37308	7.48247	2.29627e-06	6.76281e-06
gene_202696	-3.35932	0.676633	1.09384	-5.33014	3.43491	8.07336	7.38563	2.31034e-06	6.79983e-06
gene_232097	0.0754042	-3.72652	-1.03138	-3.72652	-1.10831	4.07604	7.51242	2.31945e-06	6.82219e-06
gene_200972	-1.42108	-2.71805	1.99314	-9.75104	0.681567	9.62596	7.40773	2.32721e-06	6.84054e-06
gene_469231	-0.631874	-4.23242	-3.439	2.91835	-1.03799	8.0932	7.38116	2.33045e-06	6.84561e-06
gene_469471	1.52887	-1.76182	-2.24274	-3.69741	-0.0835326	4.20093	7.40258	2.35044e-06	6.89984e-06
gene_402452	-3.70759	0.415918	2.29179	-7.26255	-1.78843	7.60448	7.35829	2.43627e-06	7.14308e-06
gene_79154	-2.03881	1.60263	-7.64307	1.19845	-4.27205	11.7769	7.35824	2.43647e-06	7.14308e-06
gene_34190	1.50799	-0.663088	-0.734978	3.8105	-1.29826	5.39113	7.35741	2.44042e-06	7.15e-06
gene_283482	-4.21937	-6.24149	1.34969	-8.71289	0.429754	8.3006	7.38046	2.45279e-06	7.18158e-06
gene_212520	1.85376	2.01626	-5.45881	-0.348618	-1.72691	6.07063	7.35387	2.45726e-06	7.18999e-06
gene_386648	2.85854	2.40214	-3.26312	-3.47533	0.0271668	6.16118	7.34965	2.47745e-06	7.24437e-06
gene_91049	-0.177105	0.689311	1.53584	4.41395	-1.53847	6.35374	7.34834	2.48376e-06	7.25813e-06
gene_393693	-1.34287	-5.2383	-0.749019	-5.2383	-0.910107	4.82832	7.46927	2.51488e-06	7.34431e-06
gene_401593	-0.905724	-5.55587	-1.68738	2.11658	-0.793286	5.94978	7.33988	2.52489e-06	7.36876e-06
gene_402315	-2.96965	-4.92886	0.342605	-4.92886	-1.11551	4.71356	7.46637	2.52861e-06	7.3732e-06
gene_218768	-0.817019	0.142211	-1.74569	-4.76524	-5.76863	5.23559	7.45266	2.52968e-06	7.3732e-06
gene_469843	-2.07785	-5.59375	-2.82605	-2.07939	-3.02828	6.45838	7.33815	2.53341e-06	7.3793e-06
gene_468073	0.160252	-2.44813	-1.03216	-3.81508	0.610911	4.26841	7.36028	2.55009e-06	7.42308e-06
gene_399541	-4.35004	-4.75409	-1.07809	-3.73551	-4.80062	6.74408	7.32805	2.58358e-06	7.51571e-06
gene_13767	0.521071	1.42418	-3.13126	1.36617	-2.73433	6.38775	7.32023	2.5899e-06	7.52923e-06
gene_34226	-0.138099	2.96746	0.415636	-2.7343	-2.7143	7.04829	7.32453	2.60132e-06	7.55756e-06
gene_225954	1.31498	3.44069	1.1958	-2.72292	-1.86399	6.27541	7.32026	2.62294e-06	7.61548e-06
gene_79167	-2.67063	1.76131	-6.55734	1.68471	-3.11727	7.77694	7.31908	2.62897e-06	7.62807e-06
gene_91081	-0.0203647	-1.32264	2.01971	-3.44984	-4.11661	6.87095	7.31791	2.63497e-06	7.64057e-06
gene_267754	-4.24807	-3.41203	-1.43897	-3.38403	2.33499	7.57328	7.31643	2.64258e-06	7.6577e-06
gene_47589	-1.2758	-4.06713	-1.54891	-5.8618	-2.05847	5.10644	7.33757	2.6643e-06	7.71569e-06
gene_304169	-5.18274	-3.2519	-0.714175	-5.18274	0.916156	5.09471	7.36006	2.67273e-06	7.73514e-06
gene_362430	-5.37308	-6.05575	-0.310091	-4.34542	-1.60224	5.35592	7.39898	2.6894e-06	7.77839e-06
gene_218635	-2.72834	3.08533	-0.486897	-3.49437	0.639329	5.35642	7.30364	2.70902e-06	7.8301e-06
gene_49679	-2.78937	-2.90985	-0.169227	-3.57418	-4.17005	4.9681	7.30236	2.71576e-06	7.84456e-06
gene_80461	0.752661	-4.76682	2.1392	-7.7712	1.84425	8.12141	7.32719	2.71818e-06	7.84651e-06
gene_403001	-3.19882	-5.30231	-0.0373846	-7.10002	-0.851217	6.28862	7.32655	2.7215e-06	7.84768e-06
gene_469607	2.22736	1.93021	0.364235	-3.2958	-0.388859	4.39459	7.32645	2.72206e-06	7.84768e-06
gene_347155	1.78381	-3.40625	-3.12646	0.614375	0.634478	4.20919	7.38902	2.74063e-06	7.89615e-06
gene_330650	-5.1396	-3.34371	-1.08807	-5.1396	-0.917087	4.73981	7.34189	2.76742e-06	7.96825e-06
gene_137837	-4.01362	-4.01362	-0.624716	-4.01362	-0.461177	4.23262	7.45004	2.77477e-06	7.98434e-06
gene_79141	-1.72325	1.1345	-6.96768	0.792603	-5.08022	10.2036	7.28996	2.78195e-06	7.99989e-06
gene_469446	1.34096	1.97037	0.0367411	-2.46384	-0.262475	4.00398	7.31417	2.78729e-06	8.01013e-06
gene_344355	1.12222	-2.22254	0.828976	-4.45353	-1.44234	4.58543	7.31196	2.79921e-06	8.03926e-06
gene_219161	-4.00306	3.89104	3.5973	3.50278	1.70575	6.12352	7.30398	2.82475e-06	8.10745e-06
gene_468030	2.59592	-2.52267	2.59119	0.993679	-1.75727	5.76189	7.27771	2.84897e-06	8.17175e-06
gene_39772	-3.2427	-5.64547	-1.15653	-0.665225	-2.84888	4.99714	7.36214	2.88381e-06	8.26457e-06
gene_76915	0.747298	-2.16795	-1.84533	4.10816	0.213573	6.62291	7.27125	2.88499e-06	8.26457e-06
gene_402800	-1.40653	-4.14647	0.0945361	-4.14647	-1.22512	4.28964	7.39255	2.90422e-06	8.31437e-06
gene_402245	-4.54307	-4.54307	-0.399053	-4.11484	-0.732635	4.45805	7.3855	2.9184e-06	8.34966e-06
gene_393983	0.725769	-5.98851	0.886927	3.0969	-1.48849	6.10111	7.35492	2.9235e-06	8.35896e-06
gene_394225	-1.00491	-6.63245	2.241	0.816479	0.109348	6.72486	7.35063	2.9474e-06	8.42195e-06
gene_267674	-7.22956	0.386627	-1.53386	-7.22956	-3.3629	6.426	7.30124	2.99168e-06	8.54305e-06
gene_402187	-2.82899	-1.50907	2.42779	-0.792708	2.6445	5.1791	7.2475	3.02126e-06	8.62205e-06
gene_363686	2.05741	-0.119279	-0.0681219	-5.14087	-3.08646	5.08987	7.2594	3.09806e-06	8.83565e-06
gene_85620	0.64902	-2.23291	-0.788367	2.83122	0.768805	5.03217	7.22507	3.11949e-06	8.89114e-06
gene_141700	-4.01157	3.20937	-0.903748	1.16538	1.99151	5.36307	7.25198	3.12328e-06	8.89633e-06
gene_369962	0.59254	-0.794921	1.1613	4.21674	0.920503	5.26248	7.22669	3.14595e-06	8.95523e-06
gene_86596	2.44046	-1.91518	2.72045	3.74815	-0.243316	7.433	7.22121	3.17965e-06	9.04544e-06
gene_394098	0.934769	-6.72616	0.425659	0.835368	-0.159408	9.04566	7.21404	3.1965e-06	9.08764e-06
gene_468409	-4.75287	-2.69078	-1.31315	-4.18217	-2.32119	4.44583	7.23937	3.20033e-06	9.0928e-06
gene_372069	-4.22953	0.544909	2.39961	-4.22953	1.83478	5.17095	7.25809	3.24981e-06	9.22486e-06
gene_212464	-7.52309	-2.86037	-3.33923	-7.52309	0.112965	6.65711	7.25791	3.2509e-06	9.22486e-06
gene_267983	-0.666685	0.772436	-0.208031	-5.64761	-4.49366	5.36228	7.23089	3.27335e-06	9.28274e-06
gene_365254	0.705343	-3.62369	-0.688117	-3.62369	-0.0951449	4.13725	7.31383	3.36706e-06	9.54248e-06
gene_344503	0.438036	-4.76196	0.00614018	-6.16191	-0.709555	5.8044	7.19021	3.37726e-06	9.56538e-06
gene_393979	0.533322	-8.58296	0.460319	2.88124	-1.45194	8.32287	7.27769	3.38459e-06	9.58011e-06
gene_267927	-5.5594	0.146732	-5.5594	-4.45941	-1.68006	5.07758	7.28341	3.39941e-06	9.61602e-06
gene_92206	-5.49219	-5.49219	-2.26716	-3.98652	-0.903642	4.90057	7.30034	3.42537e-06	9.67947e-06
gene_464445	-5.03161	0.856542	-3.06256	3.45838	1.69752	5.7879	7.20409	3.42613e-06	9.67947e-06
gene_394229	-1.45119	-6.7	-4.13663	1.57969	0.17298	6.20597	7.26518	3.46586e-06	9.78556e-06
gene_86615	0.805997	-6.87134	0.0922231	0.830836	-0.608052	8.81436	7.17168	3.47977e-06	9.81869e-06
gene_218949	-6.56695	-3.47884	-2.65017	-6.56695	-1.57153	5.60535	7.22166	3.48505e-06	9.82745e-06
gene_79146	-2.45963	1.62386	-7.72086	0.0523838	-4.22546	10.8259	7.1694	3.51672e-06	9.91057e-06
gene_267926	-6.13436	0.358982	3.30561	-4.75006	1.02203	6.90234	7.18399	3.56194e-06	1.00317e-05
gene_399500	-2.6031	2.15984	1.68223	4.24022	1.52136	4.59721	7.18199	3.57575e-06	1.00643e-05
gene_69846	1.00603	-0.428316	-3.24156	-4.85072	1.7706	5.22226	7.17962	3.61414e-06	1.0166e-05
gene_13024	1.29846	2.58291	0.180325	-2.70337	-0.00466215	4.43947	7.15332	3.6285e-06	1.02001e-05
gene_79143	-2.39807	1.53267	-7.47676	1.42094	-3.49621	9.78678	7.15234	3.63545e-06	1.02132e-05
gene_469581	-0.139315	-0.967979	-1.21145	-4.0795	-2.52552	4.2316	7.17624	3.63777e-06	1.02134e-05
gene_347168	2.33514	-1.79922	-1.98635	2.41004	1.32658	4.44372	7.14967	3.65434e-06	1.02535e-05
gene_267872	-7.58895	-2.40896	-1.45339	-7.58895	1.66629	7.33534	7.19638	3.65837e-06	1.02584e-05
gene_219004	-3.52566	-4.8531	-2.31429	-6.71247	-1.55423	5.72262	7.15761	3.77115e-06	1.05681e-05
gene_236023	-2.90874	1.41148	-6.86434	0.771304	-3.98414	9.16082	7.13235	3.77963e-06	1.05853e-05
gene_101542	-0.389283	-7.08711	1.61851	-7.08711	1.29966	7.11047	7.24711	3.81716e-06	1.06829e-05
gene_267687	-6.65754	2.45144	-0.736016	-3.51767	-1.86321	6.78505	7.14793	3.8192e-06	1.06829e-05
gene_92203	-0.187481	-0.74655	0.484623	-5.60183	-3.83368	5.24232	7.15007	3.82651e-06	1.06967e-05
gene_218588	-3.15037	-1.27374	2.73891	-5.31281	-0.801867	7.8432	7.11967	3.87403e-06	1.08228e-05
gene_79113	-1.81855	1.59235	-6.79134	0.988317	-4.47303	10.7809	7.11571	3.90401e-06	1.08998e-05
gene_401263	1.5212	-3.07445	0.390896	-5.63263	-1.54025	5.32301	7.13748	3.92081e-06	1.09399e-05
gene_470015	-5.45465	2.14563	-5.45465	0.877456	-0.482496	5.70221	7.20532	3.94125e-06	1.09902e-05
gene_313566	-3.35524	-3.54285	-2.4829	-5.22732	-2.40722	6.04701	7.1102	3.9461e-06	1.09969e-05
gene_469841	-2.32452	-5.0442	-3.2262	-2.47617	-3.31789	7.39382	7.10648	3.97477e-06	1.107e-05
gene_394057	1.08925	-7.22559	0.700148	0.783031	-0.175944	8.48605	7.10245	4.00613e-06	1.11504e-05
gene_218793	3.71931	0.417605	2.44891	-0.430209	4.34455	7.83503	7.1018	4.01113e-06	1.11574e-05
gene_393960	1.80998	-7.21632	-0.155945	2.21903	-1.98845	6.88595	7.18617	4.02671e-06	1.11926e-05
gene_469065	0.576261	-4.11012	-0.710742	-4.11012	0.468324	4.4085	7.21844	4.02873e-06	1.11926e-05
gene_13000	1.68386	1.82999	-1.16188	-5.04063	-0.594519	5.35631	7.11764	4.07407e-06	1.13094e-05
gene_86650	-4.11715	-6.78215	-1.85264	-3.57158	-1.3489	5.82455	7.17979	4.07579e-06	1.13094e-05
gene_394049	2.43839	-6.01053	0.125648	2.41857	-1.22339	6.04118	7.1766	4.10062e-06	1.13713e-05
gene_141895	-4.9755	1.66113	-2.13059	-4.9755	-0.276857	5.15154	7.13207	4.13928e-06	1.14714e-05
gene_267979	-5.14204	1.27995	-0.979838	-5.14204	-1.49411	5.09697	7.13126	4.14573e-06	1.14822e-05
gene_91096	0.462783	-2.11833	2.41044	-2.39094	-1.76506	5.17279	7.08234	4.16607e-06	1.15315e-05
gene_347130	0.688792	2.34797	0.721136	-4.07471	0.0161695	4.91359	7.10377	4.18482e-06	1.15763e-05
gene_139452	-1.22358	-5.41997	1.17796	-9.90492	2.05377	10.0129	7.10044	4.21191e-06	1.16441e-05
gene_236030	-1.61485	1.87311	-6.09873	1.50649	-3.6894	9.5567	7.07225	4.24869e-06	1.17386e-05
gene_93419	-0.185723	-5.54583	1.42678	-5.54583	1.31956	5.74604	7.18923	4.2565e-06	1.17529e-05
gene_377401	0.149181	-4.71446	-2.14306	-0.915241	-1.94343	4.47269	7.15638	4.26119e-06	1.17587e-05
gene_401876	-1.34764	-4.42732	-0.963245	-4.42732	-1.32361	4.35896	7.18795	4.26671e-06	1.17667e-05
gene_400251	-4.60036	1.62865	0.120721	-3.5057	-2.08729	4.88363	7.08693	4.29773e-06	1.1845e-05
gene_241614	0.951408	-0.435206	-0.268628	-3.37359	-4.69358	4.65121	7.16438	4.35705e-06	1.1995e-05
gene_206816	0.141435	-3.13304	0.955062	-2.15959	-2.55096	4.81588	7.05927	4.35746e-06	1.1995e-05
gene_267793	-7.68957	-3.78283	-1.67046	-7.68957	0.531381	6.95802	7.10484	4.36163e-06	1.19991e-05
gene_372017	-4.29956	1.36951	2.3038	-4.29956	0.148261	5.0591	7.09963	4.40553e-06	1.21125e-05
gene_401692	1.05325	-6.74668	0.500845	0.909111	0.26758	8.05251	7.04554	4.44278e-06	1.22075e-05
gene_402566	-3.25659	-4.71358	-0.103184	-8.14715	-1.48996	7.15704	7.06982	4.46889e-06	1.22718e-05
gene_86676	-3.4	-7.42217	1.00051	-0.659194	-1.75117	6.76693	7.12172	4.55132e-06	1.24905e-05
gene_401636	0.883608	-7.38197	0.315289	0.58564	-0.0735222	8.55072	7.0331	4.5851e-06	1.25755e-05
gene_470174	-2.56265	-3.58899	-0.653751	-6.38992	-1.96676	6.17755	7.0325	4.58813e-06	1.25762e-05
gene_212511	-2.34164	-4.05796	1.0456	-6.89176	-1.63752	6.27416	7.05114	4.63331e-06	1.26923e-05
gene_92248	0.801701	-0.925893	-2.38803	-5.26849	-2.63373	4.86829	7.04983	4.64512e-06	1.2717e-05
gene_39770	-2.01974	-7.13905	1.772	0.060802	-0.845767	6.85651	7.10508	4.6976e-06	1.28528e-05
gene_92596	-0.978609	1.80448	-3.03923	-2.86581	-2.60068	5.77435	7.01753	4.72659e-06	1.29243e-05
gene_86598	1.98382	-2.09547	2.84913	3.66539	0.380876	7.47041	7.01266	4.77164e-06	1.30396e-05
gene_39729	-0.629136	-4.15808	-3.01387	-6.04456	-0.377193	5.40499	7.03413	4.78835e-06	1.30773e-05
gene_393823	0.752912	-4.76365	0.243112	0.960654	-0.172535	10.4204	7.00213	4.80709e-06	1.31206e-05
gene_423805	-0.875525	1.17765	1.06651	-3.72447	-2.16094	4.39221	7.02725	4.85259e-06	1.32367e-05
gene_345470	0.655277	-3.77442	0.808417	-5.1014	-1.66143	5.03457	6.99771	4.91266e-06	1.33925e-05
gene_79174	-1.55545	1.32048	-7.23279	2.26561	-2.94449	9.50999	6.99607	4.92843e-06	1.34215e-05
gene_393982	0.947819	-7.51749	0.536605	2.95805	-1.08585	7.39509	7.07977	4.92924e-06	1.34215e-05
gene_371944	-0.854261	1.63894	-1.79991	3.61385	-2.59983	5.85511	6.99027	4.98442e-06	1.35635e-05
gene_155442	-0.09485	-3.62569	-0.582699	-6.82559	-2.33958	6.52336	6.98103	5.07199e-06	1.37935e-05
gene_394135	-0.172527	-3.87105	0.11171	0.291848	2.11128	4.70292	7.06325	5.08669e-06	1.38251e-05
gene_469606	1.10166	1.35486	-0.463118	-2.66588	-1.18181	3.9515	7.00076	5.10792e-06	1.38745e-05
gene_200974	-4.38619	-0.162823	1.44507	-5.68888	-4.02436	5.89221	6.97597	5.12528e-06	1.3909e-05
gene_399505	-5.07781	-3.30613	0.716359	-5.07781	-0.220534	4.94758	7.02078	5.12681e-06	1.3909e-05
gene_267787	-3.41945	-1.40729	-2.44534	-7.60693	1.66683	7.37326	6.99829	5.1324e-06	1.39158e-05
gene_467948	0.941526	0.512614	-4.28465	-3.42682	-2.26332	4.4632	7.04008	5.13638e-06	1.39182e-05
gene_399455	1.22724	-0.418083	2.03068	3.96107	-0.452099	5.41873	6.97289	5.15616e-06	1.39634e-05
gene_86664	-3.71353	-5.95104	1.28511	-1.79259	-1.74286	5.57716	7.05389	5.17801e-06	1.40142e-05
gene_423791	-0.382944	-4.52745	-0.569947	0.00366834	-0.868306	9.26167	6.96159	5.20307e-06	1.40736e-05
gene_362451	-2.59317	-6.91032	-3.62085	1.37666	0.25108	6.3645	7.04959	5.22063e-06	1.41126e-05
gene_19847	-4.68516	-2.65125	-1.01878	-6.23725	-2.25585	5.41427	6.98822	5.23347e-06	1.41388e-05
gene_79153	-1.14368	2.05626	-7.01997	1.62492	-2.99434	10.3048	6.96492	5.23693e-06	1.41397e-05
gene_79111	-2.19294	1.61563	-7.74662	1.07513	-3.90179	12.1234	6.95239	5.36632e-06	1.44804e-05
gene_467903	0.629949	2.0219	-5.60911	-4.20453	0.140427	5.82403	7.01556	5.38307e-06	1.4512e-05
gene_212681	-6.62567	1.84425	-2.63795	-6.62567	-0.783751	6.4841	6.99529	5.38447e-06	1.4512e-05
gene_393657	-3.38903	-6.69884	-2.73942	-3.84122	-1.32031	5.73707	7.03215	5.39677e-06	1.45365e-05
gene_464371	0.611403	-4.45626	1.14833	-1.33195	-0.65007	4.64466	7.02677	5.45226e-06	1.46747e-05
gene_468028	0.757668	-4.55629	1.46906	-0.376615	-2.50519	4.7421	7.02655	5.45462e-06	1.46747e-05
gene_469840	-2.88602	-4.48193	-3.49452	-1.90599	-2.96425	6.44835	6.94296	5.46591e-06	1.46964e-05
gene_393876	-2.37666	-6.37783	0.933821	-4.15163	-1.31381	5.8385	7.02266	5.49516e-06	1.47662e-05
gene_253780	0.577899	-1.50198	0.0765763	-9.016	-0.852197	10.9296	6.93322	5.49958e-06	1.47693e-05
gene_468069	-2.69687	-2.66731	-2.55301	-3.09025	-1.9675	4.40738	6.93929	5.50519e-06	1.47755e-05
gene_47590	-1.23469	-4.34806	-2.31233	-7.04171	-1.63332	6.01138	6.95998	5.52766e-06	1.4827e-05
gene_394043	2.73206	-5.18461	0.953145	0.960727	-1.32426	5.36376	7.01881	5.53554e-06	1.48393e-05
gene_13004	0.406123	1.99456	-0.990205	-3.68737	0.370875	4.52667	6.95624	5.56783e-06	1.4917e-05
gene_393987	0.638014	-6.06524	0.336652	2.80641	-1.70291	5.99844	7.00853	5.64497e-06	1.51147e-05
gene_393953	1.85333	-6.55653	0.424897	2.55757	-1.43912	6.47058	7.00641	5.66773e-06	1.51666e-05
gene_218484	-8.11782	-5.07637	-0.8739	-1.72038	-3.868	6.93771	6.94246	5.6859e-06	1.52062e-05
gene_141766	-7.1393	-0.512535	-5.16474	-6.66481	-1.59218	6.21316	6.93806	5.73461e-06	1.53274e-05
gene_394241	0.447631	-5.62523	-3.04561	-3.17941	-0.194046	5.15718	6.99868	5.75176e-06	1.53642e-05
gene_13017	0.57847	1.12976	-2.20755	-3.99704	0.197891	4.50959	6.93907	5.75613e-06	1.53667e-05
gene_47583	-1.27747	-2.25989	-2.68496	-6.21551	-2.75395	5.32501	6.93821	5.76568e-06	1.53831e-05
gene_395503	-1.47635	-3.38527	-2.37684	-5.9618	0.113862	5.40973	6.93091	5.84785e-06	1.55931e-05
gene_79123	-2.477	1.44132	-7.16409	1.02677	-4.10105	11.8189	6.90746	5.85781e-06	1.56104e-05
gene_218783	3.57342	0.540393	0.362823	-3.7423	-3.42407	5.90542	6.90055	5.93729e-06	1.58129e-05
gene_394117	-0.00910419	-4.99487	1.50999	-1.92235	-1.97841	4.9733	6.97996	5.96059e-06	1.58589e-05
gene_219172	-5.11477	3.38157	1.75713	1.11903	-0.844136	6.18847	6.91804	5.9616e-06	1.58589e-05
gene_400718	2.74014	-1.34197	0.937855	-5.43862	-1.72363	5.48116	6.91734	6.00366e-06	1.59614e-05
gene_362293	-0.712078	-3.89233	-1.76207	-5.77148	-0.343692	5.23207	6.91689	6.00891e-06	1.59659e-05
gene_344346	0.359027	0.807607	-0.549943	-4.09903	-1.85063	4.42842	6.91535	6.02686e-06	1.60042e-05
gene_101544	0.104064	-9.379	0.914148	-9.379	0.229074	8.84995	7.0002	6.07904e-06	1.61333e-05
gene_233915	-3.45128	-4.5805	-3.24988	-4.02302	-2.1059	5.4285	6.88552	6.11393e-06	1.62163e-05
gene_352381	-3.77586	-4.37114	1.05877	-5.31347	-0.276567	5.45772	6.88475	6.12314e-06	1.62312e-05
gene_394226	-3.80293	-6.72679	-2.16973	2.04514	0.712486	6.43994	6.95477	6.25355e-06	1.65671e-05
gene_361979	0.164189	-4.1511	-4.09369	1.16659	0.927328	5.70397	6.86898	6.31442e-06	1.6717e-05
gene_266060	-1.77145	-7.22382	0.914176	-10.6038	0.589799	10.0922	6.89104	6.31752e-06	1.6717e-05
gene_393973	1.52906	-5.24791	0.0178953	2.41799	-1.85135	5.30124	6.94679	6.34931e-06	1.67912e-05
gene_40538	1.66408	1.0779	-3.0648	-4.96177	-1.05471	5.05019	6.88637	6.37507e-06	1.68495e-05
gene_232036	1.20913	-3.11248	-0.0972845	-4.41583	-0.0146359	4.57127	6.88344	6.41137e-06	1.69355e-05
gene_39745	-2.68468	-7.12233	0.477675	-0.370737	-1.94769	6.39012	6.9334	6.51337e-06	1.71948e-05
gene_85817	-1.82019	1.46113	-6.76265	0.87525	-4.20682	9.30599	6.85025	6.54945e-06	1.728e-05
gene_219011	-6.47222	-2.30288	-3.27778	-6.47222	-1.53837	5.5464	6.89301	6.5565e-06	1.72885e-05
gene_397554	-8.23028	-3.19902	-1.23927	-8.23028	-2.1131	7.05871	6.89179	6.57195e-06	1.73191e-05
gene_267705	-5.64507	1.52745	-0.589342	-5.64507	-1.87983	5.53893	6.8863	6.64178e-06	1.74929e-05
gene_313541	0.944653	-7.05991	0.508694	0.250473	-0.632165	6.59626	6.91847	6.70139e-06	1.76396e-05
gene_304170	-0.814416	-3.06611	-2.42977	-4.36276	-2.75002	4.82124	6.83814	6.7061e-06	1.76417e-05
gene_395469	-0.591682	-2.04493	-3.18894	-4.63798	-0.010527	4.54474	6.8596	6.71467e-06	1.76441e-05
gene_397555	-4.01871	0.753171	2.19836	-4.01871	1.89673	5.05617	6.88063	6.71484e-06	1.76441e-05
gene_348171	-0.0884716	-3.30697	0.587618	-3.30697	-0.330503	4.03306	6.93629	6.85891e-06	1.80121e-05
gene_1862	0.7915	-3.82854	-2.20064	-2.27766	-1.75987	4.9389	6.82504	6.87974e-06	1.80563e-05
gene_86628	-3.51527	-9.24794	-0.768517	-0.823194	-0.684607	8.25625	6.90336	6.89732e-06	1.80919e-05
gene_219008	-5.93221	-3.51804	-1.54306	-5.93221	-1.17619	5.20405	6.86441	6.92798e-06	1.81618e-05
gene_403387	0.377879	2.20301	-0.268943	-3.05725	-2.1436	5.0458	6.82044	6.94179e-06	1.81874e-05
gene_39744	-3.23203	-7.59381	0.587751	0.481849	-1.2702	6.92023	6.89874	6.95828e-06	1.822e-05
gene_218942	-7.528	-3.51853	-2.78232	-7.528	-0.728888	6.49425	6.85939	6.99539e-06	1.83066e-05
gene_30337	-2.21779	-1.90201	-3.58639	-3.80259	-2.74274	4.64774	6.81588	7.00394e-06	1.83183e-05
gene_393995	2.07372	-5.85688	0.0664418	2.1531	-1.673	5.78576	6.89491	7.00927e-06	1.83216e-05
gene_236020	-2.76548	1.3044	-7.13223	-0.482602	-4.06967	9.84363	6.81497	7.01642e-06	1.83297e-05
gene_90496	0.196819	-2.34938	-1.11396	-4.38928	-2.61695	4.35027	6.83608	7.02797e-06	1.83492e-05
gene_267719	-4.5669	0.288914	-1.019	-6.53006	-3.86915	5.83101	6.83572	7.03286e-06	1.83514e-05
gene_79161	-2.43013	1.36611	-7.71392	1.27461	-3.40945	9.98834	6.81125	7.06746e-06	1.84297e-05
gene_16585	0.647781	-3.0261	-0.232924	-5.32261	-0.621798	14.9263	6.80456	7.07224e-06	1.84297e-05
gene_218991	-4.83921	-2.85892	-3.21092	-6.05777	-0.990705	5.27704	6.83263	7.07514e-06	1.84297e-05
gene_469586	-0.719924	-4.59166	-2.65694	-4.99625	-2.25769	6.11831	6.80909	7.09742e-06	1.84771e-05
gene_79107	-2.30211	1.50813	-6.9724	1.16172	-4.23778	11.6457	6.80479	7.15721e-06	1.86219e-05
gene_267777	-6.8977	-6.8977	-1.04655	-2.0121	1.12283	6.48658	6.9083	7.17854e-06	1.86667e-05
gene_218943	-6.62756	-3.10386	-2.84683	-6.62756	-0.797598	5.72773	6.84258	7.22573e-06	1.87786e-05
gene_232035	1.35365	-2.60277	-0.596218	-4.46605	-0.699079	4.52739	6.81912	7.26302e-06	1.88646e-05
gene_85833	-2.09018	1.59116	-7.52774	1.28481	-3.65277	11.9862	6.79305	7.3232e-06	1.901e-05
gene_219003	-7.32617	-2.88797	-2.97508	-7.32617	-1.39743	6.24305	6.82238	7.51262e-06	1.94904e-05
gene_234089	0.0155311	-4.78722	1.37394	-7.28215	1.79846	7.42624	6.79394	7.62664e-06	1.97749e-05
gene_401179	-3.62432	-1.78255	-0.00437196	-5.58554	-3.1802	5.05785	6.78986	7.68728e-06	1.99207e-05
gene_79155	-1.62329	1.73521	-6.73889	1.52304	-4.01434	11.4602	6.76753	7.69743e-06	1.99355e-05
gene_348201	0.214679	-3.5668	0.162698	-5.59378	-0.0271235	5.31005	6.78866	7.7052e-06	1.99442e-05
gene_401084	-0.64308	-0.961971	-3.9797	-5.18094	-1.4607	4.77854	6.78813	7.71311e-06	1.99532e-05
gene_218821	4.49673	0.841001	0.753908	0.620392	-2.519	6.90982	6.76362	7.75631e-06	2.00534e-05
gene_39773	-1.2187	-5.92186	2.16897	-0.259565	-0.41978	5.96776	6.84055	7.77492e-06	2.00835e-05
gene_283267	-6.31779	-2.90428	-2.26813	-6.31779	-0.954468	5.51465	6.80446	7.77683e-06	2.00835e-05
gene_468390	1.09083	-3.06023	-0.0476963	-4.64489	-0.241668	4.684	6.77852	7.85823e-06	2.02793e-05
gene_398978	-3.52956	-5.04079	-0.578192	-3.49106	-4.11128	6.47891	6.75672	7.86167e-06	2.02793e-05
gene_68210	1.70618	-0.544862	-2.4293	-4.91614	-2.24612	4.76656	6.77563	7.90246e-06	2.03729e-05
gene_16582	-1.34144	1.01878	0.817959	1.82532	3.72036	10.424	6.75031	7.93562e-06	2.04467e-05
gene_92202	-2.09824	-4.56323	-1.76659	-5.45722	-3.45582	8.55756	6.74843	7.98996e-06	2.05749e-05
gene_34193	0.17527	2.92817	0.186557	2.86128	-1.26024	5.54154	6.74673	8.01655e-06	2.06262e-05
gene_398127	-4.59237	0.242843	2.48565	-4.59237	1.37073	5.36907	6.78856	8.01903e-06	2.06262e-05
gene_469532	-4.50389	-5.88993	-1.01399	-1.61128	-1.84944	5.17638	6.8227	8.04437e-06	2.06796e-05
gene_79166	-2.24273	1.55507	-6.66114	1.56476	-4.00434	10.8898	6.74273	8.07947e-06	2.0758e-05
gene_374504	-4.01316	-0.816265	-1.34293	-4.01316	1.27573	4.49768	6.7809	8.13832e-06	2.08973e-05
gene_283470	-0.626962	-6.21654	0.651215	-7.88726	1.08942	7.57389	6.75877	8.16529e-06	2.09546e-05
gene_394227	-1.40603	-6.06883	-2.59291	2.09894	1.02901	5.98719	6.81244	8.20348e-06	2.10407e-05
gene_236029	-1.9914	-0.230155	-7.12971	1.34285	-5.3407	10.3964	6.73391	8.21979e-06	2.10705e-05
gene_91059	-0.703858	-1.61887	2.05838	-4.32932	0.533684	4.87844	6.74027	8.46386e-06	2.16838e-05
gene_466982	-0.590038	-6.6102	-2.80438	1.66409	-0.537484	6.06457	6.7927	8.51845e-06	2.18113e-05
gene_49540	-1.63753	-3.93462	-1.09311	-6.65368	-1.46039	5.77968	6.73514	8.5486e-06	2.18761e-05
gene_347169	2.89495	-3.08042	-0.0514195	1.71246	0.509393	4.25782	6.78688	8.61365e-06	2.203e-05
gene_400302	1.52982	-3.83896	-2.25433	2.9975	-0.270845	6.30799	6.70077	8.76972e-06	2.24165e-05
gene_267971	-7.03379	0.0465185	-2.89304	-7.03379	0.796732	6.61603	6.74124	8.78555e-06	2.24442e-05
gene_393848	-3.59822	-6.4815	-0.30514	-4.99592	-1.24425	5.71445	6.77334	8.83924e-06	2.25686e-05
gene_402589	-1.34714	2.85738	1.073	-0.604208	-0.658082	4.75806	6.69343	8.89646e-06	2.27018e-05
gene_372871	-4.16656	-1.58251	-0.24035	-3.84261	0.890204	4.50707	6.71109	8.90951e-06	2.27141e-05
gene_393917	-2.6791	-8.55555	-0.940998	0.677509	-0.032779	7.80099	6.76908	8.91134e-06	2.27141e-05
gene_79145	-1.64219	1.97179	-6.61818	0.188227	-3.75979	10.0585	6.6918	8.92483e-06	2.27356e-05
gene_362479	0.214083	-3.32333	-0.913909	-3.32333	0.511685	4.06915	6.79531	8.9549e-06	2.27994e-05
gene_83442	-2.79049	-2.78237	-1.56445	-6.02893	1.56399	5.91933	6.70765	9.01733e-06	2.29453e-05
gene_86666	-1.66647	-7.12508	1.32882	-0.280863	-1.36225	6.64877	6.76156	9.04034e-06	2.29909e-05
gene_79152	-1.82981	0.903428	-7.12738	0.848474	-4.27284	9.2262	6.6826	9.08667e-06	2.30862e-05
gene_402649	-4.79193	-4.64121	-0.442721	-4.90189	-0.780159	5.36607	6.68253	9.08805e-06	2.30862e-05
gene_402831	-2.5878	-2.8743	-0.269778	-5.25786	-4.18106	6.64548	6.68199	9.0976e-06	2.30975e-05
gene_423803	-3.18371	-2.16389	0.419311	-9.40668	-1.07935	8.54422	6.69932	9.16431e-06	2.32537e-05
gene_39771	-2.56176	-6.4996	1.1672	0.0526012	-1.30727	6.07167	6.75042	9.23466e-06	2.34191e-05
gene_416178	2.37452	2.16525	3.76346	2.73912	1.3359	4.90072	6.67294	9.25996e-06	2.347e-05
gene_233738	1.29213	-1.23135	1.78513	2.91573	2.32615	4.60414	6.67184	9.27989e-06	2.35073e-05
gene_386507	-0.611848	-4.81752	-3.44498	0.332865	-1.96468	5.0529	6.67088	9.29738e-06	2.35384e-05
gene_218324	-0.0841922	-4.93775	0.0782658	-1.85652	-0.297884	9.30513	6.66148	9.35783e-06	2.36695e-05
gene_267975	-7.4298	1.77929	-2.34243	-7.4298	0.625649	7.36936	6.70845	9.35965e-06	2.36695e-05
gene_232041	1.98653	1.30709	0.208427	-3.33747	-0.98358	4.27086	6.68021	9.51089e-06	2.40385e-05
gene_79162	-1.90183	1.77326	-6.16314	1.22397	-3.91488	10.5134	6.65888	9.51802e-06	2.4043e-05
gene_393981	0.579966	-6.71081	0.562974	2.80124	-1.20304	6.59392	6.73259	9.55466e-06	2.4122e-05
gene_79110	-2.20471	1.24132	-7.78408	1.04552	-4.09865	11.8557	6.64986	9.68727e-06	2.44432e-05
gene_85820	-2.52592	1.3915	-6.83971	1.42643	-3.95512	10.4793	6.64556	9.76915e-06	2.46359e-05
gene_267799	-7.89305	-1.23157	-1.0057	-7.89305	-3.07718	6.83602	6.68463	9.80009e-06	2.46889e-05
gene_400316	-1.58684	-2.39054	-0.280897	3.75238	-1.14951	6.93695	6.64389	9.80108e-06	2.46889e-05
gene_393725	-0.53659	-4.99527	-1.98593	-3.14343	-0.481682	4.68499	6.71758	9.83253e-06	2.47543e-05
gene_267850	-9.58599	-3.05507	-2.7072	-9.31334	-0.11304	8.55608	6.65906	9.85786e-06	2.48042e-05
gene_86655	-2.23104	-8.05841	0.845483	-1.5353	-1.44768	7.31003	6.71574	9.8672e-06	2.48138e-05
gene_393660	-3.56071	-5.54502	-2.54099	-3.19419	-0.91395	4.94659	6.70763	1.00214e-05	2.51875e-05
gene_372865	-3.26935	1.50301	-0.507117	-3.12807	0.184632	4.21327	6.64949	1.0043e-05	2.52277e-05
gene_141235	-1.56022	-4.52029	1.59683	-7.90917	1.56838	7.95235	6.64719	1.01409e-05	2.54596e-05
gene_85828	-2.35517	1.27098	-7.70628	0.945606	-4.04224	11.8923	6.62546	1.01607e-05	2.5495e-05
gene_313539	0.895012	-6.33338	0.800347	1.00872	0.170577	8.48574	6.62225	1.02027e-05	2.55862e-05
gene_403525	-3.39155	0.153671	1.90356	-3.39155	0.800624	4.3998	6.66279	1.02223e-05	2.56211e-05
gene_86668	-2.95727	-6.693	1.09499	-0.554544	-1.13389	6.19932	6.69511	1.0264e-05	2.57112e-05
gene_35688	0.942503	-4.55343	-1.89204	0.313247	-1.84022	4.47504	6.69467	1.02726e-05	2.57185e-05
gene_267815	-6.59386	-3.28856	-2.70236	-5.93679	0.650047	6.01668	6.63318	1.03666e-05	2.59395e-05
gene_79134	-2.31312	1.02617	-7.69659	1.48161	-3.85071	11.2495	6.61479	1.0375e-05	2.5946e-05
gene_360466	1.52201	-3.77306	1.05844	-3.34495	1.21193	4.54891	6.68412	1.04818e-05	2.61988e-05
gene_47555	-1.94168	-0.248886	-0.816754	-5.80645	-3.62056	5.25288	6.62902	1.05055e-05	2.62435e-05
gene_398985	-2.60816	-3.96495	-0.259616	-3.46809	-4.94042	6.55981	6.60141	1.06501e-05	2.65899e-05
gene_469101	1.75131	-3.84205	-0.630565	-1.10922	-1.3582	4.22295	6.67347	1.06976e-05	2.66936e-05
gene_401667	0.476505	-3.35787	-0.610368	2.55993	0.376503	4.27344	6.67296	1.07079e-05	2.67046e-05
gene_79175	-1.73901	1.77983	-6.66841	1.33942	-3.60713	10.7797	6.59202	1.08475e-05	2.70379e-05
gene_468061	-0.447427	0.136001	1.07038	3.43372	-1.79902	4.92859	6.58992	1.08923e-05	2.71344e-05
gene_467958	-1.71744	0.000869703	-6.23248	-5.38814	-2.09711	5.5364	6.64118	1.10351e-05	2.74751e-05
gene_393988	1.43006	-5.99976	0.960796	3.17517	-0.373019	6.25312	6.65635	1.10535e-05	2.75056e-05
gene_86656	-1.2763	-8.47497	-0.812863	-2.31638	-2.10535	7.36969	6.65565	1.10683e-05	2.75273e-05
gene_414487	2.89862	-1.66094	1.17799	-4.67974	2.27367	5.58658	6.59897	1.11374e-05	2.76838e-05
gene_267821	-7.7806	-3.40245	-2.6726	-7.7806	-0.228761	6.82676	6.61623	1.11843e-05	2.77851e-05
gene_344511	-4.57352	-0.57559	-1.5033	-4.19907	0.711841	4.68862	6.59328	1.12034e-05	2.78173e-05
gene_349280	-0.906526	-3.50987	1.2656	-4.15294	-1.88062	7.45328	6.56705	1.13019e-05	2.80465e-05
gene_267866	-9.63636	-2.90545	-2.93724	-9.63636	-0.198123	8.58368	6.60808	1.13619e-05	2.81798e-05
gene_79112	-2.01397	1.63653	-6.66912	0.763298	-3.65657	9.85563	6.56192	1.15055e-05	2.85203e-05
gene_86623	-1.82006	-7.13692	-0.559615	0.297461	-1.95085	7.73132	6.55829	1.15876e-05	2.87079e-05
gene_233973	-2.19543	-5.87145	-1.60709	-4.89947	-0.461606	5.24608	6.62503	1.17357e-05	2.90589e-05
gene_85826	-1.1399	0.350769	-6.6869	2.17404	-3.64522	8.17882	6.54961	1.17861e-05	2.91676e-05
gene_79163	-2.28946	1.0314	-6.91988	1.12737	-3.79225	9.7794	6.54926	1.17941e-05	2.91715e-05
gene_219378	-5.39719	1.88	2.30489	1.04907	-3.08062	5.93086	6.5657	1.1821e-05	2.9222e-05
gene_469480	0.869055	-4.74883	-0.274357	0.917584	0.290639	4.87013	6.61656	1.1899e-05	2.93986e-05
gene_372009	-7.12837	0.754801	2.08588	-7.12837	1.68989	7.57112	6.58321	1.19214e-05	2.94379e-05
gene_470172	-2.47531	-5.84377	-1.61154	-1.29464	-0.264577	5.28875	6.6149	1.19655e-05	2.95306e-05
gene_467955	-1.273	0.845111	-6.01503	-3.3397	-2.32673	5.55154	6.5985	1.19787e-05	2.95471e-05
gene_79140	-2.18659	1.02935	-8.21633	0.864953	-4.40323	11.9613	6.5382	1.20521e-05	2.97117e-05
gene_86667	-1.149	-7.34995	1.52465	-0.636625	-0.953871	6.93908	6.60796	1.21254e-05	2.98762e-05
gene_393956	1.98576	-5.27174	-0.00359613	2.42474	-1.32093	5.38363	6.60722	1.21425e-05	2.9902e-05
gene_402231	-5.33439	-1.13945	-1.51169	-3.96302	-3.35062	4.80352	6.551	1.21642e-05	2.9932e-05
gene_402430	0.492252	-3.95204	-0.317501	-3.95204	0.491014	4.35785	6.63353	1.2168e-05	2.9932e-05
gene_107128	0.40572	-5.03087	0.469094	-7.52498	1.66142	7.46344	6.55018	1.22456e-05	3.01066e-05
gene_394058	1.18708	-5.90811	1.05809	1.33188	-0.394466	8.19224	6.52894	1.22565e-05	3.0117e-05
gene_219015	-5.99129	-3.30548	-2.93241	-7.20205	-0.544169	6.22967	6.54926	1.22676e-05	3.01277e-05
gene_86624	-2.88558	-6.35796	-0.809679	-3.91528	-1.43393	5.56002	6.59918	1.23306e-05	3.02661e-05
gene_400296	-1.21437	-3.72776	-2.29558	2.95305	-1.20576	6.3411	6.52295	1.24174e-05	3.04624e-05
gene_79109	-2.33852	1.44695	-7.14	1.22312	-3.92898	11.5492	6.52177	1.24461e-05	3.05162e-05
gene_267795	-5.96247	-3.03785	-2.01779	-6.7272	-3.53981	6.6943	6.51801	1.2538e-05	3.07248e-05
gene_35710	-1.09476	-6.07193	-1.03187	-0.695329	-2.18668	5.34903	6.58989	1.25519e-05	3.07424e-05
gene_411316	1.18389	-3.98981	-0.229548	2.47183	-0.159762	4.55	6.58917	1.25691e-05	3.07677e-05
gene_79130	-2.544	1.48328	-7.47081	1.05866	-4.23791	15.4106	6.51471	1.26193e-05	3.08738e-05
gene_393938	0.837439	-4.15193	0.620742	0.965285	0.0574966	9.63784	6.50744	1.26557e-05	3.0946e-05
gene_47582	-0.649433	-3.11476	-0.745461	-6.35849	-2.78063	5.53596	6.52886	1.27641e-05	3.11942e-05
gene_393936	0.941858	-6.45423	0.329201	0.424556	0.233589	10.3054	6.50206	1.28062e-05	3.12726e-05
gene_79114	-2.43821	1.31513	-6.78859	1.28588	-4.34896	11.4979	6.50704	1.28101e-05	3.12726e-05
gene_79142	-2.0345	1.47963	-6.44887	1.11215	-3.6933	9.67942	6.50509	1.28592e-05	3.13757e-05
gene_79160	-2.38829	1.42917	-7.43526	1.16209	-4.13176	13.1095	6.502	1.29371e-05	3.15486e-05
gene_30362	1.67804	-0.238656	-4.31629	-4.31629	-0.666662	4.50426	6.57702	1.31092e-05	3.1951e-05
gene_466983	-4.48138	0.241643	-1.1279	-4.48138	0.239527	4.63978	6.53029	1.32059e-05	3.21528e-05
gene_361984	0.56978	-5.56792	-1.87802	1.11485	1.28564	5.59268	6.56334	1.32062e-05	3.21528e-05
gene_141807	-7.20638	1.59438	-3.75915	-5.72238	0.575797	7.08668	6.50761	1.32363e-05	3.22086e-05
gene_79179	-2.26612	1.59389	-6.94669	1.27913	-3.81915	12.2747	6.48792	1.32988e-05	3.23431e-05
gene_469603	-1.46025	-4.03509	-1.20236	-4.38259	-1.51458	5.12737	6.48616	1.33447e-05	3.24373e-05
gene_267817	-7.12493	-3.50813	-2.62056	-9.07974	-0.546319	7.97167	6.5053	1.33629e-05	3.2464e-05
gene_219025	-5.14227	-3.1286	-3.40227	-7.66316	-1.54098	6.50015	6.50477	1.33767e-05	3.248e-05
gene_377471	-2.3645	-3.11803	-2.44906	-6.78169	-0.306105	5.96597	6.493	1.36865e-05	3.32144e-05
gene_267727	-4.11441	0.952752	-0.280494	-4.11441	-1.88852	4.48759	6.50286	1.39254e-05	3.3776e-05
gene_372882	-2.75671	-1.41159	-1.29686	-4.88843	0.571683	4.81844	6.48277	1.39618e-05	3.38462e-05
gene_362307	2.61568	-5.10563	-0.108732	-0.667818	-0.427074	5.16172	6.53223	1.40168e-05	3.39612e-05
gene_267862	-5.03162	1.70629	1.57216	-5.03162	0.105318	5.49975	6.49778	1.40631e-05	3.4055e-05
gene_79133	-1.89255	1.03672	-6.82623	-0.00875456	-4.82183	11.0283	6.45454	1.4197e-05	3.43607e-05
gene_232033	1.78846	-2.42859	-0.0409437	-4.61527	0.23268	4.80139	6.47141	1.4274e-05	3.45199e-05
gene_141232	0.976467	-5.03959	1.41529	-8.97112	1.51578	8.98623	6.47126	1.4278e-05	3.45199e-05
gene_92484	-5.94485	-3.17945	-3.19881	-4.84123	-0.876351	5.21793	6.46294	1.44394e-05	3.48913e-05
gene_232043	0.307517	-0.415948	-1.74683	-4.15728	-1.87066	4.28446	6.46377	1.44878e-05	3.49896e-05
gene_232038	2.28728	1.15779	0.155716	-4.1058	-0.787222	4.68838	6.46241	1.4526e-05	3.50631e-05
gene_267662	-6.04314	0.824918	-0.635533	-6.04314	-2.62916	5.61626	6.46966	1.48495e-05	3.58248e-05
gene_79137	-1.89524	1.44667	-7.34601	0.927281	-3.73484	11.5339	6.4263	1.50044e-05	3.61616e-05
gene_86638	0.507713	-4.32745	1.75842	1.68959	-1.46702	6.11484	6.42627	1.50052e-05	3.61616e-05
gene_394056	1.07347	-5.9882	0.933934	0.684877	-0.9526	5.77366	6.49371	1.509e-05	3.63467e-05
gene_278203	-0.485925	-5.19704	-3.595	0.412737	-0.199079	4.9171	6.49106	1.51667e-05	3.65119e-05
gene_372058	-1.32258	-1.27436	-2.10813	-4.64503	2.24708	5.8458	6.41842	1.52379e-05	3.66636e-05
gene_374845	-1.72872	-2.43818	-1.87128	-5.78	-3.70788	5.32682	6.41748	1.52659e-05	3.67114e-05
gene_403579	-0.723457	-3.06961	-0.532619	-6.87901	-1.84271	6.02222	6.43393	1.53544e-05	3.69045e-05
gene_400278	-4.23774	-2.98483	-2.26854	-6.20044	-0.443525	5.48211	6.43361	1.53639e-05	3.69078e-05
gene_64313	-2.66065	-0.454508	-4.22425	-7.3406	-2.87191	6.34177	6.43319	1.53764e-05	3.69181e-05
gene_91136	2.93229	-1.88558	-1.59018	-1.58316	-2.07758	4.59419	6.41183	1.5436e-05	3.70414e-05
gene_79156	-2.05901	1.64756	-6.81033	1.39964	-3.86062	12.134	6.40622	1.56065e-05	3.74306e-05
gene_79151	-1.85788	1.41815	-7.49991	1.43111	-3.34695	10.864	6.40257	1.57185e-05	3.76792e-05
gene_219002	-6.7734	-3.01809	-2.74538	-6.7734	-0.853148	5.84346	6.43846	1.5774e-05	3.77922e-05
gene_267921	-8.02855	0.133578	3.07347	-3.64389	0.17896	8.4639	6.41474	1.58613e-05	3.79813e-05
gene_398986	-3.20824	-4.70853	-1.24616	-4.2898	-3.92692	7.10075	6.39744	1.58771e-05	3.7999e-05
gene_402108	-4.46088	0.946854	2.10627	-4.46088	1.38298	5.25578	6.43163	1.59838e-05	3.82339e-05
gene_371901	0.471286	-3.20817	-0.747846	-4.41484	-1.35174	4.3908	6.41025	1.6079e-05	3.84282e-05
gene_468384	0.888725	-5.0203	-1.30499	-2.8518	0.404892	4.92799	6.46048	1.60821e-05	3.84282e-05
gene_469440	1.72478	0.882322	2.04855	-2.76648	0.483471	4.18439	6.4005	1.63873e-05	3.91367e-05
gene_39743	0.0191633	-5.77862	-2.17966	1.76821	-1.30166	5.39546	6.45013	1.64042e-05	3.91566e-05
gene_267797	-4.5149	-0.64141	0.15484	-4.5149	-2.35829	4.49872	6.41093	1.66375e-05	3.96924e-05
gene_470173	-2.19148	-5.81355	-1.66269	-0.756597	-0.616778	5.22957	6.44141	1.66808e-05	3.97745e-05
gene_464380	1.32392	0.245974	1.62293	-2.66774	1.71915	4.18979	6.3878	1.67975e-05	4.00316e-05
gene_362339	-0.0318674	-4.49067	1.59985	2.42715	-0.391163	5.58039	6.36732	1.68427e-05	4.01181e-05
gene_79126	-2.20549	1.7358	-6.04375	1.21641	-3.8548	11.0439	6.36692	1.68557e-05	4.01281e-05
gene_79132	-2.46363	1.37392	-7.55828	1.03974	-3.86013	13.1508	6.36658	1.68671e-05	4.01339e-05
gene_218823	3.33919	-2.46945	-1.38827	-1.87134	-2.29335	7.77704	6.36604	1.6885e-05	4.01553e-05
gene_267689	-1.39247	2.01566	-0.252285	-3.34985	-0.551702	4.33169	6.38134	1.70102e-05	4.04318e-05
gene_402176	-3.84409	1.14518	1.77724	-3.84409	1.02947	4.73141	6.39847	1.70437e-05	4.04901e-05
gene_372059	-4.95784	0.82258	1.99079	-4.95784	1.72564	5.63323	6.39297	1.72262e-05	4.08819e-05
gene_86534	-1.88837	-6.74456	-1.13096	-5.7663	-0.075057	6.02524	6.42461	1.72268e-05	4.08819e-05
gene_219337	-8.91506	-3.73518	-4.12062	0.785138	-1.07953	7.88991	6.37088	1.7277e-05	4.09796e-05
gene_79158	-2.48246	1.37794	-6.61941	0.855155	-4.33736	12.3631	6.35339	1.73088e-05	4.10334e-05
gene_85834	-5.35307	1.8236	-7.69767	0.720543	-2.56729	10.6722	6.34832	1.74816e-05	4.14213e-05
gene_267825	-6.70969	0.111138	-0.466342	-7.50562	2.54255	9.18646	6.34664	1.75392e-05	4.15357e-05
gene_141222	0.666272	-4.31009	1.25732	-6.81431	1.75659	6.98013	6.36438	1.75816e-05	4.16144e-05
gene_393926	0.858674	-6.10851	0.474017	0.762593	-0.182957	9.08861	6.34157	1.76173e-05	4.16771e-05
gene_47592	-1.90198	-3.61625	-1.54499	-7.25186	-2.23706	6.17619	6.35884	1.77726e-05	4.20223e-05
gene_469816	2.72605	2.79574	0.897567	-0.376445	2.57977	4.35971	6.33847	1.78224e-05	4.21179e-05
gene_401706	-3.94713	-6.82315	1.19895	-1.0653	0.532489	6.55151	6.40089	1.80284e-05	4.25826e-05
gene_393701	-1.53682	-6.72544	-0.828225	-4.4992	-1.37428	5.86588	6.3978	1.81354e-05	4.28129e-05
gene_79164	-2.17798	1.56627	-7.12484	1.25232	-3.37772	10.9865	6.32911	1.81524e-05	4.28305e-05
gene_267846	-8.72598	-2.91754	-2.24414	-8.72598	-0.117167	7.74822	6.36195	1.82933e-05	4.31403e-05
gene_201070	1.95936	-3.55939	-2.85582	-7.96536	-1.32577	7.16715	6.34268	1.8341e-05	4.32302e-05
gene_399526	0.144026	-3.67158	1.01414	-3.63623	-2.69984	5.75088	6.31508	1.86589e-05	4.39566e-05
gene_402852	-4.71347	2.31112	0.0327865	-0.949517	-1.98666	5.21317	6.32908	1.87444e-05	4.41349e-05
gene_468018	2.72993	-3.11193	1.88191	1.38764	-1.26081	5.24664	6.31229	1.87611e-05	4.41513e-05
gene_468413	0.472416	1.00563	0.286999	-3.95214	-2.16894	4.42753	6.32256	1.90743e-05	4.4865e-05
gene_398128	-4.3938	0.357258	2.34193	-4.3938	1.36313	5.18381	6.3399	1.90916e-05	4.48822e-05
gene_267934	-3.52054	1.70891	0.136573	-3.52054	-0.619225	4.39154	6.33791	1.91655e-05	4.50325e-05
gene_267849	-6.96203	-2.3961	-3.62371	-9.86147	-1.32909	8.6197	6.31892	1.92101e-05	4.51136e-05
gene_85824	-2.55424	-0.301593	-7.48039	0.40261	-4.11791	8.75222	6.2987	1.92677e-05	4.52255e-05
gene_219316	-4.54312	-5.72293	-3.31658	0.277493	-1.40921	8.54282	6.29321	1.94762e-05	4.56911e-05
gene_401696	-2.12777	-5.20026	1.71079	-1.8133	0.649115	5.36169	6.35925	1.95275e-05	4.57877e-05
gene_86622	0.883424	-5.91422	0.436481	0.904778	0.265493	8.67178	6.28913	1.95508e-05	4.58184e-05
gene_393942	0.718795	-4.33159	0.159836	0.671272	-0.0335989	9.76207	6.28207	1.9697e-05	4.6137e-05
gene_350231	-2.9001	0.642615	-2.62009	1.39721	1.55699	4.17999	6.30208	1.9758e-05	4.62559e-05
gene_467675	-0.462148	-1.67183	-1.46438	-8.11698	1.47342	9.02954	6.28025	1.99456e-05	4.66709e-05
gene_393690	-1.1044	-0.643207	2.1207	-3.86869	0.4723	4.64262	6.29937	1.99563e-05	4.66717e-05
gene_86527	-1.28184	-7.35103	-2.84543	-2.86962	-1.70544	6.27636	6.34748	1.99733e-05	4.66871e-05
gene_394258	0.827595	-4.97436	-3.10558	1.12878	1.31205	8.43941	6.27652	2.01244e-05	4.70161e-05
gene_267767	-4.98564	-3.5417	-0.987728	-4.30032	1.65355	10.1753	6.27619	2.01375e-05	4.70222e-05
gene_79135	-2.21716	1.60739	-7.48537	1.11092	-3.67278	13.8226	6.27275	2.02735e-05	4.73154e-05
gene_372902	-1.61972	-1.82643	-3.29729	-0.223892	1.16841	4.24249	6.27241	2.02873e-05	4.73231e-05
gene_422186	1.84343	-1.17441	-0.812165	-3.60024	-0.147536	4.20522	6.28834	2.039e-05	4.7538e-05
gene_250462	-0.424029	-5.89277	0.646874	-9.5761	1.21539	9.25343	6.28494	2.05257e-05	4.78297e-05
gene_312797	0.218684	2.70245	-0.955461	-0.728914	-0.863065	5.2783	6.26427	2.06135e-05	4.80095e-05
gene_141231	1.04086	-3.83149	1.77855	-7.51962	1.70466	7.75202	6.28227	2.06327e-05	4.80293e-05
gene_282346	-0.84586	0.985824	-1.60917	-3.41832	-1.16712	4.10704	6.28175	2.06537e-05	4.80534e-05
gene_372075	-4.60095	1.18676	0.678334	-4.60095	-1.66761	4.85203	6.29731	2.07342e-05	4.82128e-05
gene_267776	-7.70109	-6.06658	-1.3249	-1.86137	-0.0479192	6.84788	6.27712	2.07436e-05	4.82128e-05
gene_393821	0.582251	-4.73361	0.422357	0.935135	0.00715796	9.34146	6.24659	2.11192e-05	4.90606e-05
gene_344349	-2.79296	-0.872631	-0.00925157	-5.04238	-1.22059	4.81143	6.26767	2.12287e-05	4.92894e-05
gene_79128	-2.53081	1.1644	-6.82555	1.09492	-3.92184	10.0518	6.24674	2.13347e-05	4.95101e-05
gene_411317	-0.128282	-4.23545	0.0326267	2.97952	-0.0173339	4.78033	6.31197	2.13819e-05	4.95942e-05
gene_369963	0.100128	-0.949547	1.07065	3.83439	0.124726	5.58577	6.24292	2.14953e-05	4.98316e-05
gene_393980	0.0902962	-5.74266	0.128588	2.51834	-1.4076	5.63355	6.30694	2.15894e-05	5.00232e-05
gene_35687	-0.186606	-4.67785	-1.91025	0.853713	-1.70234	4.53735	6.30668	2.16002e-05	5.00232e-05
gene_403154	1.95583	-2.21779	-0.987717	-6.76464	-1.80364	6.16426	6.25318	2.18369e-05	5.05265e-05
gene_267835	-7.88709	-2.93761	-4.21046	-9.21162	-1.39013	9.61032	6.23481	2.18399e-05	5.05265e-05
gene_399512	-3.27344	-2.40269	1.17233	-4.50437	-0.425046	4.67519	6.24955	2.19918e-05	5.08518e-05
gene_47552	-1.17481	-1.0558	-1.11599	-6.79767	-5.25667	7.14338	6.2252	2.22559e-05	5.14362e-05
gene_248577	0.920603	-4.56209	1.46153	-8.88594	1.66551	8.96657	6.24044	2.2386e-05	5.17103e-05
gene_79106	-1.68507	1.29291	-7.26003	-0.470992	-3.76283	10.0653	6.22175	2.24071e-05	5.17325e-05
gene_85510	2.72717	-2.08869	1.49393	2.41892	-0.739432	4.81669	6.22054	2.24601e-05	5.18142e-05
gene_393738	-3.09456	-6.99923	-0.700735	-3.1938	-1.57842	6.07263	6.28608	2.24719e-05	5.18142e-05
gene_403108	1.59622	-2.81046	-0.0545152	-6.03314	-3.10392	6.55041	6.22016	2.24769e-05	5.18142e-05
gene_464428	-4.10477	1.10977	-1.22108	3.28396	1.55992	5.06857	6.22851	2.28082e-05	5.25509e-05
gene_393884	3.99023	-0.111064	2.69406	0.977324	1.00481	5.34119	6.20932	2.29601e-05	5.28739e-05
gene_403578	0.346577	-3.20772	-0.564347	-5.81388	-1.8468	5.24693	6.2266	2.29987e-05	5.29357e-05
gene_228121	0.770815	1.26025	-0.854097	3.19396	1.45385	4.31839	6.19625	2.35568e-05	5.41927e-05
gene_218976	-6.76233	-3.41451	-2.68208	-8.58389	-0.469044	7.50795	6.21271	2.36304e-05	5.43342e-05
gene_386503	1.7073	-0.339347	-3.74041	-5.33744	-0.550699	5.15282	6.21158	2.36823e-05	5.44259e-05
gene_362456	0.240197	-2.30517	0.0365202	-2.21775	-2.68602	4.15024	6.1888	2.39036e-05	5.49065e-05
gene_469911	0.88818	-1.44066	-1.90051	-4.477	-1.34801	4.46164	6.20446	2.40138e-05	5.51316e-05
gene_267898	-4.45651	-0.848575	2.25341	-1.71806	2.58702	5.53842	6.20036	2.40963e-05	5.52926e-05
gene_76848	1.40347	-4.41902	-0.884513	-0.328082	-1.24027	4.4909	6.24908	2.41267e-05	5.53343e-05
gene_313550	0.111662	1.35054	-0.490019	-4.17279	-1.79445	4.68434	6.18271	2.4191e-05	5.54535e-05
gene_218552	-9.24397	1.41911	-4.38087	2.34106	-1.71416	9.01887	6.19454	2.43718e-05	5.58396e-05
gene_468564	1.37729	1.83164	-2.77482	1.0164	2.06687	4.34976	6.22602	2.45479e-05	5.62145e-05
gene_393945	0.652435	-4.65341	0.294619	0.901723	-0.0538806	9.85017	6.16666	2.47123e-05	5.65623e-05
gene_92241	-0.807761	0.376377	0.391328	-3.97878	-4.20453	4.93975	6.16739	2.49294e-05	5.70303e-05
gene_91083	0.481699	-2.19352	2.27869	-3.06625	-2.291	6.60975	6.16446	2.50731e-05	5.73299e-05
gene_282355	-2.86283	-1.08507	0.870647	-2.37761	1.47346	4.09659	6.16974	2.55811e-05	5.84405e-05
gene_400282	1.25315	-4.63216	-1.21569	-3.41714	-1.26444	4.54383	6.21854	2.55847e-05	5.84405e-05
gene_372061	-4.87099	1.22941	1.82044	-4.87099	1.38579	5.51104	6.18178	2.59418e-05	5.9226e-05
gene_253779	0.495551	-1.87334	-0.0375465	-7.38648	-1.04532	11.9558	6.14058	2.60127e-05	5.9358e-05
gene_260563	-0.777566	-6.02712	0.513449	-7.71142	0.472224	7.19983	6.16174	2.61013e-05	5.953e-05
gene_79148	-1.72523	1.46151	-7.20087	1.51796	-3.64591	12.4468	6.13893	2.63618e-05	6.00937e-05
gene_83416	-4.6938	-1.6059	2.14706	3.5502	1.10473	5.59443	6.15248	2.6458e-05	6.02826e-05
gene_340747	-0.390121	-0.524923	-0.636638	-7.30071	2.69959	7.75532	6.15397	2.65002e-05	6.03481e-05
gene_267782	-4.68234	-2.85579	-1.13009	-4.58685	2.10852	9.78669	6.13576	2.65263e-05	6.03771e-05
gene_267771	-4.5114	-3.96746	0.345814	-3.20958	-3.63914	8.28586	6.13222	2.67112e-05	6.07673e-05
gene_102978	-1.46422	-6.33691	0.935321	-11.0968	0.575313	10.5876	6.14958	2.6728e-05	6.07749e-05
gene_469316	1.6431	-1.69355	-0.573072	-5.35273	-0.659709	5.15372	6.14723	2.68507e-05	6.10231e-05
gene_79173	-2.52883	1.02459	-6.71523	1.35967	-3.89913	11.0628	6.12768	2.69505e-05	6.1219e-05
gene_137849	1.11278	-5.78924	0.711425	1.35162	-0.0986908	7.21185	6.12457	2.70019e-05	6.13049e-05
gene_369958	-0.246722	-2.44833	1.45252	3.34942	0.49334	5.18171	6.12047	2.73348e-05	6.20294e-05
gene_236028	-2.53066	1.43421	-7.30371	0.305725	-3.51721	11.3007	6.11673	2.75362e-05	6.24281e-05
gene_267792	2.35942	-3.31883	-1.72809	-7.51285	0.902088	7.23225	6.13428	2.75381e-05	6.24281e-05
gene_393949	0.470899	-4.23754	0.0248825	0.57468	-0.180558	10.2531	6.11126	2.75564e-05	6.24381e-05
gene_267864	-8.07633	-3.15648	-2.7801	-6.66544	0.370962	7.24609	6.13038	2.76254e-05	6.25491e-05
gene_467957	-1.59099	-0.867623	-6.63506	-7.25819	-2.5636	7.95019	6.11494	2.76332e-05	6.25491e-05
gene_79157	-2.42246	1.3628	-6.52237	1.32543	-3.96868	12.5997	6.11149	2.78212e-05	6.29431e-05
gene_365248	1.52601	1.24035	-1.0315	-3.64442	-0.478609	4.3529	6.12852	2.78497e-05	6.2976e-05
gene_93405	-0.213527	-5.39794	1.57836	-10.1576	1.06645	9.99416	6.12773	2.78925e-05	6.30413e-05
gene_268006	-0.308882	1.27429	-0.446027	-5.72034	-3.09941	5.55304	6.12555	2.80115e-05	6.32785e-05
gene_76861	-0.286328	-4.93237	-0.133926	-2.28166	-1.26127	5.24292	6.10741	2.80449e-05	6.33221e-05
gene_34263	-1.2536	1.13295	-3.14953	-3.92413	-3.192	6.05681	6.10586	2.81301e-05	6.34511e-05
gene_372077	-5.32874	1.55722	1.85254	-4.24543	2.61999	6.29716	6.12111	2.81301e-05	6.34511e-05
[truncated: 1,288 more rows]

## Sheet: FilterDeg
gene	logFC.ALC-China	logFC.ALC-Russ	logFC.both	logFC.NAFLD	logFC.other	logCPM	F	PValue	FDR
gene_359273	-2.22601	-2.22601	2.09154	-2.22601	11.3039	10.5612	50.9875	5.48745e-31	6.34434e-29
gene_103821	-2.79741	10.1718	-2.79741	2.9365	-2.79741	9.75523	53.4602	1.71806e-30	1.88945e-28
gene_381900	6.02023	-6.40676	-5.76676	-6.40676	-5.44183	7.74676	36.5573	7.06521e-25	5.3095e-23
gene_357478	3.47916	5.96016	-2.465	-2.465	-2.465	5.61731	38.2177	2.86001e-24	2.01497e-22
gene_276213	6.27876	-8.29167	-6.73799	-8.29167	-4.06813	9.78662	30.8256	6.80755e-22	4.32327e-20
gene_85823	3.12176	8.27148	-2.60079	-3.1072	2.11121	10.2184	28.6811	9.83809e-22	6.0767e-20
gene_371898	5.39904	-7.96628	-6.67077	-7.96628	-5.65837	8.73894	30.4867	1.04113e-21	6.34388e-20
gene_261225	6.16868	-9.37748	-6.0214	-9.37748	-5.27595	10.7627	30.1769	1.53839e-21	9.2488e-20
gene_274384	6.10184	-7.82201	-5.57552	-7.82201	-3.98623	9.17509	29.5817	3.27404e-21	1.91723e-19
gene_263860	5.52067	-7.82064	-6.86795	-7.82064	-4.92889	8.69369	29.4227	4.01045e-21	2.31835e-19
gene_263848	6.44842	-8.23635	-6.06987	-8.23635	-3.49958	9.8812	29.2814	4.80557e-21	2.74282e-19
gene_359112	5.9221	-8.10618	-7.03273	-8.10618	-3.85115	9.30187	29.2519	4.99023e-21	2.81262e-19
gene_271115	6.0711	-9.33731	-6.90184	-9.33731	-4.68043	10.6394	28.9477	7.37589e-21	4.10591e-19
gene_32534	5.80283	-8.41306	-5.52263	-8.41306	-5.32097	9.50114	28.6976	1.01849e-20	5.40282e-19
gene_260578	5.84424	-8.62844	-6.46216	-8.62844	-4.71806	9.74691	28.5843	1.17919e-20	6.11146e-19
gene_261226	6.1035	-9.35541	-6.67678	-9.35541	-4.12296	10.6878	28.2072	1.92446e-20	9.64157e-19
gene_263857	5.85954	-9.84912	-7.13825	-9.84912	-4.84994	10.9686	28.1572	2.05378e-20	1.01764e-18
gene_264942	5.98831	-9.28115	-5.44214	-9.28115	-4.94944	10.5146	28.113	2.17591e-20	1.06643e-18
gene_271114	5.96644	-8.96742	-6.4632	-8.96742	-4.40914	10.1855	28.0545	2.3484e-20	1.1386e-18
gene_274395	6.28966	-8.16413	-4.45726	-8.16413	-3.55118	9.6722	28.0165	2.468e-20	1.18385e-18
gene_263829	6.02522	-10.4778	-7.30661	-10.4778	-4.98265	11.7341	27.4662	5.08116e-20	2.36195e-18
gene_88061	4.79476	-6.9054	-5.96783	-6.9054	-5.92634	7.29754	27.3319	6.06587e-20	2.70802e-18
gene_271117	5.92685	-11.046	-7.5286	-11.046	-5.06117	12.2164	27.0048	9.35527e-20	4.05562e-18
gene_32539	6.12315	-9.01095	-5.73667	-9.01095	-3.38756	10.3664	26.5115	1.80585e-19	7.53942e-18
gene_263826	5.79333	-9.45692	-6.10748	-9.45692	-4.6716	10.5246	26.2479	2.57164e-19	1.05414e-17
gene_385070	4.91978	-7.82642	-6.1436	-7.82642	-5.79135	8.24957	26.2189	2.67414e-19	1.07658e-17
gene_32524	5.47172	-6.87085	-4.67357	-6.87085	-3.77238	7.75469	25.9788	3.69564e-19	1.43652e-17
gene_77099	-4.06103	3.97482	-3.01373	-2.93281	-3.38689	5.42171	24.7988	3.88429e-19	1.49694e-17
gene_359115	5.24102	-8.51237	-6.13236	-8.51237	-5.08953	9.15348	25.5098	6.97852e-19	2.60051e-17
gene_346860	8.02904	-2.82063	5.69994	-2.82063	6.46354	7.51449	25.3972	8.13485e-19	2.98212e-17
gene_88056	5.61057	-7.94033	-7.94033	-7.94033	-5.52235	8.88515	26.5889	8.39608e-19	3.05306e-17
gene_99246	5.78118	-9.54189	-6.20322	-9.54189	-3.62908	10.6021	25.0881	1.24114e-18	4.3721e-17
gene_137684	6.53696	-3.17212	6.58327	-3.17212	7.33438	8.22467	24.2126	4.15485e-18	1.39808e-16
gene_386421	5.49862	3.51044	-4.56715	-4.56715	-2.49676	6.32834	23.7376	5.99706e-18	1.98829e-16
gene_76033	5.37461	-9.52554	-6.75482	-9.52554	-3.51931	10.2608	23.7757	7.64445e-18	2.51597e-16
gene_206205	-4.1217	-4.1217	3.47622	-4.1217	-3.54895	5.08833	23.1999	2.62234e-17	8.09871e-16
gene_374648	-10.5479	-9.64978	-6.95178	-10.5479	-7.17757	9.00618	21.9526	3.97531e-17	1.18706e-15
gene_280199	6.37013	2.00713	-6.62486	-6.62486	-6.62486	8.41689	23.7712	4.54925e-17	1.34951e-15
gene_206226	-3.79166	-3.79166	3.54422	-3.79166	-2.81606	4.90097	22.4531	7.44225e-17	2.1511e-15
gene_206128	-4.62643	-4.62643	3.45276	-4.62643	-3.78323	5.43015	22.3512	8.59005e-17	2.44086e-15
gene_219407	3.25496	9.62569	5.49297	6.5843	5.50649	6.70266	24.9704	9.25717e-17	2.57732e-15
gene_34289	-8.43984	-4.86381	-7.02102	-9.14197	-8.17586	7.64459	20.7851	1.76847e-16	4.6906e-15
gene_206151	-4.93356	-4.93356	3.26451	-4.93356	-3.94559	5.56053	21.8075	1.8541e-16	4.86054e-15
gene_326460	-4.37531	-4.37531	5.15246	-4.37531	6.0311	7.99527	21.7347	2.05672e-16	5.32975e-15
gene_206082	-4.92612	-4.92612	3.53579	-4.92612	-3.03342	5.70363	21.6255	2.40297e-16	6.15626e-15
gene_206020	-5.28226	-5.28226	3.48479	-5.28226	-3.94302	5.97348	21.5253	2.77253e-16	7.06291e-15
gene_400221	4.72721	3.15213	-3.31323	-3.31323	-3.31323	4.95693	22.349	2.93786e-16	7.44202e-15
gene_218634	-2.30906	3.55541	-3.92979	-3.57457	-3.10225	5.10044	20.772	3.11481e-16	7.84619e-15
gene_394031	3.78045	-6.92819	-5.47479	-6.92819	-4.35611	6.73085	21.1449	3.31087e-16	8.29374e-15
gene_206167	-5.4297	-5.4297	2.70875	-5.4297	-5.07757	5.65717	21.1797	4.55073e-16	1.12743e-14
gene_225907	-3.7129	4.06935	-3.7129	3.19819	-3.03847	5.34578	20.6984	4.78602e-16	1.1665e-14
gene_267828	-2.31543	2.05055	2.33311	-2.31543	5.83751	5.72576	20.1605	6.18901e-16	1.47652e-14
gene_206051	-2.90092	-5.08499	2.95156	-5.08499	-4.41109	5.51212	20.6633	6.72519e-16	1.57937e-14
gene_206164	-4.28545	-4.28545	3.27819	-4.28545	-3.27821	5.11944	20.4503	1.30822e-15	2.99429e-14
gene_206060	-3.59964	-3.59964	3.2986	-3.59964	-2.60436	4.68865	20.3728	1.46492e-15	3.28622e-14
gene_34241	2.47817	-3.14358	-8.23667	-8.90835	-9.43788	9.03583	19.1061	1.91978e-15	4.20208e-14
gene_206037	-4.15163	-4.15163	3.56322	-4.15163	-4.15163	5.13725	21.2939	2.8174e-15	6.0783e-14
gene_206152	-4.25373	-4.25373	3.55792	-4.25373	-4.25373	5.20598	21.2219	3.09398e-15	6.64322e-14
gene_206197	-4.52075	-4.52075	3.51603	-4.52075	-2.08308	5.40919	19.8056	3.36654e-15	7.19417e-14
gene_206185	-6.40783	-5.59313	2.72763	-6.40783	-3.60072	6.48707	19.0103	3.76239e-15	7.85399e-14
gene_206155	-5.13651	-5.13651	2.89768	-5.13651	-4.12125	5.52997	19.6719	4.10111e-15	8.52161e-14
gene_219369	-2.291	6.80304	5.37968	5.60831	2.57372	6.60098	18.6601	4.98308e-15	1.01851e-13
gene_80474	4.28572	-2.68446	4.27079	-4.34246	6.07955	7.9137	18.6649	5.11252e-15	1.03839e-13
gene_206098	-4.99855	-4.99855	3.41957	-4.99855	-4.99855	5.69332	20.8243	5.20395e-15	1.04863e-13
gene_206077	-5.09931	-5.09931	2.93629	-5.09931	-3.61613	5.52027	19.5098	5.21298e-15	1.04863e-13
gene_218286	4.27185	7.08478	7.48713	5.70377	4.99964	6.90045	18.19	8.60015e-15	1.67147e-13
gene_206196	-3.39114	-3.39114	3.38326	-3.39114	-3.39114	4.60037	20.334	9.93999e-15	1.92358e-13
gene_206181	-6.1659	-6.1659	2.97789	-6.1659	-4.10968	6.40863	18.9751	1.15631e-14	2.21863e-13
gene_206074	-5.39778	-3.17374	3.13376	-5.39778	-5.39778	5.87023	19.0079	1.3951e-14	2.63201e-13
gene_206184	-2.46466	-5.65542	2.83121	-5.65542	-4.6647	5.90923	18.5612	1.59276e-14	2.94335e-13
gene_206017	-2.02843	-5.06705	3.13215	-5.06705	-3.46567	5.61018	18.4271	1.957e-14	3.58703e-13
gene_206112	-5.11162	-5.11162	2.76238	-5.11162	-3.85957	5.44293	18.561	2.15461e-14	3.87057e-13
gene_206038	-5.01801	-5.01801	3.16709	-5.01801	-3.0118	5.58332	18.4266	2.63975e-14	4.7046e-13
gene_362341	4.22608	-3.37474	5.02883	6.23518	2.82496	6.45125	18.0239	2.68139e-14	4.75999e-13
gene_206192	-3.79462	-3.79462	3.28209	-2.96894	-2.82177	4.78685	18.076	3.23225e-14	5.62711e-13
gene_206136	-5.85695	-5.85695	2.81632	-5.85695	-3.42597	6.05435	18.2881	3.25616e-14	5.64694e-13
gene_206130	-4.72924	-4.72924	3.09706	-4.72924	-2.57904	5.33438	18.2744	3.32412e-14	5.7427e-13
gene_206218	-5.01296	-5.01296	2.79933	-5.01296	-3.51101	5.38646	18.2342	3.53319e-14	6.05748e-13
gene_206223	-4.64376	-4.64376	2.80066	-4.64376	-3.0855	5.12752	18.2119	3.65484e-14	6.21875e-13
gene_206146	-4.5024	-4.5024	2.91487	-4.5024	-3.12368	5.0867	18.1828	3.82006e-14	6.47544e-13
gene_66482	-6.26198	3.33043	-6.26198	-6.26198	-4.80276	6.84084	17.8621	5.07347e-14	8.50419e-13
gene_206073	-5.42439	-5.42439	2.94103	-5.42439	-3.75539	5.77743	17.9291	5.62251e-14	9.35495e-13
gene_141691	-3.54459	3.77722	-3.54459	-3.54459	4.32832	5.94183	17.6627	6.91021e-14	1.13716e-12
gene_206100	-5.60454	-5.60454	2.58015	-5.60454	-4.22061	5.73674	17.7083	7.88197e-14	1.27841e-12
gene_398152	-2.89695	2.52512	5.34732	-2.89695	2.99074	5.68572	17.1123	7.98185e-14	1.28997e-12
gene_206072	-4.45487	-4.45487	2.98981	-4.45487	-4.45487	5.0817	18.6986	9.03706e-14	1.45011e-12
gene_274398	-9.73092	-9.73092	-8.67492	-9.73092	-5.6173	8.23026	17.5004	1.08466e-13	1.71604e-12
gene_243202	8.21152	3.25553	3.27103	-4.53918	3.94798	8.35065	16.5743	1.58216e-13	2.45998e-12
gene_206204	-5.62724	-3.7088	3.05416	-5.62724	-2.61888	6.02259	16.3866	2.63397e-13	3.95886e-12
gene_206022	-6.2771	-6.2771	3.08519	-6.2771	-2.7558	6.58981	16.8956	2.76649e-13	4.07651e-12
gene_206198	-5.30397	-3.29571	2.49229	-5.30397	-5.30397	5.47191	16.843	3.65356e-13	5.21327e-12
gene_233850	-3.78213	-6.79031	-4.83732	-6.79031	-4.48712	5.6092	16.5174	3.88543e-13	5.50925e-12
gene_206149	-5.59641	-5.59641	2.49539	-5.59641	-3.76765	5.68914	16.6496	4.06087e-13	5.72202e-12
gene_206216	-4.82055	-4.82055	2.53674	-4.82055	-4.82055	5.12891	17.6115	4.09347e-13	5.74999e-12
gene_233919	-4.56899	-6.37659	-4.39974	-6.37659	-4.77935	5.29809	16.4648	4.22482e-13	5.89774e-12
gene_218677	2.19184	2.98913	-2.68124	-4.15383	-3.15334	5.09381	15.8847	5.0377e-13	6.90425e-12
gene_206117	-4.31346	-4.31346	2.59723	-4.31346	-4.31346	4.82692	17.4489	5.14704e-13	7.03272e-12
gene_34290	-3.08094	-5.17704	-5.99388	-10.1183	-6.83238	8.60438	15.8155	5.66242e-13	7.69032e-12
gene_218242	3.09328	5.76826	6.62111	4.47904	3.60299	6.04596	15.6865	5.79406e-13	7.84547e-12
gene_137685	2.8688	-6.31859	4.82954	-6.31859	5.27454	9.32677	16.2222	6.22458e-13	8.37809e-12
gene_206215	-4.99901	-4.99901	2.66385	-4.99901	-4.99901	5.31687	17.2995	6.35716e-13	8.4806e-12
gene_360888	4.21802	5.34594	-2.07801	5.39996	3.46781	6.60564	15.548	7.35073e-13	9.60709e-12
gene_402440	-3.4457	2.77449	3.24511	-3.4457	-3.4457	4.96854	16.3424	7.92854e-13	1.03025e-11
gene_218234	3.46142	6.67341	6.21032	4.73122	4.74945	6.43297	15.4643	8.48822e-13	1.09981e-11
gene_359278	-9.97866	-9.97866	-8.48335	-9.97866	2.83441	10.2855	16.0873	9.8324e-13	1.24885e-11
gene_79171	-2.61039	3.60258	-7.28326	2.61411	-6.02617	10.2489	15.3098	1.10799e-12	1.39942e-11
gene_206047	-5.36458	-3.91412	2.53779	-5.36458	-2.9426	5.54615	15.3828	1.40769e-12	1.75339e-11
gene_206067	-4.41967	-4.41967	2.49342	-4.41967	-2.76715	4.8583	15.6998	1.81834e-12	2.20401e-11
gene_359282	-4.91273	-10.3396	-8.5817	-10.3396	2.84799	10.655	15.5312	1.89539e-12	2.28511e-11
gene_206208	-5.10402	-5.10402	2.29898	-5.10402	-3.44191	5.24663	15.4842	2.56518e-12	3.02786e-11
gene_34248	-6.87451	-2.27812	-6.87451	-6.87451	-5.86013	5.69757	15.1972	3.46928e-12	3.99055e-11
gene_359257	-7.42721	-11.0702	-10.5436	-11.0702	-2.59962	9.59566	14.9483	4.90302e-12	5.4587e-11
gene_218289	-2.70684	5.73725	5.65517	3.92056	3.15207	6.4219	14.5235	5.03993e-12	5.56986e-11
gene_218607	-3.31661	2.03109	-5.12477	-5.12477	-3.63057	5.23492	14.8247	5.21008e-12	5.72982e-11
gene_218249	2.81323	6.32528	6.01945	4.48558	3.21542	6.83275	14.3084	6.32554e-12	6.83978e-11
gene_233906	-3.13822	-6.1554	-2.76227	-6.1554	-6.1554	5.16433	15.4607	6.61994e-12	7.07329e-11
gene_218248	3.96737	6.34273	6.93391	5.56325	4.34482	7.72913	14.2737	6.72264e-12	7.16605e-11
gene_399566	-5.95374	-7.02442	-4.408	-4.53104	-6.3874	7.8426	14.2139	7.46611e-12	7.91743e-11
gene_470154	-5.23456	-10.2028	-10.2028	-10.2028	3.1421	10.7376	15.1184	7.49344e-12	7.91743e-11
gene_400288	-4.33661	-2.46794	2.18644	-4.33661	-3.36175	4.69601	14.3851	7.66224e-12	8.05339e-11
gene_218285	2.52647	5.37528	6.48062	3.6396	3.71074	6.49795	14.0771	9.49614e-12	9.82066e-11
gene_212632	-3.78926	4.06444	-3.78926	-3.78926	2.43822	5.65639	14.5442	1.00927e-11	1.03899e-10
gene_34250	2.48359	-2.4292	-7.92134	-7.92134	-7.92134	7.11631	14.9775	1.12753e-11	1.14764e-10
gene_218239	2.27052	5.97407	5.55024	4.00289	3.49364	5.64743	13.9356	1.21851e-11	1.22095e-10
gene_46726	-3.69017	-11.7	-9.90682	-11.7	-3.78345	10.1792	14.3471	1.32102e-11	1.30625e-10
gene_218283	4.20433	5.49575	6.79501	4.75589	4.23404	6.91646	13.8641	1.38257e-11	1.36272e-10
gene_401622	2.21714	6.14875	4.39012	2.43529	2.63507	6.61312	13.8379	1.44804e-11	1.41632e-10
gene_12416	-2.5735	-8.89198	-4.50561	-8.89198	-5.5574	7.46834	14.2865	1.46064e-11	1.42555e-10
gene_206102	-4.13886	-4.13886	2.49647	-4.13886	-2.04715	4.70548	14.3219	1.68093e-11	1.62996e-10
gene_100110	4.32148	-2.83553	2.1296	4.72442	3.24069	5.17332	14.0257	1.8374e-11	1.76273e-10
gene_359267	-7.76143	-7.76143	-3.92339	-7.76143	2.99422	8.22736	14.2636	1.84925e-11	1.77033e-10
gene_34239	2.5018	-3.09834	-7.59466	-9.82719	-4.31751	8.94398	13.6826	2.22494e-11	2.09441e-10
gene_218256	4.12548	5.54809	6.68239	5.07183	3.66342	6.98215	13.5683	2.33385e-11	2.19066e-10
gene_34238	2.91563	-2.84689	-6.23946	-8.53143	-4.40706	7.84453	13.5989	2.57625e-11	2.40006e-10
gene_89641	-2.83541	-7.59911	-2.84222	-7.59911	-7.59911	6.3152	14.5248	2.75086e-11	2.53653e-10
gene_34304	-7.82623	-2.24762	-7.82623	-7.82623	-7.82623	6.51306	14.449	3.34338e-11	3.03326e-10
gene_267808	-6.89765	-5.06282	-3.52914	-9.06899	-6.52676	7.62529	13.4471	3.36358e-11	3.04546e-10
gene_267772	-7.1955	-7.1955	-2.43952	-7.1955	2.7144	7.52693	13.8919	3.40637e-11	3.07802e-10
gene_34216	2.44555	-2.26003	-8.35429	-8.35429	-4.92933	7.52295	13.6592	3.6773e-11	3.29641e-10
gene_218273	3.36521	5.61942	6.27972	4.80849	3.87504	6.3499	13.292	3.81446e-11	3.41258e-10
gene_218258	3.60437	6.06837	6.31484	4.61167	4.2676	6.8995	13.2311	4.25243e-11	3.73039e-10
gene_83404	-6.32177	-2.68206	-2.2896	-6.32177	3.46535	7.23936	13.3866	4.30009e-11	3.76487e-10
gene_362328	4.42978	-2.84254	2.87874	4.53642	3.73569	5.36244	13.493	4.54585e-11	3.957e-10
gene_411324	-3.42834	-7.81191	-4.56432	-7.7422	-3.00869	6.52963	13.485	4.60822e-11	3.99586e-10
gene_218246	3.34618	5.91147	5.80108	4.20009	4.00957	6.09633	13.1428	4.97786e-11	4.29162e-10
gene_233890	-3.43757	-6.76269	-3.68049	-6.76269	-4.37573	5.61857	13.5448	5.04584e-11	4.33366e-10
gene_218263	3.38902	5.77716	6.27362	4.79104	3.6402	7.14749	13.0973	5.39996e-11	4.60273e-10
gene_106806	-9.2893	-9.2893	-7.95981	-9.2893	-2.27911	7.88542	13.6008	5.51359e-11	4.69072e-10
gene_267693	-4.11017	2.03909	-4.11017	-4.11017	-2.00126	4.58843	13.3249	7.6801e-11	6.34241e-10
gene_34264	2.34804	-2.03251	-7.8081	-7.8081	-4.74352	6.99121	13.1618	8.57652e-11	7.00571e-10
gene_469449	-4.37224	-7.09135	-3.08562	-7.09135	-4.15933	5.91082	13.2152	8.80243e-11	7.16429e-10
gene_34228	-5.93211	3.01804	-2.6683	-6.6114	-2.50544	7.02661	12.8932	8.94866e-11	7.27018e-10
gene_218276	3.95825	5.85679	6.55468	4.73247	4.0204	7.66729	12.8043	9.12862e-11	7.38975e-10
gene_218649	-3.36413	3.29228	-2.83205	-4.84482	-2.27603	6.18633	12.7177	1.06656e-10	8.51168e-10
gene_34267	2.36357	-2.14957	-8.96086	-7.79941	-4.08503	8.37688	12.643	1.22e-10	9.58362e-10
gene_218257	3.26981	6.04864	6.16518	4.43013	3.448	7.54972	12.5934	1.33398e-10	1.03885e-09
gene_34219	2.36132	-3.54358	-8.64592	-8.64592	-3.66287	7.75254	12.8318	1.51063e-10	1.16038e-09
gene_34245	2.10976	-2.85138	-9.50176	-9.50176	-4.02417	8.51799	12.7966	1.60485e-10	1.21414e-09
gene_220397	-2.66721	-7.86216	-4.65734	-7.86216	-3.13137	6.58278	12.834	1.68234e-10	1.26428e-09
gene_34213	2.75861	-4.76526	-5.86683	-9.77274	-3.66565	8.97147	12.5283	1.71315e-10	1.28316e-09
gene_233970	-3.59435	-6.76926	-4.05312	-6.76926	-3.20032	5.63846	12.7848	1.82971e-10	1.35761e-09
gene_218236	3.27495	6.0107	6.27061	4.41809	4.10612	7.64068	12.3109	2.22202e-10	1.61859e-09
gene_188692	-6.61628	3.84012	2.05077	-6.61628	-3.56304	7.83056	12.4504	2.22616e-10	1.61899e-09
gene_218268	3.31568	5.66969	6.02185	4.25514	3.44264	6.91162	12.2107	2.66414e-10	1.90374e-09
gene_218282	2.40547	5.90779	6.01026	3.8202	3.28488	7.13043	12.1956	2.73821e-10	1.95358e-09
gene_219099	-5.38453	2.40905	-3.72774	-5.38453	-2.21658	5.57691	12.3153	2.82829e-10	2.01465e-09
gene_46715	-6.72068	-9.48667	-9.48667	-7.1374	-3.50727	8.01795	12.709	2.84716e-10	2.0249e-09
gene_35669	-7.94185	-7.94185	-4.94042	-7.57808	-2.68707	6.63839	12.5065	2.88281e-10	2.04702e-09
gene_469194	-4.74235	-2.26967	-4.70919	-6.92802	-5.1567	5.80583	12.2114	3.02077e-10	2.13156e-09
gene_218237	2.34773	5.452	6.41237	4.11322	3.56375	7.68788	12.0929	3.29888e-10	2.29902e-09
[truncated: 71 more rows]

## Sheet: Gost
Query	KO	Definition	Score	Second best
[truncated: 94 more rows]

[truncated: 10 more sheets: koaform, BlastKo, all, kegg_inputR, KeggAbundance, KeggSpesific, Pathway, eggnog, pfam, cog]
