# Supplementary material for: Investigation and characterization of human gut phageome in advanced liver cirrhosis of defined etiologies
Source: Gut Pathog. 2022 Feb 15;14:9. doi: 10.1186/s13099-022-00482-4 (PMC8845349; doi:10.1186/s13099-022-00482-4)
Supplement: Supplementary file 3 — Additional file 3. Scripts and Commands: All codes and scripts used in this study are available at https://github.com/Naseri1374/phageome-in-liver-cirrhosis. All information about each group including filtered genes (with FDR above 0.01), GhostKOALA and BlastKOALA results, specific KEGGs, pfam, cog, and eggnog results, and specific metabolic pathways are presented. [file 13099_2022_482_MOESM3_ESM.xlsx]

## Sheet: genes
gene	logFC.ALC_china	logFC.ALC_Russ	logFC.groupHBV	logFC.groupNAFLD	logFC.other	logCPM	F	PValue	FDR
gene_167808	0	7.04332	0.11547	0	0	4.57495	99.2525	1.87753e-42	4.71222e-39
gene_204779	1.33797	-11.4004	0.117035	10.1556	-0.0342267	16.7541	78.4106	2.09014e-42	4.71222e-39
gene_136153	6.41117	8.89712	1.00028	-0.257946	0.601494	6.20113	71.9718	6.91214e-42	1.03889e-38
gene_252922	0	8.95657	0.535511	0	0	5.95316	94.5191	1.53838e-41	1.73414e-38
gene_224183	-2.91155	5.66381	-2.52934	4.02132	-2.91155	5.79243	76.4412	1.75084e-40	1.34766e-37
gene_218931	0.538335	-11.9336	0.0570765	9.41316	-0.206451	16.5567	72.649	1.79329e-40	1.34766e-37
gene_350493	-0.0743535	-12.2002	0.0832257	9.05336	-0.107289	16.473	71.8264	3.45178e-40	2.22344e-37
gene_359274	-2.97247	-2.97247	-2.60915	-2.97247	8.57179	8.58017	75.847	5.77965e-40	3.25755e-37
gene_450137	0	6.73173	0.11576	0	0	4.40591	94.2927	7.79808e-40	3.90684e-37
gene_218876	0.963784	-6.60899	0.200492	9.46065	-0.0482392	16.212	64.7377	1.01145e-39	4.56065e-37
gene_1678	0	8.70562	0.512996	1.05255	1.62207	5.7755	68.8199	6.04742e-39	2.35185e-36
gene_406921	5.73672	-1.3696	-0.50858	-1.3696	11.5225	9.91502	70.4347	6.25907e-39	2.35185e-36
gene_1673	0	7.81289	0.275156	0	2.06131	5.11381	70.5835	8.81693e-39	3.05812e-36
gene_39573	0	9.05651	0.717347	2.87028	0.991538	6.07214	65.5248	9.28675e-38	2.93525e-35
gene_219370	1.12171	-2.34721	0.17078	10.2242	-0.151462	14.2598	59.9697	9.76463e-38	2.93525e-35
gene_429435	3.36845	8.11208	0.517633	0	0	5.30834	75.2363	1.50641e-37	4.24525e-35
gene_99550	0.562294	-9.43021	0.131509	9.21189	-0.193674	13.8596	63.3059	4.16258e-37	1.10406e-34
gene_135088	5.0756	7.98869	0.799379	0	0.856174	5.24684	63.4788	6.45514e-37	1.61701e-34
gene_426489	0	6.40929	0.314921	0	0	4.306	75.6184	9.19769e-37	2.18276e-34
gene_107290	0	7.43433	0.406642	0	0	4.84121	74.3475	2.06917e-36	4.66493e-34
gene_13231	0	6.8473	0.272503	1.39133	0	4.50896	70.4449	2.95678e-36	6.24953e-34
gene_205448	0.16369	-7.94771	0.0119044	9.02574	-0.00802716	12.198	61.0383	3.04923e-36	6.24953e-34
gene_1675	0	7.24561	0.509086	0.864778	0.971796	4.74656	58.9334	2.89795e-35	5.68124e-33
gene_77748	2.29409	-8.56365	0.411865	9.14044	0.22187	12.9406	58.0231	4.63632e-35	8.71048e-33
gene_103820	0	12.1305	1.49465	3.65566	0	8.92732	66.0818	6.63519e-35	1.19672e-32
gene_363080	0	9.25181	0.895879	2.18147	0	6.23475	65.1367	1.3265e-34	2.30045e-32
gene_218678	-0.0157683	-1.43686	0.37886	9.33319	-0.114894	12.6787	52.0375	3.22754e-34	5.39e-32
gene_162925	0.95689	11.6934	3.98288	-0.302524	4.27178	8.81534	52.4689	6.10392e-34	9.82948e-32
gene_1670	0	9.53315	1.46356	2.53127	1.39374	6.48845	54.8393	1.2613e-33	1.9611e-31
gene_468104	0	8.28304	0.355517	2.5191	2.63528	5.48154	54.4639	1.79787e-33	2.7022e-31
gene_1672	0	7.80303	0.715523	0	0	5.09779	61.864	1.07056e-32	1.55715e-30
gene_218546	0	8.07159	0.502744	8.09731	0	5.62291	58.1101	2.87795e-32	4.05521e-30
gene_468582	0	9.30535	1.6445	1.42934	1.62432	6.29035	51.4075	3.41065e-32	4.62523e-30
gene_1674	0	7.8694	0.715723	0.498369	0	5.14543	57.8691	3.48764e-32	4.62523e-30
gene_155444	1.65608	-11.5568	0.206564	7.486	0.225535	14.3736	50.4949	6.18911e-32	7.97334e-30
gene_403370	-0.945843	6.66763	-1.62983	0.908969	-3.44125	7.02036	50.5969	1.2034e-31	1.50726e-29
gene_196424	2.07581	-11.908	0.323624	7.52858	0.606149	14.7845	49.4457	1.77322e-31	2.16093e-29
gene_386673	-9.04003	3.99357	-5.44343	-3.12001	-4.29033	9.89396	46.2612	4.17807e-31	4.95761e-29
gene_359273	-4.31755	-4.31755	-2.09154	-4.31755	9.21233	10.5612	50.9875	5.48745e-31	6.34434e-29
gene_273865	1.41979	-10.2682	0.459405	7.55237	0.141062	13.1558	47.3246	1.54999e-30	1.74723e-28
gene_103821	0	12.9692	2.79741	5.7339	0	9.75523	53.4602	1.71806e-30	1.88945e-28
gene_356806	0	8.10738	1.52723	0	0	5.28948	55.0633	1.89946e-30	2.03921e-28
gene_23162	0	7.32034	0.434731	1.92232	2.67408	4.83084	47.1578	2.53794e-30	2.6613e-28
gene_103814	0	8.79989	0.823764	5.4356	0	5.89103	51.9208	4.99109e-30	5.11473e-28
gene_14298	0	8.72461	1.3041	1.14793	2.4059	5.81922	45.9662	8.47833e-30	8.49528e-28
gene_189333	0.858834	-11.0722	0.3221	6.83991	0.0129915	13.3152	45.055	1.67764e-29	1.64445e-27
gene_45873	-0.950685	9.552	2.66422	-0.75835	3.53666	7.41	42.9471	1.7938e-29	1.72091e-27
gene_393990	-3.70077	-4.84841	-6.04009	3.65303	-6.5335	7.72878	41.7202	3.70784e-29	3.48306e-27
gene_224197	-2.58143	7.56524	-0.247774	1.76593	-2.58143	7.04755	45.5566	5.2122e-29	4.79629e-27
gene_99571	-0.154165	-7.57322	0.143344	7.57542	-0.221688	10.4601	43.6941	7.22628e-29	6.51666e-27
gene_403356	-5.23516	1.67199	-4.67984	-5.23516	-5.23516	4.69549	44.074	9.2157e-28	8.14776e-26
gene_219079	1.5983	-2.00439	0.428109	7.9825	0.170968	13.1776	38.8983	1.13461e-27	9.83837e-26
gene_205449	0.780236	-11.231	0.0671658	6.04328	-0.223467	12.7817	40.8486	1.66241e-27	1.4143e-25
gene_218545	0	9.88024	1.85514	11.0015	0	7.53506	45.2627	2.29034e-27	1.91243e-25
gene_79830	0	7.55247	1.02788	1.58198	0	4.82859	44.606	4.76367e-27	3.90534e-25
gene_362332	2.55805	-0.873001	1.81856	9.86723	4.16495	6.338	39.017	1.43401e-26	1.15463e-24
gene_350494	0.161633	-11.7381	0.0251543	5.72174	-0.315279	13.0177	38.6363	2.06394e-26	1.63269e-24
gene_212468	-1.09987	9.32112	1.94288	-1.09987	3.33157	7.33741	36.822	6.59016e-26	5.12328e-24
gene_226476	4.84333	7.17084	1.73173	-0.27012	-0.27012	4.93072	38.3716	1.41748e-25	1.08329e-23
gene_381900	11.787	-0.639994	5.76676	-0.639994	0.32493	7.74676	36.5573	7.06521e-25	5.3095e-23
gene_212586	0	9.77541	2.51276	0	3.97267	6.759	36.4242	9.30058e-25	6.87481e-23
gene_135041	1.43322	-1.59343	0.160034	7.05602	-0.00924187	13.8897	33.6037	9.99983e-25	7.27245e-23
gene_218623	1.82188	-0.922629	0.350118	7.86973	0.245654	11.4414	33.5744	1.03955e-24	7.44023e-23
gene_357478	5.94417	8.42517	2.465	0	0	5.61731	38.2177	2.86001e-24	2.01497e-22
gene_212350	0	9.5403	3.00455	0	2.67683	6.5441	35.4476	3.01373e-24	2.0906e-22
gene_218422	0	11.189	0	0	0.976921	7.9873	57.3782	3.84364e-24	2.6259e-22
gene_403388	7.19969	1.07665	0.305791	-2.82349	-1.83461	5.65682	32.9157	5.28264e-24	3.55514e-22
gene_403359	-4.22641	2.53585	-3.42861	-3.96035	-2.17434	4.58671	32.4537	8.90632e-24	5.90567e-22
gene_224187	-2.92641	6.22104	-0.176824	1.82601	-1.39773	6.20792	31.0461	5.65312e-23	3.69419e-21
gene_468137	0.453791	3.28955	-2.09782	1.04354	-2.87155	4.75444	28.9768	5.62245e-22	3.62166e-20
gene_276213	13.0168	-1.55368	6.73799	-1.55368	2.66986	9.78662	30.8256	6.80755e-22	4.32327e-20
gene_369493	0.731824	6.51119	1.19221	-1.89703	-0.218679	5.5533	29.109	8.93161e-22	5.59342e-20
gene_85823	5.72254	10.8723	2.60079	-0.506417	4.712	10.2184	28.6811	9.83809e-22	6.0767e-20
gene_371898	12.0698	-1.29551	6.67077	-1.29551	1.0124	8.73894	30.4867	1.04113e-21	6.34388e-20
gene_261225	12.1901	-3.35607	6.0214	-3.35607	0.745455	10.7627	30.1769	1.53839e-21	9.2488e-20
gene_468683	4.05864	8.65339	2.42226	-3.02401	2.63263	9.25652	27.9054	2.77754e-21	1.64788e-19
gene_274384	11.6774	-2.24649	5.57552	-2.24649	1.58929	9.17509	29.5817	3.27404e-21	1.91723e-19
gene_263860	12.3886	-0.952699	6.86795	-0.952699	1.93906	8.69369	29.4227	4.01045e-21	2.31835e-19
gene_263848	12.5183	-2.16648	6.06987	-2.16648	2.57029	9.8812	29.2814	4.80557e-21	2.74282e-19
gene_359112	12.9548	-1.07345	7.03273	-1.07345	3.18158	9.30187	29.2519	4.99023e-21	2.81262e-19
gene_271115	12.9729	-2.43547	6.90184	-2.43547	2.2214	10.6394	28.9477	7.37589e-21	4.10591e-19
gene_39615	0	7.84534	0	0.498381	2.40241	5.13937	40.5941	7.59002e-21	4.17358e-19
gene_345469	2.34292	-1.22709	2.00531	7.67997	1.92752	5.69026	27.1463	7.73978e-21	4.18969e-19
gene_16717	-0.277396	5.98198	1.5488	0.852546	-0.984067	4.97247	27.1846	7.80515e-21	4.18969e-19
gene_32534	11.3255	-2.89042	5.52263	-2.89042	0.201661	9.50114	28.6976	1.01849e-20	5.40282e-19
gene_411307	3.93562	-2.29036	-2.34503	4.91643	0.59925	5.43919	26.9535	1.14416e-20	5.99888e-19
gene_260578	12.3064	-2.16628	6.46216	-2.16628	1.7441	9.74691	28.5843	1.17919e-20	6.11146e-19
gene_135094	1.54786	-2.25209	0.276375	6.33746	0.168456	13.6128	26.7611	1.33685e-20	6.84985e-19
gene_218729	3.80858	5.69346	0.462446	6.42688	0.712813	5.09207	26.6839	1.63743e-20	8.29572e-19
gene_261226	12.7803	-2.67864	6.67678	-2.67864	2.55382	10.6878	28.2072	1.92446e-20	9.64157e-19
gene_263857	12.9978	-2.71087	7.13825	-2.71087	2.2883	10.9686	28.1572	2.05378e-20	1.01764e-18
gene_264942	11.4305	-3.83901	5.44214	-3.83901	0.492708	10.5146	28.113	2.17591e-20	1.06643e-18
gene_271114	12.4296	-2.50423	6.4632	-2.50423	2.05406	10.1855	28.0545	2.3484e-20	1.1386e-18
gene_274395	10.7469	-3.70688	4.45726	-3.70688	0.906073	9.6722	28.0165	2.468e-20	1.18385e-18
gene_403538	4.86762	-0.615928	-1.33047	-4.44612	-2.86063	5.25789	26.5211	3.3583e-20	1.59395e-18
gene_225929	0	8.65143	3.01798	4.77776	0	5.73222	29.3646	4.21125e-20	1.97797e-18
gene_263829	13.3318	-3.17124	7.30661	-3.17124	2.32396	11.7341	27.4662	5.08116e-20	2.36195e-18
gene_468549	4.35238	4.6264	0.508481	2.25977	5.92242	4.46651	26.7591	5.35399e-20	2.46338e-18
gene_261785	3.15345	7.58463	2.24877	3.62481	1.75139	5.05096	26.7349	5.53569e-20	2.52126e-18
gene_401198	3.4742	6.68402	1.82409	2.68675	0	4.52105	28.55	5.68799e-20	2.56472e-18
gene_88061	10.7626	-0.937574	5.96783	-0.937574	0.0414869	7.29754	27.3319	6.06587e-20	2.70802e-18
gene_149753	0	10.6993	4.35471	4.64468	0	7.54623	28.8607	7.63452e-20	3.37491e-18
gene_248571	-0.709608	-4.61028	-6.3046	-7.63021	0.779524	6.27073	25.9355	7.84182e-20	3.43289e-18
gene_271117	13.4554	-3.51741	7.5286	-3.51741	2.46743	12.2164	27.0048	9.35527e-20	4.05562e-18
gene_217929	0	7.5356	2.31552	2.22245	0	4.97056	28.6753	9.51492e-20	4.05562e-18
gene_394119	-8.05166	-10.5261	-7.21758	-10.5261	-4.14062	7.27611	26.9905	9.53418e-20	4.05562e-18
gene_75887	0.11125	-2.7734	-3.37165	5.23379	-2.43738	7.7739	25.226	1.44722e-19	6.0986e-18
gene_32539	11.8598	-3.27428	5.73667	-3.27428	2.34912	10.3664	26.5115	1.80585e-19	7.53942e-18
gene_340758	-5.31783	-2.62438	-2.05893	-5.31783	4.24769	6.83029	25.5621	1.9914e-19	8.23783e-18
gene_263826	11.9008	-3.34944	6.10748	-3.34944	1.43588	10.5246	26.2479	2.57164e-19	1.05414e-17
gene_141772	-0.766092	5.04347	-0.233763	-1.97978	5.71087	5.69589	25.1015	2.62815e-19	1.0676e-17
gene_385070	11.0634	-1.68282	6.1436	-1.68282	0.352249	8.24957	26.2189	2.67414e-19	1.07658e-17
gene_403353	-1.92823	1.69106	-2.92942	-4.52428	-4.52428	4.40513	26.4047	2.98639e-19	1.19165e-17
gene_403364	-0.48979	3.30689	-2.34544	-2.74466	-1.66633	4.8587	24.6241	3.44755e-19	1.3636e-17
gene_212609	0	9.25196	3.44231	0	4.16417	6.3539	26.0992	3.61288e-19	1.41656e-17
gene_32524	10.1453	-2.19728	4.67357	-2.19728	0.901183	7.75469	25.9788	3.69564e-19	1.43652e-17
gene_77099	-1.0473	6.98855	3.01373	0.0809219	-0.373161	5.42171	24.7988	3.88429e-19	1.49694e-17
gene_218713	2.17676	6.07477	1.24422	7.87072	4.32432	4.92756	25.3286	3.94196e-19	1.5063e-17
gene_362334	1.9835	-1.84228	1.38514	7.60764	3.25645	5.51204	25.4841	4.30346e-19	1.63061e-17
gene_141899	-1.83481	4.78697	-0.464646	-1.83481	4.32846	4.92913	24.817	5.8001e-19	2.17939e-17
gene_359115	11.3734	-2.38001	6.13236	-2.38001	1.04284	9.15348	25.5098	6.97852e-19	2.60051e-17
gene_337752	-2.08876	5.19405	0.663209	2.17546	-1.23645	4.89709	24.3173	7.68062e-19	2.83868e-17
gene_346860	2.3291	-8.52057	-5.69994	-8.52057	0.763599	7.51449	25.3972	8.13485e-19	2.98212e-17
gene_88056	13.5509	0	7.94033	0	2.41798	8.88515	26.5889	8.39608e-19	3.05306e-17
gene_141705	-2.38549	4.54184	-0.937663	-2.38549	4.14916	5.14495	24.5316	8.76291e-19	3.16096e-17
gene_464336	0.912408	-12.3761	0.27203	3.98839	-0.027906	12.6782	24.859	8.90217e-19	3.1857e-17
gene_111854	0	8.33952	0	0	0	5.44777	60.353	1.0539e-18	3.74175e-17
gene_99246	11.9844	-3.33867	6.20322	-3.33867	2.57414	10.6021	25.0881	1.24114e-18	4.3721e-17
gene_103873	-7.32379	5.35918	-1.20191	1.57342	-1.31065	9.58311	23.9699	1.31835e-18	4.60808e-17
gene_225956	2.19249	5.70942	-0.590018	-0.951436	-1.81042	7.31632	23.6815	1.46218e-18	5.0715e-17
gene_224133	-1.37242	6.01111	1.49118	3.49782	-1.37242	4.95157	25.0543	1.69633e-18	5.83874e-17
gene_212322	-0.214759	5.95225	-0.599745	-4.32768	2.18704	7.33128	23.659	2.201e-18	7.51841e-17
gene_212823	-0.812176	8.06197	3.34667	-0.812176	3.80645	6.09959	23.5345	3.76017e-18	1.27478e-16
gene_137684	-0.0463101	-9.75538	-6.58327	-9.75538	0.751117	8.22467	24.2126	4.15485e-18	1.39808e-16
gene_173229	-4.72627	5.71011	-0.223218	-6.86026	-3.54647	9.43081	23.1412	4.79255e-18	1.60071e-16
gene_386421	10.0658	8.07759	4.56715	0	2.07039	6.32834	23.7376	5.99706e-18	1.98829e-16
gene_76033	12.1294	-2.77072	6.75482	-2.77072	3.23551	10.2608	23.7757	7.64445e-18	2.51597e-16
gene_403530	3.54207	-0.151085	-1.93366	-4.75142	-4.12537	4.84067	22.7622	8.48723e-18	2.77311e-16
gene_79168	3.79965	4.36001	0.42473	7.12173	-1.62981	6.57973	22.5089	8.69656e-18	2.82106e-16
gene_403308	-7.13036	2.36285	-4.20547	-3.10035	-2.86632	7.84865	22.4773	8.79362e-18	2.83217e-16
gene_468706	4.36493	10.2584	5.00018	-3.47122	5.43347	10.6755	22.4994	1.23478e-17	3.94866e-16
gene_99446	1.09836	-8.12505	-0.169219	4.67325	-0.266166	8.71042	22.9214	1.43659e-17	4.56169e-16
gene_75889	5.49168	1.34746	-2.47783	5.47152	-1.03457	7.5945	22.1605	1.50582e-17	4.74809e-16
gene_224125	-1.64043	5.29641	0.821691	2.98486	-1.64043	4.67697	23.2708	1.97504e-17	6.18435e-16
gene_394154	3.60837	-5.14195	-2.69693	-4.2429	-0.00550714	5.0926	22.6138	2.55852e-17	7.95612e-16
gene_206205	-7.59792	-7.59792	-3.47622	-7.59792	-7.02517	5.08833	23.1999	2.62234e-17	8.09871e-16
gene_362300	-0.284368	-1.6531	3.20433	8.81006	3.33748	6.2621	22.5632	2.75428e-17	8.44834e-16
gene_394150	6.6381	-2.63388	0.42064	0.852079	2.45364	5.28206	22.5367	2.8631e-17	8.72278e-16
gene_401565	1.11286	-2.26126	1.29766	7.37392	2.61535	5.62668	22.5134	2.96195e-17	8.96338e-16
gene_218843	6.08144	1.25862	-1.08957	0.0640386	-4.89006	6.48766	22.6056	3.38614e-17	1.01787e-15
gene_374648	-3.59611	-2.698	6.95178	-3.59611	-0.225781	9.00618	21.9526	3.97531e-17	1.18706e-15
gene_280199	12.995	8.63199	6.62486	0	0	8.41689	23.7712	4.54925e-17	1.34951e-15
gene_403309	-6.54014	1.92627	-4.61826	-2.87662	-2.76169	7.63825	21.3388	5.17407e-17	1.52199e-15
gene_212594	0	8.43812	3.48279	0	3.65908	5.73595	22.5013	5.19819e-17	1.52199e-15
gene_188669	1.2527	6.25994	0.20488	-6.3569	-3.23073	9.50253	21.3637	7.20159e-17	2.09497e-15
gene_206226	-7.33588	-7.33588	-3.54422	-7.33588	-6.36027	4.90097	22.4531	7.44225e-17	2.1511e-15
gene_141724	-3.52524	2.39591	-2.4416	-3.52524	2.14669	4.65451	21.4568	8.42913e-17	2.42082e-15
gene_206128	-8.07919	-8.07919	-3.45276	-8.07919	-7.236	5.43015	22.3512	8.59005e-17	2.44086e-15
gene_326481	2.04883	-5.04225	-5.90891	-9.58916	0.104276	8.17762	21.2484	8.60717e-17	2.44086e-15
gene_99547	0.829716	-7.99784	0.308035	4.81622	-0.105542	8.77651	21.6632	9.17011e-17	2.57732e-15
gene_219407	-2.23801	4.13272	-5.49297	1.09132	0.0135152	6.70266	24.9704	9.25717e-17	2.57732e-15
gene_394175	6.69305	-2.85308	0.466702	0.952507	2.3482	5.46504	21.7375	9.25984e-17	2.57732e-15
gene_219076	-1.703	5.66531	0.946083	-1.703	1.39972	4.85737	21.3763	9.52803e-17	2.6357e-15
gene_16757	4.67961	6.92988	1.8815	0	3.5229	4.72807	21.7992	9.83169e-17	2.70311e-15
gene_219074	-1.79406	6.38477	1.44276	-1.79406	2.55921	5.4719	21.3224	1.03444e-16	2.82684e-15
gene_212606	0	8.83812	3.57276	0	4.9729	6.08533	21.9663	1.1174e-16	3.03515e-15
gene_394176	6.24239	-3.39712	-0.106539	-0.0358896	1.99371	5.5366	21.4292	1.46244e-16	3.94858e-15
gene_141733	-0.0641705	4.0255	-1.60246	-3.20611	3.31306	5.28457	20.8226	1.66805e-16	4.47692e-15
gene_398034	-7.07755	-3.62621	-4.247	-7.07755	-5.73414	4.73772	20.9983	1.69805e-16	4.53048e-15
gene_34289	-1.41882	2.15721	7.02102	-2.12095	-1.15483	7.64459	20.7851	1.76847e-16	4.6906e-15
gene_141728	-1.64338	3.88651	0.132451	-1.64338	4.7948	4.81382	20.9611	1.7978e-16	4.74053e-15
gene_206151	-8.19807	-8.19807	-3.26451	-8.19807	-7.2101	5.56053	21.8075	1.8541e-16	4.86054e-15
gene_219132	-2.54674	5.63084	0.44471	-2.54674	1.55204	5.4354	20.9047	1.96017e-16	5.10892e-15
gene_326460	-9.52777	-9.52777	-5.15246	-9.52777	0.878647	7.99527	21.7347	2.05672e-16	5.32975e-15
gene_394153	6.01595	-1.88128	0.088709	0.462203	1.3917	5.27158	20.4873	2.0837e-16	5.3688e-15
gene_206082	-8.4619	-8.4619	-3.53579	-8.4619	-6.56921	5.70363	21.6255	2.40297e-16	6.15626e-15
gene_206020	-8.76705	-8.76705	-3.48479	-8.76705	-7.42781	5.97348	21.5253	2.77253e-16	7.06291e-15
gene_400221	8.04044	6.46536	3.31323	0	0	4.95693	22.349	2.93786e-16	7.44202e-15
gene_218634	1.62073	7.4852	3.92979	0.355219	0.827546	5.10044	20.772	3.11481e-16	7.84619e-15
gene_394031	9.25524	-1.4534	5.47479	-1.4534	1.11868	6.73085	21.1449	3.31087e-16	8.29374e-15
gene_212486	0	7.68389	3.212	0	3.64403	5.22626	21.1008	3.91316e-16	9.7483e-15
gene_206167	-8.13845	-8.13845	-2.70875	-8.13845	-7.78631	5.65717	21.1797	4.55073e-16	1.12743e-14
gene_306428	0	3.71208	2.63372	8.68369	8.07865	5.99486	20.7103	4.70185e-16	1.15222e-14
gene_443524	0	6.26343	0	0	0	4.22605	44.8439	4.70188e-16	1.15222e-14
gene_225907	0	7.78225	3.7129	6.91109	0.674427	5.34578	20.6984	4.78602e-16	1.1665e-14
gene_394137	5.61045	-3.68257	-0.487913	-0.609545	1.16994	5.2978	20.6292	4.84113e-16	1.17358e-14
gene_354463	0	6.59861	0	0.865816	0	4.39372	37.6494	4.94888e-16	1.19329e-14
gene_86602	1.78749	-5.07468	-4.17561	-6.87964	-1.39722	5.40077	19.9941	6.12254e-16	1.46843e-14
gene_267828	-4.64855	-0.282562	-2.33311	-4.64855	3.5044	5.72576	20.1605	6.18901e-16	1.47652e-14
gene_362321	-2.44258	-3.44349	-0.666172	5.87384	0.804099	7.48038	19.7949	6.30574e-16	1.48928e-14
gene_358664	0	8.2134	0	0	0	5.38786	44.1139	6.30855e-16	1.48928e-14
gene_206051	-5.85248	-8.03654	-2.95156	-8.03654	-7.36264	5.51212	20.6633	6.72519e-16	1.57937e-14
gene_58300	1.5534	-4.15122	0.27846	-13.1432	0.627275	12.7908	19.8312	7.24124e-16	1.69175e-14
gene_212569	0	8.62405	3.84844	0	4.29883	5.92554	20.6549	7.5195e-16	1.7477e-14
gene_386674	4.42628	6.96093	3.1064	1.75121	-0.471705	5.03371	20.3256	9.62378e-16	2.22531e-14
gene_173104	-4.23046	7.90807	2.26264	-4.23046	1.57407	9.02033	19.7601	1.15549e-15	2.65821e-14
gene_206164	-7.56364	-7.56364	-3.27819	-7.56364	-6.55639	5.11944	20.4503	1.30822e-15	2.99429e-14
gene_359951	9.49538	8.84619	4.4202	1.19423	3.60103	8.19289	19.3317	1.33154e-15	3.03228e-14
gene_34229	-4.92266	5.56479	1.28436	-4.92266	-2.26999	7.57541	19.6655	1.34005e-15	3.03632e-14
gene_218702	5.41918	6.69504	2.64407	8.97183	4.04468	5.53686	19.7959	1.38956e-15	3.13277e-14
gene_206060	-6.89824	-6.89824	-3.2986	-6.89824	-5.90296	4.68865	20.3728	1.46492e-15	3.28622e-14
gene_141744	-2.00129	5.15875	0.0431619	-2.00129	3.1905	4.94173	19.5705	1.55532e-15	3.47176e-14
gene_363083	0	6.9114	0	1.76913	0	4.54883	35.4213	1.6489e-15	3.66251e-14
gene_206096	-8.21233	-8.21233	-3.80346	-8.21233	-5.79779	5.48053	20.2799	1.67782e-15	3.70847e-14
gene_358665	0	7.89675	0	0	0	5.15549	41.6616	1.74545e-15	3.83913e-14
gene_34241	10.7148	5.09309	8.23667	-0.671685	-1.20121	9.03583	19.1061	1.91978e-15	4.20208e-14
gene_348003	0	7.54136	0	0	0	4.90961	41.0929	2.22548e-15	4.84768e-14
gene_14095	1.73865	4.598	-0.223271	-4.0561	0.012003	6.72274	18.9038	2.46836e-15	5.35088e-14
gene_206037	-7.71485	-7.71485	-3.56322	-7.71485	-7.71485	5.13725	21.2939	2.8174e-15	6.0783e-14
gene_206152	-7.81165	-7.81165	-3.55792	-7.81165	-7.81165	5.20598	21.2219	3.09398e-15	6.64322e-14
gene_206197	-8.03678	-8.03678	-3.51603	-8.03678	-5.59911	5.40919	19.8056	3.36654e-15	7.19417e-14
gene_141853	-0.343752	4.30068	-0.899493	-3.10407	3.89423	5.55304	18.8702	3.67269e-15	7.77526e-14
gene_141755	1.19867	5.04683	0.319001	-1.98247	5.31194	5.53266	18.869	3.67963e-15	7.77526e-14
gene_75890	3.56696	0.23896	-2.61775	5.4735	-1.63634	8.5363	18.7053	3.69019e-15	7.77526e-14
gene_141803	-2.85266	6.8251	1.00305	-0.590075	3.14619	6.78533	18.8401	3.72626e-15	7.81476e-14
gene_206185	-9.13546	-8.32075	-2.72763	-9.13546	-6.32834	6.48707	19.0103	3.76239e-15	7.85399e-14
gene_206155	-8.03419	-8.03419	-2.89768	-8.03419	-7.01893	5.52997	19.6719	4.10111e-15	8.52161e-14
gene_219115	-3.1066	4.62365	-0.269516	-3.1066	0.676938	5.15111	18.9322	4.25772e-15	8.80645e-14
gene_141840	-2.59992	3.77908	-0.848084	-2.40754	3.46052	4.8814	18.6812	4.81633e-15	9.91635e-14
gene_219369	-7.67068	1.42337	-5.37968	0.228635	-2.80596	6.60098	18.6601	4.98308e-15	1.01851e-13
gene_106594	1.72467	-1.06863	0.514483	6.12209	0.249299	11.6623	18.475	4.99201e-15	1.01851e-13
gene_80474	0.0149299	-6.95525	-4.27079	-8.61325	1.80876	7.9137	18.6649	5.11252e-15	1.03839e-13
gene_206098	-8.41813	-8.41813	-3.41957	-8.41813	-8.41813	5.69332	20.8243	5.20395e-15	1.04863e-13
gene_206077	-8.0356	-8.0356	-2.93629	-8.0356	-6.55243	5.52027	19.5098	5.21298e-15	1.04863e-13
gene_217346	0	7.71292	0	0	0	4.91366	39.1415	5.23266e-15	1.04863e-13
gene_266040	2.83112	-8.83908	0.465692	4.11899	0.693182	9.52801	18.9396	5.81252e-15	1.15968e-13
gene_469157	0	8.30661	0	0	0	5.45147	38.8645	5.92403e-15	1.17672e-13
gene_218717	0	6.71045	2.53821	7.59736	3.35513	5.0231	19.0047	6.28178e-15	1.24231e-13
gene_369049	5.79562	6.84439	2.11593	1.50792	3.51229	4.91981	18.2937	7.24895e-15	1.42732e-13
gene_141727	-3.98488	3.00925	-2.24744	-3.98488	2.53715	5.2396	18.514	8.28547e-15	1.62431e-13
gene_184823	0	6.37229	0	0	0	4.26282	38.0734	8.47812e-15	1.65488e-13
gene_218286	-3.21527	-0.402348	-7.48713	-1.78336	-2.48749	6.90045	18.19	8.60015e-15	1.67147e-13
gene_206196	-6.7744	-6.7744	-3.38326	-6.7744	-6.7744	4.60037	20.334	9.93999e-15	1.92358e-13
gene_141883	0	9.45981	4.44625	0	6.25087	6.67253	18.853	1.11105e-14	2.14091e-13
gene_206181	-9.14379	-9.14379	-2.97789	-9.14379	-7.08757	6.40863	18.9751	1.15631e-14	2.21863e-13
gene_141715	-0.338915	4.44019	-0.317632	-3.09826	4.86582	6.01472	18.1452	1.18708e-14	2.26803e-13
gene_365216	1.09062	-0.0880421	4.83789	9.30084	3.50924	6.62998	17.9792	1.21805e-14	2.31737e-13
gene_394166	5.22081	-5.598	-0.971105	4.37786	0.790952	6.99877	18.4592	1.35372e-14	2.56467e-13
gene_206074	-8.53153	-6.3075	-3.13376	-8.53153	-8.53153	5.87023	19.0079	1.3951e-14	2.63201e-13
gene_179135	4.37429	-2.21857	-0.221118	-2.21857	3.55869	4.49536	18.6439	1.40306e-14	2.636e-13
gene_141880	-3.77898	5.50312	0.522671	-3.77898	0.502309	6.45828	18.1566	1.46867e-14	2.74781e-13
gene_218818	5.62373	-0.399199	-0.671845	-0.0410595	-4.43351	7.28465	17.8611	1.48117e-14	2.75975e-13
gene_219135	-1.6306	5.73866	1.42601	-1.6306	2.24956	4.96218	18.1201	1.55737e-14	2.88978e-13
gene_206184	-5.29587	-8.48663	-2.83121	-8.48663	-7.49591	5.90923	18.5612	1.59276e-14	2.94335e-13
gene_141865	-1.62539	8.35413	3.58014	-1.20005	4.5605	7.11987	17.8707	1.80064e-14	3.31392e-13
gene_206017	-5.16058	-8.1992	-3.13215	-8.1992	-6.59781	5.61018	18.4271	1.957e-14	3.58703e-13
gene_386594	6.42754	4.56411	1.44951	-1.11284	0.178969	4.89873	17.6775	2.00867e-14	3.66685e-13
gene_400252	-4.64542	1.0446	-2.21225	-4.16092	-4.27732	4.33486	17.7833	2.07793e-14	3.77797e-13
gene_75872	9.07343	5.22185	1.11743	7.31353	3.45588	8.599	17.652	2.09586e-14	3.79527e-13
gene_212472	2.76313	7.17793	2.25897	2.34585	4.03177	4.91341	18.0567	2.12325e-14	3.8295e-13
gene_206112	-7.874	-7.874	-2.76238	-7.874	-6.62195	5.44293	18.561	2.15461e-14	3.87057e-13
gene_218833	7.33573	1.07208	1.1582	1.8807	-2.04099	7.91844	17.5978	2.2936e-14	4.1039e-13
gene_206038	-8.1851	-8.1851	-3.16709	-8.1851	-6.1789	5.58332	18.4266	2.63975e-14	4.7046e-13
gene_362341	-0.802751	-8.40357	-5.02883	1.20635	-2.20387	6.45125	18.0239	2.68139e-14	4.75999e-13
gene_470006	0.545476	-1.34184	2.34396	6.65944	-1.00174	6.19393	17.4847	2.76884e-14	4.89597e-13
gene_166520	0	6.08576	0	0	0	4.12566	35.471	2.87939e-14	5.07155e-13
gene_34270	-2.34672	-3.3563	-5.29071	-9.62539	-7.13866	6.64106	17.5756	3.01293e-14	5.2861e-13
gene_212362	-2.82355	5.89692	0.689281	-2.82355	3.98135	6.21182	17.7012	3.0617e-14	5.35085e-13
gene_206192	-7.07671	-7.07671	-3.28209	-6.25103	-6.10387	4.78685	18.076	3.23225e-14	5.62711e-13
gene_206136	-8.67327	-8.67327	-2.81632	-8.67327	-6.24229	6.05435	18.2881	3.25616e-14	5.64694e-13
gene_206130	-7.8263	-7.8263	-3.09706	-7.8263	-5.6761	5.33438	18.2744	3.32412e-14	5.7427e-13
gene_394165	6.12872	-3.12144	0.71723	-0.896453	2.19949	5.37345	17.8704	3.41622e-14	5.87929e-13
gene_206218	-7.81229	-7.81229	-2.79933	-7.81229	-6.31034	5.38646	18.2342	3.53319e-14	6.05748e-13
gene_218591	-9.54122	-4.15151	-5.98737	-7.13708	-4.66208	6.37218	17.4528	3.57801e-14	6.11108e-13
gene_206223	-7.44442	-7.44442	-2.80066	-7.44442	-5.88616	5.12752	18.2119	3.65484e-14	6.21875e-13
gene_206146	-7.41727	-7.41727	-2.91487	-7.41727	-6.03855	5.0867	18.1828	3.82006e-14	6.47544e-13
gene_403535	-1.04928	-4.81649	-3.70756	-6.59023	-4.83157	4.62159	17.3696	4.22884e-14	7.14152e-13
gene_394151	6.58587	-2.95582	1.07292	0.405419	2.76771	5.59467	17.7021	4.45871e-14	7.50162e-13
gene_66482	0	9.59241	6.26198	0	1.45922	6.84084	17.8621	5.07347e-14	8.50419e-13
gene_173116	-4.98059	6.29703	1.63383	1.33807	-4.98059	8.26334	17.8518	5.58859e-14	9.33294e-13
gene_206073	-8.36542	-8.36542	-2.94103	-8.36542	-6.69642	5.77743	17.9291	5.62251e-14	9.35495e-13
gene_218819	4.86482	-1.07748	-1.61217	-0.348358	-4.87591	7.87911	17.0441	5.78665e-14	9.59265e-13
gene_219042	-3.09883	4.24408	-0.353698	-3.09883	0.408113	4.91447	17.2087	6.81862e-14	1.1262e-12
gene_141691	0	7.32181	3.54459	0	7.87291	5.94183	17.6627	6.91021e-14	1.13716e-12
gene_218802	8.44536	2.35593	2.41585	2.89368	-0.558379	8.30374	16.9273	7.04148e-14	1.15455e-12
gene_218829	8.95914	2.78858	3.1067	3.47112	-0.109051	8.15609	16.8854	7.55551e-14	1.23434e-12
gene_219106	-1.63333	5.80225	2.0528	-1.63333	0.62618	5.01174	17.1342	7.7012e-14	1.2536e-12
gene_206100	-8.18469	-8.18469	-2.58015	-8.18469	-6.80076	5.73674	17.7083	7.88197e-14	1.27841e-12
gene_398152	-8.24427	-2.8222	-5.34732	-8.24427	-2.35658	5.68572	17.1123	7.98185e-14	1.28997e-12
gene_90788	-6.19664	-3.40592	-2.80522	-6.19664	-5.36092	4.43021	17.0774	8.45035e-14	1.36081e-12
gene_206072	-7.44469	-7.44469	-2.98981	-7.44469	-7.44469	5.0817	18.6986	9.03706e-14	1.45011e-12
gene_100085	-3.5311	-4.63512	-2.66901	1.77331	1.71269	4.8316	17.2441	9.24089e-14	1.47756e-12
gene_218812	8.17955	3.27388	1.88413	3.57742	-0.502746	7.77004	16.7592	9.34543e-14	1.48899e-12
gene_100114	4.38048	-2.94086	0.0562724	5.61349	2.72187	5.31628	17.2007	9.90546e-14	1.57267e-12
gene_274398	-1.056	-1.056	8.67492	-1.056	3.05762	8.23026	17.5004	1.08466e-13	1.71604e-12
gene_141703	0.508542	5.82634	0.955104	-2.25075	5.37877	6.05179	16.7948	1.09543e-13	1.72703e-12
gene_401613	-2.95285	2.86335	-2.89524	-2.13323	-1.40594	5.67917	16.6103	1.20173e-13	1.88801e-12
gene_394143	4.64381	-3.55351	-0.436216	-1.33321	-0.369644	4.69104	17.0584	1.24391e-13	1.94749e-12
gene_267684	-3.88576	3.64443	-0.184204	-3.88576	-1.77121	5.11708	16.7203	1.51839e-13	2.369e-12
gene_243202	4.94048	-0.015505	-3.27103	-7.81021	0.676947	8.35065	16.5743	1.58216e-13	2.45998e-12
gene_219075	-2.61349	5.63392	1.06723	-2.61349	2.17113	5.59145	16.6061	1.83288e-13	2.84001e-12
gene_14384	1.08058	-4.22728	-1.94187	-5.84002	-5.84002	4.62427	17.0808	1.91953e-13	2.9641e-12
gene_66488	0	9.57418	7.71461	0	0.486773	7.30741	16.9863	1.98789e-13	3.05918e-12
gene_83431	-2.69827	-0.0066564	1.51326	-2.69827	5.42209	5.74759	16.4781	2.26429e-13	3.47268e-12
gene_401581	1.33189	-6.82524	-4.46876	-4.6441	-1.98291	7.3772	16.2206	2.30394e-13	3.52151e-12
gene_469659	4.81696	5.42666	2.0593	2.12989	6.57505	4.876	16.5537	2.39374e-13	3.64642e-12
gene_219367	-7.46536	0.902656	-4.6647	-0.03558	-3.96153	6.09104	16.2832	2.50761e-13	3.807e-12
gene_362367	-4.11036	-7.94417	-3.7163	1.13278	-4.43819	5.91021	16.6044	2.58316e-13	3.9055e-12
gene_399525	-3.1503	-4.4054	-5.28177	-6.07347	-3.85685	5.28887	16.1577	2.58981e-13	3.9055e-12
gene_206204	-8.6814	-6.76296	-3.05416	-8.6814	-5.67304	6.02259	16.3866	2.63397e-13	3.95886e-12
gene_173230	-0.866749	7.33208	2.38672	0.917048	-2.38551	10.4158	16.1351	2.69149e-13	4.02409e-12
gene_218832	7.92022	2.53022	1.73351	2.47859	-1.02486	8.20664	16.1343	2.69522e-13	4.02409e-12
gene_218703	5.74816	5.28226	3.14772	8.67498	3.12743	5.20733	16.4716	2.73753e-13	4.05971e-12
gene_468185	3.17983	-5.78417	-1.74909	-1.96259	-4.57551	5.16131	16.5674	2.74239e-13	4.05971e-12
gene_469442	-0.895808	-6.13336	-3.21627	-6.13336	-3.47644	4.42351	16.7357	2.74609e-13	4.05971e-12
gene_206022	-9.36229	-9.36229	-3.08519	-9.36229	-5.84098	6.58981	16.8956	2.76649e-13	4.07651e-12
gene_218501	0.523093	-5.73569	0.00528662	4.0423	-0.820002	9.73776	16.0722	2.82206e-13	4.14484e-12
gene_218834	7.72291	2.78726	1.6249	2.20862	-0.255616	6.53811	16.0847	2.93291e-13	4.29367e-12
gene_394145	4.37181	-4.61064	-1.21271	-1.89955	0.814495	5.27123	16.5054	3.03166e-13	4.42387e-12
gene_352459	-8.49705	-8.49705	-5.01308	-6.13785	-2.79029	5.60117	16.6288	3.1427e-13	4.57111e-12
gene_206095	-3.7143	-7.27685	-3.07157	-7.27685	-7.27685	4.95364	17.5064	3.24648e-13	4.70688e-12
gene_219069	-2.55115	5.81873	1.70055	-2.55115	1.25171	5.6722	16.2585	3.25738e-13	4.70755e-12
gene_219145	-0.978122	6.49687	2.24625	-1.65749	3.56991	5.60778	16.1054	3.47233e-13	4.98472e-12
gene_219116	-3.54966	4.5497	-0.0340735	-3.54966	0.821719	5.46544	16.2184	3.48138e-13	4.98472e-12
gene_206157	-4.3102	-8.54194	-3.07173	-8.54194	-6.38365	5.90135	16.5862	3.48234e-13	4.98472e-12
gene_206198	-7.79626	-5.788	-2.49229	-7.79626	-7.79626	5.47191	16.843	3.65356e-13	5.21327e-12
gene_34195	4.16768	7.08389	3.136	1.63071	1.77248	4.83481	16.2706	3.80505e-13	5.41229e-12
gene_233850	1.05519	-1.95298	4.83732	-1.95298	0.350203	5.6092	16.5174	3.88543e-13	5.50925e-12
gene_372055	-6.66047	-1.04999	-4.83391	-6.66047	-2.47779	4.75331	16.1279	4.04614e-13	5.71914e-12
gene_206149	-8.0918	-8.0918	-2.49539	-8.0918	-6.26304	5.68914	16.6496	4.06087e-13	5.72202e-12
gene_206216	-7.3573	-7.3573	-2.53674	-7.3573	-7.3573	5.12891	17.6115	4.09347e-13	5.74999e-12
gene_218830	7.46688	1.81094	1.33522	2.10113	-1.58775	8.43818	15.8786	4.16946e-13	5.83853e-12
gene_233919	-0.169245	-1.97685	4.39974	-1.97685	-0.379606	5.29809	16.4648	4.22482e-13	5.89774e-12
gene_468561	3.37029	4.03667	1.83414	0.693706	5.80189	4.39948	16.19	4.34326e-13	6.04437e-12
gene_212474	-1.97244	7.3947	3.22665	-1.97244	3.75993	6.64358	16.0649	4.49312e-13	6.23368e-12
gene_188604	-6.54557	4.0221	0.247459	-6.03962	-5.58112	7.76294	15.8918	4.85153e-13	6.71029e-12
gene_16579	-6.25194	-0.689356	-4.81843	-5.53357	0.0814016	5.9489	15.7825	4.91516e-13	6.77751e-12
gene_178392	5.42751	7.16179	3.69112	2.78804	1.54209	4.96346	16.1113	4.94351e-13	6.79582e-12
gene_218677	4.87308	5.67037	2.68124	-1.47259	-0.472093	5.09381	15.8847	5.0377e-13	6.90425e-12
gene_206117	-6.91069	-6.91069	-2.59723	-6.91069	-6.91069	4.82692	17.4489	5.14704e-13	7.03272e-12
gene_393989	-1.32989	-6.1361	-2.52944	3.29925	-3.80637	7.93066	15.7162	5.5065e-13	7.50116e-12
gene_34290	2.91294	0.816836	5.99388	-4.12442	-0.838499	8.60438	15.8155	5.66242e-13	7.69032e-12
gene_218242	-3.52784	-0.852857	-6.62111	-2.14207	-3.01813	6.04596	15.6865	5.79406e-13	7.84547e-12
gene_219109	0	7.7393	4.20732	0	3.24323	5.27335	16.288	5.99962e-13	8.09949e-12
gene_137685	-1.96074	-11.1481	-4.82954	-11.1481	0.445008	9.32677	16.2222	6.22458e-13	8.37809e-12
gene_188605	-9.5564	3.13701	-1.20141	-8.79308	-7.06581	9.79214	15.7416	6.25706e-13	8.39675e-12
gene_218803	7.05347	1.44065	0.743984	1.95094	-1.96555	8.88035	15.64	6.27623e-13	8.39748e-12
gene_206215	-7.66286	-7.66286	-2.66385	-7.66286	-7.66286	5.31687	17.2995	6.35716e-13	8.4806e-12
gene_34271	10.2677	5.15291	5.87623	0	2.45077	6.19808	16.0999	6.43632e-13	8.56088e-12
gene_365223	1.78106	-2.89744	3.59128	7.59855	1.69282	6.61919	16.0392	6.46806e-13	8.57779e-12
gene_218824	5.73176	1.07407	-0.649846	0.888178	-3.58551	8.45189	15.6101	6.60607e-13	8.73512e-12
gene_219136	-1.63838	5.84528	1.82118	-1.63838	2.56479	5.10271	15.7967	7.0289e-13	9.26705e-12
gene_141702	-2.37055	5.45774	0.816096	-2.37055	4.65843	5.75165	15.7746	7.29306e-13	9.58729e-12
gene_401626	0.985389	-0.630389	3.74744	8.10346	4.12857	5.2357	15.9632	7.32377e-13	9.59967e-12
gene_360888	6.29603	7.42395	2.07801	7.47797	5.54582	6.60564	15.548	7.35073e-13	9.60709e-12
gene_219117	-1.61681	5.27822	1.55434	-1.61681	1.55909	4.71784	15.7545	7.54256e-13	9.8293e-12
gene_402440	-6.69082	-0.470627	-3.24511	-6.69082	-6.69082	4.96854	16.3424	7.92854e-13	1.03025e-11
gene_218234	-2.74889	0.463094	-6.21032	-1.4791	-1.46087	6.43297	15.4643	8.48822e-13	1.09981e-11
gene_218809	-5.97914	-0.711198	-4.20023	0.603101	-3.83815	4.63844	15.5503	8.65863e-13	1.11868e-11
gene_403150	2.22106	-2.01023	-1.64317	-4.75064	-4.75064	4.3992	16.1201	8.69724e-13	1.12045e-11
gene_95955	0.888208	3.88505	-0.794966	2.1737	-2.13545	4.9812	16.5443	8.83293e-13	1.13469e-11
gene_469937	5.12687	-2.50132	6.97547	-2.3531	10.2345	10.1138	15.8316	9.08274e-13	1.16347e-11
gene_218831	8.69783	3.09542	2.71752	3.54261	-0.123364	8.37936	15.3947	9.57004e-13	1.22242e-11
gene_86576	-1.16123	-6.53122	-4.72093	-4.36035	-2.63637	5.76181	15.387	9.69778e-13	1.23523e-11
gene_359278	-1.49532	-1.49532	8.48335	-1.49532	11.3178	10.2855	16.0873	9.8324e-13	1.24885e-11
gene_399012	-6.4062	-5.21587	1.93949	-2.42323	-5.39333	6.98921	15.44	1.04467e-12	1.32315e-11
gene_79171	4.67286	10.8858	7.28326	9.89737	1.25709	10.2489	15.3098	1.10799e-12	1.39942e-11
gene_362314	-0.311871	-8.94859	-4.35991	-3.57743	-3.43093	7.08184	15.2949	1.1277e-12	1.42034e-11
gene_152974	4.86899	5.92483	2.29323	3.74616	0	4.34978	16.7367	1.15566e-12	1.4515e-11
gene_212634	2.64941	6.71577	2.95359	-0.35501	1.53266	5.74834	15.273	1.18051e-12	1.47859e-11
gene_218845	7.73992	2.08207	1.68994	1.25326	-0.69009	8.45147	15.2294	1.27282e-12	1.58979e-11
gene_206047	-7.90237	-6.45191	-2.53779	-7.90237	-5.48039	5.54615	15.3828	1.40769e-12	1.75339e-11
gene_299989	-1.78274	-8.70882	-3.74888	-8.70882	-2.53384	6.14657	15.6823	1.48389e-12	1.84321e-11
gene_218841	7.43521	2.10783	0.716003	2.4335	-1.25447	9.64827	15.1372	1.49304e-12	1.84948e-11
gene_394172	5.71049	-4.36024	0.230895	0.529636	1.71229	6.02088	15.5211	1.51292e-12	1.86889e-11
gene_401625	-0.299003	-4.37656	0.258512	5.01731	0.512096	5.65369	15.5194	1.517e-12	1.86889e-11
gene_218838	7.63811	2.55372	1.11459	2.10567	0.11095	8.69584	15.1038	1.5818e-12	1.94342e-11
gene_267790	-7.58807	-1.04062	-2.08521	-7.58807	3.25362	8.14348	15.2569	1.74046e-12	2.13254e-11
gene_212471	-0.267033	9.58966	5.73497	-0.267033	7.18149	7.25855	15.2474	1.76878e-12	2.16136e-11
gene_394168	4.20374	-3.77206	-0.937311	-1.55228	0.190977	4.6354	15.4174	1.79488e-12	2.18732e-11
gene_212372	0	8.50145	4.67943	0	5.40893	5.97371	15.5994	1.80899e-12	2.19858e-11
gene_206067	-6.91308	-6.91308	-2.49342	-6.91308	-5.26057	4.8583	15.6998	1.81834e-12	2.20401e-11
gene_218849	7.23431	1.68867	1.15917	2.29611	-1.38604	8.26987	15.0087	1.8653e-12	2.25486e-11
gene_359282	3.66897	-1.75787	8.5817	-1.75787	11.4297	10.655	15.5312	1.89539e-12	2.28511e-11
gene_403104	4.98554	0.0652996	0.737074	-4.13642	-2.10854	5.4095	15.049	2.08685e-12	2.50923e-11
gene_401529	-5.03534	-8.35201	-4.1413	-7.27533	-2.80086	6.37898	14.9306	2.13602e-12	2.56152e-11
gene_141699	-1.41554	4.95714	0.871853	-1.41554	3.31019	4.55885	15.1195	2.19519e-12	2.6255e-11
gene_113154	11.0422	12.1405	10.2633	0	0	9.91204	16.0405	2.22588e-12	2.65515e-11
gene_77749	1.59419	-10.0944	0.538438	-0.842467	0.0402442	9.81388	15.189	2.44665e-12	2.9108e-11
gene_212538	0	8.37027	4.4723	0	5.51422	5.89614	15.3934	2.5236e-12	2.99445e-11
gene_339650	-0.164477	0.768123	-3.94403	-5.84183	-1.21309	4.9738	14.9301	2.55884e-12	3.02786e-11
gene_206208	-7.403	-7.403	-2.29898	-7.403	-5.74089	5.24663	15.4842	2.56518e-12	3.02786e-11
gene_219141	0	7.92981	3.90587	0	5.76235	5.53392	15.3579	2.67275e-12	3.14659e-11
gene_219130	-2.65819	4.68049	0.504535	-2.65819	2.43088	5.09768	14.97	2.82797e-12	3.32065e-11
gene_219059	-1.61451	5.16886	1.25679	-1.61451	2.12455	4.68162	14.9444	2.95324e-12	3.45875e-11
gene_188661	-7.02398	3.2715	-0.793593	-7.02398	-7.02398	7.49939	15.4992	2.97447e-12	3.47458e-11
gene_85825	4.81234	1.01611	6.29758	-2.02645	-0.290113	6.90521	14.8146	3.12022e-12	3.63542e-11
gene_206227	-6.89023	-3.54001	-2.9231	-6.89023	-6.89023	4.80605	15.4457	3.23716e-12	3.76195e-11
gene_16580	-6.66685	-1.63665	-4.58613	-5.39035	-0.547398	5.01067	14.7558	3.37478e-12	3.9118e-11
gene_401670	-2.26432	2.56715	-3.60331	-1.76228	-0.864022	6.43738	14.6572	3.43687e-12	3.97355e-11
gene_34237	10.7008	6.3089	8.85601	-1.56689	2.90458	9.34535	14.7558	3.45196e-12	3.98079e-11
gene_34248	0	4.59639	6.87451	0	1.01438	5.69757	15.1972	3.46928e-12	3.99055e-11
gene_141735	-2.98145	4.11865	-0.215712	-2.98145	3.49829	5.28494	14.8393	3.53042e-12	4.05055e-11
gene_212461	-0.682107	6.44082	2.66975	-0.682107	4.51653	5.09588	14.8349	3.55717e-12	4.07089e-11
gene_86578	-0.697633	-8.219	-4.37102	-5.48646	-3.15462	5.70032	14.9628	3.81316e-12	4.3528e-11
gene_372010	-4.22765	1.50294	-2.44494	-4.22765	0.621129	4.49672	14.7893	3.84372e-12	4.3766e-11
gene_267712	-5.7576	3.54795	-0.506726	-5.7576	-2.50629	6.56302	14.7706	3.96779e-12	4.50649e-11
gene_384703	2.05732	6.22107	1.55502	3.95109	1.81933	5.37482	14.5527	4.12486e-12	4.67311e-11
gene_141894	0	9.26532	5.04654	1.79543	5.46649	6.54113	14.9389	4.19262e-12	4.73798e-11
gene_225922	1.2925	4.96254	0.664127	2.81271	-2.17151	5.90504	14.5265	4.31808e-12	4.86755e-11
gene_469226	3.58094	1.36168	3.79579	8.31489	4.57189	5.14623	14.5222	4.35012e-12	4.89144e-11
gene_212451	0	8.34745	4.49587	0	5.06136	5.85972	15.0327	4.53464e-12	5.08624e-11
gene_411151	6.99566	-0.666505	8.54815	-0.666505	11.3371	9.50824	14.9835	4.62761e-12	5.17764e-11
gene_218252	-0.57986	2.4357	-3.44643	0.723584	-1.82453	5.76272	14.4779	4.70116e-12	5.24692e-11
gene_359257	3.11639	-0.526573	10.5436	-0.526573	7.94398	9.59566	14.9483	4.90302e-12	5.4587e-11
gene_218272	-5.18397	-0.631623	-6.4875	-1.82432	-2.56407	6.82439	14.4504	4.93211e-12	5.47756e-11
gene_267976	-3.55761	4.90802	0.0680978	-3.55761	2.76956	5.90701	14.6347	5.00131e-12	5.54077e-11
gene_218289	-8.36202	0.082071	-5.65517	-1.73461	-2.50311	6.4219	14.5235	5.03993e-12	5.56986e-11
gene_188797	-7.26292	3.60662	0.256155	-6.89735	-6.1025	8.14896	14.5208	5.06405e-12	5.58284e-11
gene_218607	1.80816	7.15586	5.12477	0	1.4942	5.23492	14.8247	5.21008e-12	5.72982e-11
gene_363538	-0.303425	-0.303425	9.37288	-0.303425	11.1224	9.29323	15.0299	5.32229e-12	5.83898e-11
gene_34280	8.93362	2.77378	4.90223	0	3.34641	5.24322	14.7679	5.72463e-12	6.26514e-11
gene_188636	-9.53537	2.63156	-1.03734	-8.4654	-8.31687	9.41654	14.4472	5.75222e-12	6.28009e-11
gene_92583	-0.956681	-7.27355	-3.45479	1.50643	-2.6273	5.66605	14.7137	5.77632e-12	6.29117e-11
gene_141811	0	9.28018	5.22737	0	6.10505	6.62199	14.8805	5.81383e-12	6.31676e-11
gene_141737	-4.24029	4.45998	-0.461092	-4.24029	2.72092	6.21536	14.5172	6.11249e-12	6.62529e-11
gene_218249	-3.20621	0.30584	-6.01945	-1.53387	-2.80403	6.83275	14.3084	6.32554e-12	6.83978e-11
gene_202977	6.61371	4.17575	2.77784	5.82369	-0.277889	4.45907	14.7285	6.4608e-12	6.95566e-11
gene_141740	-0.611229	4.99833	0.763019	-2.57433	4.70527	5.76642	14.3924	6.46356e-12	6.95566e-11
gene_219111	-3.11221	4.74947	0.791895	-3.11221	0.756051	5.34963	14.4806	6.5069e-12	6.98563e-11
gene_219040	-5.92073	-0.201429	-3.44963	-5.92073	-3.25131	4.53147	14.4766	6.55142e-12	7.01671e-11
gene_233906	-0.375945	-3.39313	2.76227	-3.39313	-3.39313	5.16433	15.4607	6.61994e-12	7.07329e-11
gene_218248	-2.96654	-0.591178	-6.93391	-1.37065	-2.58909	7.72913	14.2737	6.72264e-12	7.16605e-11
gene_205576	5.63248	-4.65356	1.58894	0.406149	0.22839	6.35845	14.5633	7.42987e-12	7.90124e-11
gene_399566	-1.54574	-2.61642	4.408	-0.123039	-1.9794	7.8426	14.2139	7.46611e-12	7.91743e-11
gene_470154	4.96824	0	10.2028	0	13.3449	10.7376	15.1184	7.49344e-12	7.91743e-11
gene_100117	4.05697	-2.26963	1.02283	6.27189	2.74781	7.72039	14.2099	7.49776e-12	7.91743e-11
gene_212636	0	7.09388	4.32343	0	2.54703	5.0475	14.7152	7.61999e-12	8.02769e-11
gene_400288	-6.52305	-4.65437	-2.18644	-6.52305	-5.54819	4.69601	14.3851	7.66224e-12	8.05339e-11
gene_267827	-5.73057	0.997353	-1.86127	-5.73057	3.27074	6.58701	14.372	7.83668e-12	8.21758e-11
gene_401620	-2.4715	2.36012	-3.18582	-1.81784	-0.862659	5.5713	14.1756	7.98577e-12	8.35448e-11
gene_86600	-0.777189	-5.7393	-4.63017	0.41723	-4.25266	7.15509	14.1413	8.48248e-12	8.85359e-11
gene_401516	-5.71624	-6.3149	-3.93934	0.578222	-4.97423	6.54912	14.1344	8.58623e-12	8.94118e-11
gene_267710	-3.21234	4.47044	1.13703	-3.21234	-0.896182	5.28407	14.2761	9.23715e-12	9.59684e-11
gene_401519	1.38192	-5.88288	-2.91203	-3.39428	1.12492	5.31149	14.4178	9.4852e-12	9.82066e-11
gene_218285	-3.95415	-1.10534	-6.48062	-2.84102	-2.76988	6.49795	14.0771	9.49614e-12	9.82066e-11
gene_14381	-0.728134	-6.00556	-3.24652	-6.8463	-3.38434	4.8239	14.1519	9.80957e-12	1.01216e-10
gene_212632	0	7.8537	3.78926	0	6.22749	5.65639	14.5442	1.00927e-11	1.03899e-10
gene_141824	5.50822	5.66313	1.9637	-1.36366	3.80523	5.1599	14.1331	1.01355e-11	1.04103e-10
gene_219421	6.6628	6.57269	2.7725	0.864822	2.64791	4.73638	14.3009	1.01995e-11	1.04522e-10
gene_96214	2.0986	-0.667631	10.2147	-0.667631	11.6302	10.3117	14.4759	1.06721e-11	1.09116e-10
gene_188585	-7.29405	2.55007	-1.15886	-7.14255	-6.67175	7.84877	13.9948	1.09774e-11	1.11985e-10
gene_34250	10.4049	5.49214	7.92134	0	0	7.11631	14.9775	1.12753e-11	1.14764e-10
gene_218839	8.44238	2.69164	2.15872	3.345	0.568378	10.0308	13.9653	1.15632e-11	1.17266e-10
gene_219127	-3.51585	3.92007	-0.378101	-3.51585	1.18742	5.10458	14.1449	1.15732e-11	1.17266e-10
gene_92245	-6.22776	-6.22776	0.415487	-6.22776	-5.41159	5.67592	14.5482	1.16198e-11	1.17474e-10
gene_212469	0	8.43665	4.42095	0	6.27224	6.02638	14.4566	1.1658e-11	1.17542e-10
gene_225937	0.423915	3.29445	-0.697973	2.26833	-3.37685	5.51354	13.9597	1.16786e-11	1.17542e-10
gene_219128	0	6.31446	2.85606	0	3.19163	4.44116	14.4507	1.17724e-11	1.18222e-10
gene_218239	-3.27973	0.423823	-5.55024	-1.54735	-2.0566	5.64743	13.9356	1.21851e-11	1.22095e-10
gene_219036	-1.62728	5.48475	1.63628	-1.62728	2.70555	4.89873	14.1011	1.24775e-11	1.24747e-10
gene_218850	7.0322	1.42128	0.941517	1.52586	-1.1887	8.31	13.9165	1.2604e-11	1.25733e-10
gene_394198	2.85198	-3.84102	-0.82295	-3.84102	0.730957	4.3783	14.3639	1.28476e-11	1.2788e-10
gene_402933	-5.02649	1.14639	-2.35667	-5.02649	-2.64058	4.59725	14.0736	1.30829e-11	1.29803e-10
gene_212483	-1.77097	5.69694	2.35996	-1.77097	1.9741	5.23836	14.0729	1.30984e-11	1.29803e-10
gene_46726	6.21665	-1.79318	9.90682	-1.79318	6.12337	10.1792	14.3471	1.32102e-11	1.30625e-10
gene_218283	-2.59067	-1.29926	-6.79501	-2.03912	-2.56097	6.91646	13.8641	1.38257e-11	1.36272e-10
gene_218653	2.72611	6.67886	3.08823	-1.84989	0.991906	6.24228	13.8634	1.38418e-11	1.36272e-10
gene_469064	1.42556	-1.94895	2.90204	7.25475	3.40074	5.59861	14.181	1.41323e-11	1.3864e-10
gene_47576	0.894922	-4.04242	2.38127	-4.04242	-2.87875	5.39009	14.3059	1.41438e-11	1.3864e-10
gene_401622	-2.17298	1.75864	-4.39012	-1.95483	-1.75505	6.61312	13.8379	1.44804e-11	1.41632e-10
gene_12416	1.93211	-4.38638	4.50561	-4.38638	-1.05179	7.46834	14.2865	1.46064e-11	1.42555e-10
gene_219126	-3.50902	3.41353	-0.813008	-3.50902	1.11726	4.83037	13.9712	1.56097e-11	1.52017e-10
gene_16581	-2.89829	0.92192	-3.18768	-2.68347	2.44887	7.63211	13.7769	1.61274e-11	1.56721e-10
gene_206102	-6.63533	-6.63533	-2.49647	-6.63533	-4.54361	4.70548	14.3219	1.68093e-11	1.62996e-10
gene_362320	1.39977	-5.16753	-0.867966	4.3307	1.38976	5.95444	14.059	1.73671e-11	1.68043e-10
gene_106819	0.728995	-4.29147	-0.544068	3.86826	1.3962	5.14908	14.0565	1.74411e-11	1.68399e-10
gene_219071	-2.54691	5.4336	1.876	-2.54691	0.885227	5.44391	13.9045	1.75127e-11	1.68728e-10
gene_90413	-6.80458	-3.85348	-3.73221	-6.80458	-2.07872	4.74326	13.8868	1.80565e-11	1.73596e-10
gene_100110	2.19187	-4.96514	-2.1296	2.59481	1.11109	5.17332	14.0257	1.8374e-11	1.76273e-10
gene_359267	-3.83804	-3.83804	3.92339	-3.83804	6.91761	8.22736	14.2636	1.84925e-11	1.77033e-10
gene_416179	-3.59279	-3.87865	-3.39805	0.80157	0.191998	4.75117	13.6823	1.90672e-11	1.82148e-10
gene_397539	-6.18276	-2.49708	-2.46214	-6.18276	-6.18276	4.50581	14.3304	1.92886e-11	1.83874e-10
gene_267711	-3.91572	4.33208	0.647314	-3.91572	-0.488959	5.69823	13.834	1.97816e-11	1.88176e-10
gene_468186	-1.72208	-6.08317	-3.07194	-4.31675	-6.08317	4.34111	14.5386	1.99692e-11	1.89561e-10
gene_34221	9.91837	5.61746	7.93712	-3.15031	2.28411	10.0457	13.7299	2.04801e-11	1.94001e-10
gene_362312	-1.88111	-10.2456	-4.44928	-3.76595	-3.31656	7.34512	13.9576	2.0621e-11	1.94927e-10
gene_47546	0.0306229	-3.30185	1.33316	-4.67056	-4.05209	5.16007	13.7029	2.14696e-11	2.02524e-10
gene_34239	10.0965	4.49632	7.59466	-2.23253	3.27715	8.94398	13.6826	2.22494e-11	2.09441e-10
gene_218256	-2.55691	-1.1343	-6.68239	-1.61057	-3.01898	6.98215	13.5683	2.33385e-11	2.19066e-10
gene_219072	-3.14239	6.1928	2.18518	-3.14239	2.15863	6.56412	13.7377	2.3369e-11	2.19066e-10
gene_141878	-2.48296	6.19362	4.51856	-2.48296	-0.812153	6.60245	13.7271	2.38029e-11	2.22671e-10
gene_34217	11.0217	6.74648	7.829	0	3.3537	7.35843	13.9114	2.4008e-11	2.24125e-10
gene_34238	9.15509	3.39257	6.23946	-2.29197	1.8324	7.84453	13.5989	2.57625e-11	2.40006e-10
gene_218847	8.51004	2.72845	2.58496	2.97574	1.58372	8.47656	13.511	2.58371e-11	2.40205e-10
gene_219131	-4.3193	4.00928	-0.551696	-3.34271	0.487015	5.69176	13.5837	2.59455e-11	2.40716e-10
gene_141760	1.50804	2.16964	-0.804353	-2.96312	3.49775	4.86321	13.5686	2.7173e-11	2.51587e-10
gene_267766	-8.44239	-6.74634	-1.33359	-8.44239	-5.63802	6.46448	13.6491	2.72459e-11	2.51746e-10
gene_89641	0.00680283	-4.7569	2.84222	-4.7569	-4.7569	6.3152	14.5248	2.75086e-11	2.53653e-10
gene_212321	0	10.2815	6.79894	0	7.17244	7.63315	13.9083	2.89143e-11	2.6607e-10
gene_467414	3.02704	0	4.73713	0	0	4.34496	15.1303	2.94889e-11	2.70805e-10
gene_188593	-8.71553	2.98206	-1.27069	-9.35896	-5.43319	9.98585	13.4198	3.03813e-11	2.78434e-10
gene_366979	4.5906	5.37206	2.93599	0	1.81105	4.22629	13.7575	3.11382e-11	2.84791e-10
gene_401520	1.8781	-6.26614	-2.46001	-3.55419	1.41321	5.82267	13.6891	3.25377e-11	2.96989e-10
gene_218728	3.70708	6.84456	3.44201	7.67343	3.53809	5.15555	13.6179	3.27655e-11	2.98464e-10
gene_261807	0.353552	-3.74495	-0.636189	-3.74495	2.26819	4.56787	13.7981	3.29753e-11	2.9977e-10
gene_34304	0	5.5786	7.82623	0	0	6.51306	14.449	3.34338e-11	3.03326e-10
gene_267808	-3.36851	-1.53368	3.52914	-5.53985	-2.99762	7.62529	13.4471	3.36358e-11	3.04546e-10
gene_267772	-4.75598	-4.75598	2.43952	-4.75598	5.15391	7.52693	13.8919	3.40637e-11	3.07802e-10
gene_394205	-3.29191	-3.44022	-3.86565	-6.10097	-1.16311	4.54895	13.4042	3.62732e-11	3.27112e-10
gene_188662	-8.41042	2.63708	-1.29504	-7.54089	-5.81482	8.2871	13.3905	3.64513e-11	3.28062e-10
gene_219133	-4.67489	3.33851	-1.17347	-4.67489	0.708463	5.56276	13.4772	3.67277e-11	3.29641e-10
gene_34216	10.7998	6.09426	8.35429	0	3.42495	7.52295	13.6592	3.6773e-11	3.29641e-10
gene_218273	-2.91451	-0.660301	-6.27972	-1.47123	-2.40468	6.3499	13.292	3.81446e-11	3.41258e-10
gene_219043	-3.1135	4.79143	0.90666	-3.1135	1.36508	5.40725	13.4521	3.83659e-11	3.42558e-10
gene_141810	0	9.26475	5.72553	0	5.73593	6.65409	13.7361	3.85344e-11	3.43383e-10
gene_468566	5.44799	4.14082	2.76621	0	6.22359	4.70182	13.6253	3.89499e-11	3.46401e-10
gene_206179	-7.22402	-7.22402	-2.6813	-7.22402	-4.03507	5.05302	13.7943	4.00251e-11	3.55262e-10
gene_93406	-4.19298	-4.86292	-4.08932	-8.55126	0.635469	6.99427	13.3321	4.11789e-11	3.64785e-10
gene_46739	1.31954	-1.95571	8.4269	-1.95571	10.1179	9.95954	13.6625	4.13981e-11	3.66008e-10
gene_141775	0	7.44903	4.96357	0	3.13843	5.35042	13.6888	4.17035e-11	3.67987e-10
gene_224222	1.92255	-6.90639	0.391772	2.50522	0.279675	10.6594	13.2129	4.20878e-11	3.70318e-10
gene_219032	-1.60309	4.51918	0.954309	-1.60309	2.03841	4.384	13.3983	4.2132e-11	3.70318e-10
gene_218258	-2.71047	-0.246469	-6.31484	-1.70316	-2.04724	6.8995	13.2311	4.25243e-11	3.73039e-10
gene_83404	-4.03216	-0.392457	2.2896	-4.03216	5.75495	7.23936	13.3866	4.30009e-11	3.76487e-10
gene_347245	3.38201	-1.87254	1.88364	-1.87254	4.19493	4.66967	13.6182	4.45971e-11	3.89706e-10
gene_469939	-1.4018	-1.4018	7.95706	-1.4018	9.60897	8.92938	13.7228	4.50475e-11	3.9288e-10
gene_362328	1.55104	-5.72128	-2.87874	1.65768	0.856946	5.36244	13.493	4.54585e-11	3.957e-10
gene_293051	10.1209	-0.624712	6.37938	-0.624712	7.61098	7.19155	13.6027	4.57739e-11	3.97677e-10
gene_411324	1.13598	-3.2476	4.56432	-3.17788	1.55562	6.52963	13.485	4.60822e-11	3.99586e-10
gene_402123	-5.90315	-4.13565	-3.06827	-5.90315	-2.26726	4.34635	13.3294	4.75096e-11	4.11173e-10
gene_266041	3.43051	-7.63935	0.508612	1.27958	0.485048	7.92056	13.4299	4.79098e-11	4.13841e-10
gene_218246	-2.4549	0.110387	-5.80108	-1.60099	-1.79151	6.09633	13.1428	4.97786e-11	4.29162e-10
gene_212485	0	7.03312	4.30103	0	3.47553	5.03941	13.5802	5.0022e-11	4.30437e-10
gene_233890	0.242918	-3.0822	3.68049	-3.0822	-0.695244	5.61857	13.5448	5.04584e-11	4.33366e-10
gene_34225	-1.49209	4.53651	0.40203	-1.35954	-2.34557	7.10147	13.1323	5.07196e-11	4.3478e-10
gene_212482	-4.12058	6.06963	1.57043	-1.11663	2.19161	7.35975	13.1982	5.11845e-11	4.37933e-10
gene_469209	-3.5952	-6.32555	-0.302793	-7.1555	-5.45089	5.9609	13.2054	5.14965e-11	4.39768e-10
gene_218263	-2.8846	-0.496463	-6.27362	-1.48258	-2.63342	7.14749	13.0973	5.39996e-11	4.60273e-10
gene_106806	-1.3295	-1.3295	7.95981	-1.3295	5.68069	7.88542	13.6008	5.51359e-11	4.69072e-10
gene_218848	6.69926	1.50584	0.624913	1.7542	-1.4112	8.82966	13.0512	5.86336e-11	4.97889e-10
gene_468872	-5.18295	-3.81177	-0.478285	-5.18295	-4.50477	4.52619	13.2057	5.89645e-11	4.99758e-10
gene_274566	1.6229	-1.36609	7.73439	-1.36609	9.43655	8.70419	13.4209	6.21733e-11	5.25965e-10
gene_34234	9.11408	5.16698	7.58494	-1.55633	2.38501	8.03753	13.0901	6.31252e-11	5.33018e-10
gene_401602	-2.14658	2.35831	-3.31613	-1.24708	-0.440466	5.88091	12.993	6.50815e-11	5.48509e-10
gene_219077	-4.52032	3.78374	-0.112893	-4.52032	-0.167747	5.74179	13.1411	6.60164e-11	5.55351e-10
gene_34269	11.2252	6.09275	7.54639	0	4.24934	7.29832	13.2989	6.78559e-11	5.69762e-10
gene_219061	-2.91594	4.6806	0.864802	-2.91594	1.6228	5.22872	13.1167	6.88972e-11	5.7743e-10
gene_369488	4.88598	-1.68483	2.14157	-1.68483	1.92411	4.35359	13.3415	7.10952e-11	5.94747e-10
gene_362474	1.6162	5.60936	1.60681	-0.644038	1.00534	5.69556	12.9401	7.15409e-11	5.97367e-10
gene_225909	0	7.48107	4.05608	7.52415	2.8514	5.37739	13.2504	7.20438e-11	6.00454e-10
gene_106808	1.67607	-1.59884	8.9051	-1.59884	6.93049	9.08329	13.3309	7.2369e-11	6.01006e-10
gene_224132	-2.84458	4.30742	0.434518	1.98272	-0.415302	4.92927	13.0026	7.23767e-11	6.01006e-10
gene_46740	3.1036	-2.44736	8.86847	-0.904514	10.6249	10.9227	13.1917	7.61815e-11	6.31439e-10
gene_219067	-1.64902	6.02266	2.91442	-1.64902	1.7244	5.31847	13.0556	7.66723e-11	6.34241e-10
gene_267693	0	6.14926	4.11017	0	2.10892	4.58843	13.3249	7.6801e-11	6.34241e-10
gene_267720	0	6.01603	4.2381	0	1.61242	4.61437	13.3234	7.69923e-11	6.34659e-10
gene_34218	11.631	7.02469	8.35889	0	4.46634	7.88312	13.2158	7.82075e-11	6.43499e-10
gene_16290	-0.219953	-4.1457	-0.527768	-4.1457	3.08032	5.19528	13.2786	7.9063e-11	6.49353e-10
gene_141679	-2.58147	2.76679	0.895464	-2.58147	4.83642	5.37154	13.0308	8.00793e-11	6.56505e-10
gene_16584	-3.37208	0.191823	-2.291	0.281676	3.21554	9.85195	12.8649	8.18784e-11	6.70036e-10
gene_34264	10.1561	5.77558	7.8081	0	3.06458	6.99121	13.1618	8.57652e-11	7.00571e-10
gene_212339	0	8.27717	4.60633	1.48609	5.41329	5.847	13.1357	8.76807e-11	7.14923e-10
gene_469449	-1.28663	-4.00573	3.08562	-4.00573	-1.07371	5.91082	13.2152	8.80243e-11	7.16429e-10
gene_34228	-3.26382	5.68633	2.6683	-3.9431	0.162856	7.02661	12.8932	8.94866e-11	7.27018e-10
gene_218804	7.49986	1.89525	1.64345	1.7165	-0.237042	9.34151	12.8065	9.09208e-11	7.37342e-10
gene_218276	-2.59643	-0.697888	-6.55468	-1.82221	-2.53427	7.66729	12.8043	9.12862e-11	7.38975e-10
gene_188589	-6.76241	3.20984	-0.824134	-7.41601	-5.55464	9.42555	12.7951	9.27962e-11	7.49853e-10
gene_100079	-5.18024	-6.43804	-4.29012	1.20351	-2.20583	7.39846	12.7827	9.48956e-11	7.65446e-10
gene_188748	-9.64702	3.01018	-0.971717	-8.0683	-5.87453	9.81793	12.835	9.74642e-11	7.84761e-10
gene_218851	7.67935	1.80939	1.47958	2.42327	0.391021	10.6147	12.7649	9.79772e-11	7.87485e-10
gene_141892	-0.259054	9.04339	5.88955	-0.259054	6.58001	6.8609	12.9082	9.93047e-11	7.96734e-10
gene_393839	-3.99634	-6.00041	-2.82335	-6.00041	-3.04421	4.36054	13.1176	1.0386e-10	8.31802e-10
gene_468027	2.561	-5.30064	-1.10977	-2.69478	-5.30064	4.74961	13.4852	1.06345e-10	8.50191e-10
gene_218649	-0.532078	6.12433	2.83205	-2.01277	0.55602	6.18633	12.7177	1.06656e-10	8.51168e-10
gene_212450	-2.31763	7.55011	4.39653	-2.31763	3.58435	7.25988	12.8573	1.08592e-10	8.65092e-10
gene_147903	6.22372	-2.47218	5.26673	-6.03158	2.762	10.0592	12.7716	1.11063e-10	8.81788e-10
gene_107145	-2.80949	-8.17267	-4.47333	-9.85598	-1.57537	7.22636	12.771	1.11172e-10	8.81788e-10
gene_212329	-3.22685	5.64557	1.65647	-3.22685	2.15659	6.26682	12.8434	1.11275e-10	8.81788e-10
gene_47573	1.98427	-2.69057	3.29506	-2.69057	-0.689035	5.08179	13.071	1.1241e-10	8.89225e-10
gene_399712	-5.8359	-2.20779	-2.79393	-5.8359	-5.8359	4.28367	13.2481	1.13256e-10	8.94345e-10
gene_219082	-1.62493	5.25055	1.6936	-1.62493	3.22208	4.85565	12.7976	1.20616e-10	9.50803e-10
gene_47553	-2.69683	-2.33649	1.78813	-5.73561	-4.76906	6.30912	12.7209	1.21539e-10	9.56405e-10
gene_34267	11.3244	6.81129	8.96086	1.16146	4.87583	8.37688	12.643	1.22e-10	9.58362e-10
gene_218810	7.25188	1.95104	1.54946	2.34954	-1.19455	9.09381	12.6397	1.22736e-10	9.62466e-10
gene_202695	1.19542	-9.42627	-0.0464428	-1.05895	-1.60817	8.57552	12.8652	1.26985e-10	9.94053e-10
gene_219137	-2.54823	5.34683	1.65434	-2.54823	2.70916	5.5111	12.7647	1.27808e-10	9.9876e-10
gene_362311	0.0213881	-7.96744	-3.85127	-3.39291	-3.05058	5.66038	12.8711	1.32341e-10	1.03239e-09
gene_218257	-2.89537	-0.116545	-6.16518	-1.73506	-2.71718	7.54972	12.5934	1.33398e-10	1.03885e-09
gene_219138	-3.32337	3.2333	-0.182284	-3.32337	-0.56943	4.59151	12.7346	1.34777e-10	1.04777e-09
gene_340736	-3.0154	2.28647	3.9096	-3.0154	7.33229	7.7789	12.7304	1.35764e-10	1.05363e-09
gene_362316	-0.218165	-7.97016	-4.4082	-3.83896	-2.866	7.14041	12.5631	1.40891e-10	1.09154e-09
gene_83468	-4.69739	-1.4495	0.284113	-4.69739	3.93678	6.22084	12.6994	1.43387e-10	1.10897e-09
gene_219151	-2.50054	3.153	-0.610499	-2.50054	0.61748	4.17641	13.6967	1.4888e-10	1.14905e-09
gene_469904	4.23107	-1.45187	3.01056	-1.45187	1.18883	4.36757	12.905	1.49078e-10	1.14905e-09
gene_219440	9.43632	6.82012	5.46251	2.98563	1.45776	5.89814	12.7409	1.49694e-10	1.15183e-09
gene_34219	11.0072	5.10234	8.64592	0	4.98305	7.75254	12.8318	1.51063e-10	1.16038e-09
gene_219073	-1.68692	4.63941	1.63039	-1.68692	0.710191	4.48902	12.6543	1.55271e-10	1.19067e-09
gene_359264	7.49432	0	9.27649	0	11.8696	9.43215	13.2081	1.56373e-10	1.19709e-09
gene_401621	-2.36673	2.24173	-3.50069	-1.84411	-0.990224	6.47767	12.5043	1.56649e-10	1.19717e-09
gene_212374	-1.52479	7.56455	4.24352	-1.52479	4.37146	6.56481	12.6481	1.56959e-10	1.19751e-09
gene_233466	1.11525	-2.60536	0.312925	-2.60536	2.70863	4.24691	12.8714	1.57851e-10	1.20228e-09
gene_402117	-5.46156	-3.69619	-3.26623	-5.46156	-1.1121	4.22839	12.6412	1.58877e-10	1.20806e-09
gene_212654	-0.262139	7.20195	4.34738	-0.262139	5.18433	5.44258	12.639	1.59506e-10	1.2103e-09
gene_86608	-6.01911	-5.31937	-3.5936	0.143522	-3.04917	5.10373	12.4936	1.5971e-10	1.2103e-09
gene_34245	11.6115	6.65038	9.50176	0	5.47759	8.51799	12.7966	1.60485e-10	1.21414e-09
gene_219139	-5.65317	3.64852	-0.865743	-5.22931	0.364619	6.59242	12.5474	1.62755e-10	1.22925e-09
gene_219119	-3.0892	3.59363	0.0249257	-3.0892	0.0996342	4.65489	12.6196	1.65072e-10	1.24466e-09
gene_85827	3.56266	12.6175	11.3067	9.3645	2.36013	10.592	12.6742	1.6819e-10	1.26428e-09
gene_220397	1.99013	-3.20482	4.65734	-3.20482	1.52597	6.58278	12.834	1.68234e-10	1.26428e-09
gene_267962	-4.91434	1.55679	-1.17868	-4.91434	-4.91434	4.80819	13.0036	1.69861e-10	1.27438e-09
gene_34213	8.62544	1.10157	5.86683	-3.90591	2.20118	8.97147	12.5283	1.71315e-10	1.28316e-09
gene_403121	3.48927	-0.279543	-0.127367	-4.96191	-2.84116	5.23504	12.5216	1.73384e-10	1.2965e-09
gene_34279	9.77505	4.83562	8.11161	0	3.49792	7.06636	12.7397	1.77016e-10	1.32147e-09
gene_359266	0	0	10.2259	0	11.9099	9.80003	13.2617	1.78516e-10	1.33046e-09
gene_34252	7.42082	3.74385	5.1724	-1.86155	-0.115318	6.30693	12.4955	1.81631e-10	1.35144e-09
gene_233970	0.458771	-2.71615	4.05312	-2.71615	0.852801	5.63846	12.7848	1.82971e-10	1.35761e-09
gene_388977	-0.83137	-3.2233	-1.66299	-5.72871	2.61178	6.03712	12.4912	1.83062e-10	1.35761e-09
gene_383412	3.88521	-0.64778	7.88688	-0.64778	9.29548	8.00831	12.7564	1.92082e-10	1.42216e-09
gene_212319	0	9.76266	6.17516	2.22534	5.6386	7.06351	12.6697	1.95555e-10	1.4455e-09
gene_66486	-1.71126	4.29392	4.39799	-3.89218	-3.07267	7.19711	12.4509	1.96698e-10	1.45158e-09
gene_141879	-1.59885	5.18384	2.75318	-1.59885	0.821372	4.92704	12.5085	2.00857e-10	1.47984e-09
gene_402445	-7.45835	-1.52342	-3.22721	-7.19584	-5.19917	5.24761	12.4209	2.04082e-10	1.49908e-09
gene_218837	7.61187	2.03344	1.51693	2.27669	-0.410966	10.4331	12.3578	2.04133e-10	1.49908e-09
gene_470175	-6.13062	-6.13062	0.366649	-6.13062	-3.92621	5.58135	12.8162	2.04645e-10	1.5004e-09
gene_219039	-7.26523	0.103199	-3.54248	-7.26523	-2.62209	5.55595	12.476	2.12765e-10	1.5574e-09
gene_363539	5.82315	-0.29893	8.96774	-0.29893	9.88103	8.5048	12.6865	2.16454e-10	1.58183e-09
gene_283242	0.909287	-1.82209	2.75291	4.84118	-4.83905	7.56866	12.3174	2.19579e-10	1.60207e-09
gene_218236	-2.99566	-0.259915	-6.27061	-1.85253	-2.16449	7.64068	12.3109	2.22202e-10	1.61859e-09
gene_188692	-8.66705	1.78935	-2.05077	-8.66705	-5.61381	7.83056	12.4504	2.22616e-10	1.61899e-09
gene_141893	0	7.18623	4.06098	0	4.851	5.16777	12.674	2.31341e-10	1.67724e-09
gene_386666	-1.80135	-3.22588	-3.90292	-6.56929	-2.96447	4.61803	12.3602	2.3137e-10	1.67724e-09
gene_219104	-1.62754	5.40422	2.27681	-1.62754	1.84634	4.90357	12.4244	2.33092e-10	1.68702e-09
gene_212477	0	6.57194	3.60988	0	4.09257	4.76926	12.6655	2.3471e-10	1.696e-09
gene_219143	-4.67475	3.29394	-0.866363	-4.67475	0.254567	5.51031	12.4185	2.35546e-10	1.69932e-09
gene_47591	2.30438	-4.48604	1.8918	-6.03418	-2.01461	7.01679	12.2747	2.36918e-10	1.70649e-09
gene_225940	-0.966884	2.83362	-0.111466	3.22497	-3.58576	5.16867	12.2613	2.4306e-10	1.74691e-09
gene_212481	-3.82808	6.75863	3.25882	-3.82808	3.42918	7.90957	12.4002	2.43304e-10	1.74691e-09
gene_359269	0	0	10.2411	0	11.6692	9.68285	13.0277	2.59453e-10	1.85989e-09
gene_141237	-0.970757	-4.79095	-3.52495	-8.18488	0.988012	6.96279	12.2901	2.62301e-10	1.87733e-09
gene_218268	-2.70617	-0.352159	-6.02185	-1.7667	-2.57921	6.91162	12.2107	2.66414e-10	1.90374e-09
gene_218282	-3.6048	-0.102472	-6.01026	-2.19007	-2.72538	7.13043	12.1956	2.73821e-10	1.95358e-09
gene_219099	-1.65679	6.13679	3.72774	-1.65679	1.51116	5.57691	12.3153	2.82829e-10	2.01465e-09
gene_46715	2.76599	0	9.48667	2.34927	5.9794	8.01795	12.709	2.84716e-10	2.0249e-09
gene_35669	-3.00143	-3.00143	4.94042	-2.63766	2.25335	6.63839	12.5065	2.88281e-10	2.04702e-09
gene_267977	-4.1925	3.92039	0.0616743	-4.1925	2.29151	5.81857	12.3034	2.88845e-10	2.0478e-09
gene_46738	4.72334	-2.48476	8.57141	-2.48476	10.0407	10.5156	12.511	2.92349e-10	2.06939e-09
gene_90411	-5.86602	-2.77968	-2.42825	-5.86602	-4.90026	4.45367	12.2795	3.0138e-10	2.12997e-09
gene_469194	-0.0331531	2.43952	4.70919	-2.21883	-0.447507	5.80583	12.2114	3.02077e-10	2.13156e-09
gene_34215	9.33973	5.41944	7.25364	-0.9885	3.14237	7.34463	12.2095	3.03084e-10	2.13532e-09
gene_211075	-5.09999	-8.13875	-1.44612	-6.34503	-8.13875	6.12487	12.8331	3.05176e-10	2.14671e-09
gene_47584	2.82652	-3.10968	2.85585	-3.10968	-1.34005	5.11396	12.4804	3.08126e-10	2.16408e-09
gene_92588	-0.648419	-3.54668	0.959577	5.64896	2.29046	5.61459	12.3741	3.13561e-10	2.19883e-09
gene_362355	-5.3212	-1.7228	-4.29953	1.64492	-1.77387	5.92228	12.1173	3.15588e-10	2.2096e-09
gene_248585	-3.26146	-9.24048	-4.03302	-9.24048	-0.475723	7.06601	12.4615	3.18279e-10	2.22499e-09
gene_100080	-5.35512	-6.73223	-4.32934	0.524731	-2.34477	7.01336	12.1047	3.22934e-10	2.25404e-09
gene_218237	-4.06464	-0.960369	-6.41237	-2.29915	-2.84862	7.68788	12.0929	3.29888e-10	2.29902e-09
gene_135089	1.43666	-3.31385	0.465972	-8.2494	0.654458	11.7363	12.0652	3.34555e-10	2.32795e-09
gene_219114	4.2607	5.70556	1.40784	-1.5354	1.85524	6.01781	12.0713	3.43119e-10	2.3811e-09
gene_219108	0	7.62943	4.73125	0	4.20153	5.36769	12.4431	3.43251e-10	2.3811e-09
gene_411150	4.69582	-2.38394	7.76943	-2.38394	9.5384	9.78255	12.4074	3.4932e-10	2.41948e-09
gene_86577	-0.460348	-5.20937	-4.65414	-4.37006	-3.05235	6.46505	12.0349	3.66564e-10	2.53503e-09
gene_141886	-2.40978	7.89351	4.47667	-2.40978	4.93337	7.68477	12.1321	3.91636e-10	2.70427e-09
gene_399983	-0.219269	-2.7125	-1.05881	-4.48402	2.29836	4.94299	12.0599	3.96548e-10	2.734e-09
gene_219429	7.47682	5.47927	2.70842	0.989655	1.60314	5.56371	11.9732	4.10133e-10	2.82334e-09
gene_212438	0	8.15795	4.85312	0	6.73149	6.01946	12.3298	4.16795e-10	2.86483e-09
gene_218238	-3.8594	0.201283	-5.59965	-2.5964	-1.8753	6.93851	11.9615	4.18889e-10	2.87484e-09
gene_401594	-1.26045	-7.50778	-2.12828	1.96896	-2.42907	6.19875	12.2031	4.22674e-10	2.89641e-09
gene_340725	-4.7225	-1.55371	1.2736	-6.16321	4.65042	8.24381	12.0216	4.24895e-10	2.90721e-09
gene_233903	0.848497	-2.56254	3.68932	-2.56254	0.454185	5.25986	12.2823	4.33243e-10	2.95983e-09
gene_359942	-2.03846	3.74522	3.09257	-2.03846	-2.03846	4.83069	12.4307	4.42395e-10	3.01779e-09
gene_34209	11.1567	6.8842	9.4678	0.601275	5.00455	9.4872	11.9285	4.44827e-10	3.0298e-09
gene_91087	-0.897234	-2.83785	-3.15284	-4.41746	-5.16253	4.40418	11.9157	4.55383e-10	3.09702e-09
gene_218836	7.01	1.33752	1.01047	1.63952	-1.17615	10.5295	11.9147	4.56175e-10	3.09773e-09
gene_233848	-2.06104	-3.65541	1.5146	-3.88267	-1.96693	4.75971	11.9557	4.78431e-10	3.24398e-09
gene_468013	0.687431	-5.36086	-3.46747	-2.33377	-5.44847	5.85693	11.8877	4.79164e-10	3.24407e-09
gene_470155	4.96944	0	12.4383	0	12.4198	11.3155	12.5103	4.89205e-10	3.30709e-09
gene_212340	0	7.09986	4.20978	0	4.77684	5.14441	12.2335	4.91712e-10	3.31906e-09
gene_401170	-6.2103	-2.86212	-2.12985	-6.2103	-6.2103	4.55861	12.365	4.9409e-10	3.33012e-09
gene_400711	-0.981309	-6.69752	-2.20499	-8.85179	-6.40417	6.54463	11.9285	5.02423e-10	3.38123e-09
gene_399001	-3.3723	-7.08071	1.15102	-2.9005	-5.69677	6.9484	12.0404	5.61964e-10	3.7763e-09
gene_369965	-0.660586	-4.2157	-1.12188	3.38733	-0.952139	5.49793	11.7988	5.63471e-10	3.78079e-09
gene_469902	4.17848	-1.13221	2.97497	-1.13221	1.61655	4.21977	12.1251	5.68247e-10	3.80548e-09
gene_218844	6.64499	1.39146	1.10517	1.53581	-1.90174	8.70182	11.7936	5.68838e-10	3.80548e-09
gene_267659	0	5.72906	4.60508	0	1.70398	4.64249	12.1418	5.75753e-10	3.84603e-09
gene_218827	7.83771	1.75136	1.84265	2.09746	1.63235	9.79813	11.7841	5.78816e-10	3.86077e-09
gene_219118	-3.12084	4.0405	0.433954	-3.12084	0.996636	4.9667	11.9077	5.8441e-10	3.89232e-09
gene_372035	0	6.02611	3.3495	0	5.3187	4.70035	12.123	5.94685e-10	3.95492e-09
gene_188595	-9.04739	2.15503	-1.43494	-9.34117	-6.09274	9.6817	11.7631	6.01442e-10	3.99396e-09
gene_34275	9.73731	6.04178	8.18388	-1.56617	4.03711	8.65559	11.8118	6.20194e-10	4.11244e-09
gene_219424	7.74019	7.28982	4.19056	3.52286	2.10103	5.32831	11.9302	6.22618e-10	4.11839e-09
gene_359279	4.54514	0	9.82183	0	11.39	9.34147	12.3638	6.22919e-10	4.11839e-09
gene_330660	4.94878	-1.89922	1.53542	-1.89922	2.55209	4.42321	12.0577	6.38461e-10	4.2036e-09
gene_83413	-3.55313	-1.91871	0.920834	-4.92069	4.15826	6.66517	11.7958	6.38465e-10	4.2036e-09
gene_362327	-2.59805	2.87008	-0.827596	4.38379	-0.887487	5.99938	11.7303	6.38603e-10	4.2036e-09
gene_398018	-5.98324	-2.39785	-2.35623	-5.98324	-4.60342	4.44188	11.8519	6.45687e-10	4.24403e-09
gene_141753	1.44515	3.93859	0.760809	-1.64952	4.16038	4.65866	11.7867	6.48965e-10	4.25937e-09
gene_218260	-3.27052	-0.033811	-5.84843	-2.00878	-2.28023	6.79116	11.7121	6.6012e-10	4.32628e-09
gene_362315	0.0395199	-5.82604	-4.18453	-3.92879	-3.14751	6.18186	11.7083	6.64752e-10	4.35032e-09
gene_393872	-5.41811	-8.14822	-3.6295	-0.665592	-3.58209	5.71242	11.9413	6.68797e-10	4.37045e-09
gene_359268	0	0	9.54158	0	10.5397	8.79898	12.4372	6.72118e-10	4.38579e-09
gene_469587	-1.16973	-2.9723	3.14949	-1.91628	-2.18461	6.41559	11.6909	6.86224e-10	4.47137e-09
gene_267791	-5.58791	-1.00254	-0.692801	-5.58791	3.2058	6.36313	11.8054	7.01652e-10	4.56529e-09
gene_218590	-7.84619	-3.32159	-5.58666	-6.03321	-3.46765	7.92697	11.6684	7.1504e-10	4.6457e-09
gene_469940	8.35054	0	7.63564	0	10.0888	7.79709	12.2772	7.18784e-10	4.6633e-09
gene_401180	-4.35852	-4.35852	0.121973	-4.35852	-3.52312	4.34736	12.0731	7.21844e-10	4.67643e-09
gene_423789	4.1208	-1.13418	7.80068	0.443444	6.49964	7.64762	11.892	7.29344e-10	4.71824e-09
gene_423790	4.83898	0	9.0387	0	10.7454	8.64786	12.2605	7.38964e-10	4.77362e-09
gene_401634	-1.18561	-4.14534	-0.228819	2.28966	3.15174	5.35916	11.8822	7.4192e-10	4.78586e-09
gene_224164	-0.988324	3.29793	-0.204302	-0.872368	-1.89727	6.85897	11.6277	7.44543e-10	4.79592e-09
gene_141673	-3.35127	6.48541	3.05554	-3.35127	4.16991	7.31417	11.7673	7.51213e-10	4.83199e-09
gene_212320	0	9.60162	6.542	0	6.62768	7.09659	11.986	7.53199e-10	4.83786e-09
gene_267696	-4.14909	4.06068	1.1927	-4.14909	-0.874945	5.82442	11.7536	7.69773e-10	4.93043e-09
gene_246692	-0.0756401	-2.56622	2.77384	3.44009	-1.49815	4.80123	11.8613	7.69799e-10	4.93043e-09
gene_219087	-2.43546	5.29689	1.96344	-2.43546	2.22975	5.38492	11.7524	7.71507e-10	4.93436e-09
gene_218840	6.77336	1.25059	0.564376	1.8792	-1.01999	10.1625	11.6152	7.88063e-10	5.03311e-09
gene_393707	0.323728	-1.65303	4.27379	-1.65303	2.96745	5.1343	11.9339	7.91227e-10	5.04617e-09
gene_218686	1.86457	3.74887	-0.0069391	5.42045	0.808246	5.87543	11.6082	7.98205e-10	5.08348e-09
gene_406909	5.11824	-1.6651	8.88854	-1.6651	8.17946	9.30188	11.9023	8.35894e-10	5.316e-09
gene_411149	-2.86893	-2.86893	4.1772	-2.86893	6.16017	6.89756	11.9833	8.41707e-10	5.34543e-09
gene_233852	2.61803	-1.13773	5.09713	-1.13773	3.39016	5.31104	11.882	8.65799e-10	5.4907e-09
gene_90783	-4.53947	-2.11682	-3.07242	-7.30139	-4.72796	5.15677	11.6257	8.68487e-10	5.50001e-09
gene_233934	2.62581	-0.911673	4.44402	-0.911673	2.02066	4.71761	11.8719	8.81104e-10	5.57135e-09
gene_219149	-4.5316	4.12053	-0.371035	-4.42326	1.34393	6.65288	11.5536	8.82222e-10	5.57135e-09
gene_218247	-3.5032	-0.747228	-6.22347	-2.48143	-2.09049	7.33246	11.543	8.99508e-10	5.67256e-09
gene_34212	10.6068	5.51508	8.31091	0	4.31467	7.42226	11.8012	9.04586e-10	5.69662e-09
gene_393731	3.61398	-1.1832	4.87205	-1.1832	3.16304	5.21969	11.854	9.09015e-10	5.71653e-09
gene_469573	3.24545	3.21709	0.227317	-3.06664	3.28899	5.1462	11.5897	9.26938e-10	5.82112e-09
gene_218814	5.73994	0.333176	-0.453109	1.03245	-2.57309	9.8179	11.5254	9.28882e-10	5.82521e-09
gene_469914	4.17504	-2.25491	3.35299	-2.25491	1.82421	5.03114	11.8307	9.46489e-10	5.9212e-09
gene_191550	4.91485	3.63169	0.498057	0.0383015	-0.519665	4.98426	11.515	9.46814e-10	5.9212e-09
gene_293877	2.26583	-2.61615	1.90646	5.66022	0.50554	5.0445	11.74	9.53177e-10	5.95273e-09
gene_399010	-2.91793	-6.23485	0.46924	-3.11284	-7.15226	8.33676	11.5033	9.67347e-10	6.03288e-09
gene_403156	3.15375	-5.85368	0.535437	-5.85368	-2.90318	5.94486	11.793	1.01063e-09	6.29413e-09
gene_218262	-3.24335	-0.117227	-5.86686	-1.78014	-2.41174	7.96063	11.4786	1.01214e-09	6.29484e-09
gene_34278	7.2539	5.39486	6.20441	0	0	5.48578	12.1485	1.01712e-09	6.3171e-09
gene_34210	8.958	3.64263	6.54573	-3.91473	2.21925	9.54351	11.5355	1.02282e-09	6.34373e-09
gene_135036	2.70685	-0.0617867	0.574801	-9.86285	0.612722	9.9901	11.5137	1.02649e-09	6.35777e-09
gene_267861	-5.90633	-1.19176	-3.02728	2.32041	1.44481	5.70875	11.5121	1.05148e-09	6.50107e-09
gene_34211	9.79099	5.42273	7.43477	-1.95557	3.42373	8.93427	11.4573	1.05251e-09	6.50107e-09
gene_91090	-1.60016	-5.33454	-3.10361	-4.85753	-4.7954	4.89854	11.4539	1.05901e-09	6.53225e-09
gene_92477	3.46251	-0.842408	2.30056	-2.59842	-1.56391	4.58002	11.5036	1.08365e-09	6.6751e-09
gene_93439	0.433638	-5.376	-2.13424	-5.376	1.09967	4.95081	11.7464	1.09601e-09	6.74203e-09
gene_212317	-5.1098	6.19016	2.45956	-4.24088	2.52345	8.52874	11.4873	1.09995e-09	6.75706e-09
gene_266061	-0.980717	-8.43686	-3.43143	-10.0832	-0.0786835	8.16608	11.4795	1.13214e-09	6.94533e-09
gene_388929	3.68954	0.609248	0.862845	-8.70733	0.928071	9.31441	11.4541	1.14424e-09	7.01003e-09
gene_34235	7.79435	2.9373	6.13872	-2.36272	1.68574	7.43614	11.467	1.15821e-09	7.08598e-09
gene_219125	-7.44855	3.62393	-0.632862	-7.37333	0.55252	8.32307	11.4561	1.16419e-09	7.11289e-09
gene_218255	-3.46445	-0.0041734	-5.86695	-1.75983	-2.52484	8.41243	11.3955	1.17882e-09	7.19258e-09
gene_468261	-0.936731	-0.936731	5.05583	-0.936731	3.74753	5.12962	11.7843	1.18403e-09	7.2146e-09
gene_267949	-5.38435	1.90253	-0.418618	-5.38435	-5.38435	5.38502	11.8465	1.1877e-09	7.22718e-09
gene_86675	-3.95383	-8.87866	-2.88165	-8.87866	-3.18311	6.3238	11.6954	1.19774e-09	7.27845e-09
gene_468882	-5.6407	-3.1211	-1.71279	-5.6407	-4.49235	4.37624	11.4776	1.26346e-09	7.66747e-09
gene_372053	-6.72947	-2.28804	-3.39045	-6.72947	0.184791	5.33486	11.4744	1.2708e-09	7.6991e-09
gene_219066	-1.62284	5.24802	2.05978	-1.62284	2.40711	4.81865	11.4739	1.27209e-09	7.6991e-09
gene_212343	-1.48289	4.78665	2.07538	-1.48289	1.70644	4.58379	11.4402	1.35153e-09	8.16895e-09
gene_201067	9.81556	2.41103	8.26533	0	7.07346	7.31558	11.5612	1.37896e-09	8.3236e-09
gene_219112	-4.74758	4.54871	0.730766	-4.74758	1.0499	6.62722	11.4255	1.38768e-09	8.36502e-09
gene_267954	-5.77419	1.3887	-0.913409	-5.42083	-5.0998	5.35439	11.3551	1.39927e-09	8.41261e-09
gene_219051	-1.60276	4.27534	1.1938	-1.60276	2.3355	4.3698	11.4209	1.3993e-09	8.41261e-09
gene_34214	9.40573	5.36361	7.37632	-1.44463	3.36378	7.87477	11.3608	1.40478e-09	8.43429e-09
gene_219086	-3.12682	4.29938	0.950699	-3.12682	1.10288	5.15922	11.411	1.42444e-09	8.54098e-09
gene_286526	-0.694759	-5.03282	-0.70829	-4.77776	-4.17951	4.87241	11.2898	1.43164e-09	8.57276e-09
gene_219110	-3.84462	5.22718	0.801083	3.35972	1.5704	6.40367	11.3416	1.43411e-09	8.57616e-09
gene_400315	2.5031	-1.96151	1.8599	4.55319	-2.80364	5.44989	11.2847	1.44503e-09	8.63001e-09
gene_359256	5.36003	-1.77163	7.78211	-1.77163	8.9065	8.87891	11.5808	1.46279e-09	8.72448e-09
gene_14400	0.574385	-6.64255	-2.79014	-6.64255	-2.2347	5.00729	11.5768	1.47304e-09	8.77404e-09
gene_394237	-1.58764	-7.32459	-2.31334	2.26553	1.07328	6.7526	11.4746	1.52343e-09	9.0622e-09
gene_86674	-6.01531	-10.8964	-3.13669	-4.2961	-4.24677	8.04411	11.4727	1.52853e-09	9.08054e-09
gene_267961	-4.26009	2.40787	0.327648	-4.26009	-4.26009	4.98364	11.6908	1.54847e-09	9.1869e-09
gene_83467	-2.55509	0.036918	1.56695	-3.92275	4.87803	6.40677	11.3034	1.55945e-09	9.23987e-09
gene_233925	2.31883	-0.45839	6.36801	1.12645	4.82562	5.76319	11.4597	1.56424e-09	9.25613e-09
gene_39769	-4.4037	-8.03216	-3.63256	-3.07961	-2.32703	5.59381	11.4516	1.58693e-09	9.37809e-09
gene_83456	-2.21761	1.13572	2.74428	-4.21878	5.95996	7.67115	11.2896	1.59925e-09	9.4385e-09
gene_93409	1.36009	-4.38387	-0.691545	-6.07913	2.96435	6.71128	11.2782	1.63262e-09	9.62284e-09
gene_403362	0	6.07262	3.4029	0	4.01415	4.50992	11.539	1.63517e-09	9.6253e-09
gene_344536	2.94824	-2.37896	1.79174	-2.37896	-0.0761689	4.25224	11.5147	1.64182e-09	9.65184e-09
gene_218828	7.71759	2.03354	2.22896	2.37317	0.520088	9.86944	11.1869	1.72994e-09	1.01321e-08
gene_219142	-4.47613	3.97864	0.0802427	-4.47613	1.48975	5.98777	11.3032	1.73015e-09	1.01321e-08
gene_188656	-8.33216	2.48573	-0.632589	-7.69527	-5.52567	8.22852	11.2386	1.73026e-09	1.01321e-08
gene_218800	5.98968	0.541922	0.737443	1.83249	-2.82784	8.86381	11.1754	1.76694e-09	1.03335e-08
gene_188755	-7.27226	2.24347	-0.570741	-8.21315	-6.12873	8.1725	11.1678	1.79193e-09	1.04661e-08
gene_80471	-3.36227	-7.17943	-4.18815	-9.68432	-2.65419	6.88228	11.2195	1.817e-09	1.05988e-08
gene_16550	5.20272	-3.50676	1.91297	0.559222	0.800894	5.40319	11.3728	1.82504e-09	1.06319e-08
gene_267816	-5.30327	0.0335495	3.05381	-5.30327	-3.09529	7.01646	11.2625	1.86203e-09	1.08334e-08
gene_209688	-4.49743	-4.49743	2.91941	0.335286	-2.40572	6.18531	11.4294	1.87094e-09	1.08712e-08
gene_47578	0.245858	-3.60942	0.594499	-5.40958	-3.92707	5.25309	11.1978	1.89042e-09	1.09703e-08
gene_218280	-3.69837	-0.464882	-6.11536	-2.2448	-2.74616	8.75147	11.1292	1.92414e-09	1.11516e-08
gene_233966	-0.711989	-2.75777	2.99107	-2.75777	0.183083	4.92528	11.4188	1.94187e-09	1.12399e-08
gene_141882	-2.58102	6.81586	3.74348	-2.58102	3.11754	6.86836	11.2322	1.96665e-09	1.13687e-08
gene_212476	0	9.59182	6.59062	1.78895	6.20784	7.07259	11.3485	1.97212e-09	1.13785e-08
gene_92597	-2.04077	-5.82797	-3.6487	0.477025	-2.58479	5.53008	11.1155	1.97339e-09	1.13785e-08
gene_141887	-4.51893	5.45996	1.81168	-4.51893	2.07173	7.31522	11.2161	2.0249e-09	1.16606e-08
gene_34243	8.77265	4.66311	7.17616	-2.00332	3.12621	8.09947	11.1551	2.04355e-09	1.1753e-08
gene_141876	-2.01261	7.68426	4.6572	-2.01261	4.35828	7.17079	11.2092	2.05039e-09	1.17709e-08
gene_96213	5.30684	-0.632087	7.56944	-0.632087	8.3561	7.44125	11.3873	2.05188e-09	1.17709e-08
gene_49528	-0.34902	-4.85793	-2.302	-4.85793	-1.94248	4.05169	11.363	2.14122e-09	1.22678e-08
gene_469208	-6.99876	-6.99876	0.0629873	-6.99876	-3.96301	6.07412	11.4166	2.23217e-09	1.27727e-08
gene_219432	9.59678	7.18891	5.33138	3.23348	3.12598	6.01992	11.2115	2.24034e-09	1.28032e-08
gene_387699	3.12185	-1.22755	2.49029	7.52404	2.40662	7.81012	11.0246	2.33365e-09	1.33195e-08
gene_34284	9.39328	5.2827	7.72503	0	3.94301	6.73893	11.2311	2.47021e-09	1.40711e-08
gene_219434	9.02125	6.77373	5.07707	1.85976	2.77717	5.65592	11.1567	2.47157e-09	1.40711e-08
gene_267686	-5.24465	2.37832	-0.845767	-5.24465	-1.80754	5.36961	11.1015	2.49131e-09	1.41656e-08
gene_219146	-3.52229	4.2373	0.648422	-3.52229	1.47379	5.42951	11.0921	2.53415e-09	1.4391e-08
gene_399561	-3.07602	-4.12196	1.53554	-2.31238	-5.84064	7.41074	10.9745	2.56014e-09	1.45203e-08
gene_218284	-3.68209	-0.29427	-5.49926	-1.36013	-2.08821	6.36347	10.9725	2.56926e-09	1.45537e-08
gene_83466	-3.21939	1.39975	1.61144	-3.21939	4.9846	5.92749	11.0754	2.61176e-09	1.47759e-08
gene_218279	-3.28409	-0.225014	-6.03492	-1.73939	-2.51655	8.75145	10.9594	2.63241e-09	1.48741e-08
gene_218274	-3.77817	-1.21881	-5.98662	-2.51359	-2.78028	6.88698	10.9547	2.65522e-09	1.49842e-08
gene_267694	-1.9281	4.07324	1.95873	-1.9281	-0.0519236	4.51714	11.0594	2.68876e-09	1.5154e-08
gene_188507	-3.58233	3.42477	-0.669484	-8.8933	-5.62058	11.8931	10.9473	2.69203e-09	1.5154e-08
gene_267682	-3.10495	3.17655	0.0470375	-3.10495	-0.442925	4.48843	11.0549	2.71062e-09	1.52396e-08
gene_219105	-2.55945	6.52755	3.83105	-2.55945	2.8491	6.63757	11.0463	2.75339e-09	1.54608e-08
gene_219078	-4.81585	3.87221	0.107977	-4.81585	0.93789	6.16319	11.045	2.75958e-09	1.54763e-08
gene_348178	-2.06568	-4.05231	1.7966	-3.98097	-0.617164	5.03942	11.1244	2.83861e-09	1.58997e-08
gene_188655	-7.09368	2.54215	-0.470763	-7.09368	-4.54554	7.13185	11.0145	2.91647e-09	1.63156e-08
gene_469418	0.269645	-2.07222	3.14525	-3.52268	0.946614	5.62125	10.9496	2.97584e-09	1.66271e-08
gene_403360	0.615459	3.17617	0.285644	-2.45917	-2.45917	4.2134	13.186	3.00749e-09	1.67831e-08
gene_401563	-0.117538	-4.36711	0.849329	4.8905	2.28487	5.92752	11.0831	3.05537e-09	1.70293e-08
gene_141891	-1.82713	9.08223	5.62057	1.29305	6.44853	8.29275	10.9171	3.11636e-09	1.73478e-08
gene_212416	-4.49888	5.72877	2.38575	-4.49888	2.59958	7.61877	10.9746	3.13535e-09	1.74319e-08
gene_470176	-6.24346	-6.24346	0.675354	-6.24346	-0.0605745	6.07566	11.2168	3.15632e-09	1.75269e-08
gene_232123	1.35106	-3.25399	1.47359	-2.50259	-2.27555	4.42332	11.0635	3.16426e-09	1.75494e-08
gene_469889	2.13754	-4.98022	1.41793	-4.90994	-0.917815	5.60852	11.0593	3.18813e-09	1.76487e-08
gene_219388	-4.61418	0.863401	-4.02408	-0.0869952	-3.7089	6.46321	10.855	3.19342e-09	1.76487e-08
gene_267946	-3.67988	1.6613	-0.464267	-3.67988	-3.67988	4.30863	11.2681	3.19391e-09	1.76487e-08
gene_93816	0	0	8.66807	0	8.64429	7.61783	11.4792	3.23359e-09	1.78461e-08
gene_218254	-2.57808	-0.775419	-6.29456	-1.81397	-2.65046	8.30267	10.8448	3.25399e-09	1.79368e-08
gene_141774	-2.62731	7.89833	4.5224	-0.41108	5.19715	7.9282	10.8833	3.31552e-09	1.82536e-08
gene_188744	-8.31742	2.29706	-1.07795	-7.80754	-4.65972	8.00389	10.8677	3.41196e-09	1.87616e-08
gene_399539	-3.18407	-2.13269	1.45315	-2.15276	-4.79411	5.55808	10.8142	3.44375e-09	1.89134e-08
gene_469888	3.58876	-4.06782	1.51395	-4.06782	0.0189359	5.21066	11.0663	3.60732e-09	1.97876e-08
gene_218261	-2.84306	-0.833424	-5.80314	-1.37593	-2.26345	6.43466	10.7863	3.6263e-09	1.98675e-08
gene_91061	-1.58134	-4.03601	-2.17736	-5.73333	-4.36363	4.3735	10.8363	3.66231e-09	2.00405e-08
gene_267982	-1.18918	2.45957	0.199313	-4.46681	-3.76744	5.11246	10.8294	3.7087e-09	2.02698e-08
gene_363660	-2.05219	-1.52064	-3.61184	-5.96786	-2.6599	4.45967	10.8127	3.82461e-09	2.08779e-08
gene_218267	-2.32283	-0.632504	-5.65622	-2.89321	-2.79499	6.61834	10.7496	3.88164e-09	2.11636e-08
gene_267784	-1.65853	-4.85639	1.18945	-4.85639	3.68891	6.38974	11.0232	3.89182e-09	2.11935e-08
gene_398984	-3.70695	-4.85385	1.74852	-2.63728	-2.80915	6.19637	10.7413	3.94224e-09	2.14422e-08
gene_403105	2.44398	-3.05539	-0.112226	-5.63397	-3.15429	5.34757	10.7817	4.04823e-09	2.19921e-08
gene_344521	-3.55352	-1.51	0.800692	-3.55352	3.46591	5.18283	10.827	4.09992e-09	2.22461e-08
gene_219152	-3.10882	4.26113	0.822998	-3.10882	2.05934	5.22594	10.8183	4.16517e-09	2.2573e-08
gene_402777	-2.18545	-4.01289	-0.56988	-4.01289	1.95855	4.55873	10.9793	4.2057e-09	2.27653e-08
gene_219081	-4.91993	5.04741	1.11768	-3.13612	1.49009	7.22224	10.7421	4.29729e-09	2.32332e-08
gene_393709	4.57237	-1.62276	4.59041	-1.62276	3.44825	5.42481	10.9614	4.34055e-09	2.3439e-08
gene_399565	-2.55022	-3.78278	2.29271	-1.57375	-5.01731	8.79749	10.6875	4.35532e-09	2.34643e-08
gene_90803	-5.03199	-2.13085	-2.99582	-5.03199	-1.52828	4.09509	10.7937	4.35565e-09	2.34643e-08
gene_46714	4.54097	-0.616993	7.17885	-0.616993	7.26779	6.84411	10.951	4.42088e-09	2.37873e-08
gene_219088	-3.02882	4.87097	1.78679	-3.02882	1.51882	5.54567	10.7831	4.4407e-09	2.38477e-08
gene_464356	-0.175362	-0.830151	1.22422	4.9416	0.928911	4.77496	10.6768	4.44269e-09	2.38477e-08
gene_233895	-0.0514117	-3.05241	4.24391	-3.05241	2.90976	6.17506	10.9355	4.54342e-09	2.43594e-08
gene_219120	-1.61718	4.96247	2.04059	-1.61718	2.10933	4.72376	10.747	4.74237e-09	2.53959e-08
gene_344332	0.883559	-0.0699251	3.53133	-1.89253	0.727157	4.73061	10.6849	4.83613e-09	2.58673e-08
gene_402179	-7.21462	-1.00101	-3.69725	-7.21462	-1.29694	5.4328	10.7279	4.9101e-09	2.62318e-08
gene_468550	3.047	3.38676	0.0372486	0.409237	3.94567	4.88932	10.6207	4.93087e-09	2.63116e-08
gene_234104	5.24786	-3.61521	8.00547	-3.61521	7.42784	10.3886	10.8813	5.00085e-09	2.66535e-08
gene_468276	5.08613	-1.57313	2.12324	5.24668	3.9675	4.86252	10.8009	5.06085e-09	2.6913e-08
gene_219368	-5.05725	0.844936	-3.65925	-0.397626	-5.11757	7.45276	10.6066	5.06148e-09	2.6913e-08
gene_267879	-8.34652	-1.36807	-4.26382	-8.34652	-2.98633	5.9923	10.7087	5.08518e-09	2.70072e-08
gene_393730	1.92261	-1.46953	4.62379	-1.46953	3.95249	5.32853	10.8691	5.10934e-09	2.71036e-08
gene_267708	-4.56724	3.8538	1.12047	-4.56724	-0.687384	6.05634	10.6936	5.22727e-09	2.76966e-08
gene_218264	-3.89257	-0.569604	-6.08665	-2.17802	-1.97197	8.61938	10.5871	5.24878e-09	2.77779e-08
gene_141745	-1.19461	4.78578	0.620099	0.514682	4.40461	6.04197	10.5736	5.38189e-09	2.84489e-08
gene_218277	-3.91045	-0.896459	-5.71766	-2.45804	-2.96807	6.88915	10.5588	5.53162e-09	2.91904e-08
gene_218259	-2.85166	-0.311236	-5.83102	-1.94138	-2.55133	8.08262	10.5581	5.53933e-09	2.91904e-08
gene_34247	7.44617	4.17156	5.76951	-2.09249	1.07136	6.9152	10.6109	5.54159e-09	2.91904e-08
gene_464444	-0.277209	4.49922	2.65351	6.64089	3.8723	4.55324	10.5915	5.67105e-09	2.98356e-08
gene_141877	0	8.99076	6.22045	0.743969	6.18201	6.63355	10.7543	5.67731e-09	2.98356e-08
gene_234092	0.246793	-4.32103	-1.24254	-6.82543	2.4951	6.95427	10.5849	5.8137e-09	3.05169e-08
gene_218842	7.37468	1.7575	1.70227	1.97401	-0.0190566	11.9459	10.5287	5.8508e-09	3.06759e-08
gene_267937	-4.96191	1.64512	0.838619	-4.96191	-3.85564	5.39693	10.631	5.85892e-09	3.06828e-08
gene_469901	3.60897	-2.25403	2.55279	-2.18138	1.15485	4.56405	10.7058	6.00323e-09	3.1402e-08
gene_362434	-3.54269	-6.36954	-0.0899104	1.53095	-4.9109	5.74697	10.7027	6.03693e-09	3.15418e-08
gene_469844	0.407629	-2.15921	3.14703	0.131668	-0.616537	5.21393	10.5108	6.04894e-09	3.15679e-08
gene_141780	0.9206	8.52405	4.89226	0.338137	5.6025	8.78468	10.5032	6.13451e-09	3.19775e-08
gene_393963	1.6805	-7.48842	-0.404556	-7.48842	-3.91801	6.5129	10.7613	6.18395e-09	3.2198e-08
gene_86595	-1.41133	-8.42124	-2.52856	0.822463	-3.97636	6.47434	10.6885	6.19268e-09	3.22062e-08
gene_267704	-2.13359	5.04163	2.30563	-3.93019	0.364232	6.51332	10.5462	6.24398e-09	3.24356e-08
gene_365255	0.0510449	-5.31215	-0.161077	-5.31215	1.44974	5.36112	10.7446	6.37032e-09	3.30538e-08
gene_219123	-4.41069	3.03593	-0.584335	-4.41069	0.560254	5.24907	10.5769	6.46734e-09	3.35187e-08
gene_219056	-4.09358	3.04523	-0.898714	-3.22974	0.30562	4.98073	10.5168	6.50877e-09	3.36947e-08
gene_398301	-5.46142	-2.41531	-1.12132	-5.46142	-5.46142	4.46995	10.8546	6.5231e-09	3.37301e-08
gene_359281	7.79908	0	9.55797	0	10.4809	8.80657	10.9531	6.62883e-09	3.4204e-08
gene_141873	-2.85383	6.21844	3.19205	-2.85383	3.42058	6.65341	10.5633	6.62991e-09	3.4204e-08
gene_233879	0	0	5.1931	0	4.21855	4.699	11.0435	6.68032e-09	3.44247e-08
gene_92215	-0.0931883	-1.91686	3.46288	-0.322276	0.237872	4.69054	10.6448	6.6983e-09	3.44779e-08
gene_469845	-0.248322	-3.40264	3.2387	0.819971	-0.21898	6.26144	10.4475	6.80576e-09	3.49911e-08
gene_399571	-5.1146	-5.1146	1.89913	-1.29882	-2.63209	5.8445	10.6942	6.8512e-09	3.51846e-08
gene_34169	-3.35238	0.713656	-0.504747	-4.5863	-4.5863	4.49774	10.7481	6.90072e-09	3.53986e-08
gene_101563	-3.77794	-11.0218	-3.45814	-11.0218	-0.681938	8.72415	10.6912	7.00272e-09	3.58646e-08
gene_219431	8.96406	7.71601	4.95109	3.51502	2.63692	7.22986	10.4318	7.00747e-09	3.58646e-08
gene_233851	1.21667	-3.50558	2.74274	-3.50558	-0.326737	5.30757	10.6761	7.19268e-09	3.67707e-08
gene_267955	-5.6999	1.31896	0.0932095	-5.6999	-5.02614	5.56571	10.5107	7.29998e-09	3.72566e-08
gene_469847	-0.51576	-2.16726	3.29823	1.17759	-0.204744	5.3347	10.4095	7.30425e-09	3.72566e-08
gene_267717	-3.8867	3.04114	1.01147	-3.8867	-2.26823	5.12899	10.5043	7.38498e-09	3.76258e-08
gene_369494	4.84868	-1.67089	3.34392	-1.35166	2.85785	4.79397	10.5829	7.48659e-09	3.81005e-08
gene_218815	5.05712	-0.441619	-0.921293	0.0167426	-2.94159	10.142	10.3838	7.66235e-09	3.8951e-08
gene_402454	-6.709	-2.63278	-2.6614	-6.709	-4.3668	4.78425	10.4811	7.70529e-09	3.91178e-08
gene_219093	-2.55623	5.85031	3.41178	-2.55623	2.06062	6.11144	10.4806	7.71251e-09	3.91178e-08
gene_401089	-5.07172	-0.209261	-2.73973	-5.07172	-0.697755	4.36638	10.4786	7.7414e-09	3.92202e-08
gene_233904	1.67865	-2.70044	3.45191	0.938304	-1.22417	5.2086	10.5637	7.75065e-09	3.9223e-08
gene_89721	-0.720334	1.93015	3.07047	-1.83513	-0.86885	4.50638	10.4224	7.84513e-09	3.96566e-08
gene_401877	-0.28944	-5.39764	-0.0638711	-5.39764	-3.36307	4.88452	10.6262	7.85951e-09	3.96848e-08
gene_340721	-4.18172	-5.47229	-2.81742	-7.10378	-0.162768	5.46553	10.4176	7.91567e-09	3.99237e-08
gene_76930	-0.212688	-2.1259	1.84398	-3.83769	-2.06483	4.9201	10.4136	7.9743e-09	4.01744e-08
gene_141806	-1.08059	7.35394	4.97883	-1.08059	5.53346	6.36789	10.4581	8.03582e-09	4.04392e-08
gene_34220	8.47952	4.16965	6.716	-1.65509	2.31754	8.07699	10.3539	8.10271e-09	4.07304e-08
gene_218244	-3.81208	0.376822	-5.30278	-1.66117	-2.52538	7.93293	10.3474	8.2008e-09	4.11775e-08
gene_393834	-3.47852	-5.12774	-1.88231	-5.12774	-2.80189	4.15542	10.5992	8.24707e-09	4.13638e-08
gene_35752	0.81499	-2.85315	1.92591	-2.85315	-0.0469702	4.44404	10.5979	8.26473e-09	4.14063e-08
gene_141768	0.318281	2.94818	0.43821	-2.8425	3.96013	5.14938	10.3869	8.37735e-09	4.19239e-08
gene_362478	-1.87472	-6.14268	-1.53457	-5.78428	-3.70378	4.7185	10.5092	8.54924e-09	4.27367e-08
gene_348192	-0.411064	-1.81045	2.63313	-3.49894	0.367804	5.22705	10.3658	8.71001e-09	4.34922e-08
gene_253781	-0.450333	-3.74189	-0.0163926	-9.44765	-0.363938	13.8209	10.2858	8.95258e-09	4.4654e-08
gene_402839	-6.60504	-6.60504	0.995551	-3.97586	-3.16886	6.41116	10.5427	8.97177e-09	4.47003e-08
gene_83415	-3.28603	-0.94668	1.52985	-6.37287	4.63349	8.49708	10.3331	9.25339e-09	4.60525e-08
gene_479423	-10.0733	-7.52705	-0.05459	-10.0733	-0.5123	9.089	10.3753	9.35273e-09	4.64887e-08
gene_393667	-3.02318	-6.60857	-2.4708	-6.60857	-0.833273	5.02466	10.5279	9.36166e-09	4.64887e-08
gene_267695	-3.87665	3.13452	0.393604	-3.87665	-0.958004	5.00762	10.3712	9.42335e-09	4.67436e-08
gene_386579	3.17064	-0.0885373	3.07433	6.54186	1.02105	5.89976	10.2666	9.53705e-09	4.72556e-08
gene_250488	-5.47262	-4.82727	0.29586	-5.47262	-1.33351	5.14649	10.3546	9.71353e-09	4.80772e-08
gene_362446	2.87204	-4.84808	-1.4387	1.95817	0.529126	5.05746	10.4293	9.87464e-09	4.8821e-08
gene_399002	-3.07633	-5.98529	1.22026	-2.0477	-4.91316	7.63441	10.2401	1.00193e-08	4.94818e-08
gene_92217	0.719552	-2.18682	3.45677	-0.370801	-1.46276	6.43114	10.2351	1.01137e-08	4.98868e-08
gene_359263	6.38432	0	7.86149	0	8.98099	7.25863	10.7048	1.01234e-08	4.98868e-08
gene_338880	1.11677	-2.58463	-0.844182	3.59647	0.253845	4.69018	10.2084	1.06323e-08	5.23375e-08
gene_369969	0.0499027	-5.91317	0.236918	-4.92046	0.750072	7.25143	10.1918	1.06775e-08	5.25028e-08
gene_219062	-3.72379	4.75179	1.6215	-3.72379	1.62752	6.05652	10.2967	1.08016e-08	5.30549e-08
gene_412477	1.90922	-5.68798	-1.53822	-5.68798	-0.0679525	5.08165	10.4331	1.10836e-08	5.43809e-08
gene_469898	3.12502	-1.69815	2.6665	-1.69815	1.60285	4.32421	10.4316	1.11146e-08	5.44736e-08
gene_399003	-1.1399	-2.87398	1.63415	-2.37346	-5.98733	6.38631	10.4001	1.12185e-08	5.49233e-08
gene_344518	0.133784	2.05833	3.23349	0.735025	5.60225	5.19236	10.1659	1.15106e-08	5.6292e-08
gene_362447	3.91551	-3.39862	-0.260682	2.05178	1.85631	4.72369	10.3437	1.15247e-08	5.62997e-08
gene_467674	-0.896159	-2.81415	0.391336	-6.20345	2.35461	6.61412	10.2018	1.1691e-08	5.70506e-08
gene_299888	-3.32196	-9.07883	-3.87294	-3.35062	-2.88748	8.5206	10.1544	1.17619e-08	5.73074e-08
gene_218835	7.23301	2.01068	2.17716	1.51323	1.62903	7.00003	10.154	1.17691e-08	5.73074e-08
gene_141838	-0.681524	1.49394	4.8968	-0.681524	5.17896	5.12597	10.2231	1.23656e-08	6.01474e-08
gene_267973	-2.2949	2.52031	2.13291	-2.2949	-2.2949	4.43013	10.4818	1.2482e-08	6.06481e-08
gene_218846	7.18209	1.62472	1.60466	1.87188	0.962141	9.58803	10.1142	1.26812e-08	6.15496e-08
gene_267706	-3.87035	2.97257	0.273718	-3.87035	-0.867146	4.92998	10.2058	1.27643e-08	6.18861e-08
gene_469924	3.98222	-2.28409	2.75683	-2.08106	1.80985	4.74424	10.2712	1.31392e-08	6.36268e-08
gene_362336	-1.79004	-3.3199	-2.68187	-6.38074	-0.233473	5.0373	10.1428	1.31623e-08	6.36268e-08
gene_401619	-1.34821	1.60134	-2.90572	-1.7146	-1.00029	4.8633	10.0941	1.31656e-08	6.36268e-08
gene_233849	2.81222	-2.32569	4.07878	-2.32569	2.74937	5.49859	10.3315	1.3288e-08	6.41494e-08
gene_403157	3.43365	-2.74273	0.169942	-5.74688	-2.70447	6.43417	10.0869	1.3344e-08	6.43511e-08
gene_394091	0.120245	-3.29226	3.95626	6.18363	0.939815	6.5262	10.2604	1.33983e-08	6.45439e-08
gene_267763	-2.39191	-0.272926	1.46287	-3.47545	4.07623	5.55849	10.0897	1.45239e-08	6.98912e-08
gene_233971	0.5335	-1.45733	4.08899	-1.45733	2.92251	4.89776	10.2808	1.45473e-08	6.99296e-08
gene_141820	0	6.17867	4.39314	0	3.51479	4.73945	10.2959	1.46124e-08	7.01675e-08
gene_423800	0.635742	-3.78585	2.85524	-3.71564	1.59665	5.68009	10.2067	1.47668e-08	7.08336e-08
gene_422174	-2.26518	-0.134163	3.44627	-2.26518	0.906179	4.94319	10.1127	1.51483e-08	7.25864e-08
gene_372071	-7.37482	-2.60651	-2.94138	-7.37482	0.358371	5.92727	10.107	1.53066e-08	7.32668e-08
gene_35685	1.88005	-2.77193	1.38264	-3.54862	-0.911722	4.59057	10.0583	1.53968e-08	7.35913e-08
gene_93024	-2.55857	-6.02514	-2.8774	-6.02514	-1.35404	4.51517	10.2487	1.5407e-08	7.35913e-08
gene_86531	-0.718736	-5.6364	1.02223	-4.0439	-3.82239	5.67945	10.1721	1.57229e-08	7.50206e-08
gene_99433	0.845834	-7.48163	-0.0212382	-5.11009	-0.649388	6.76531	10.1376	1.63117e-08	7.77477e-08
gene_219095	-1.24498	5.71612	3.64171	-1.24498	2.37943	5.09111	10.0527	1.69154e-08	8.054e-08
gene_464447	2.62942	3.75137	2.48038	6.72236	4.90515	4.94195	9.95656	1.70382e-08	8.10393e-08
gene_267986	-4.87814	1.11049	0.284834	-4.87814	-4.20202	4.99986	10.0462	1.71195e-08	8.13403e-08
gene_393865	1.40688	-2.52477	3.12348	-2.52477	1.41049	4.94451	10.1845	1.72834e-08	8.20327e-08
gene_393912	1.86028	-2.71573	4.4739	-2.71573	4.00417	6.23001	10.1742	1.7606e-08	8.34756e-08
gene_212473	-3.23182	6.2528	3.36769	-3.23182	3.35327	7.0471	10.0295	1.76556e-08	8.36191e-08
gene_85509	7.06171	2.36244	2.0105	2.84449	2.80786	6.38655	9.93705	1.76733e-08	8.36191e-08
gene_68211	0.573441	-0.689361	1.51978	-5.30951	-5.30951	5.8352	10.1802	1.8837e-08	8.90316e-08
gene_34156	-4.26456	0.865346	-0.43391	-4.26456	-4.26456	4.37336	10.2445	1.89117e-08	8.9291e-08
gene_393841	-3.24701	-6.17855	-2.077	-6.17855	-2.50943	4.66371	10.1274	1.91474e-08	9.03092e-08
gene_393743	1.73313	-4.13889	2.07206	-4.13889	-0.45134	5.35942	10.1238	1.9272e-08	9.07901e-08
gene_267991	-1.07106	2.76806	-0.300014	-4.10853	-1.40751	4.91919	9.93704	1.92896e-08	9.07901e-08
gene_212684	-5.63043	5.65041	1.72286	-1.42518	1.09448	8.43811	9.92349	1.95605e-08	9.19688e-08
gene_92486	1.13114	-1.76393	2.57063	-4.03216	-1.39377	5.57212	9.91414	2.01292e-08	9.45442e-08
gene_212521	6.60426	6.58921	5.96971	0	2.7894	5.50367	10.0531	2.03432e-08	9.54501e-08
gene_252621	7.38092	0	8.53181	0	8.68532	7.57529	10.2901	2.06372e-08	9.6729e-08
gene_219089	0.438461	4.79437	1.23384	-3.84357	1.40557	6.08323	9.89656	2.07987e-08	9.73848e-08
gene_267809	-7.15668	-2.4298	2.98889	-5.42734	-0.608467	8.69999	9.87959	2.12282e-08	9.92923e-08
gene_218825	4.74509	-0.217588	-0.692182	0.120984	-3.55486	9.95479	9.83062	2.15838e-08	1.00851e-07
gene_403350	-1.74349	1.9127	-0.220279	-3.53729	-4.13826	4.79847	9.82169	2.19493e-08	1.02453e-07
gene_83410	-4.14181	0.170675	1.32046	-5.23787	4.47915	7.28479	9.83891	2.31563e-08	1.07975e-07
gene_386634	0.717472	1.78394	4.77058	-1.39183	-0.577619	6.88678	9.7847	2.35306e-08	1.09607e-07
gene_267673	-2.03332	4.64049	4.11238	-2.03332	0.686483	5.49835	9.87102	2.36515e-08	1.10056e-07
gene_403114	3.51249	-2.23347	0.0743216	-4.57531	-2.35407	5.49823	9.77915	2.37772e-08	1.10527e-07
gene_267764	-6.02848	-1.65858	0.468138	-6.02848	-4.2788	5.61453	9.86312	2.39993e-08	1.11445e-07
gene_401509	-4.68432	-9.61511	-2.98778	-4.95476	-3.35005	6.94044	9.91681	2.49961e-08	1.15954e-07
gene_219101	-3.09571	3.70869	0.859	-3.09571	0.254141	4.82283	9.83214	2.54134e-08	1.17769e-07
gene_401612	-3.68387	2.00515	-3.0451	-1.95893	-0.800323	6.50011	9.73769	2.57062e-08	1.19003e-07
gene_267672	-2.0435	4.68283	4.46282	-2.0435	0.879814	5.69917	9.80797	2.65745e-08	1.22897e-07
gene_233885	-0.836434	-2.21922	2.83962	-3.94851	0.91701	5.74451	9.74081	2.78042e-08	1.28452e-07
gene_218536	-2.25086	6.68691	3.61595	8.45679	2.46624	11.1985	9.69205	2.8013e-08	1.29204e-07
gene_267707	-3.84882	2.38199	0.286525	-3.84882	-1.90989	4.68872	9.77925	2.80244e-08	1.29204e-07
gene_469892	2.50691	-3.71356	1.70227	-3.71356	0.641458	4.96788	9.91457	2.80647e-08	1.29258e-07
gene_402047	-1.97338	-2.76501	-1.16262	-6.31971	-6.31971	4.96197	9.95257	2.82563e-08	1.30008e-07
gene_469912	2.16928	-3.91919	1.31707	-3.91919	-0.479516	4.82823	9.90772	2.84132e-08	1.30571e-07
gene_267958	2.45241	3.90957	1.25979	-5.4296	-1.24698	6.95663	9.7287	2.84401e-08	1.30571e-07
gene_364995	2.60004	1.78474	-1.60865	-0.992558	3.12047	6.40351	9.68354	2.84655e-08	1.30571e-07
gene_218756	3.55055	-0.0724094	-2.59579	-1.67001	-2.31757	7.37753	9.66108	2.96959e-08	1.36076e-07
gene_233924	3.64303	1.0827	6.18195	2.49553	3.76743	6.21942	9.65921	2.98009e-08	1.36419e-07
gene_83463	-1.68723	-0.839855	1.22591	-5.6209	4.39889	7.54806	9.70237	2.98725e-08	1.36608e-07
gene_267691	-1.96877	4.43407	2.67948	-1.96877	0.694212	4.86391	9.7398	3.01467e-08	1.37722e-07
gene_141835	-0.510836	5.60548	2.94989	-2.0619	3.28451	5.6027	9.69287	3.04074e-08	1.38772e-07
gene_90155	-1.32399	-1.86604	0.228298	-3.49053	-2.72508	4.04975	9.6914	3.04908e-08	1.39012e-07
gene_218235	-3.39485	-0.812435	-5.69798	-2.34384	-2.73331	7.6703	9.64457	3.06347e-08	1.39527e-07
gene_267956	-5.01121	1.44774	-0.251572	-4.65531	-4.33519	5.01857	9.68146	3.073e-08	1.3982e-07
gene_92216	1.36457	-3.52846	3.49263	-0.289862	-0.0558832	6.56242	9.63732	3.10558e-08	1.4116e-07
gene_393911	1.6203	-3.29378	4.00837	-3.29378	3.60874	6.34605	9.8569	3.11364e-08	1.41384e-07
gene_141870	-1.51697	6.38875	2.89369	3.93436	3.6899	5.63941	9.67326	3.12049e-08	1.41552e-07
gene_18861	-0.691478	-5.8304	2.19587	-5.8304	-1.1547	6.73749	9.85359	3.13228e-08	1.41944e-07
gene_212567	-5.95421	5.65291	1.95587	-2.53922	0.939131	8.7875	9.66238	3.1846e-08	1.4417e-07
gene_141695	-2.26475	4.54422	1.81174	-2.26475	4.01964	5.25365	9.709	3.19159e-08	1.44342e-07
gene_468251	1.46688	-1.80861	2.22023	2.95588	-1.04366	4.16282	9.77543	3.2343e-08	1.46127e-07
gene_219430	8.55819	7.26936	4.77208	2.39742	3.9528	5.61996	9.73895	3.24489e-08	1.46459e-07
gene_362461	-1.60006	-4.9578	3.26906	1.01318	-0.272938	6.91692	9.76835	3.27634e-08	1.4773e-07
gene_479425	-3.23007	-6.49715	2.35673	-6.49715	2.33211	7.83724	9.81542	3.35536e-08	1.51142e-07
gene_469842	1.11553	-2.81478	3.30854	0.949605	0.149007	5.85251	9.58913	3.40102e-08	1.53046e-07
gene_92214	-0.523056	-3.15319	3.26348	-0.780264	0.27852	5.38801	9.73253	3.49769e-08	1.57239e-07
gene_188587	-4.28374	1.42073	-1.61321	-7.48424	-4.95604	6.59859	9.6105	3.54667e-08	1.59282e-07
gene_469227	2.53553	-3.88094	2.79272	6.03681	1.68157	6.49578	9.72081	3.57337e-08	1.60322e-07
gene_398999	-3.50769	-5.36933	0.140214	-2.53908	-5.97675	6.49544	9.5608	3.58771e-08	1.60682e-07
gene_267987	-4.33771	1.32146	0.216913	-4.33771	-4.33771	4.69513	9.88081	3.58854e-08	1.60682e-07
gene_267664	-2.04147	4.78812	4.34129	-2.04147	0.827842	5.65689	9.64302	3.60666e-08	1.61334e-07
gene_400305	2.93124	-2.90942	2.62728	6.05973	1.37199	7.39586	9.55288	3.64169e-08	1.62739e-07
gene_141898	-3.41359	5.82972	2.34372	-0.958207	3.06091	6.71373	9.58458	3.68376e-08	1.64456e-07
gene_469212	-3.27575	-4.22002	-0.628973	-7.21145	-6.27443	6.46453	9.54519	3.69496e-08	1.64793e-07
gene_188594	-1.90267	3.00617	-0.263385	-8.1364	-5.2882	9.60847	9.53619	3.75828e-08	1.67451e-07
gene_400303	3.46995	-1.67741	2.20049	5.81641	0.738681	6.39163	9.53183	3.7893e-08	1.68667e-07
gene_232122	4.18916	-2.78341	0.887271	0.67747	2.18929	4.60034	9.6874	3.79829e-08	1.689e-07
gene_209487	-6.98873	-6.98873	1.00785	-6.98873	-1.86185	6.81234	9.80196	3.81275e-08	1.69376e-07
gene_403123	4.51175	-0.84525	0.0916955	-4.69825	-1.91472	7.43689	9.52074	3.8695e-08	1.71728e-07
gene_91092	-0.0127622	-2.68439	-0.192198	-4.79343	-4.26996	4.5262	9.55872	3.90739e-08	1.73239e-07
gene_267884	-9.88706	-3.77313	-4.70908	-5.3072	-2.01884	7.13956	9.55208	3.91489e-08	1.73401e-07
gene_469890	3.01262	-3.11815	2.20211	-3.11815	1.23124	4.90229	9.72825	3.92696e-08	1.73765e-07
gene_394053	2.53153	-7.03762	-0.013355	3.27253	-1.69212	7.13684	9.66226	3.97685e-08	1.758e-07
gene_403540	3.62728	-1.62863	-0.194384	-6.31913	-1.72921	6.51632	9.50513	3.98526e-08	1.75999e-07
gene_219091	-3.11726	4.82106	2.14718	-3.11726	1.49737	5.68462	9.58657	4.00479e-08	1.76689e-07
gene_362299	0.42827	-5.36306	-2.43745	0.827551	-3.23723	5.62144	9.49338	4.07466e-08	1.79487e-07
gene_219070	-4.66592	3.92119	0.964763	-4.66592	0.14383	6.15351	9.57705	4.07618e-08	1.79487e-07
gene_403357	0.522962	1.64403	-0.179408	-4.15888	-4.15888	4.58492	9.73702	4.15498e-08	1.82779e-07
gene_468014	1.06982	-5.46367	-2.43186	-1.55153	-4.47764	5.53962	9.47938	4.18388e-08	1.83753e-07
gene_76830	1.17641	-2.8762	3.53597	-2.8762	2.78264	5.57246	9.69298	4.18528e-08	1.83753e-07
gene_394243	5.25024	-2.22767	4.39041	0.743033	4.39211	5.9595	9.63161	4.20616e-08	1.8449e-07
gene_212341	0	7.13402	5.22121	0.190196	4.56913	5.3592	9.64482	4.21289e-08	1.84606e-07
gene_92213	-0.404856	-2.17113	2.64105	-1.19049	-2.40103	6.17572	9.47083	4.25196e-08	1.86137e-07
gene_466984	2.39624	-2.00268	-0.723495	-3.85531	-0.714057	4.23052	9.51197	4.26467e-08	1.86512e-07
gene_212475	-3.89633	6.32759	2.9597	-1.61212	3.91399	7.68732	9.50276	4.294e-08	1.87555e-07
gene_236026	5.11051	3.44129	5.98168	7.35042	-0.353759	7.19804	9.46528	4.29682e-08	1.87555e-07
gene_92212	0.885121	-3.03523	0.325768	2.9878	-4.91793	7.00426	9.46106	4.33121e-08	1.88873e-07
gene_393727	2.19938	-2.02988	4.98225	0.962165	3.3453	5.93894	9.61005	4.37538e-08	1.90614e-07
gene_469891	2.4289	-3.58333	2.28428	-3.58333	0.660809	5.18966	9.66369	4.4129e-08	1.92064e-07
gene_403372	-2.15206	1.73517	-0.697985	-1.79407	-4.2974	4.56219	9.62929	4.5086e-08	1.96039e-07
gene_397286	-1.5351	-5.86117	-1.52876	-4.00685	-4.84524	4.54999	9.59233	4.51956e-08	1.96327e-07
gene_233868	3.58854	2.06326	5.74435	-0.624811	4.45893	5.46366	9.47828	4.54243e-08	1.9713e-07
gene_469218	-3.55063	-3.55063	2.43109	-3.55063	1.10298	5.17752	9.69791	4.59151e-08	1.99069e-07
gene_469893	3.2411	-2.04396	2.4089	-1.90299	1.03122	4.3624	9.58199	4.60593e-08	1.99502e-07
gene_468012	0.508981	-3.02723	-2.32297	-1.16584	-6.2572	4.80949	9.61211	4.65158e-08	2.01286e-07
gene_469294	1.09961	-3.11827	1.21112	-3.11827	0.997375	4.382	9.62945	4.69478e-08	2.0296e-07
gene_239239	0.414291	0.271566	4.54488	-2.26604	3.17228	5.79585	9.45927	4.70722e-08	2.03303e-07
gene_267670	-1.97505	4.01071	3.20107	-1.97505	0.0617306	4.91811	9.49661	4.73293e-08	2.04218e-07
gene_86671	-6.66581	-7.7507	-2.64887	-4.24881	-3.06532	5.4698	9.56159	4.78124e-08	2.06105e-07
gene_219065	-4.58934	3.28757	0.422879	-4.58934	-0.528618	5.61295	9.48449	4.84073e-08	2.08471e-07
gene_79180	4.79265	-0.873696	5.34654	-0.452868	1.56839	6.86886	9.39908	4.86958e-08	2.09513e-07
gene_219090	-5.39607	4.57867	2.01054	-5.39607	0.639857	7.51592	9.46337	5.03455e-08	2.16404e-07
gene_89628	-4.36926	-1.15056	1.99594	-4.36926	-1.35856	5.41332	9.45653	5.09898e-08	2.18827e-07
gene_267660	-3.85812	2.70905	0.0179608	-3.59326	-1.13616	4.78627	9.41068	5.1037e-08	2.18827e-07
gene_340099	1.32437	-3.05916	2.14392	5.7964	3.16925	5.68319	9.52577	5.10548e-08	2.18827e-07
gene_468016	-0.550481	-6.25766	-2.79136	-1.88055	-4.0837	4.58464	9.52344	5.12735e-08	2.19556e-07
gene_469315	4.53508	-2.53559	2.1423	-1.43993	1.86877	4.7602	9.50991	5.256e-08	2.24851e-07
gene_239223	2.09582	-0.261635	3.9117	-1.85361	2.56109	5.04066	9.39493	5.31067e-08	2.26974e-07
gene_362439	-3.24835	-6.14385	-3.00159	-0.120265	-1.30425	4.70021	9.50069	5.34561e-08	2.28251e-07
gene_267728	-1.94812	3.25613	3.02344	-1.94812	-0.379922	4.69987	9.41385	5.52035e-08	2.35284e-07
gene_99573	3.30297	-4.90397	0.913646	-2.13462	-0.011313	5.51207	9.48311	5.52074e-08	2.35284e-07
gene_401597	-1.0122	-6.30853	1.12049	3.5509	0.894857	9.64415	9.32389	5.56796e-08	2.37072e-07
gene_469899	2.97531	-2.93013	2.16887	-2.85806	1.11045	4.75909	9.47737	5.5791e-08	2.37322e-07
gene_100115	2.28661	-4.41298	0.515155	4.46933	1.6118	5.69676	9.47044	5.65045e-08	2.40131e-07
gene_470177	-1.74054	-3.35198	0.49042	-6.01344	-1.71741	5.66581	9.35	5.77781e-08	2.45312e-07
gene_469908	2.25997	-4.60263	1.94429	-4.53249	0.75083	5.74956	9.45601	5.80203e-08	2.46109e-07
gene_79118	5.15289	8.43984	5.49478	9.10319	2.93945	9.81219	9.29429	5.93783e-08	2.51632e-07
gene_188752	-6.92188	2.52723	-0.422774	-8.08552	-4.40061	9.02255	9.28772	6.01223e-08	2.54546e-07
gene_141809	0	9.18161	7.43687	0	6.99549	7.19439	9.50715	6.02069e-08	2.54665e-07
gene_47571	3.66605	0.291071	2.68573	5.83833	0.0478568	5.45005	9.26468	6.28048e-08	2.65405e-07
gene_400297	1.49084	-5.38281	1.89049	-5.38281	-0.498976	6.20496	9.46125	6.36757e-08	2.68833e-07
gene_399008	-2.12023	-5.18739	0.424808	-2.95733	-5.21089	6.32323	9.25236	6.42883e-08	2.71166e-07
gene_393909	-3.2994	-5.1341	-0.771149	1.11631	-3.98351	4.59202	9.39464	6.49385e-08	2.73652e-07
gene_399428	-4.07032	-4.54075	-2.85114	-5.74068	-2.44006	4.53512	9.24529	6.51554e-08	2.742e-07
gene_393703	-1.89935	-5.52985	0.774763	-5.52985	-1.14963	5.48239	9.44829	6.51902e-08	2.742e-07
gene_340720	-1.26315	1.37943	3.30634	-3.05257	5.76181	6.61519	9.27784	6.61632e-08	2.78033e-07
gene_212338	-3.23144	4.29305	1.81087	-3.23144	0.898156	5.4622	9.30831	6.71918e-08	2.82093e-07
gene_398980	-2.23346	-2.63119	1.02398	-3.59069	-5.59087	6.62548	9.21531	6.89658e-08	2.89271e-07
gene_86657	-3.0263	-10.4953	-1.92193	-5.31353	-3.68092	8.14467	9.35964	6.92506e-08	2.90196e-07
gene_468560	3.91019	6.35008	3.19035	2.21719	5.85553	4.94574	9.32525	6.95794e-08	2.91303e-07
gene_16755	6.01284	7.22828	4.05028	5.04922	3.36577	5.9075	9.20793	6.99371e-08	2.92529e-07
gene_49690	-3.72558	-2.30822	1.09555	-3.98888	-4.93198	6.77055	9.19825	7.12341e-08	2.97678e-07
gene_267680	-4.7711	3.45384	1.40747	-4.7711	-1.20677	6.11273	9.27122	7.20015e-08	3.00386e-07
gene_91080	-2.34898	-4.46219	-2.68946	-5.25669	-4.12848	4.72118	9.19249	7.20155e-08	3.00386e-07
gene_253782	-0.577427	-3.53715	-0.232932	-9.77844	-0.638478	11.7223	9.17573	7.27194e-08	3.03042e-07
gene_252184	-1.55532	-3.72332	-0.287161	-3.72332	1.25916	4.29069	9.38283	7.34192e-08	3.05676e-07
gene_76860	0.356781	-4.56357	0.493282	-4.56357	0.74543	4.89936	9.37978	7.38278e-08	3.07094e-07
gene_399529	-5.84354	-2.20814	-0.663245	-4.85758	-5.84354	4.8753	9.39373	7.59648e-08	3.15691e-07
gene_469903	2.50534	-3.88265	1.55139	-3.88265	0.10937	4.97866	9.35454	7.72932e-08	3.20916e-07
gene_219122	-3.18251	4.12226	0.491083	-6.26221	1.14924	7.75092	9.18959	7.81053e-08	3.2399e-07
gene_344331	2.79448	-2.82066	2.98565	-2.82066	2.05942	5.14393	9.34476	7.86798e-08	3.26073e-07
gene_414488	0.6263	-4.62865	-0.275919	-7.12113	2.72224	7.5373	9.18498	7.87857e-08	3.26212e-07
gene_49689	0.122072	-2.66983	1.51098	-3.27811	-4.60269	7.01423	9.14062	7.94643e-08	3.28468e-07
gene_86528	-2.1666	-3.93657	0.469995	-6.49979	-3.7476	5.98899	9.18034	7.94764e-08	3.28468e-07
gene_267951	-1.821	1.43552	-0.3171	-6.49285	-5.05574	6.11379	9.17115	8.08629e-08	3.33893e-07
gene_16611	-3.99503	-2.18489	2.82795	-1.0938	-0.517439	5.69886	9.16187	8.14933e-08	3.36188e-07
gene_47581	-0.197969	-3.55705	0.77538	-5.35934	-2.88317	5.31481	9.15926	8.26924e-08	3.40823e-07
gene_403373	1.71538	1.11615	-0.298728	-4.45337	-5.69121	5.54019	9.29048	8.35913e-08	3.44213e-07
gene_267658	0	5.75001	4.77509	0	3.18234	4.74359	9.32433	8.3834e-08	3.44897e-07
gene_260620	2.21969	-1.18365	1.83986	-3.07056	3.09375	5.01457	9.14962	8.42078e-08	3.46119e-07
gene_464400	-0.534793	-1.38624	1.87417	-2.75307	0.314123	4.37506	9.14757	8.4533e-08	3.4714e-07
gene_405396	1.04678	-4.99227	0.780027	1.45464	-0.291727	5.34069	9.22719	8.58746e-08	3.52328e-07
gene_79120	5.03982	8.7292	7.37248	6.72854	1.36357	9.04501	9.09302	8.69808e-08	3.56542e-07
gene_363622	-5.16189	-1.75431	-3.37409	-6.97621	-2.48182	5.0327	9.12996	8.73825e-08	3.57863e-07
gene_401167	-2.0138	-1.85196	-0.8745	-5.6414	-5.6414	4.69727	9.32206	8.76603e-08	3.58675e-07
gene_347119	0.0842751	2.31927	-0.388699	-3.29039	-0.59006	4.30822	9.12603	8.80312e-08	3.59867e-07
gene_218817	0	7.88966	6.5001	1.5942	4.5524	6.09468	9.23161	8.97479e-08	3.66552e-07
gene_92224	-1.05442	1.54374	3.40633	0.43998	-0.347176	4.27167	10.1514	9.13727e-08	3.7285e-07
gene_362302	-0.168488	-3.95298	-2.96953	1.30493	-2.65573	5.959	9.06303	9.20798e-08	3.75396e-07
gene_330670	4.50954	0	4.42932	0	5.09436	4.53905	9.40142	9.69459e-08	3.94877e-07
gene_200956	-0.200007	0.675975	4.13864	-2.38436	2.48767	5.55899	9.07124	9.76041e-08	3.9689e-07
gene_423792	0.554725	-3.57647	1.66027	0.087216	0.179347	7.67627	9.02107	9.76162e-08	3.9689e-07
gene_219054	-4.50586	2.89073	-0.878538	-2.58645	0.0888264	5.17166	9.06481	9.78589e-08	3.97519e-07
gene_469803	-1.24201	-2.88874	0.567216	-4.73417	-0.236477	4.89097	9.06313	9.81194e-08	3.98011e-07
gene_218853	6.8089	1.32171	1.47124	1.7674	0.999341	9.83082	9.02941	9.81565e-08	3.98011e-07
gene_267974	-4.85145	3.18995	0.20834	-4.85145	0.967586	5.86569	9.10472	9.82546e-08	3.9805e-07
gene_218813	7.38321	3.01919	2.3299	2.68009	1.60303	7.72503	9.02234	9.94839e-08	4.02668e-07
gene_219085	-4.33665	2.89318	-0.157302	-4.33665	0.180848	5.1705	9.09486	1.00083e-07	4.04731e-07
gene_397553	-5.70906	-3.44709	-2.69165	-5.70906	-1.34248	4.38904	9.08921	1.01147e-07	4.08668e-07
gene_267831	-6.81025	-1.82448	-1.12442	-4.48698	2.45052	6.87946	9.04606	1.01383e-07	4.09254e-07
gene_206870	-3.70672	-0.984813	-2.27148	-7.41097	-5.42706	5.55249	9.05053	1.01489e-07	4.09316e-07
gene_188505	-8.18599	2.52392	-0.385619	-8.49338	-4.47421	9.60735	9.00923	1.01995e-07	4.10987e-07
gene_141808	-2.45557	4.32239	1.90631	-2.45557	1.8972	5.00472	9.08131	1.02652e-07	4.13267e-07
gene_338885	2.65196	-1.46286	2.36698	5.59858	0.247218	5.84425	8.99125	1.05543e-07	4.24527e-07
gene_199445	4.40224	4.4319	1.70819	-1.16231	1.02883	4.81423	8.99028	1.05739e-07	4.24574e-07
gene_218920	4.9598	-0.962575	4.01147	-2.32963	2.61108	5.56779	9.02875	1.05743e-07	4.24574e-07
gene_402988	-6.0079	-6.0079	-0.072829	-6.0079	-1.61206	5.2942	9.22301	1.07738e-07	4.32197e-07
gene_469201	5.00257	0.419528	3.31064	-1.8902	0.84711	5.01266	8.97996	1.07835e-07	4.32203e-07
gene_219427	8.30295	8.00478	5.30087	4.11756	3.72781	5.95574	9.0772	1.10197e-07	4.41279e-07
gene_393910	0.226549	-3.77625	3.05758	-3.77625	2.83633	5.99362	9.15411	1.11343e-07	4.4547e-07
gene_344334	3.58523	-4.61646	1.25987	-4.14092	1.77659	5.72013	9.10005	1.1169e-07	4.46464e-07
gene_85816	3.95625	8.8031	6.67084	8.00497	2.44601	8.50429	8.95178	1.13775e-07	4.54393e-07
gene_468010	0.749631	-6.17621	-1.35994	-2.10607	-4.91957	4.93225	9.08322	1.15215e-07	4.59737e-07
gene_267663	-2.00718	4.81096	3.25801	-2.00718	1.45534	5.19434	9.00652	1.18072e-07	4.70488e-07
gene_393654	2.44259	-2.10872	2.92335	-2.10872	3.16973	4.79811	9.12174	1.18118e-07	4.70488e-07
gene_212509	6.79628	3.64668	6.98112	0	5.74931	6.00422	9.08804	1.18241e-07	4.70564e-07
gene_218269	-3.29211	-1.05071	-5.65874	-2.24237	-2.96233	8.49214	8.92886	1.18848e-07	4.72562e-07
gene_398125	-7.39958	-2.51949	-3.381	-7.39958	-2.04164	5.25356	9.00205	1.19065e-07	4.73009e-07
gene_49685	-4.44685	-3.09838	1.56119	-3.15633	-3.74159	6.90221	8.92488	1.19751e-07	4.75316e-07
gene_372011	-8.72243	-2.58796	-3.5535	-8.72243	-2.01645	6.29768	8.99063	1.21637e-07	4.82376e-07
gene_246678	2.27061	-4.16456	1.57671	-3.96502	1.35613	5.28715	9.05025	1.22447e-07	4.85161e-07
gene_76857	-0.988048	-5.27984	-2.06345	-6.13484	-1.69597	4.74101	8.93934	1.2518e-07	4.95556e-07
gene_331512	0.165582	-3.00912	0.964325	-3.00912	2.89409	4.65911	9.08899	1.25398e-07	4.95981e-07
gene_401580	-3.41137	-8.60212	-2.8019	-5.33985	-3.16631	6.12484	9.03588	1.2574e-07	4.969e-07
gene_228645	1.28172	-3.78065	0.695264	-3.78065	-0.747487	4.42385	9.07451	1.28758e-07	5.07991e-07
gene_469838	-1.58381	-4.13064	2.48385	-0.276463	-0.8146	7.10095	8.88674	1.28772e-07	5.07991e-07
gene_267985	-1.85326	1.63824	-0.305594	-4.97936	-3.86013	5.0533	8.92213	1.29314e-07	5.09681e-07
gene_372008	-8.33572	-1.30211	-3.27415	-8.33572	-0.689494	6.45155	8.95272	1.3059e-07	5.14132e-07
gene_393768	-2.59011	-5.97673	0.583966	-5.97673	-0.513127	5.76327	9.06644	1.30671e-07	5.14132e-07
gene_188591	-7.45051	2.34317	-0.797043	-8.60014	-4.33591	9.49991	8.8775	1.31059e-07	5.15208e-07
gene_402456	-3.17049	-0.430937	-0.196049	-3.17049	-3.17049	3.88765	9.15022	1.31731e-07	5.17399e-07
gene_364564	-5.48156	-4.62109	-1.1137	-5.48156	-1.38442	4.57983	8.94749	1.31877e-07	5.17522e-07
gene_219354	-0.412594	-2.37574	4.35809	4.69899	2.67629	5.80439	8.99964	1.34448e-07	5.27153e-07
gene_233886	1.00476	-2.56146	3.40445	0.300278	0.358828	5.0971	8.99837	1.34763e-07	5.27929e-07
gene_393878	-3.48812	-6.16247	-0.312499	-4.26234	-3.23741	5.22525	8.99565	1.35443e-07	5.3003e-07
gene_362471	-5.06604	-6.8887	-2.91875	-2.02275	-3.38753	4.86142	8.99529	1.35534e-07	5.3003e-07
gene_267718	-3.92161	2.98091	2.93344	-3.92161	-1.3838	5.95712	8.91937	1.39015e-07	5.43169e-07
gene_218826	6.35342	1.07368	1.55971	1.12537	0.373727	8.71679	8.84319	1.39915e-07	5.46213e-07
gene_267788	-6.9194	-1.75574	0.569386	-6.9194	2.82182	7.59532	8.90947	1.41619e-07	5.52388e-07
gene_219433	11.0146	8.61559	7.23544	5.04431	5.26875	7.43607	8.91883	1.47939e-07	5.76541e-07
gene_141871	-3.53325	5.26859	2.64724	-3.53325	2.61848	6.52551	8.88217	1.49059e-07	5.80403e-07
gene_16730	-1.96821	-3.48779	0.346506	-3.48779	-2.10874	4.11176	8.98873	1.50619e-07	5.8597e-07
gene_86672	-4.98486	-8.98735	-2.11515	-4.84959	-3.93429	6.63357	8.93659	1.51076e-07	5.87244e-07
gene_218792	2.93743	0.362904	-0.669856	-3.06453	3.76233	6.85012	8.79923	1.52145e-07	5.90889e-07
gene_287941	-3.31105	-3.31105	1.22825	-2.82805	2.10851	4.64022	8.97455	1.52725e-07	5.9263e-07
gene_267747	-7.01544	-4.32254	1.96901	-4.01421	2.51694	8.15507	8.81223	1.57741e-07	6.11569e-07
gene_362017	0.67231	-7.51132	1.02931	-7.51132	-0.833438	7.42866	8.9608	1.58517e-07	6.14049e-07
gene_469067	-1.92255	-2.86253	1.1138	-3.70481	1.87485	4.7741	8.81141	1.59421e-07	6.17022e-07
gene_402432	-3.69615	-5.52055	-0.697921	-5.52055	-2.17577	4.66696	8.9554	1.60093e-07	6.19092e-07
gene_377474	0.766804	-2.77667	2.79045	-2.77667	2.12099	4.97114	8.94203	1.64059e-07	6.33883e-07
gene_400299	2.62249	-3.27622	2.1557	2.82763	-1.87186	4.9541	8.88976	1.64754e-07	6.36022e-07
gene_362301	-0.331887	-5.65484	-2.55488	1.20499	-2.30974	6.37837	8.75621	1.65158e-07	6.37038e-07
gene_93267	1.12756	0.661069	-0.0205945	-3.82169	-3.82169	4.32222	8.96941	1.66061e-07	6.39975e-07
gene_313538	0.264483	-9.89687	-0.845546	-0.0233138	-0.625436	8.70146	8.88444	1.66387e-07	6.40682e-07
gene_99425	1.11275	-6.72289	0.562797	-0.625491	-0.156176	6.53934	8.85835	1.70073e-07	6.54318e-07
gene_241617	2.74586	3.44983	4.08306	-2.01096	0.108263	5.30654	8.77221	1.71695e-07	6.59993e-07
gene_467676	-3.20152	-3.21461	0.321936	-5.3015	-3.81347	5.63524	8.73268	1.72743e-07	6.62917e-07
gene_219098	0	6.57471	5.11465	0	4.33913	5.0978	8.92711	1.72749e-07	6.62917e-07
gene_242690	-2.15032	-4.37541	-3.00893	1.11663	-1.54975	5.45122	8.70594	1.81789e-07	6.97012e-07
gene_363632	1.15667	-1.9004	1.83839	-0.64606	-3.61546	5.27609	8.70523	1.82039e-07	6.97377e-07
gene_401547	2.23508	-4.41967	0.444544	4.43412	1.29535	5.63189	8.83522	1.82271e-07	6.97676e-07
gene_403532	4.38919	0.407949	-0.172136	-1.75081	-2.33671	6.13627	8.70365	1.82586e-07	6.97876e-07
gene_86662	-3.05195	-7.82816	-2.13203	-4.59498	-4.17983	5.65825	8.83415	1.82633e-07	6.97876e-07
gene_260546	-1.19786	-7.84144	-1.71563	-9.48346	0.73993	8.26273	8.72712	1.86999e-07	7.13952e-07
gene_469473	1.05185	-3.5185	0.98723	-3.5185	-0.670475	4.38638	8.86792	1.87918e-07	7.16853e-07
gene_267709	-0.730077	4.36156	1.54197	-3.92188	0.594665	5.9723	8.71851	1.90073e-07	7.24462e-07
gene_47586	1.69303	-2.38007	1.92269	-4.1809	-0.996296	5.27258	8.70901	1.93523e-07	7.3699e-07
gene_1832	-0.778435	-2.2605	-0.28119	-3.70895	2.11986	4.49065	8.70716	1.94205e-07	7.38961e-07
gene_267796	-5.72056	-0.461583	2.5508	-5.45943	-1.25195	6.97255	8.69336	1.97601e-07	7.51252e-07
gene_374518	-3.09984	-3.09984	2.70693	-1.62222	0.173417	4.9835	8.83081	1.98809e-07	7.55207e-07
gene_470162	-1.11526	2.05287	0.787053	-4.33022	-2.66335	5.06647	8.6915	2.00051e-07	7.59283e-07
gene_470012	-2.33357	-3.05956	-0.869931	-3.63027	3.05918	7.68459	8.64895	2.02697e-07	7.68678e-07
gene_212682	-7.44135	5.24376	1.25379	-1.14934	0.584947	9.80724	8.67569	2.04338e-07	7.74252e-07
gene_468017	1.0208	-5.294	-2.99557	-2.62842	-2.81205	5.33378	8.63939	2.06433e-07	7.81534e-07
gene_393692	-1.56713	-7.01869	1.02506	-6.11346	-0.901277	6.92067	8.76259	2.0855e-07	7.88887e-07
gene_372072	-4.51328	-0.66965	-1.42587	-4.51328	1.40415	4.57937	8.70042	2.09711e-07	7.92613e-07
gene_212342	-1.5126	5.51518	3.63091	-1.5126	3.79821	5.37705	8.69561	2.11616e-07	7.99141e-07
gene_36960	2.04996	-2.19029	-1.0003	-3.99723	-0.452428	4.23433	8.65893	2.12789e-07	8.02899e-07
gene_218233	-2.47708	-0.455553	-5.20782	-1.68735	-2.34242	6.24336	8.62216	2.13347e-07	8.04331e-07
gene_266051	-8.75377	-8.75377	-1.39474	-8.75377	-0.0302619	7.28956	8.84233	2.14597e-07	8.08369e-07
gene_267749	-9.79594	-6.15018	-3.05508	-5.13685	-0.966307	7.50072	8.64744	2.15592e-07	8.11439e-07
gene_468063	-0.0753789	-2.68291	1.71751	-2.68291	2.77065	4.57748	8.7856	2.18555e-07	8.21906e-07
gene_79125	4.63104	8.61471	6.78894	8.61339	2.00078	9.67469	8.60394	2.20906e-07	8.30056e-07
gene_399061	1.32905	-2.94548	2.92273	1.08258	-0.714379	5.02748	8.7293	2.21842e-07	8.32877e-07
gene_393999	2.63775	-5.80933	-0.184948	2.92957	-1.55733	5.95054	8.72583	2.23275e-07	8.37559e-07
gene_233921	-1.0582	-4.26883	2.88407	-2.67491	0.602958	6.00753	8.72345	2.24265e-07	8.40576e-07
gene_100073	-1.45516	-5.754	-3.418	-6.98256	-1.75757	6.12781	8.58906	2.27285e-07	8.51185e-07
gene_91088	-1.40987	-3.72936	-2.5593	-5.68234	-5.06356	5.20593	8.5811	2.30771e-07	8.63525e-07
gene_233898	0.972134	-1.98829	2.90181	-5.03549	1.34768	6.77228	8.61391	2.31756e-07	8.66491e-07
gene_403643	-6.59279	-3.70999	-2.19874	-6.52204	-0.0701918	5.28628	8.60685	2.32864e-07	8.69913e-07
gene_369960	-0.483542	-3.30772	-1.0359	3.21039	0.136131	5.7408	8.56944	2.35975e-07	8.80803e-07
gene_47585	2.48836	0.469924	3.55593	-2.77197	0.410519	5.36701	8.60377	2.36256e-07	8.81125e-07
gene_313622	2.46288	-3.88408	2.68114	-3.3865	1.58112	5.72206	8.69241	2.37571e-07	8.84591e-07
gene_86597	-0.0722525	-5.1257	-2.43898	1.5982	-2.23385	6.20331	8.5659	2.37578e-07	8.84591e-07
gene_90450	4.60978	-0.848531	3.2324	-2.74575	0.373492	5.78725	8.55797	2.41213e-07	8.97382e-07
gene_92582	-3.34087	-9.40128	-0.822453	-6.77338	-2.38654	7.75231	8.67121	2.47113e-07	9.18104e-07
gene_403577	-0.766535	-5.15893	0.6641	-5.15893	-1.32216	5.15074	8.71857	2.4719e-07	9.18104e-07
gene_13012	0.731817	2.52625	-0.117357	-2.82067	1.1359	4.31086	8.57816	2.48023e-07	9.2044e-07
gene_469839	-0.214631	-2.47697	3.3494	0.809509	-0.0723344	7.26909	8.53154	2.53722e-07	9.40816e-07
gene_34227	-4.23019	3.53699	1.24973	-0.601658	-1.517	5.67036	8.56052	2.54287e-07	9.42138e-07
gene_233941	1.14057	-2.94505	3.95332	-0.489813	4.70739	6.27632	8.65516	2.54595e-07	9.42502e-07
gene_393964	1.8983	-7.1478	-0.0936953	-7.1478	-1.87278	6.48066	8.69541	2.57944e-07	9.5412e-07
gene_401534	-1.53229	-3.86748	-0.478884	3.43412	0.0492601	5.73186	8.52153	2.58633e-07	9.5588e-07
gene_219425	9.55829	9.01161	6.35446	4.46483	5.26782	6.91871	8.60934	2.63607e-07	9.73469e-07
gene_394201	-3.38802	-3.0414	-2.31595	-4.80475	-1.35347	4.06385	8.53489	2.69259e-07	9.92401e-07
gene_49688	-2.14754	-1.87562	1.51853	-3.10145	-4.7619	7.20719	8.50034	2.6934e-07	9.92401e-07
gene_141224	-4.20541	-9.55949	-2.5889	-9.55949	-2.08069	7.14917	8.67179	2.69394e-07	9.92401e-07
gene_386240	3.20056	-1.15063	2.83393	-2.86061	2.10911	5.19383	8.49804	2.70526e-07	9.95757e-07
gene_393728	1.67415	-3.22504	3.52778	-0.999038	1.67153	5.7395	8.61304	2.75335e-07	1.01263e-06
gene_394068	-0.4381	-2.21497	2.78802	5.60841	0.915677	6.49232	8.48532	2.77196e-07	1.01864e-06
gene_141874	-2.94047	5.33736	3.07222	-2.94047	4.05426	6.35953	8.55018	2.7828e-07	1.02179e-06
gene_255606	0.31221	-2.83475	2.66554	-2.83475	3.93984	5.36823	8.64559	2.82699e-07	1.03718e-06
gene_313527	0.627088	3.87281	1.8642	-2.16916	1.34047	4.62001	8.50468	2.85161e-07	1.04536e-06
gene_401168	-4.4915	-0.480289	-0.190137	-4.4915	-3.65586	4.40752	8.52717	2.90617e-07	1.06449e-06
gene_352461	-0.946446	-5.36952	-2.98115	-3.61793	-6.03882	11.9795	8.45556	2.92282e-07	1.06972e-06
gene_469206	-3.11042	-1.28656	1.29962	-5.95058	-3.62611	6.56026	8.45458	2.94009e-07	1.07517e-06
gene_212467	-3.87896	3.32438	0.551444	-3.87896	2.18163	5.42872	8.5205	2.94295e-07	1.07534e-06
gene_349389	0.840665	-2.21043	-0.0674711	-4.04613	-4.31268	4.37155	8.59882	2.98082e-07	1.0883e-06
gene_344352	-0.206793	-5.20032	-0.917475	1.32978	-0.445799	11.7144	8.43519	2.9945e-07	1.09086e-06
gene_236027	2.6975	8.92287	6.52129	6.57764	2.66193	9.18759	8.44494	2.99488e-07	1.09086e-06
gene_102678	0.970104	-3.05839	0.57263	-1.04061	-2.94605	4.39699	8.4449	2.9951e-07	1.09086e-06
gene_469897	2.13464	-3.37701	1.12568	-3.37701	0.19825	4.47453	8.60685	3.03595e-07	1.10485e-06
gene_469205	-1.05522	-3.18026	0.619019	2.80156	-4.37094	6.51915	8.42739	3.09733e-07	1.12628e-06
gene_402092	-5.21769	-1.0548	-2.53189	-5.21769	-0.320174	4.47538	8.47724	3.19321e-07	1.16021e-06
gene_469907	2.67715	-2.17645	2.15412	-2.10359	1.73525	4.36766	8.531	3.20756e-07	1.16448e-06
gene_469910	4.16432	0.766339	2.8246	-1.17143	2.38041	4.27149	8.43127	3.27866e-07	1.18934e-06
gene_396780	-0.96028	-0.438722	3.91202	3.05721	0.859355	5.32542	8.39382	3.30315e-07	1.19726e-06
gene_467997	1.17436	-3.17523	-1.79072	-2.02267	-5.32976	4.99226	8.38932	3.33177e-07	1.20666e-06
gene_468725	1.46539	-0.85377	1.74274	-2.79494	-0.0924581	4.38393	8.41617	3.37416e-07	1.22103e-06
gene_237871	0.973809	-5.02514	2.12014	-3.61522	-0.375032	6.03739	8.50217	3.38452e-07	1.2238e-06
gene_233859	-2.02863	-3.25239	2.2931	-3.25239	1.97729	5.0154	8.54176	3.4228e-07	1.23665e-06
gene_365257	0.173516	-4.81755	1.54139	0.295993	-1.97744	5.47285	8.49495	3.43032e-07	1.23838e-06
gene_282885	1.4807	-5.09408	1.48817	-5.09408	-0.0669532	5.71805	8.53825	3.44501e-07	1.24268e-06
gene_401572	-3.16965	2.09991	-0.207796	4.29331	-0.749679	5.60329	8.35494	3.5589e-07	1.28274e-06
gene_99561	2.25348	-6.24785	-0.271788	0.846143	-1.34354	5.85896	8.46783	3.60818e-07	1.29946e-06
gene_394054	2.34755	-6.01242	1.37014	4.26853	-0.565954	7.05568	8.46101	3.65437e-07	1.31505e-06
gene_416159	0.560161	-0.441095	1.54338	-2.20981	3.16597	4.41561	8.37266	3.66541e-07	1.31797e-06
gene_16583	-0.853738	0.857663	0.0586866	2.12249	4.14767	9.00348	8.33496	3.69795e-07	1.32861e-06
gene_267678	-5.29755	1.99911	-0.126858	-5.29755	-2.11889	5.41655	8.39768	3.71078e-07	1.33216e-06
gene_467992	0.961865	-6.55623	-1.68772	-2.02577	-4.01278	5.15487	8.4462	3.75665e-07	1.34755e-06
gene_85821	5.15604	10.0326	7.84439	9.5738	3.3966	12.6192	8.3251	3.76856e-07	1.35075e-06
gene_80468	0.890661	-4.1333	-2.06915	-9.84687	1.44757	9.07702	8.35441	3.79502e-07	1.35915e-06
gene_267679	-4.40957	3.2185	2.76737	-4.40957	-0.845864	6.34839	8.38526	3.79887e-07	1.35945e-06
gene_241612	2.19032	2.5384	4.33113	-1.23869	1.13301	5.16976	8.31396	3.85004e-07	1.37667e-06
gene_107122	-0.363451	-4.12396	-2.1528	-8.60427	1.30749	7.70424	8.34561	3.85915e-07	1.37883e-06
gene_250470	-1.51648	-7.72209	-0.99826	-10.1814	1.13491	9.32079	8.34434	3.86845e-07	1.38106e-06
gene_218589	-8.30091	-3.88219	-4.05101	-7.28197	-2.79674	8.59349	8.30902	3.88667e-07	1.38647e-06
gene_79115	4.85631	8.76385	7.34591	7.96413	2.52729	9.1163	8.30693	3.90232e-07	1.39095e-06
gene_219084	-2.50851	3.58786	1.29475	-2.50851	1.12636	4.56946	8.36959	3.91307e-07	1.39368e-06
gene_212508	6.44567	1.80811	6.41823	1.79018	5.47033	5.57475	8.39174	3.9633e-07	1.41046e-06
gene_79129	4.82002	8.19141	6.37818	7.63974	1.8419	8.58992	8.29623	3.98329e-07	1.41646e-06
gene_338879	5.05621	-2.497	2.69929	5.54536	3.40949	5.56184	8.41159	4.00723e-07	1.42384e-06
gene_393913	-3.55226	-3.55226	2.52299	1.14692	0.01404	5.21291	8.44996	4.01086e-07	1.42401e-06
gene_267823	-5.36643	0.582799	-0.381177	-8.13284	2.95127	8.7317	8.31573	4.08513e-07	1.44924e-06
gene_469232	3.30025	0.153843	2.88095	6.72986	2.30943	6.86521	8.27332	4.16243e-07	1.4755e-06
gene_218852	7.24972	1.46071	2.40318	1.79372	2.06366	10.1267	8.27088	4.18199e-07	1.48127e-06
gene_188648	-5.51501	2.19318	2.05504	-4.66445	-4.0435	6.63775	8.29227	4.2376e-07	1.49979e-06
gene_395466	1.56211	2.34573	4.20274	0	4.46193	4.3418	8.39694	4.24398e-07	1.50087e-06
gene_468421	0.469103	-3.88713	1.18441	-3.88713	-0.384496	4.66331	8.42453	4.24934e-07	1.50159e-06
gene_86673	-6.08451	-9.2736	-1.99004	-4.80957	-3.29715	6.97095	8.37644	4.27888e-07	1.51084e-06
gene_239243	4.36403	0.0891116	3.68463	-2.45752	2.46556	5.41464	8.28811	4.30582e-07	1.51917e-06
gene_86652	-3.14956	-7.68823	-2.55193	-4.80601	-2.23963	5.54533	8.37055	4.32616e-07	1.52515e-06
gene_468026	1.87677	-5.34861	-1.81607	-1.95997	-3.23013	5.79944	8.24774	4.37205e-07	1.54012e-06
gene_76856	0.133843	-5.03252	0.363473	-4.77192	-0.10702	5.02786	8.36297	4.38782e-07	1.54371e-06
gene_399334	-1.52958	-0.535977	2.51632	-2.23421	1.02453	4.44188	8.27806	4.38908e-07	1.54371e-06
gene_219217	-1.94384	2.20728	1.19416	-6.89197	-3.61045	7.4199	8.27113	4.44743e-07	1.56301e-06
gene_91084	-2.25647	-4.81524	-2.80873	-4.81719	-5.37674	5.9113	8.23619	4.47012e-07	1.56977e-06
gene_267701	-4.36132	2.14151	-0.0556017	-4.36132	-1.22856	4.86901	8.29844	4.47662e-07	1.57082e-06
gene_267737	-6.48198	-2.24141	0.797323	-1.66852	-4.80545	6.20529	8.25892	4.516e-07	1.58341e-06
gene_219408	-3.48705	2.86947	-1.70802	1.65617	-0.301728	6.61069	8.2287	4.53491e-07	1.5888e-06
gene_218539	-4.9909	7.11255	4.88551	8.58559	3.65489	10.3158	8.25609	4.54044e-07	1.58951e-06
gene_394202	-1.72573	-3.37532	-0.361961	-3.37532	1.09781	4.11117	8.38757	4.54969e-07	1.59151e-06
gene_219100	-4.497	4.97977	2.99954	-4.497	1.51337	7.26933	8.28846	4.56199e-07	1.59457e-06
gene_340726	-3.44178	-0.579424	0.608293	-5.7706	3.48767	6.95315	8.25634	4.57461e-07	1.59775e-06
gene_80482	-1.39699	-5.59202	-1.82232	-8.0945	1.02598	7.08275	8.25071	4.62399e-07	1.61374e-06
gene_393885	2.04989	-3.17643	-2.38045	-0.652463	-0.612263	5.09321	8.21722	4.63605e-07	1.6167e-06
gene_464350	-0.239073	1.35043	0.387028	4.24799	0.215186	4.43764	8.21464	4.65906e-07	1.62347e-06
gene_393737	-1.77997	-4.93447	0.723552	-4.93447	-1.09677	5.02157	8.37043	4.69612e-07	1.63512e-06
gene_350266	4.37463	-3.2695	2.90057	3.48876	1.58661	6.32858	8.21006	4.70031e-07	1.63532e-06
gene_393702	0.0350674	-4.76864	0.776824	-4.76864	-1.2323	4.96428	8.36659	4.72962e-07	1.64425e-06
gene_479424	-8.71674	-5.48578	-1.59773	-8.71674	-1.58118	6.7795	8.26792	4.74277e-07	1.64755e-06
gene_80463	-3.48536	-11.8696	-1.22281	-11.8696	0.169515	10.4586	8.36322	4.7592e-07	1.65198e-06
gene_79116	5.32695	9.76061	7.92463	8.94752	3.61543	10.5719	8.201	4.7828e-07	1.65889e-06
gene_267768	-6.44367	-4.84589	-0.593877	-6.44367	0.671724	5.79686	8.25848	4.82831e-07	1.67339e-06
gene_212381	-1.51944	6.48829	3.86625	2.83111	3.4794	5.82918	8.21676	4.89439e-07	1.69499e-06
gene_219113	5.19322	3.94121	0.975707	1.38466	0.438809	5.9563	8.18763	4.90731e-07	1.69816e-06
gene_86627	-1.76429	-6.02208	1.70433	-4.20296	0.0648	6.60568	8.30257	4.91199e-07	1.69821e-06
gene_393833	-4.13681	-3.06628	-1.54609	-4.84455	-2.56588	4.14993	8.21871	4.91497e-07	1.69821e-06
gene_394069	0.668942	-2.53638	3.27441	5.39838	1.87649	5.41008	8.28188	5.10562e-07	1.76273e-06
gene_66485	-4.36861	5.90413	4.28756	0.366066	-0.0882546	8.1321	8.19314	5.12021e-07	1.76641e-06
gene_141821	-3.35201	5.94549	4.72029	-3.35201	3.61128	7.51841	8.22683	5.12643e-07	1.76721e-06
gene_141239	-3.41026	-11.12	-1.24041	-11.12	0.319659	9.76962	8.3192	5.16288e-07	1.77841e-06
gene_188508	-2.15249	1.86055	-1.44138	-9.66008	-4.85595	9.47894	8.15824	5.19266e-07	1.78731e-06
gene_267770	-4.09937	-5.35705	-0.409016	-5.13755	-4.66236	6.92524	8.1555	5.2201e-07	1.79538e-06
gene_398154	-7.27505	-2.09508	-3.01165	-7.27505	-1.54927	5.35713	8.21413	5.25131e-07	1.80474e-06
gene_268703	-5.15395	-12.4202	-1.48029	-12.4202	-1.077	10.5208	8.30347	5.31538e-07	1.82536e-06
gene_398897	0.796675	2.0507	3.71789	-1.03195	1.76089	4.44586	8.1729	5.3638e-07	1.84059e-06
gene_347235	1.7333	-3.41902	-0.0120121	-3.41902	0.773522	4.20622	8.29293	5.42006e-07	1.85796e-06
gene_469085	0.545615	-3.57792	1.17012	-3.57792	0.520794	4.55518	8.29267	5.42265e-07	1.85796e-06
gene_348193	-0.349723	-4.54784	-0.661152	-4.54784	0.115759	4.41291	8.28301	5.5205e-07	1.89005e-06
gene_248581	-0.950278	-7.06329	-2.65191	-10.7469	-0.288386	8.83801	8.15582	5.54159e-07	1.89583e-06
gene_234101	-1.46763	-6.73396	-0.409751	-6.73396	1.67022	6.51706	8.27784	5.57362e-07	1.90427e-06
gene_377473	1.08124	-2.28414	2.7449	-2.28414	1.51988	4.61518	8.27773	5.57472e-07	1.90427e-06
gene_267700	-5.29384	1.82714	-0.54279	-5.29384	-1.65726	5.27484	8.17329	5.67371e-07	1.93662e-06
gene_469421	0.682593	-1.7713	1.96034	-1.7713	2.39298	4.17736	8.25394	5.8258e-07	1.98703e-06
gene_76853	3.37508	-4.35234	0.53415	-0.310401	1.66309	5.24696	8.20883	5.85319e-07	1.99486e-06
gene_86658	-2.69886	-9.86198	-1.59102	-5.00675	-2.96312	7.74703	8.20481	5.89741e-07	2.00842e-06
gene_399307	2.7044	-1.94222	2.14094	-3.66221	1.08157	5.19758	8.11576	5.9821e-07	2.03572e-06
gene_225961	0.161611	1.87989	-1.68207	0.277466	-3.05446	5.10905	8.07137	6.13737e-07	2.08574e-06
gene_91089	-1.39415	-2.78556	-2.29413	-4.7303	-5.75139	5.2151	8.07128	6.13835e-07	2.08574e-06
gene_232091	0.364769	-2.53036	-0.41575	-4.41975	-2.73524	4.29827	8.10056	6.15832e-07	2.09095e-06
gene_218499	-5.94866	-3.16623	1.12209	-0.899335	-3.71139	5.97984	8.09195	6.21266e-07	2.10782e-06
gene_470013	-2.07669	-2.0128	-0.706651	-7.71116	2.79337	8.02391	8.09336	6.24362e-07	2.11673e-06
gene_468411	-0.0557197	-4.74377	-0.866948	-6.7617	-2.00206	5.51514	8.09178	6.26255e-07	2.12155e-06
gene_393837	-4.01425	-3.87609	-2.08431	-5.65923	-2.02056	4.41869	8.08589	6.3334e-07	2.14394e-06
gene_232088	2.25396	1.44925	1.94042	-2.28481	-0.656423	4.29716	8.08422	6.3537e-07	2.1492e-06
gene_393672	-1.88238	-5.7768	-1.4828	-5.7768	-0.97988	4.69614	8.20565	6.37113e-07	2.15348e-06
gene_469585	1.25184	-1.56702	3.30623	-0.916181	0.728116	5.64072	8.04811	6.41839e-07	2.16783e-06
gene_393950	2.13006	-8.34013	-0.256558	2.50732	-1.72638	7.97835	8.15882	6.42777e-07	2.16934e-06
gene_85822	1.34002	7.08673	7.79009	1.39533	3.5178	8.23961	8.04697	6.4325e-07	2.16934e-06
gene_267981	-5.28427	0.800584	-1.43919	-4.13185	-3.78804	4.77399	8.07018	6.47678e-07	2.18265e-06
gene_399531	0.669229	-2.05408	-1.68173	-2.48114	-5.34659	4.45618	8.18009	6.48188e-07	2.18273e-06
gene_469640	0.00756523	3.5079	5.43952	-5.33237	5.89216	9.88811	8.06283	6.61877e-07	2.22717e-06
gene_408921	1.39304	3.05806	-0.781419	-0.338692	0.602079	4.53377	8.03031	6.64231e-07	2.23342e-06
gene_91960	-2.25415	-0.49917	1.98462	-2.25415	3.06206	4.51929	8.08932	6.65317e-07	2.23541e-06
gene_399542	-2.19583	-3.79972	1.16147	-3.08316	-3.50097	6.85882	8.02032	6.77127e-07	2.27339e-06
gene_401874	-1.29043	-4.38658	0.514674	-4.38658	-1.01851	4.59464	8.16986	6.80831e-07	2.28413e-06
gene_79122	4.00877	8.07129	6.37675	7.82236	1.78548	9.01269	8.01688	6.81634e-07	2.28512e-06
gene_402302	-4.45577	-4.45577	0.668555	-4.45577	-0.124297	4.74946	8.2074	6.84345e-07	2.29251e-06
gene_267810	-4.16981	-0.605622	3.434	-2.20896	-1.1745	9.15854	8.01441	6.84885e-07	2.29261e-06
gene_267692	-5.58431	3.14922	0.170412	-3.321	-1.04589	6.30925	8.0375	6.8947e-07	2.30625e-06
gene_393976	2.2727	-8.10798	-0.0299031	2.48654	-1.43976	7.87739	8.12071	6.90357e-07	2.3075e-06
gene_363715	0.464926	-5.64063	0.614189	4.05172	0.350831	6.3432	8.11997	6.91319e-07	2.309e-06
gene_260589	-2.42663	-7.19221	-1.07589	-9.44923	0.918214	8.46502	8.02456	7.12109e-07	2.37668e-06
gene_470008	-2.88278	-2.64778	-0.915161	-7.04808	2.7607	8.98765	7.99296	7.13777e-07	2.38035e-06
gene_469221	1.90357	-1.23161	1.79886	5.91465	1.76021	7.16579	7.99261	7.14263e-07	2.38035e-06
gene_395507	-0.655337	-4.38725	-0.244451	-5.32871	-1.77486	4.79118	8.02047	7.1771e-07	2.39007e-06
gene_47572	1.81326	-4.11956	2.2128	-4.11956	1.57776	5.58047	8.13598	7.25003e-07	2.41257e-06
gene_83453	-3.21826	0.726907	2.39373	-3.89265	4.39895	6.31966	8.01061	7.31369e-07	2.43197e-06
gene_398615	2.47897	-0.350573	3.85955	1.33598	0.238908	5.2951	7.97987	7.32013e-07	2.43231e-06
gene_400312	2.63072	-2.42661	2.76078	-4.24021	1.09846	6.00875	8.00891	7.33758e-07	2.43575e-06
gene_469213	0.394667	-5.98963	-0.587167	-5.98963	-2.47825	5.10819	8.12924	7.34129e-07	2.43575e-06
gene_267783	-7.63981	-1.62244	0.418379	-7.63981	2.66582	8.14698	8.02788	7.47613e-07	2.47867e-06
gene_86579	0.553851	-3.67517	-3.49758	-3.4388	-2.10566	5.59204	7.96813	7.48773e-07	2.48069e-06
gene_464372	0.0633636	-2.41872	0.352884	-3.99939	-1.57396	4.33467	7.98852	7.62932e-07	2.52574e-06
gene_1836	2.56412	0.921724	3.43055	-0.658232	2.96955	4.24176	7.98553	7.67313e-07	2.53838e-06
gene_387695	-3.97576	-0.565717	2.15331	-3.97576	-0.588507	5.23603	8.01279	7.69357e-07	2.54328e-06
gene_219096	-4.67978	4.44292	2.74088	-4.67978	1.06187	7.06585	8.00779	7.76699e-07	2.56567e-06
gene_218968	-1.02134	1.0823	4.60314	-4.3558	1.66871	7.58161	7.97695	7.80021e-07	2.57314e-06
gene_393866	0.423214	-3.08883	1.72613	-3.08883	0.602597	4.52091	8.09652	7.80104e-07	2.57314e-06
gene_49686	-2.0583	-2.42584	0.743477	-3.61763	-4.97734	6.47793	7.9434	7.85329e-07	2.58849e-06
gene_372012	-8.19009	-0.235945	-2.72203	-8.19009	-0.704548	6.62192	7.99867	7.90278e-07	2.60289e-06
gene_394247	-4.26184	-0.244479	3.32909	-4.26184	2.58733	6.5401	7.99454	7.96501e-07	2.61921e-06
gene_400279	-1.90221	-1.79836	2.58144	-3.86512	1.95475	5.61824	7.9658	7.96839e-07	2.61921e-06
gene_93422	-3.88741	-9.33584	-0.915735	-11.7923	0.27515	10.5415	7.96543	7.97401e-07	2.61921e-06
gene_86575	0.786452	-2.93317	-3.45476	-2.85504	-2.05889	5.16567	7.93539	7.97555e-07	2.61921e-06
gene_362330	-1.79144	-3.36048	-0.339971	3.44082	0.567228	5.4425	7.93277	8.01598e-07	2.63057e-06
gene_401875	-1.89932	-4.65071	-0.025293	-6.80911	-2.02161	5.96007	7.96199	8.0267e-07	2.63217e-06
gene_218801	6.65009	1.14265	1.74272	1.90859	1.72629	8.89977	7.9304	8.05277e-07	2.6388e-06
gene_39768	-4.07415	-6.31382	-0.353581	-6.31382	-1.21182	5.43292	8.07697	8.0895e-07	2.64891e-06
gene_268007	-2.50684	1.22884	-1.21392	-4.48301	-2.77681	4.57904	7.92326	8.16443e-07	2.67151e-06
gene_267972	-2.03974	4.52301	2.32281	-5.14293	2.49567	7.51446	7.94937	8.22291e-07	2.6887e-06
gene_395504	0.714375	-2.71222	2.08864	-2.71222	2.26816	4.64125	8.0655	8.2637e-07	2.70007e-06
gene_79169	4.86268	8.84406	7.12135	8.31027	2.82921	9.64179	7.91412	8.30954e-07	2.71309e-06
gene_399044	2.3315	-3.9739	0.855291	-3.9739	1.75265	4.94251	8.0617	8.32218e-07	2.71507e-06
gene_267818	-4.48391	1.40116	5.09686	-4.48391	5.12015	8.54212	7.97111	8.32767e-07	2.71507e-06
gene_101570	0.221149	-5.39749	-2.27223	-7.90424	0.248899	6.56136	7.94197	8.3403e-07	2.71722e-06
gene_283264	-0.824573	-4.92473	0.80339	-5.87395	-1.7345	7.11915	7.90784	8.41083e-07	2.73823e-06
gene_79124	5.27085	9.69545	8.0601	9.31101	3.77643	11.1132	7.89763	8.57816e-07	2.79069e-06
gene_16753	1.29622	3.19982	-0.169292	0.40689	-0.762851	4.83417	7.89412	8.63643e-07	2.80762e-06
gene_362356	-1.78277	-6.76408	-2.94775	-6.57202	-2.25233	6.157	7.8931	8.6534e-07	2.81013e-06
gene_469313	-3.88046	-5.31671	-3.11574	-5.79502	-2.33703	4.60467	7.89291	8.65662e-07	2.81013e-06
gene_47561	-6.09336	-1.02749	-1.76193	-5.42768	-4.31813	4.77636	7.91758	8.67485e-07	2.81288e-06
gene_372048	-5.37144	-2.06218	0.0624931	-5.37144	-2.84131	4.92	7.94945	8.67756e-07	2.81288e-06
gene_464359	-2.61202	2.1805	0.592557	4.36871	1.35698	4.57757	7.90865	8.82453e-07	2.85846e-06
gene_369964	-1.17713	-3.00281	-1.33959	3.00812	-0.413479	5.72681	7.88186	8.84314e-07	2.86244e-06
gene_1651	-2.97147	-5.1397	-1.36182	-5.1397	-1.46585	4.31976	8.02467	8.91514e-07	2.88367e-06
gene_400713	0.397764	-4.37744	0.920339	-5.56818	-1.31693	5.6403	7.90437	8.96279e-07	2.89701e-06
gene_267668	-5.29873	3.28498	2.56526	-5.29873	-0.678174	7.06061	7.92528	9.08572e-07	2.93324e-06
gene_401181	-5.59169	-2.2122	-0.492397	-5.59169	-3.47127	4.81685	7.92516	9.08789e-07	2.93324e-06
gene_360853	-6.66138	-2.93319	-0.129015	-6.66138	-4.07366	5.72239	7.92428	9.10302e-07	2.93602e-06
gene_99558	-0.393038	-6.73353	-1.66225	1.05942	-0.744031	5.62609	7.97202	9.12497e-07	2.94099e-06
gene_86663	-2.6837	-8.81128	-1.90054	-4.57988	-3.71208	6.60353	7.97034	9.15375e-07	2.94816e-06
gene_394248	-3.68777	-2.64455	1.60547	-4.36957	1.65662	5.40204	7.87894	9.41031e-07	3.02863e-06
gene_42717	1.55748	1.98492	1.92124	-1.55005	3.81652	4.40386	7.86774	9.61435e-07	3.09209e-06
gene_267702	-7.22496	2.17213	-0.34594	-7.22496	-1.37115	7.12747	7.89353	9.65136e-07	3.10178e-06
gene_95987	3.66931	6.97168	5.16948	4.45968	2.90859	5.24451	7.91415	9.74482e-07	3.12959e-06
gene_393668	-2.2323	-4.79979	-2.12962	-6.59352	-0.990824	5.0831	7.85948	9.76767e-07	3.13469e-06
gene_393729	3.72422	0.544081	5.03195	0.702709	3.55811	5.62825	7.82215	9.92349e-07	3.18243e-06
gene_218741	1.37567	4.6578	3.6873	0.168198	7.03206	7.68356	7.81896	9.98487e-07	3.19984e-06
gene_469998	1.50607	-4.56176	0.296782	2.79414	1.04011	5.21348	7.91947	1.00721e-06	3.2255e-06
gene_225955	0.925034	1.78783	-1.35607	-3.85777	-4.11754	6.03934	7.81144	1.01308e-06	3.24202e-06
gene_101551	-0.0118783	-6.85203	-0.0345298	-6.85203	2.00468	6.9209	7.9506	1.02323e-06	3.27215e-06
gene_141885	-1.37962	4.84593	5.13079	-1.37962	6.05394	6.15134	7.8606	1.02755e-06	3.28365e-06
gene_401090	-8.25967	-8.25967	-2.13322	-2.27508	-2.86725	6.07455	7.93685	1.03971e-06	3.32015e-06
gene_469724	-2.38468	0.305213	0.351971	3.62873	2.31267	4.29297	7.82041	1.04519e-06	3.33527e-06
gene_394263	-0.511764	-7.62153	-1.32319	-7.24269	-1.81475	8.34041	7.78859	1.05881e-06	3.37636e-06
gene_212506	6.43039	3.73123	4.39925	-0.476596	3.74289	4.85386	7.81191	1.07003e-06	3.40972e-06
gene_218806	6.64098	1.92626	1.89116	2.08227	0.41453	10.256	7.77452	1.08797e-06	3.46446e-06
gene_246680	4.27855	-2.01355	2.24003	0.470911	2.35716	4.51166	7.87584	1.09332e-06	3.47902e-06
gene_86665	-5.16423	-7.13061	-1.37063	-5.14415	-2.69005	5.4593	7.8748	1.09547e-06	3.48342e-06
gene_467960	4.83095	5.13628	6.02484	0.62557	3.0895	5.24439	7.8507	1.09873e-06	3.49132e-06
gene_233467	-0.949227	-4.33887	-0.874034	-3.83926	0.677985	4.36718	7.87194	1.10137e-06	3.49617e-06
gene_393996	0.676533	-6.80933	-0.75156	2.14865	-2.53732	6.11516	7.87173	1.10181e-06	3.49617e-06
gene_362477	-2.19456	-1.07063	-3.0006	1.0399	-3.9727	5.48381	7.76098	1.11681e-06	3.54127e-06
gene_414724	0.696022	-0.710775	1.75093	4.07568	0.598872	4.33046	7.75933	1.12038e-06	3.55009e-06
gene_267685	-6.78414	2.19814	1.54213	-6.30239	-2.60213	7.50102	7.77587	1.13849e-06	3.60274e-06
gene_267838	-7.49818	-0.0372272	-0.673402	-4.35154	2.83104	7.93846	7.77582	1.13859e-06	3.60274e-06
gene_468066	1.04588	-3.29042	0.156537	-5.05838	1.05553	5.26768	7.74782	1.14558e-06	3.62233e-06
gene_330663	3.09108	-1.70356	2.64615	-1.70356	2.39095	4.41244	7.88186	1.16297e-06	3.67472e-06
gene_467956	5.60098	7.04806	7.57053	2.52052	4.1481	6.51949	7.8202	1.16401e-06	3.67542e-06
gene_267840	-6.97794	-1.06565	-0.533737	-5.66764	2.40339	7.14053	7.75074	1.19479e-06	3.76997e-06
gene_218807	8.09995	3.41866	3.68981	2.93462	3.69573	8.11604	7.72516	1.19687e-06	3.77392e-06
gene_218548	-2.43706	7.25131	5.21375	8.07757	4.40476	7.8569	7.74846	1.20002e-06	3.78118e-06
gene_219097	-2.54644	4.28207	3.25833	-2.54644	1.41378	5.42106	7.77824	1.20207e-06	3.78501e-06
gene_469203	2.27646	-2.78211	2.79741	-2.78211	1.63305	4.95826	7.86117	1.20868e-06	3.80316e-06
gene_86661	-2.87293	-9.88801	-1.70237	-4.77652	-3.00469	7.713	7.8195	1.21561e-06	3.82231e-06
gene_395456	0.418371	0.88604	3.90684	-1.82423	3.95095	5.19682	7.74449	1.21777e-06	3.82641e-06
gene_393726	1.6468	-3.14966	2.64288	-1.14968	1.10698	6.91349	7.70576	1.23473e-06	3.87701e-06
gene_267675	-6.23684	3.48858	2.5507	-5.28841	-0.842945	8.01148	7.73069	1.24169e-06	3.89591e-06
gene_469355	0.590861	0.117029	3.0349	0.152807	-1.29952	5.37996	7.70582	1.24248e-06	3.89591e-06
gene_268012	-1.60579	2.746	0.210977	-3.78096	-0.642538	4.82997	7.73295	1.24505e-06	3.90126e-06
gene_39746	-3.63758	-9.12694	-0.63054	-0.611549	-1.75925	9.40093	7.70346	1.24815e-06	3.90828e-06
gene_377413	0.795414	2.30958	0.342283	-3.89308	-0.882922	4.82518	7.69806	1.26127e-06	3.94662e-06
gene_386234	2.15488	-2.51401	1.14283	-4.08592	-0.589203	4.99134	7.69675	1.26446e-06	3.95384e-06
gene_362453	-2.68599	-7.07409	-1.03314	-6.09824	-2.49551	5.59143	7.79555	1.27167e-06	3.97365e-06
gene_49682	-0.0576389	-2.02014	1.09692	-0.674074	-3.63489	4.44845	7.88427	1.27346e-06	3.97647e-06
gene_219107	-4.8	3.58612	1.23172	-5.89019	0.137623	7.16773	7.71635	1.28536e-06	4.01087e-06
gene_219148	-4.15886	2.45513	-0.275277	-4.15886	0.438674	4.8956	7.74035	1.29209e-06	4.02905e-06
gene_386620	3.04709	-2.5243	2.737	5.26606	1.57451	6.24358	7.67894	1.30879e-06	4.07831e-06
gene_232075	-3.27103	-4.80871	0.357206	-4.90033	-1.00246	5.33119	7.67315	1.32351e-06	4.12133e-06
gene_212373	-3.77733	5.6238	3.32833	-2.67331	3.11902	7.17695	7.69568	1.32812e-06	4.13284e-06
gene_49681	-1.12184	-3.12048	1.00476	-3.07615	-2.91723	5.00914	7.66518	1.34409e-06	4.17967e-06
gene_267690	-4.39923	2.57034	0.203995	-6.36271	-1.4441	6.69569	7.69172	1.34761e-06	4.18772e-06
gene_464446	3.41721	4.75962	3.16655	6.5061	5.00165	4.61688	7.73747	1.36145e-06	4.22781e-06
gene_218281	-3.39087	-0.5826	-4.93899	-1.57154	-2.57138	8.41552	7.65262	1.37714e-06	4.27225e-06
gene_469599	2.12657	-3.59788	1.41856	2.11285	-1.45125	4.74726	7.75306	1.37766e-06	4.27225e-06
gene_225923	1.92762	3.73468	0.650513	2.17798	-2.17848	6.0425	7.64845	1.3883e-06	4.3023e-06
gene_219063	-4.95952	3.59913	1.39152	-4.95952	0.257355	6.39031	7.69822	1.40018e-06	4.33614e-06
gene_89615	4.49222	-1.59344	2.01817	-3.01838	1.213	5.1587	7.64011	1.41089e-06	4.3663e-06
gene_35744	1.31217	3.40786	2.62244	-1.912	0.452381	4.67335	7.635	1.42492e-06	4.40641e-06
gene_393998	2.45209	-6.00134	-0.191066	1.13199	-2.55573	5.72732	7.73483	1.42581e-06	4.40641e-06
gene_85831	3.86751	8.04412	6.00664	7.25206	2.08957	9.06161	7.6304	1.43766e-06	4.44002e-06
gene_86620	0.319399	-7.39571	-0.746777	-0.013913	-0.507199	8.75642	7.62362	1.43956e-06	4.44283e-06
gene_386642	3.79354	0.283584	2.7616	6.12561	1.72932	5.55994	7.62304	1.45827e-06	4.4975e-06
gene_402500	-5.70339	-0.648245	-3.41123	-3.67303	-3.34862	7.10057	7.61964	1.46459e-06	4.51391e-06
gene_218525	-6.70415	-2.23955	0.505549	-1.059	-5.19363	6.19245	7.64054	1.47666e-06	4.54798e-06
gene_395517	2.55241	1.88445	3.97719	-1.60676	2.5347	4.94951	7.64239	1.48157e-06	4.55998e-06
gene_467963	6.60685	6.73605	5.95127	0	4.36906	5.58653	7.7269	1.48497e-06	4.56734e-06
gene_403664	-3.19936	-4.18254	0.33404	-5.95983	-1.54711	5.49496	7.63761	1.49522e-06	4.59572e-06
gene_200971	0.347625	-5.34788	-1.37333	-8.10893	-0.662975	9.83879	7.60293	1.49623e-06	4.59572e-06
gene_399017	-0.788721	-1.86495	1.86592	-1.25102	-2.5115	5.39736	7.6028	1.51653e-06	4.65229e-06
gene_141238	-3.81918	-8.12457	-1.22737	-9.76666	-0.21714	8.26113	7.63003	1.51717e-06	4.65229e-06
gene_83411	0.109985	-1.0817	3.3285	-5.01913	3.86145	7.52323	7.62983	1.51775e-06	4.65229e-06
gene_267822	-5.30437	1.31934	2.25708	-4.63597	4.59228	7.69663	7.62442	1.52316e-06	4.66572e-06
gene_393955	2.20434	-6.43035	-0.368621	2.41447	-1.58129	6.20703	7.69521	1.53642e-06	4.70313e-06
gene_311391	-2.7184	-4.36827	-1.20278	-4.36827	-0.905376	4.07655	7.72671	1.55334e-06	4.75172e-06
gene_267930	2.81723	5.66604	3.39143	-1.61313	1.63586	5.98645	7.58467	1.57072e-06	4.80162e-06
gene_267751	-0.731735	-3.90487	1.90276	-3.90487	2.24605	5.33665	7.72017	1.57245e-06	4.80364e-06
gene_233896	-1.83258	-3.79531	2.63029	-2.20399	1.17005	5.49643	7.68049	1.57967e-06	4.82244e-06
gene_233862	0.858797	-0.55773	4.42827	-1.71491	3.11691	6.57221	7.5774	1.593e-06	4.85984e-06
gene_86670	-4.02023	-8.5153	-1.72401	-4.54976	-2.63075	6.46341	7.67088	1.60855e-06	4.90397e-06
gene_395468	-0.242816	-1.59702	0.84952	-3.44069	2.6861	4.75816	7.59845	1.61213e-06	4.91156e-06
gene_400549	1.56775	3.78292	3.68373	-1.25718	0.827627	4.95933	7.56765	1.62335e-06	4.94238e-06
gene_267922	-10.6151	-3.86575	-3.26937	-7.96506	-2.66676	7.91033	7.59076	1.62508e-06	4.94432e-06
gene_393959	2.85066	-5.83355	0.809306	2.7456	-1.65786	6.2945	7.654	1.66061e-06	5.049e-06
gene_39728	3.67918	-1.58988	2.78863	-3.48148	2.18506	5.62534	7.58215	1.66347e-06	5.0543e-06
gene_86660	-2.52961	-9.39647	-1.63244	-4.6946	-2.9671	7.29712	7.65242	1.66557e-06	5.05729e-06
gene_139450	-1.55104	-10.6845	-1.47816	-10.6845	0.0585477	9.18846	7.68677	1.6737e-06	5.07853e-06
gene_92601	-4.55865	-2.42768	-2.67809	0.869178	-3.97796	5.23511	7.55052	1.67812e-06	5.08853e-06
gene_469399	1.21303	-1.47111	1.33017	-4.00087	-0.879892	4.83205	7.57034	1.70168e-06	5.15649e-06
gene_394050	2.05328	-4.42251	0.0663188	2.8917	-2.14313	6.07923	7.54076	1.71017e-06	5.17876e-06
gene_369491	4.43409	-0.857825	1.80558	-2.01825	2.48929	5.10356	7.53783	1.71991e-06	5.20474e-06
gene_394001	2.16884	-6.54926	0.0322686	2.60293	-1.52559	6.48022	7.63385	1.72499e-06	5.21663e-06
gene_423799	0.491857	-0.338659	2.82486	-3.70114	1.81025	5.6524	7.55977	1.73661e-06	5.24823e-06
gene_236018	6.9243	9.59969	8.78602	10.2019	4.44215	8.17623	7.6053	1.74935e-06	5.2832e-06
gene_267773	-5.22211	-2.88831	0.497927	-3.85838	2.3536	8.27556	7.52093	1.77715e-06	5.36356e-06
gene_219436	7.18745	5.06463	3.61641	1.7044	1.10491	6.20961	7.51213	1.80771e-06	5.45216e-06
gene_469074	1.09001	-1.65905	1.90785	-2.51026	1.49112	4.38	7.53802	1.81084e-06	5.45795e-06
gene_92594	-2.07044	-5.22923	-2.77075	0.898578	-1.45396	6.06926	7.50667	1.82696e-06	5.50284e-06
gene_79138	5.414	9.25739	7.5508	8.55865	3.40192	11.3636	7.50216	1.84299e-06	5.54741e-06
gene_398983	-3.91513	-3.92904	0.758523	-2.85705	-3.35039	5.53469	7.49178	1.88043e-06	5.65635e-06
gene_399336	0.921976	-3.80247	-0.671186	-3.80247	-1.23411	4.06257	7.62209	1.8889e-06	5.67805e-06
gene_141221	1.95358	-0.465615	3.95048	-4.78832	5.17098	8.16432	7.51335	1.89889e-06	5.70425e-06
gene_260604	2.95744	-0.976574	0.0253733	-1.12458	-2.49128	4.64666	7.48074	1.92111e-06	5.76716e-06
gene_219007	-3.40667	-0.129472	3.36781	-3.40667	2.82717	5.8592	7.53222	1.92248e-06	5.76743e-06
gene_267824	-7.72089	-0.800489	0.18835	-6.88173	2.80552	8.26044	7.49221	1.96468e-06	5.89011e-06
gene_394244	3.10154	-2.52065	3.12106	-0.257585	1.99768	5.02448	7.56154	1.97742e-06	5.92439e-06
gene_372060	-4.57156	-0.213837	-1.4396	-4.57156	0.815843	4.51435	7.51597	1.98313e-06	5.93754e-06
gene_233902	-0.120537	-3.15842	1.45399	-3.15842	-0.550626	4.41814	7.59399	1.99088e-06	5.95679e-06
gene_469224	2.48912	-1.27637	2.78864	6.20743	2.14188	6.74254	7.46035	1.9986e-06	5.97375e-06
gene_79108	5.40093	9.19947	7.5797	9.10933	3.40222	11.7689	7.46019	1.9992e-06	5.97375e-06
gene_86605	-0.256706	-7.077	-1.9254	0.474814	-1.35326	5.68424	7.55319	2.00885e-06	5.9986e-06
gene_86555	-1.41253	-4.74297	1.1878	-4.74297	0.577422	5.29393	7.58709	2.01674e-06	6.01819e-06
gene_398998	-1.88427	-3.566	0.0378346	-2.48254	-5.67302	6.01765	7.45484	2.02006e-06	6.02412e-06
gene_86669	-3.87143	-9.95483	-1.2296	-2.38118	-2.48591	8.06937	7.54858	2.02645e-06	6.03918e-06
gene_397489	-2.88321	4.61016	2.95645	5.56918	0.426818	5.96923	7.47388	2.03531e-06	6.06157e-06
gene_394087	0.945776	-1.38605	2.85519	5.32556	1.90598	5.8349	7.44824	2.04606e-06	6.08957e-06
gene_141251	-2.17862	-7.14021	-1.32265	-8.81233	0.344192	7.53395	7.47327	2.05118e-06	6.10077e-06
gene_393985	-0.407665	-7.40085	-0.441971	2.48564	-2.32829	6.77615	7.53841	2.06579e-06	6.14017e-06
gene_79177	5.85767	8.99861	7.96428	9.03382	3.46429	9.89595	7.44232	2.06972e-06	6.14782e-06
gene_79117	4.07772	7.6537	6.36275	7.74663	1.48421	9.94454	7.43318	2.10673e-06	6.25334e-06
gene_79144	5.60465	9.62017	8.02849	8.65126	3.67008	10.7928	7.43286	2.10802e-06	6.25334e-06
gene_212516	6.00875	2.29046	3.34388	-1.92084	2.77866	5.21805	7.4579	2.11282e-06	6.26344e-06
gene_141900	2.76446	5.95177	2.4022	0.708406	4.79502	6.73414	7.42401	2.14454e-06	6.35331e-06
gene_399509	-5.32962	-4.76789	-0.402541	-6.04723	-2.05682	5.50823	7.42026	2.16019e-06	6.39546e-06
gene_402853	-5.2014	2.0775	0.14625	-1.14787	-3.19167	5.49406	7.43611	2.18904e-06	6.47662e-06
gene_393986	0.159931	-9.49745	-0.425514	2.29447	-2.22064	8.7251	7.50619	2.19554e-06	6.49159e-06
gene_350268	3.03148	-2.72472	3.7805	5.4055	2.92965	5.91866	7.50111	2.2167e-06	6.54987e-06
gene_218304	3.58961	5.10448	1.87043	2.12603	3.27788	4.87594	7.39413	2.27252e-06	6.71042e-06
gene_79121	5.16444	9.14564	7.65255	8.04681	3.04946	11.379	7.39318	2.27675e-06	6.7185e-06
gene_267699	-6.84264	2.04529	-0.509411	-5.35492	-2.34137	6.62389	7.41488	2.28053e-06	6.72526e-06
gene_100107	1.50898	-2.26351	0.525925	4.14911	0.455086	5.11755	7.38998	2.29093e-06	6.75152e-06
gene_393961	2.07656	-5.34751	-0.136779	2.34695	-1.84308	5.37308	7.48247	2.29627e-06	6.76281e-06
gene_202696	-4.45316	-0.417202	-1.09384	-6.42398	2.34108	8.07336	7.38563	2.31034e-06	6.79983e-06
gene_232097	1.10679	-2.69514	1.03138	-2.69514	-0.0769255	4.07604	7.51242	2.31945e-06	6.82219e-06
gene_200972	-3.41423	-4.71119	-1.99314	-11.7442	-1.31158	9.62596	7.40773	2.32721e-06	6.84054e-06
gene_469231	2.80712	-0.793418	3.439	6.35735	2.40101	8.0932	7.38116	2.33045e-06	6.84561e-06
gene_469471	3.77161	0.480919	2.24274	-1.45466	2.15921	4.20093	7.40258	2.35044e-06	6.89984e-06
gene_402452	-5.99938	-1.87587	-2.29179	-9.55434	-4.08022	7.60448	7.35829	2.43627e-06	7.14308e-06
gene_79154	5.60426	9.24569	7.64307	8.84152	3.37101	11.7769	7.35824	2.43647e-06	7.14308e-06
gene_34190	2.24297	0.0718896	0.734978	4.54548	-0.563285	5.39113	7.35741	2.44042e-06	7.15e-06
gene_283482	-5.56906	-7.59118	-1.34969	-10.0626	-0.919937	8.3006	7.38046	2.45279e-06	7.18158e-06
gene_212520	7.31257	7.47507	5.45881	5.11019	3.73191	6.07063	7.35387	2.45726e-06	7.18999e-06
gene_386648	6.12166	5.66526	3.26312	-0.212214	3.29029	6.16118	7.34965	2.47745e-06	7.24437e-06
gene_91049	-1.71295	-0.846529	-1.53584	2.87811	-3.07431	6.35374	7.34834	2.48376e-06	7.25813e-06
gene_393693	-0.593851	-4.48928	0.749019	-4.48928	-0.161088	4.82832	7.46927	2.51488e-06	7.34431e-06
gene_401593	0.781661	-3.86849	1.68738	3.80397	0.894098	5.94978	7.33988	2.52489e-06	7.36876e-06
gene_402315	-3.31225	-5.27146	-0.342605	-5.27146	-1.45812	4.71356	7.46637	2.52861e-06	7.3732e-06
gene_218768	0.92867	1.8879	1.74569	-3.01955	-4.02294	5.23559	7.45266	2.52968e-06	7.3732e-06
gene_469843	0.748197	-2.7677	2.82605	0.74666	-0.202238	6.45838	7.33815	2.53341e-06	7.3793e-06
gene_468073	1.19241	-1.41597	1.03216	-2.78292	1.64307	4.26841	7.36028	2.55009e-06	7.42308e-06
gene_399541	-3.27195	-3.676	1.07809	-2.65742	-3.72254	6.74408	7.32805	2.58358e-06	7.51571e-06
gene_13767	3.65234	4.55545	3.13126	4.49744	0.396935	6.38775	7.32023	2.5899e-06	7.52923e-06
gene_34226	-0.553734	2.55182	-0.415636	-3.14994	-3.12994	7.04829	7.32453	2.60132e-06	7.55756e-06
gene_225954	0.119175	2.24489	-1.1958	-3.91872	-3.0598	6.27541	7.32026	2.62294e-06	7.61548e-06
gene_79167	3.88672	8.31865	6.55734	8.24205	3.44007	7.77694	7.31908	2.62897e-06	7.62807e-06
gene_91081	-2.04008	-3.34235	-2.01971	-5.46955	-6.13632	6.87095	7.31791	2.63497e-06	7.64057e-06
gene_267754	-2.8091	-1.97306	1.43897	-1.94506	3.77396	7.57328	7.31643	2.64258e-06	7.6577e-06
gene_47589	0.273108	-2.51822	1.54891	-4.31289	-0.509564	5.10644	7.33757	2.6643e-06	7.71569e-06
gene_304169	-4.46856	-2.53772	0.714175	-4.46856	1.63033	5.09471	7.36006	2.67273e-06	7.73514e-06
gene_362430	-5.06299	-5.74566	0.310091	-4.03533	-1.29214	5.35592	7.39898	2.6894e-06	7.77839e-06
gene_218635	-2.24144	3.57222	0.486897	-3.00747	1.12623	5.35642	7.30364	2.70902e-06	7.8301e-06
gene_49679	-2.62014	-2.74063	0.169227	-3.40496	-4.00082	4.9681	7.30236	2.71576e-06	7.84456e-06
gene_80461	-1.38654	-6.90603	-2.1392	-9.9104	-0.294953	8.12141	7.32719	2.71818e-06	7.84651e-06
gene_403001	-3.16143	-5.26493	0.0373846	-7.06264	-0.813833	6.28862	7.32655	2.7215e-06	7.84768e-06
gene_469607	1.86313	1.56598	-0.364235	-3.66003	-0.753094	4.39459	7.32645	2.72206e-06	7.84768e-06
gene_347155	4.91027	-0.279783	3.12646	3.74084	3.76094	4.20919	7.38902	2.74063e-06	7.89615e-06
gene_330650	-4.05152	-2.25563	1.08807	-4.05152	0.170987	4.73981	7.34189	2.76742e-06	7.96825e-06
gene_137837	-3.38891	-3.38891	0.624716	-3.38891	0.163538	4.23262	7.45004	2.77477e-06	7.98434e-06
gene_79141	5.24443	8.10218	6.96768	7.76028	1.88746	10.2036	7.28996	2.78195e-06	7.99989e-06
gene_469446	1.30422	1.93363	-0.0367411	-2.50058	-0.299216	4.00398	7.31417	2.78729e-06	8.01013e-06
gene_344355	0.293247	-3.05151	-0.828976	-5.2825	-2.27132	4.58543	7.31196	2.79921e-06	8.03926e-06
gene_219161	-7.60036	0.293742	-3.5973	-0.094519	-1.89155	6.12352	7.30398	2.82475e-06	8.10745e-06
gene_468030	0.004735	-5.11385	-2.59119	-1.59751	-4.34846	5.76189	7.27771	2.84897e-06	8.17175e-06
gene_39772	-2.08618	-4.48894	1.15653	0.491304	-1.69235	4.99714	7.36214	2.88381e-06	8.26457e-06
gene_76915	2.59262	-0.322625	1.84533	5.95349	2.0589	6.62291	7.27125	2.88499e-06	8.26457e-06
gene_402800	-1.50107	-4.24101	-0.0945361	-4.24101	-1.31966	4.28964	7.39255	2.90422e-06	8.31437e-06
gene_402245	-4.14402	-4.14402	0.399053	-3.71578	-0.333582	4.45805	7.3855	2.9184e-06	8.34966e-06
gene_393983	-0.161158	-6.87544	-0.886927	2.20997	-2.37541	6.10111	7.35492	2.9235e-06	8.35896e-06
gene_394225	-3.24592	-8.87345	-2.241	-1.42452	-2.13165	6.72486	7.35063	2.9474e-06	8.42195e-06
gene_267674	-5.69569	1.92049	1.53386	-5.69569	-1.82903	6.426	7.30124	2.99168e-06	8.54305e-06
gene_402187	-5.25678	-3.93686	-2.42779	-3.2205	0.216714	5.1791	7.2475	3.02126e-06	8.62205e-06
gene_363686	2.12553	-0.0511574	0.0681219	-5.07275	-3.01834	5.08987	7.2594	3.09806e-06	8.83565e-06
gene_85620	1.43739	-1.44454	0.788367	3.61959	1.55717	5.03217	7.22507	3.11949e-06	8.89114e-06
gene_141700	-3.10782	4.11312	0.903748	2.06913	2.89526	5.36307	7.25198	3.12328e-06	8.89633e-06
gene_369962	-0.568763	-1.95622	-1.1613	3.05544	-0.2408	5.26248	7.22669	3.14595e-06	8.95523e-06
gene_86596	-0.279986	-4.63563	-2.72045	1.0277	-2.96377	7.433	7.22121	3.17965e-06	9.04544e-06
gene_394098	0.509111	-7.15182	-0.425659	0.409709	-0.585067	9.04566	7.21404	3.1965e-06	9.08764e-06
gene_468409	-3.43972	-1.37763	1.31315	-2.86903	-1.00805	4.44583	7.23937	3.20033e-06	9.0928e-06
gene_372069	-6.62914	-1.85471	-2.39961	-6.62914	-0.564839	5.17095	7.25809	3.24981e-06	9.22486e-06
gene_212464	-4.18386	0.478862	3.33923	-4.18386	3.4522	6.65711	7.25791	3.2509e-06	9.22486e-06
gene_267983	-0.458654	0.980468	0.208031	-5.43957	-4.28563	5.36228	7.23089	3.27335e-06	9.28274e-06
gene_365254	1.39346	-2.93557	0.688117	-2.93557	0.592972	4.13725	7.31383	3.36706e-06	9.54248e-06
gene_344503	0.431896	-4.7681	-0.00614018	-6.16805	-0.715696	5.8044	7.19021	3.37726e-06	9.56538e-06
gene_393979	0.0730036	-9.04328	-0.460319	2.42092	-1.91226	8.32287	7.27769	3.38459e-06	9.58011e-06
gene_267927	0	5.70613	5.5594	1.09999	3.87934	5.07758	7.28341	3.39941e-06	9.61602e-06
gene_92206	-3.22504	-3.22504	2.26716	-1.71937	1.36351	4.90057	7.30034	3.42537e-06	9.67947e-06
gene_464445	-1.96905	3.9191	3.06256	6.52094	4.76008	5.7879	7.20409	3.42613e-06	9.67947e-06
gene_394229	2.68544	-2.56337	4.13663	5.71632	4.30961	6.20597	7.26518	3.46586e-06	9.78556e-06
gene_86615	0.713774	-6.96356	-0.0922231	0.738612	-0.700275	8.81436	7.17168	3.47977e-06	9.81869e-06
gene_218949	-3.91678	-0.828666	2.65017	-3.91678	1.07864	5.60535	7.22166	3.48505e-06	9.82745e-06
gene_79146	5.26122	9.34471	7.72086	7.77324	3.49539	10.8259	7.1694	3.51672e-06	9.91057e-06
gene_267926	-9.43997	-2.94663	-3.30561	-8.05567	-2.28359	6.90234	7.18399	3.56194e-06	1.00317e-05
gene_399500	-4.28533	0.477603	-1.68223	2.55798	-0.160874	4.59721	7.18199	3.57575e-06	1.00643e-05
gene_69846	4.24759	2.81325	3.24156	-1.60916	5.01216	5.22226	7.17962	3.61414e-06	1.0166e-05
gene_13024	1.11813	2.40258	-0.180325	-2.8837	-0.184987	4.43947	7.15332	3.6285e-06	1.02001e-05
gene_79143	5.07869	9.00943	7.47676	8.8977	3.98055	9.78678	7.15234	3.63545e-06	1.02132e-05
gene_469581	1.07213	0.243471	1.21145	-2.86805	-1.31407	4.2316	7.17624	3.63777e-06	1.02134e-05
gene_347168	4.32149	0.187132	1.98635	4.39639	3.31293	4.44372	7.14967	3.65434e-06	1.02535e-05
gene_267872	-6.13556	-0.955571	1.45339	-6.13556	3.11969	7.33534	7.19638	3.65837e-06	1.02584e-05
gene_219004	-1.21137	-2.53881	2.31429	-4.39818	0.760059	5.72262	7.15761	3.77115e-06	1.05681e-05
gene_236023	3.95561	8.27582	6.86434	7.63564	2.8802	9.16082	7.13235	3.77963e-06	1.05853e-05
gene_101542	-2.00779	-8.70562	-1.61851	-8.70562	-0.318849	7.11047	7.24711	3.81716e-06	1.06829e-05
gene_267687	-5.92152	3.18746	0.736016	-2.78165	-1.12719	6.78505	7.14793	3.8192e-06	1.06829e-05
gene_92203	-0.672103	-1.23117	-0.484623	-6.08645	-4.3183	5.24232	7.15007	3.82651e-06	1.06967e-05
gene_218588	-5.88928	-4.01265	-2.73891	-8.05172	-3.54078	7.8432	7.11967	3.87403e-06	1.08228e-05
gene_79113	4.9728	8.38369	6.79134	7.77966	2.31831	10.7809	7.11571	3.90401e-06	1.08998e-05
gene_401263	1.13031	-3.46534	-0.390896	-6.02352	-1.93115	5.32301	7.13748	3.92081e-06	1.09399e-05
gene_470015	0	7.60027	5.45465	6.3321	4.97215	5.70221	7.20532	3.94125e-06	1.09902e-05
gene_313566	-0.872344	-1.05995	2.4829	-2.74442	0.0756776	6.04701	7.1102	3.9461e-06	1.09969e-05
gene_469841	0.90168	-1.818	3.2262	0.750026	-0.09169	7.39382	7.10648	3.97477e-06	1.107e-05
gene_394057	0.389099	-7.92574	-0.700148	0.0828828	-0.876092	8.48605	7.10245	4.00613e-06	1.11504e-05
gene_218793	1.27039	-2.03131	-2.44891	-2.87912	1.89563	7.83503	7.1018	4.01113e-06	1.11574e-05
gene_393960	1.96592	-7.06038	0.155945	2.37498	-1.8325	6.88595	7.18617	4.02671e-06	1.11926e-05
gene_469065	1.287	-3.39938	0.710742	-3.39938	1.17907	4.4085	7.21844	4.02873e-06	1.11926e-05
gene_13000	2.84574	2.99187	1.16188	-3.87875	0.567362	5.35631	7.11764	4.07407e-06	1.13094e-05
gene_86650	-2.26451	-4.92951	1.85264	-1.71894	0.503744	5.82455	7.17979	4.07579e-06	1.13094e-05
gene_394049	2.31274	-6.13618	-0.125648	2.29292	-1.34904	6.04118	7.1766	4.10062e-06	1.13713e-05
gene_141895	-2.84491	3.79172	2.13059	-2.84491	1.85373	5.15154	7.13207	4.13928e-06	1.14714e-05
gene_267979	-4.1622	2.25978	0.979838	-4.1622	-0.514267	5.09697	7.13126	4.14573e-06	1.14822e-05
gene_91096	-1.94765	-4.52877	-2.41044	-4.80138	-4.17549	5.17279	7.08234	4.16607e-06	1.15315e-05
gene_347130	-0.0323443	1.62683	-0.721136	-4.79585	-0.704967	4.91359	7.10377	4.18482e-06	1.15763e-05
gene_139452	-2.40154	-6.59794	-1.17796	-11.0829	0.875807	10.0129	7.10044	4.21191e-06	1.16441e-05
gene_236030	4.48388	7.97184	6.09873	7.60522	2.40933	9.5567	7.07225	4.24869e-06	1.17386e-05
gene_93419	-1.6125	-6.9726	-1.42678	-6.9726	-0.107215	5.74604	7.18923	4.2565e-06	1.17529e-05
gene_377401	2.29224	-2.5714	2.14306	1.22782	0.199629	4.47269	7.15638	4.26119e-06	1.17587e-05
gene_401876	-0.384391	-3.46407	0.963245	-3.46407	-0.36037	4.35896	7.18795	4.26671e-06	1.17667e-05
gene_400251	-4.72108	1.50793	-0.120721	-3.62642	-2.20801	4.88363	7.08693	4.29773e-06	1.1845e-05
gene_241614	1.22004	-0.166578	0.268628	-3.10496	-4.42495	4.65121	7.16438	4.35705e-06	1.1995e-05
gene_206816	-0.813627	-4.0881	-0.955062	-3.11465	-3.50602	4.81588	7.05927	4.35746e-06	1.1995e-05
gene_267793	-6.01911	-2.11237	1.67046	-6.01911	2.20184	6.95802	7.10484	4.36163e-06	1.19991e-05
gene_372017	-6.60336	-0.934285	-2.3038	-6.60336	-2.15554	5.0591	7.09963	4.40553e-06	1.21125e-05
gene_401692	0.552402	-7.24752	-0.500845	0.408266	-0.233265	8.05251	7.04554	4.44278e-06	1.22075e-05
gene_402566	-3.1534	-4.61039	0.103184	-8.04396	-1.38677	7.15704	7.06982	4.46889e-06	1.22718e-05
gene_86676	-4.40051	-8.42268	-1.00051	-1.65971	-2.75168	6.76693	7.12172	4.55132e-06	1.24905e-05
gene_401636	0.568319	-7.69726	-0.315289	0.270351	-0.388811	8.55072	7.0331	4.5851e-06	1.25755e-05
gene_470174	-1.9089	-2.93524	0.653751	-5.73617	-1.31301	6.17755	7.0325	4.58813e-06	1.25762e-05
gene_212511	-3.38724	-5.10357	-1.0456	-7.93736	-2.68312	6.27416	7.05114	4.63331e-06	1.26923e-05
gene_92248	3.18973	1.46214	2.38803	-2.88045	-0.245695	4.86829	7.04983	4.64512e-06	1.2717e-05
gene_39770	-3.79174	-8.91105	-1.772	-1.7112	-2.61777	6.85651	7.10508	4.6976e-06	1.28528e-05
gene_92596	2.06062	4.84371	3.03923	0.173425	0.438553	5.77435	7.01753	4.72659e-06	1.29243e-05
gene_86598	-0.865306	-4.9446	-2.84913	0.816258	-2.46825	7.47041	7.01266	4.77164e-06	1.30396e-05
gene_39729	2.38473	-1.14421	3.01387	-3.0307	2.63667	5.40499	7.03413	4.78835e-06	1.30773e-05
gene_393823	0.5098	-5.00676	-0.243112	0.717543	-0.415647	10.4204	7.00213	4.80709e-06	1.31206e-05
gene_423805	-1.94203	0.11114	-1.06651	-4.79098	-3.22745	4.39221	7.02725	4.85259e-06	1.32367e-05
gene_345470	-0.153141	-4.58284	-0.808417	-5.90982	-2.46985	5.03457	6.99771	4.91266e-06	1.33925e-05
gene_79174	5.67734	8.55326	7.23279	9.4984	4.2883	9.50999	6.99607	4.92843e-06	1.34215e-05
gene_393982	0.411214	-8.0541	-0.536605	2.42144	-1.62245	7.39509	7.07977	4.92924e-06	1.34215e-05
gene_371944	0.945647	3.43885	1.79991	5.41376	-0.799924	5.85511	6.99027	4.98442e-06	1.35635e-05
gene_155442	0.487849	-3.04299	0.582699	-6.2429	-1.75688	6.52336	6.98103	5.07199e-06	1.37935e-05
gene_394135	-0.284236	-3.98276	-0.11171	0.180139	1.99957	4.70292	7.06325	5.08669e-06	1.38251e-05
gene_469606	1.56478	1.81798	0.463118	-2.20276	-0.718696	3.9515	7.00076	5.10792e-06	1.38745e-05
gene_200974	-5.83126	-1.60789	-1.44507	-7.13395	-5.46943	5.89221	6.97597	5.12528e-06	1.3909e-05
gene_399505	-5.79417	-4.02249	-0.716359	-5.79417	-0.936892	4.94758	7.02078	5.12681e-06	1.3909e-05
gene_267787	-0.974113	1.03805	2.44534	-5.16159	4.11217	7.37326	6.99829	5.1324e-06	1.39158e-05
gene_467948	5.22617	4.79726	4.28465	0.85783	2.02133	4.4632	7.04008	5.13638e-06	1.39182e-05
gene_399455	-0.803441	-2.44876	-2.03068	1.93039	-2.48278	5.41873	6.97289	5.15616e-06	1.39634e-05
gene_86664	-4.99863	-7.23615	-1.28511	-3.0777	-3.02797	5.57716	7.05389	5.17801e-06	1.40142e-05
gene_423791	0.187003	-3.9575	0.569947	0.573616	-0.298359	9.26167	6.96159	5.20307e-06	1.40736e-05
gene_362451	1.02768	-3.28947	3.62085	4.99751	3.87193	6.3645	7.04959	5.22063e-06	1.41126e-05
gene_19847	-3.66637	-1.63247	1.01878	-5.21847	-1.23707	5.41427	6.98822	5.23347e-06	1.41388e-05
gene_79153	5.8763	9.07623	7.01997	8.64489	4.02563	10.3048	6.96492	5.23693e-06	1.41397e-05
gene_79111	5.55368	9.36225	7.74662	8.82174	3.84482	12.1234	6.95239	5.36632e-06	1.44804e-05
gene_467903	6.23906	7.63101	5.60911	1.40457	5.74953	5.82403	7.01556	5.38307e-06	1.4512e-05
gene_212681	-3.98772	4.4822	2.63795	-3.98772	1.8542	6.4841	6.99529	5.38447e-06	1.4512e-05
gene_393657	-0.649617	-3.95943	2.73942	-1.1018	1.41911	5.73707	7.03215	5.39677e-06	1.45365e-05
gene_464371	-0.536929	-5.60459	-1.14833	-2.48028	-1.7984	4.64466	7.02677	5.45226e-06	1.46747e-05
gene_468028	-0.711396	-6.02536	-1.46906	-1.84568	-3.97426	4.7421	7.02655	5.45462e-06	1.46747e-05
gene_469840	0.608498	-0.987409	3.49452	1.58853	0.530271	6.44835	6.94296	5.46591e-06	1.46964e-05
gene_393876	-3.31048	-7.31165	-0.933821	-5.08545	-2.24763	5.8385	7.02266	5.49516e-06	1.47662e-05
gene_253780	0.501322	-1.57855	-0.0765763	-9.09258	-0.928774	10.9296	6.93322	5.49958e-06	1.47693e-05
gene_468069	-0.143854	-0.114295	2.55301	-0.53724	0.585511	4.40738	6.93929	5.50519e-06	1.47755e-05
gene_47590	1.07764	-2.03573	2.31233	-4.72938	0.679016	6.01138	6.95998	5.52766e-06	1.4827e-05
gene_394043	1.77892	-6.13775	-0.953145	0.00758247	-2.27741	5.36376	7.01881	5.53554e-06	1.48393e-05
gene_13004	1.39633	2.98477	0.990205	-2.69716	1.36108	4.52667	6.95624	5.56783e-06	1.4917e-05
gene_393987	0.301362	-6.40189	-0.336652	2.46975	-2.03957	5.99844	7.00853	5.64497e-06	1.51147e-05
gene_393953	1.42843	-6.98143	-0.424897	2.13267	-1.86402	6.47058	7.00641	5.66773e-06	1.51666e-05
gene_218484	-7.24392	-4.20247	0.8739	-0.846476	-2.9941	6.93771	6.94246	5.6859e-06	1.52062e-05
gene_141766	-1.97456	4.65221	5.16474	-1.50007	3.57256	6.21316	6.93806	5.73461e-06	1.53274e-05
gene_394241	3.49324	-2.57962	3.04561	-0.133796	2.85157	5.15718	6.99868	5.75176e-06	1.53642e-05
gene_13017	2.78602	3.33731	2.20755	-1.78949	2.40545	4.50959	6.93907	5.75613e-06	1.53667e-05
gene_47583	1.40749	0.425072	2.68496	-3.53054	-0.0689902	5.32501	6.93821	5.76568e-06	1.53831e-05
gene_395503	0.900491	-1.00843	2.37684	-3.58496	2.4907	5.40973	6.93091	5.84785e-06	1.55931e-05
gene_79123	4.68709	8.6054	7.16409	8.19085	3.06304	11.8189	6.90746	5.85781e-06	1.56104e-05
gene_218783	3.21059	0.177571	-0.362823	-4.10512	-3.78689	5.90542	6.90055	5.93729e-06	1.58129e-05
gene_394117	-1.5191	-6.50486	-1.50999	-3.43235	-3.4884	4.9733	6.97996	5.96059e-06	1.58589e-05
gene_219172	-6.8719	1.62444	-1.75713	-0.638095	-2.60127	6.18847	6.91804	5.9616e-06	1.58589e-05
gene_400718	1.80229	-2.27982	-0.937855	-6.37648	-2.66149	5.48116	6.91734	6.00366e-06	1.59614e-05
gene_362293	1.04999	-2.13026	1.76207	-4.00941	1.41838	5.23207	6.91689	6.00891e-06	1.59659e-05
gene_344346	0.908969	1.35755	0.549943	-3.54908	-1.30069	4.42842	6.91535	6.02686e-06	1.60042e-05
gene_101544	-0.810084	-10.2932	-0.914148	-10.2932	-0.685074	8.84995	7.0002	6.07904e-06	1.61333e-05
gene_233915	-0.201408	-1.33062	3.24988	-0.773143	1.14397	5.4285	6.88552	6.11393e-06	1.62163e-05
gene_352381	-4.83463	-5.42992	-1.05877	-6.37224	-1.33534	5.45772	6.88475	6.12314e-06	1.62312e-05
gene_394226	-1.6332	-4.55706	2.16973	4.21488	2.88222	6.43994	6.95477	6.25355e-06	1.65671e-05
gene_361979	4.25788	-0.0574069	4.09369	5.26029	5.02102	5.70397	6.86898	6.31442e-06	1.6717e-05
gene_266060	-2.68563	-8.13799	-0.914176	-11.518	-0.324377	10.0922	6.89104	6.31752e-06	1.6717e-05
gene_393973	1.51116	-5.26581	-0.0178953	2.40009	-1.86924	5.30124	6.94679	6.34931e-06	1.67912e-05
gene_40538	4.72888	4.1427	3.0648	-1.89697	2.01009	5.05019	6.88637	6.37507e-06	1.68495e-05
gene_232036	1.30641	-3.0152	0.0972845	-4.31855	0.0826485	4.57127	6.88344	6.41137e-06	1.69355e-05
gene_39745	-3.16236	-7.6	-0.477675	-0.848412	-2.42537	6.39012	6.9334	6.51337e-06	1.71948e-05
gene_85817	4.94246	8.22379	6.76265	7.6379	2.55584	9.30599	6.85025	6.54945e-06	1.728e-05
gene_219011	-3.19445	0.974892	3.27778	-3.19445	1.73941	5.5464	6.89301	6.5565e-06	1.72885e-05
gene_397554	-6.99102	-1.95975	1.23927	-6.99102	-0.873833	7.05871	6.89179	6.57195e-06	1.73191e-05
gene_267705	-5.05573	2.11679	0.589342	-5.05573	-1.29049	5.53893	6.8863	6.64178e-06	1.74929e-05
gene_313541	0.435959	-7.5686	-0.508694	-0.258221	-1.14086	6.59626	6.91847	6.70139e-06	1.76396e-05
gene_304170	1.61536	-0.636333	2.42977	-1.93298	-0.320246	4.82124	6.83814	6.7061e-06	1.76417e-05
gene_395469	2.59726	1.14402	3.18894	-1.44904	3.17841	4.54474	6.8596	6.71467e-06	1.76441e-05
gene_397555	-6.21708	-1.44519	-2.19836	-6.21708	-0.301632	5.05617	6.88063	6.71484e-06	1.76441e-05
gene_348171	-0.676089	-3.89459	-0.587618	-3.89459	-0.918121	4.03306	6.93629	6.85891e-06	1.80121e-05
gene_1862	2.99214	-1.6279	2.20064	-0.0770206	0.440773	4.9389	6.82504	6.87974e-06	1.80563e-05
gene_86628	-2.74675	-8.47942	0.768517	-0.0546769	0.0839099	8.25625	6.90336	6.89732e-06	1.80919e-05
gene_219008	-4.38915	-1.97498	1.54306	-4.38915	0.366876	5.20405	6.86441	6.92798e-06	1.81618e-05
gene_403387	0.646822	2.47196	0.268943	-2.78831	-1.87466	5.0458	6.82044	6.94179e-06	1.81874e-05
gene_39744	-3.81978	-8.18156	-0.587751	-0.105902	-1.85795	6.92023	6.89874	6.95828e-06	1.822e-05
gene_218942	-4.74567	-0.736208	2.78232	-4.74567	2.05344	6.49425	6.85939	6.99539e-06	1.83066e-05
gene_30337	1.3686	1.68437	3.58639	-0.216202	0.843645	4.64774	6.81588	7.00394e-06	1.83183e-05
gene_393995	2.00728	-5.92332	-0.0664418	2.08666	-1.73944	5.78576	6.89491	7.00927e-06	1.83216e-05
gene_236020	4.36675	8.43663	7.13223	6.64963	3.06256	9.84363	6.81497	7.01642e-06	1.83297e-05
gene_90496	1.31078	-1.23542	1.11396	-3.27533	-1.503	4.35027	6.83608	7.02797e-06	1.83492e-05
gene_267719	-3.5479	1.30791	1.019	-5.51107	-2.85015	5.83101	6.83572	7.03286e-06	1.83514e-05
gene_79161	5.28379	9.08003	7.71392	8.98853	4.30447	9.98834	6.81125	7.06746e-06	1.84297e-05
gene_16585	0.880705	-2.79318	0.232924	-5.08969	-0.388874	14.9263	6.80456	7.07224e-06	1.84297e-05
gene_218991	-1.62829	0.352004	3.21092	-2.84685	2.22022	5.27704	6.83263	7.07514e-06	1.84297e-05
gene_469586	1.93701	-1.93472	2.65694	-2.33932	0.399243	6.11831	6.80909	7.09742e-06	1.84771e-05
gene_79107	4.67029	8.48052	6.9724	8.13412	2.73462	11.6457	6.80479	7.15721e-06	1.86219e-05
gene_267777	-5.85115	-5.85115	1.04655	-0.965553	2.16938	6.48658	6.9083	7.17854e-06	1.86667e-05
gene_218943	-3.78073	-0.257029	2.84683	-3.78073	2.04923	5.72773	6.84258	7.22573e-06	1.87786e-05
gene_232035	1.94987	-2.00655	0.596218	-3.86983	-0.102861	4.52739	6.81912	7.26302e-06	1.88646e-05
gene_85833	5.43757	9.1189	7.52774	8.81255	3.87497	11.9862	6.79305	7.3232e-06	1.901e-05
gene_219003	-4.35108	0.0871144	2.97508	-4.35108	1.57765	6.24305	6.82238	7.51262e-06	1.94904e-05
gene_234089	-1.3584	-6.16116	-1.37394	-8.65608	0.424522	7.42624	6.79394	7.62664e-06	1.97749e-05
gene_401179	-3.61995	-1.77818	0.00437196	-5.58116	-3.17582	5.05785	6.78986	7.68728e-06	1.99207e-05
gene_79155	5.11561	8.47411	6.73889	8.26194	2.72455	11.4602	6.76753	7.69743e-06	1.99355e-05
gene_348201	0.0519803	-3.7295	-0.162698	-5.75648	-0.189822	5.31005	6.78866	7.7052e-06	1.99442e-05
gene_401084	3.33663	3.01773	3.9797	-1.20124	2.51901	4.77854	6.78813	7.71311e-06	1.99532e-05
gene_218821	3.74282	0.0870929	-0.753908	-0.133517	-3.27291	6.90982	6.76362	7.75631e-06	2.00534e-05
gene_39773	-3.38767	-8.09083	-2.16897	-2.42853	-2.58875	5.96776	6.84055	7.77492e-06	2.00835e-05
gene_283267	-4.04966	-0.636153	2.26813	-4.04966	1.31366	5.51465	6.80446	7.77683e-06	2.00835e-05
gene_468390	1.13853	-3.01254	0.0476963	-4.59719	-0.193971	4.684	6.77852	7.85823e-06	2.02793e-05
gene_398978	-2.95136	-4.46259	0.578192	-2.91287	-3.53309	6.47891	6.75672	7.86167e-06	2.02793e-05
gene_68210	4.13548	1.88444	2.4293	-2.48684	0.183182	4.76656	6.77563	7.90246e-06	2.03729e-05
gene_16582	-2.1594	0.20082	-0.817959	1.00736	2.9024	10.424	6.75031	7.93562e-06	2.04467e-05
gene_92202	-0.331652	-2.79664	1.76659	-3.69063	-1.68923	8.55756	6.74843	7.98996e-06	2.05749e-05
gene_34193	-0.0112877	2.74161	-0.186557	2.67473	-1.44679	5.54154	6.74673	8.01655e-06	2.06262e-05
gene_398127	-7.07802	-2.2428	-2.48565	-7.07802	-1.11491	5.36907	6.78856	8.01903e-06	2.06262e-05
gene_469532	-3.4899	-4.87595	1.01399	-0.597292	-0.835452	5.17638	6.8227	8.04437e-06	2.06796e-05
gene_79166	4.41841	8.2162	6.66114	8.22589	2.6568	10.8898	6.74273	8.07947e-06	2.0758e-05
gene_374504	-2.67023	0.526669	1.34293	-2.67023	2.61866	4.49768	6.7809	8.13832e-06	2.08973e-05
gene_283470	-1.27818	-6.86775	-0.651215	-8.53848	0.438204	7.57389	6.75877	8.16529e-06	2.09546e-05
gene_394227	1.18688	-3.47591	2.59291	4.69185	3.62192	5.98719	6.81244	8.20348e-06	2.10407e-05
gene_236029	5.13831	6.89956	7.12971	8.47256	1.78902	10.3964	6.73391	8.21979e-06	2.10705e-05
gene_91059	-2.76224	-3.67725	-2.05838	-6.3877	-1.5247	4.87844	6.74027	8.46386e-06	2.16838e-05
gene_466982	2.21434	-3.80582	2.80438	4.46847	2.2669	6.06457	6.7927	8.51845e-06	2.18113e-05
gene_49540	-0.544421	-2.84151	1.09311	-5.56057	-0.367278	5.77968	6.73514	8.5486e-06	2.18761e-05
gene_347169	2.94637	-3.029	0.0514195	1.76388	0.560813	4.25782	6.78688	8.61365e-06	2.203e-05
gene_400302	3.78416	-1.58462	2.25433	5.25184	1.98349	6.30799	6.70077	8.76972e-06	2.24165e-05
gene_267971	-4.14075	2.93956	2.89304	-4.14075	3.68977	6.61603	6.74124	8.78555e-06	2.24442e-05
gene_393848	-3.29308	-6.17636	0.30514	-4.69077	-0.939106	5.71445	6.77334	8.83924e-06	2.25686e-05
gene_402589	-2.42014	1.78439	-1.073	-1.6772	-1.73108	4.75806	6.69343	8.89646e-06	2.27018e-05
gene_372871	-3.92621	-1.34216	0.24035	-3.60226	1.13055	4.50707	6.71109	8.90951e-06	2.27141e-05
gene_393917	-1.7381	-7.61455	0.940998	1.61851	0.908219	7.80099	6.76908	8.91134e-06	2.27141e-05
gene_79145	4.97599	8.58997	6.61818	6.80641	2.85839	10.0585	6.6918	8.92483e-06	2.27356e-05
gene_362479	1.12799	-2.40942	0.913909	-2.40942	1.42559	4.06915	6.79531	8.9549e-06	2.27994e-05
gene_83442	-1.22604	-1.21792	1.56445	-4.46447	3.12845	5.91933	6.70765	9.01733e-06	2.29453e-05
gene_86666	-2.99529	-8.4539	-1.32882	-1.60968	-2.69107	6.64877	6.76156	9.04034e-06	2.29909e-05
gene_79152	5.29757	8.03081	7.12738	7.97585	2.85453	9.2262	6.6826	9.08667e-06	2.30862e-05
gene_402649	-4.34921	-4.19849	0.442721	-4.45917	-0.337438	5.36607	6.68253	9.08805e-06	2.30862e-05
gene_402831	-2.31802	-2.60452	0.269778	-4.98808	-3.91128	6.64548	6.68199	9.0976e-06	2.30975e-05
gene_423803	-3.60302	-2.5832	-0.419311	-9.82599	-1.49866	8.54422	6.69932	9.16431e-06	2.32537e-05
gene_39771	-3.72897	-7.66681	-1.1672	-1.1146	-2.47447	6.07167	6.75042	9.23466e-06	2.34191e-05
gene_416178	-1.38893	-1.5982	-3.76346	-1.02434	-2.42756	4.90072	6.67294	9.25996e-06	2.347e-05
gene_233738	-0.493005	-3.01649	-1.78513	1.1306	0.541013	4.60414	6.67184	9.27989e-06	2.35073e-05
gene_386507	2.83314	-1.37253	3.44498	3.77785	1.4803	5.0529	6.67088	9.29738e-06	2.35384e-05
gene_218324	-0.162458	-5.01602	-0.0782658	-1.93478	-0.376149	9.30513	6.66148	9.35783e-06	2.36695e-05
gene_267975	-5.08738	4.12172	2.34243	-5.08738	2.96808	7.36936	6.70845	9.35965e-06	2.36695e-05
gene_232041	1.7781	1.09866	-0.208427	-3.54589	-1.19201	4.27086	6.68021	9.51089e-06	2.40385e-05
gene_79162	4.26131	7.9364	6.16314	7.38711	2.24827	10.5134	6.65888	9.51802e-06	2.4043e-05
gene_393981	0.0169923	-7.27379	-0.562974	2.23827	-1.76602	6.59392	6.73259	9.55466e-06	2.4122e-05
gene_79110	5.57938	9.02541	7.78408	8.82961	3.68544	11.8557	6.64986	9.68727e-06	2.44432e-05
gene_85820	4.31378	8.23121	6.83971	8.26614	2.88459	10.4793	6.64556	9.76915e-06	2.46359e-05
gene_267799	-6.88735	-0.225874	1.0057	-6.88735	-2.07148	6.83602	6.68463	9.80009e-06	2.46889e-05
gene_400316	-1.30594	-2.10964	0.280897	4.03327	-0.868608	6.93695	6.64389	9.80108e-06	2.46889e-05
gene_393725	1.44934	-3.00934	1.98593	-1.15749	1.50425	4.68499	6.71758	9.83253e-06	2.47543e-05
gene_267850	-6.87879	-0.347866	2.7072	-6.60614	2.59416	8.55608	6.65906	9.85786e-06	2.48042e-05
gene_86655	-3.07652	-8.90389	-0.845483	-2.38078	-2.29316	7.31003	6.71574	9.8672e-06	2.48138e-05
gene_393660	-1.01972	-3.00403	2.54099	-0.653204	1.62704	4.94659	6.70763	1.00214e-05	2.51875e-05
gene_372865	-2.76223	2.01013	0.507117	-2.62096	0.691749	4.21327	6.64949	1.0043e-05	2.52277e-05
gene_141235	-3.15705	-6.11711	-1.59683	-9.50599	-0.0284476	7.95235	6.64719	1.01409e-05	2.54596e-05
gene_85828	5.35111	8.97726	7.70628	8.65189	3.66404	11.8923	6.62546	1.01607e-05	2.5495e-05
gene_313539	0.094665	-7.13372	-0.800347	0.208377	-0.62977	8.48574	6.62225	1.02027e-05	2.55862e-05
gene_403525	-5.29511	-1.74989	-1.90356	-5.29511	-1.10293	4.3998	6.66279	1.02223e-05	2.56211e-05
gene_86668	-4.05227	-7.788	-1.09499	-1.64954	-2.22888	6.19932	6.69511	1.0264e-05	2.57112e-05
gene_35688	2.83454	-2.6614	1.89204	2.20528	0.051817	4.47504	6.69467	1.02726e-05	2.57185e-05
gene_267815	-3.89149	-0.586197	2.70236	-3.23442	3.35241	6.01668	6.63318	1.03666e-05	2.59395e-05
gene_79134	5.38347	8.72277	7.69659	9.1782	3.84589	11.2495	6.61479	1.0375e-05	2.5946e-05
gene_360466	0.46357	-4.83151	-1.05844	-4.40339	0.153487	4.54891	6.68412	1.04818e-05	2.61988e-05
gene_47555	-1.12493	0.567867	0.816754	-4.9897	-2.80381	5.25288	6.62902	1.05055e-05	2.62435e-05
gene_398985	-2.34855	-3.70534	0.259616	-3.20848	-4.6808	6.55981	6.60141	1.06501e-05	2.65899e-05
gene_469101	2.38187	-3.21148	0.630565	-0.478655	-0.727635	4.22295	6.67347	1.06976e-05	2.66936e-05
gene_401667	1.08687	-2.7475	0.610368	3.1703	0.986871	4.27344	6.67296	1.07079e-05	2.67046e-05
gene_79175	4.92941	8.44824	6.66841	8.00783	3.06128	10.7797	6.59202	1.08475e-05	2.70379e-05
gene_468061	-1.51781	-0.934382	-1.07038	2.36334	-2.86941	4.92859	6.58992	1.08923e-05	2.71344e-05
gene_467958	4.51504	6.23335	6.23248	0.844335	4.13537	5.5364	6.64118	1.10351e-05	2.74751e-05
gene_393988	0.469264	-6.96055	-0.960796	2.21437	-1.33381	6.25312	6.65635	1.10535e-05	2.75056e-05
gene_86656	-0.463437	-7.66211	0.812863	-1.50351	-1.29248	7.36969	6.65565	1.10683e-05	2.75273e-05
gene_414487	1.72063	-2.83893	-1.17799	-5.85773	1.09568	5.58658	6.59897	1.11374e-05	2.76838e-05
gene_267821	-5.10799	-0.729849	2.6726	-5.10799	2.44384	6.82676	6.61623	1.11843e-05	2.77851e-05
gene_344511	-3.07022	0.927705	1.5033	-2.69577	2.21514	4.68862	6.59328	1.12034e-05	2.78173e-05
gene_349280	-2.17213	-4.77547	-1.2656	-5.41855	-3.14623	7.45328	6.56705	1.13019e-05	2.80465e-05
gene_267866	-6.69912	0.0317874	2.93724	-6.69912	2.73912	8.58368	6.60808	1.13619e-05	2.81798e-05
gene_79112	4.65515	8.30565	6.66912	7.43242	3.01255	9.85563	6.56192	1.15055e-05	2.85203e-05
gene_86623	-1.26044	-6.5773	0.559615	0.857076	-1.39123	7.73132	6.55829	1.15876e-05	2.87079e-05
gene_233973	-0.588346	-4.26436	1.60709	-3.29238	1.14548	5.24608	6.62503	1.17357e-05	2.90589e-05
gene_85826	5.547	7.03767	6.6869	8.86093	3.04168	8.17882	6.54961	1.17861e-05	2.91676e-05
gene_79163	4.63041	7.95127	6.91988	8.04724	3.12762	9.7794	6.54926	1.17941e-05	2.91715e-05
gene_219378	-7.70208	-0.424884	-2.30489	-1.25581	-5.38551	5.93086	6.5657	1.1821e-05	2.9222e-05
gene_469480	1.14341	-4.47447	0.274357	1.19194	0.564996	4.87013	6.61656	1.1899e-05	2.93986e-05
gene_372009	-9.21425	-1.33108	-2.08588	-9.21425	-0.395997	7.57112	6.58321	1.19214e-05	2.94379e-05
gene_470172	-0.863769	-4.23223	1.61154	0.316901	1.34696	5.28875	6.6149	1.19655e-05	2.95306e-05
gene_467955	4.74203	6.86014	6.01503	2.67532	3.6883	5.55154	6.5985	1.19787e-05	2.95471e-05
gene_79140	6.02974	9.24569	8.21633	9.08128	3.81311	11.9613	6.5382	1.20521e-05	2.97117e-05
gene_86667	-2.67365	-8.87459	-1.52465	-2.16127	-2.47852	6.93908	6.60796	1.21254e-05	2.98762e-05
gene_393956	1.98935	-5.26815	0.00359613	2.42834	-1.31733	5.38363	6.60722	1.21425e-05	2.9902e-05
gene_402231	-3.8227	0.372237	1.51169	-2.45133	-1.83893	4.80352	6.551	1.21642e-05	2.9932e-05
gene_402430	0.809753	-3.63453	0.317501	-3.63453	0.808515	4.35785	6.63353	1.2168e-05	2.9932e-05
gene_107128	-0.0633745	-5.49996	-0.469094	-7.99407	1.19233	7.46344	6.55018	1.22456e-05	3.01066e-05
gene_394058	0.128986	-6.9662	-1.05809	0.273794	-1.45256	8.19224	6.52894	1.22565e-05	3.0117e-05
gene_219015	-3.05888	-0.373075	2.93241	-4.26964	2.38824	6.22967	6.54926	1.22676e-05	3.01277e-05
gene_86624	-2.0759	-5.54828	0.809679	-3.1056	-0.624253	5.56002	6.59918	1.23306e-05	3.02661e-05
gene_400296	1.08121	-1.43218	2.29558	5.24863	1.08982	6.3411	6.52295	1.24174e-05	3.04624e-05
gene_79109	4.80148	8.58695	7.14	8.36312	3.21102	11.5492	6.52177	1.24461e-05	3.05162e-05
gene_267795	-3.94468	-1.02006	2.01779	-4.70941	-1.52202	6.6943	6.51801	1.2538e-05	3.07248e-05
gene_35710	-0.0628922	-5.04006	1.03187	0.336541	-1.15481	5.34903	6.58989	1.25519e-05	3.07424e-05
gene_411316	1.41344	-3.76026	0.229548	2.70138	0.069786	4.55	6.58917	1.25691e-05	3.07677e-05
gene_79130	4.9268	8.95408	7.47081	8.52946	3.2329	15.4106	6.51471	1.26193e-05	3.08738e-05
gene_393938	0.216697	-4.77267	-0.620742	0.344542	-0.563246	9.63784	6.50744	1.26557e-05	3.0946e-05
gene_47582	0.0960282	-2.3693	0.745461	-5.61303	-2.03517	5.53596	6.52886	1.27641e-05	3.11942e-05
gene_393936	0.612657	-6.78343	-0.329201	0.0953547	-0.0956118	10.3054	6.50206	1.28062e-05	3.12726e-05
gene_79114	4.35038	8.10373	6.78859	8.07448	2.43963	11.4979	6.50704	1.28101e-05	3.12726e-05
gene_79142	4.41437	7.9285	6.44887	7.56102	2.75557	9.67942	6.50509	1.28592e-05	3.13757e-05
gene_79160	5.04698	8.86444	7.43526	8.59735	3.3035	13.1095	6.502	1.29371e-05	3.15486e-05
gene_30362	5.99432	4.07763	4.31629	0	3.64963	4.50426	6.57702	1.31092e-05	3.1951e-05
gene_466983	-3.35348	1.36955	1.1279	-3.35348	1.36743	4.63978	6.53029	1.32059e-05	3.21528e-05
gene_361984	2.4478	-3.6899	1.87802	2.99287	3.16366	5.59268	6.56334	1.32062e-05	3.21528e-05
gene_141807	-3.44723	5.35353	3.75915	-1.96323	4.33495	7.08668	6.50761	1.32363e-05	3.22086e-05
gene_79179	4.68057	8.54058	6.94669	8.22582	3.12754	12.2747	6.48792	1.32988e-05	3.23431e-05
gene_469603	-0.257888	-2.83273	1.20236	-3.18023	-0.312222	5.12737	6.48616	1.33447e-05	3.24373e-05
gene_267817	-4.50437	-0.887569	2.62056	-6.45917	2.07424	7.97167	6.5053	1.33629e-05	3.2464e-05
gene_219025	-1.74	0.273671	3.40227	-4.26088	1.86129	6.50015	6.50477	1.33767e-05	3.248e-05
gene_377471	0.0845637	-0.668969	2.44906	-4.33263	2.14295	5.96597	6.493	1.36865e-05	3.32144e-05
gene_267727	-3.83391	1.23325	0.280494	-3.83391	-1.60803	4.48759	6.50286	1.39254e-05	3.3776e-05
gene_372882	-1.45984	-0.114726	1.29686	-3.59156	1.86855	4.81844	6.48277	1.39618e-05	3.38462e-05
gene_362307	2.72441	-4.9969	0.108732	-0.559087	-0.318343	5.16172	6.53223	1.40168e-05	3.39612e-05
gene_267862	-6.60378	0.134131	-1.57216	-6.60378	-1.46684	5.49975	6.49778	1.40631e-05	3.4055e-05
gene_79133	4.93369	7.86295	6.82623	6.81748	2.0044	11.0283	6.45454	1.4197e-05	3.43607e-05
gene_232033	1.8294	-2.38764	0.0409437	-4.57433	0.273624	4.80139	6.47141	1.4274e-05	3.45199e-05
gene_141232	-0.438826	-6.45488	-1.41529	-10.3864	0.100485	8.98623	6.47126	1.4278e-05	3.45199e-05
gene_92484	-2.74604	0.0193604	3.19881	-1.64242	2.32246	5.21793	6.46294	1.44394e-05	3.48913e-05
gene_232043	2.05435	1.33089	1.74683	-2.41045	-0.12383	4.28446	6.46377	1.44878e-05	3.49896e-05
gene_232038	2.13156	1.00207	-0.155716	-4.26152	-0.942938	4.68838	6.46241	1.4526e-05	3.50631e-05
gene_267662	-5.4076	1.46045	0.635533	-5.4076	-1.99363	5.61626	6.46966	1.48495e-05	3.58248e-05
gene_79137	5.45077	8.79267	7.34601	8.27329	3.61117	11.5339	6.4263	1.50044e-05	3.61616e-05
gene_86638	-1.25071	-6.08587	-1.75842	-0.068833	-3.22544	6.11484	6.42627	1.50052e-05	3.61616e-05
gene_394056	0.139537	-6.92213	-0.933934	-0.249057	-1.88653	5.77366	6.49371	1.509e-05	3.63467e-05
gene_278203	3.10908	-1.60204	3.595	4.00774	3.39592	4.9171	6.49106	1.51667e-05	3.65119e-05
gene_372058	0.785551	0.833773	2.10813	-2.5369	4.35521	5.8458	6.41842	1.52379e-05	3.66636e-05
gene_374845	0.142564	-0.566894	1.87128	-3.90872	-1.83659	5.32682	6.41748	1.52659e-05	3.67114e-05
gene_403579	-0.190838	-2.53699	0.532619	-6.34639	-1.31009	6.02222	6.43393	1.53544e-05	3.69045e-05
gene_400278	-1.96921	-0.716295	2.26854	-3.93191	1.82501	5.48211	6.43361	1.53639e-05	3.69078e-05
gene_64313	1.5636	3.76974	4.22425	-3.11635	1.35234	6.34177	6.43319	1.53764e-05	3.69181e-05
gene_91136	4.52247	-0.295405	1.59018	0.00701877	-0.487403	4.59419	6.41183	1.5436e-05	3.70414e-05
gene_79156	4.75131	8.45788	6.81033	8.20996	2.9497	12.134	6.40622	1.56065e-05	3.74306e-05
gene_79151	5.64203	8.91806	7.49991	8.93102	4.15296	10.864	6.40257	1.57185e-05	3.76792e-05
gene_219002	-4.02802	-0.272716	2.74538	-4.02802	1.89223	5.84346	6.43846	1.5774e-05	3.77922e-05
gene_267921	-11.102	-2.93989	-3.07347	-6.71736	-2.89451	8.4639	6.41474	1.58613e-05	3.79813e-05
gene_398986	-1.96208	-3.46237	1.24616	-3.04364	-2.68076	7.10075	6.39744	1.58771e-05	3.7999e-05
gene_402108	-6.56715	-1.15942	-2.10627	-6.56715	-0.723294	5.25578	6.43163	1.59838e-05	3.82339e-05
gene_371901	1.21913	-2.46032	0.747846	-3.66699	-0.603896	4.3908	6.41025	1.6079e-05	3.84282e-05
gene_468384	2.19372	-3.71531	1.30499	-1.54681	1.70989	4.92799	6.46048	1.60821e-05	3.84282e-05
gene_469440	-0.323767	-1.16622	-2.04855	-4.81503	-1.56507	4.18439	6.4005	1.63873e-05	3.91367e-05
gene_39743	2.19882	-3.59897	2.17966	3.94786	0.877995	5.39546	6.45013	1.64042e-05	3.91566e-05
gene_267797	-4.66974	-0.79625	-0.15484	-4.66974	-2.51313	4.49872	6.41093	1.66375e-05	3.96924e-05
gene_470173	-0.528799	-4.15087	1.66269	0.906088	1.04591	5.22957	6.44141	1.66808e-05	3.97745e-05
gene_464380	-0.299014	-1.37696	-1.62293	-4.29067	0.0962165	4.18979	6.3878	1.67975e-05	4.00316e-05
gene_362339	-1.63172	-6.09052	-1.59985	0.827304	-1.99101	5.58039	6.36732	1.68427e-05	4.01181e-05
gene_79126	3.83826	7.77955	6.04375	7.26015	2.18895	11.0439	6.36692	1.68557e-05	4.01281e-05
gene_79132	5.09464	8.93219	7.55828	8.59801	3.69815	13.1508	6.36658	1.68671e-05	4.01339e-05
gene_218823	4.72747	-1.08118	1.38827	-0.483064	-0.905077	7.77704	6.36604	1.6885e-05	4.01553e-05
gene_267689	-1.14019	2.26795	0.252285	-3.09757	-0.299417	4.33169	6.38134	1.70102e-05	4.04318e-05
gene_402176	-5.62132	-0.632054	-1.77724	-5.62132	-0.747761	4.73141	6.39847	1.70437e-05	4.04901e-05
gene_372059	-6.94863	-1.16821	-1.99079	-6.94863	-0.265151	5.63323	6.39297	1.72262e-05	4.08819e-05
gene_86534	-0.757411	-5.61361	1.13096	-4.63535	1.0559	6.02524	6.42461	1.72268e-05	4.08819e-05
gene_219337	-4.79444	0.385441	4.12062	4.90576	3.04109	7.88991	6.37088	1.7277e-05	4.09796e-05
gene_79158	4.13695	7.99734	6.61941	7.47456	2.28205	12.3631	6.35339	1.73088e-05	4.10334e-05
gene_85834	2.34461	9.52127	7.69767	8.41822	5.13038	10.6722	6.34832	1.74816e-05	4.14213e-05
gene_267825	-6.24335	0.577481	0.466342	-7.03928	3.00889	9.18646	6.34664	1.75392e-05	4.15357e-05
gene_141222	-0.591051	-5.56742	-1.25732	-8.07164	0.499267	6.98013	6.36438	1.75816e-05	4.16144e-05
gene_393926	0.384657	-6.58253	-0.474017	0.288576	-0.656974	9.08861	6.34157	1.76173e-05	4.16771e-05
gene_47592	-0.356987	-2.07126	1.54499	-5.70686	-0.692062	6.17619	6.35884	1.77726e-05	4.20223e-05
gene_469816	1.82848	1.89818	-0.897567	-1.27401	1.6822	4.35971	6.33847	1.78224e-05	4.21179e-05
gene_401706	-5.14608	-8.0221	-1.19895	-2.26425	-0.66646	6.55151	6.40089	1.80284e-05	4.25826e-05
gene_393701	-0.708591	-5.89721	0.828225	-3.67098	-0.546052	5.86588	6.3978	1.81354e-05	4.28129e-05
gene_79164	4.94686	8.69111	7.12484	8.37716	3.74712	10.9865	6.32911	1.81524e-05	4.28305e-05
gene_267846	-6.48184	-0.673398	2.24414	-6.48184	2.12697	7.74822	6.36195	1.82933e-05	4.31403e-05
gene_201070	4.81517	-0.703569	2.85582	-5.10954	1.53005	7.16715	6.34268	1.8341e-05	4.32302e-05
gene_399526	-0.870116	-4.68572	-1.01414	-4.65037	-3.71398	5.75088	6.31508	1.86589e-05	4.39566e-05
gene_402852	-4.74626	2.27833	-0.0327865	-0.982303	-2.01945	5.21317	6.32908	1.87444e-05	4.41349e-05
gene_468018	0.848017	-4.99385	-1.88191	-0.494272	-3.14273	5.24664	6.31229	1.87611e-05	4.41513e-05
gene_468413	0.185418	0.718636	-0.286999	-4.23914	-2.45594	4.42753	6.32256	1.90743e-05	4.4865e-05
gene_398128	-6.73573	-1.98467	-2.34193	-6.73573	-0.978803	5.18381	6.3399	1.90916e-05	4.48822e-05
gene_267934	-3.65711	1.57234	-0.136573	-3.65711	-0.755798	4.39154	6.33791	1.91655e-05	4.50325e-05
gene_267849	-3.33832	1.22761	3.62371	-6.23776	2.29462	8.6197	6.31892	1.92101e-05	4.51136e-05
gene_85824	4.92615	7.1788	7.48039	7.883	3.36248	8.75222	6.2987	1.92677e-05	4.52255e-05
gene_219316	-1.22655	-2.40636	3.31658	3.59407	1.90736	8.54282	6.29321	1.94762e-05	4.56911e-05
gene_401696	-3.83856	-6.91105	-1.71079	-3.52408	-1.06167	5.36169	6.35925	1.95275e-05	4.57877e-05
gene_86622	0.446943	-6.3507	-0.436481	0.468297	-0.170988	8.67178	6.28913	1.95508e-05	4.58184e-05
gene_393942	0.55896	-4.49143	-0.159836	0.511436	-0.193434	9.76207	6.28207	1.9697e-05	4.6137e-05
gene_350231	-0.280014	3.2627	2.62009	4.01729	4.17707	4.17999	6.30208	1.9758e-05	4.62559e-05
gene_467675	1.00223	-0.207448	1.46438	-6.65261	2.9378	9.02954	6.28025	1.99456e-05	4.66709e-05
gene_393690	-3.2251	-2.7639	-2.1207	-5.98939	-1.6484	4.64262	6.29937	1.99563e-05	4.66717e-05
gene_86527	1.5636	-4.5056	2.84543	-0.024185	1.14	6.27636	6.34748	1.99733e-05	4.66871e-05
gene_394258	3.93317	-1.86878	3.10558	4.23436	4.41762	8.43941	6.27652	2.01244e-05	4.70161e-05
gene_267767	-3.99791	-2.55397	0.987728	-3.31259	2.64127	10.1753	6.27619	2.01375e-05	4.70222e-05
gene_79135	5.26821	9.09276	7.48537	8.59629	3.81259	13.8226	6.27275	2.02735e-05	4.73154e-05
gene_372902	1.67757	1.47086	3.29729	3.0734	4.4657	4.24249	6.27241	2.02873e-05	4.73231e-05
gene_422186	2.6556	-0.362242	0.812165	-2.78808	0.664629	4.20522	6.28834	2.039e-05	4.7538e-05
gene_250462	-1.0709	-6.53964	-0.646874	-10.223	0.568518	9.25343	6.28494	2.05257e-05	4.78297e-05
gene_312797	1.17415	3.65791	0.955461	0.226547	0.0923966	5.2783	6.26427	2.06135e-05	4.80095e-05
gene_141231	-0.737685	-5.61004	-1.77855	-9.29817	-0.0738839	7.75202	6.28227	2.06327e-05	4.80293e-05
gene_282346	0.763305	2.59499	1.60917	-1.80915	0.442044	4.10704	6.28175	2.06537e-05	4.80534e-05
gene_372075	-5.27929	0.508425	-0.678334	-5.27929	-2.34594	4.85203	6.29731	2.07342e-05	4.82128e-05
gene_267776	-6.37619	-4.74168	1.3249	-0.536466	1.27698	6.84788	6.27712	2.07436e-05	4.82128e-05
gene_393821	0.159894	-5.15597	-0.422357	0.512778	-0.415199	9.34146	6.24659	2.11192e-05	4.90606e-05
gene_344349	-2.78371	-0.86338	0.00925157	-5.03313	-1.21134	4.81143	6.26767	2.12287e-05	4.92894e-05
gene_79128	4.29474	7.98995	6.82555	7.92047	2.90371	10.0518	6.24674	2.13347e-05	4.95101e-05
gene_411317	-0.160909	-4.26808	-0.0326267	2.94689	-0.0499606	4.78033	6.31197	2.13819e-05	4.95942e-05
gene_369963	-0.970525	-2.0202	-1.07065	2.76374	-0.945927	5.58577	6.24292	2.14953e-05	4.98316e-05
gene_393980	-0.0382913	-5.87125	-0.128588	2.38976	-1.53619	5.63355	6.30694	2.15894e-05	5.00232e-05
gene_35687	1.72364	-2.76761	1.91025	2.76396	0.207909	4.53735	6.30668	2.16002e-05	5.00232e-05
gene_403154	2.94355	-1.23007	0.987717	-5.77693	-0.815927	6.16426	6.25318	2.18369e-05	5.05265e-05
gene_267835	-3.67663	1.27285	4.21046	-5.00116	2.82033	9.61032	6.23481	2.18399e-05	5.05265e-05
gene_399512	-4.44577	-3.57502	-1.17233	-5.6767	-1.59738	4.67519	6.24955	2.19918e-05	5.08518e-05
gene_47552	-0.0588167	0.0601951	1.11599	-5.68168	-4.14068	7.14338	6.2252	2.22559e-05	5.14362e-05
gene_248577	-0.540926	-6.02362	-1.46153	-10.3475	0.203979	8.96657	6.24044	2.2386e-05	5.17103e-05
gene_79106	5.57496	8.55294	7.26003	6.78903	3.49719	10.0653	6.22175	2.24071e-05	5.17325e-05
gene_85510	1.23324	-3.58262	-1.49393	0.924987	-2.23336	4.81669	6.22054	2.24601e-05	5.18142e-05
gene_393738	-2.39383	-6.2985	0.700735	-2.49307	-0.877686	6.07263	6.28608	2.24719e-05	5.18142e-05
gene_403108	1.65074	-2.75594	0.0545152	-5.97862	-3.04941	6.55041	6.22016	2.24769e-05	5.18142e-05
gene_464428	-2.88369	2.33086	1.22108	4.50504	2.781	5.06857	6.22851	2.28082e-05	5.25509e-05
gene_393884	1.29618	-2.80512	-2.69406	-1.71673	-1.68925	5.34119	6.20932	2.29601e-05	5.28739e-05
gene_403578	0.910924	-2.64338	0.564347	-5.24953	-1.28245	5.24693	6.2266	2.29987e-05	5.29357e-05
gene_228121	1.62491	2.11435	0.854097	4.04806	2.30795	4.31839	6.19625	2.35568e-05	5.41927e-05
gene_218976	-4.08025	-0.73243	2.68208	-5.90181	2.21303	7.50795	6.21271	2.36304e-05	5.43342e-05
gene_386503	5.44771	3.40106	3.74041	-1.59703	3.18971	5.15282	6.21158	2.36823e-05	5.44259e-05
gene_362456	0.203677	-2.34169	-0.0365202	-2.25427	-2.72254	4.15024	6.1888	2.39036e-05	5.49065e-05
gene_469911	2.78869	0.459848	1.90051	-2.57649	0.552501	4.46164	6.20446	2.40138e-05	5.51316e-05
gene_267898	-6.70993	-3.10199	-2.25341	-3.97148	0.333604	5.53842	6.20036	2.40963e-05	5.52926e-05
gene_76848	2.28798	-3.53451	0.884513	0.556431	-0.355761	4.4909	6.24908	2.41267e-05	5.53343e-05
gene_313550	0.601681	1.84056	0.490019	-3.68277	-1.30443	4.68434	6.18271	2.4191e-05	5.54535e-05
gene_218552	-4.8631	5.79998	4.38087	6.72193	2.66671	9.01887	6.19454	2.43718e-05	5.58396e-05
gene_468564	4.15211	4.60647	2.77482	3.79122	4.84169	4.34976	6.22602	2.45479e-05	5.62145e-05
gene_393945	0.357817	-4.94803	-0.294619	0.607104	-0.348499	9.85017	6.16666	2.47123e-05	5.65623e-05
gene_92241	-1.19909	-0.0149501	-0.391328	-4.37011	-4.59585	4.93975	6.16739	2.49294e-05	5.70303e-05
gene_91083	-1.79699	-4.47221	-2.27869	-5.34494	-4.56969	6.60975	6.16446	2.50731e-05	5.73299e-05
gene_282355	-3.73348	-1.95571	-0.870647	-3.24825	0.602816	4.09659	6.16974	2.55811e-05	5.84405e-05
gene_400282	2.46884	-3.41647	1.21569	-2.20144	-0.0487497	4.54383	6.21854	2.55847e-05	5.84405e-05
gene_372061	-6.69143	-0.59103	-1.82044	-6.69143	-0.434654	5.51104	6.18178	2.59418e-05	5.9226e-05
gene_253779	0.533097	-1.83579	0.0375465	-7.34894	-1.00778	11.9558	6.14058	2.60127e-05	5.9358e-05
gene_260563	-1.29101	-6.54057	-0.513449	-8.22487	-0.0412246	7.19983	6.16174	2.61013e-05	5.953e-05
gene_79148	5.47563	8.66238	7.20087	8.71883	3.55496	12.4468	6.13893	2.63618e-05	6.00937e-05
gene_83416	-6.84087	-3.75297	-2.14706	1.40314	-1.04233	5.59443	6.15248	2.6458e-05	6.02826e-05
gene_340747	0.246517	0.111715	0.636638	-6.66408	3.33623	7.75532	6.15397	2.65002e-05	6.03481e-05
gene_267782	-3.55225	-1.7257	1.13009	-3.45676	3.23861	9.78669	6.13576	2.65263e-05	6.03771e-05
gene_267771	-4.85721	-4.31328	-0.345814	-3.5554	-3.98495	8.28586	6.13222	2.67112e-05	6.07673e-05
gene_102978	-2.39954	-7.27223	-0.935321	-12.0322	-0.360007	10.5876	6.14958	2.6728e-05	6.07749e-05
gene_469316	2.21617	-1.12048	0.573072	-4.77965	-0.0866374	5.15372	6.14723	2.68507e-05	6.10231e-05
gene_79173	4.1864	7.73982	6.71523	8.0749	2.8161	11.0628	6.12768	2.69505e-05	6.1219e-05
gene_137849	0.401357	-6.50067	-0.711425	0.640199	-0.810116	7.21185	6.12457	2.70019e-05	6.13049e-05
gene_369958	-1.69924	-3.90085	-1.45252	1.8969	-0.959182	5.18171	6.12047	2.73348e-05	6.20294e-05
gene_236028	4.77305	8.73792	7.30371	7.60944	3.7865	11.3007	6.11673	2.75362e-05	6.24281e-05
gene_267792	4.0875	-1.59075	1.72809	-5.78476	2.63017	7.23225	6.13428	2.75381e-05	6.24281e-05
gene_393949	0.446017	-4.26242	-0.0248825	0.549797	-0.20544	10.2531	6.11126	2.75564e-05	6.24381e-05
gene_267864	-5.29623	-0.376377	2.7801	-3.88533	3.15107	7.24609	6.13038	2.76254e-05	6.25491e-05
gene_467957	5.04406	5.76743	6.63506	-0.623138	4.07146	7.95019	6.11494	2.76332e-05	6.25491e-05
gene_79157	4.09991	7.88517	6.52237	7.8478	2.55369	12.5997	6.11149	2.78212e-05	6.29431e-05
gene_365248	2.55752	2.27185	1.0315	-2.61292	0.552895	4.3529	6.12852	2.78497e-05	6.2976e-05
gene_93405	-1.79189	-6.97631	-1.57836	-11.736	-0.511919	9.99416	6.12773	2.78925e-05	6.30413e-05
gene_268006	0.137144	1.72032	0.446027	-5.27432	-2.65338	5.55304	6.12555	2.80115e-05	6.32785e-05
gene_76861	-0.152402	-4.79844	0.133926	-2.14773	-1.12735	5.24292	6.10741	2.80449e-05	6.33221e-05
gene_34263	1.89593	4.28249	3.14953	-0.774592	-0.0424699	6.05681	6.10586	2.81301e-05	6.34511e-05
gene_372077	-7.18128	-0.295321	-1.85254	-6.09798	0.76745	6.29716	6.12111	2.81301e-05	6.34511e-05
[truncated: 2,510 more rows]

## Sheet: FDR_up_0.01
gene	logFC.ALC_china	logFC.ALC_Russ	logFC.groupHBV	logFC.groupNAFLD	logFC.other	logCPM	F	PValue	FDR
gene_167808	0	7.04332	0.11547	0	0	4.57495	99.2525	1.87753e-42	4.71222e-39
gene_204779	1.33797	-11.4004	0.117035	10.1556	-0.0342267	16.7541	78.4106	2.09014e-42	4.71222e-39
gene_136153	6.41117	8.89712	1.00028	-0.257946	0.601494	6.20113	71.9718	6.91214e-42	1.03889e-38
gene_252922	0	8.95657	0.535511	0	0	5.95316	94.5191	1.53838e-41	1.73414e-38
gene_224183	-2.91155	5.66381	-2.52934	4.02132	-2.91155	5.79243	76.4412	1.75084e-40	1.34766e-37
gene_218931	0.538335	-11.9336	0.0570765	9.41316	-0.206451	16.5567	72.649	1.79329e-40	1.34766e-37
gene_350493	-0.0743535	-12.2002	0.0832257	9.05336	-0.107289	16.473	71.8264	3.45178e-40	2.22344e-37
gene_359274	-2.97247	-2.97247	-2.60915	-2.97247	8.57179	8.58017	75.847	5.77965e-40	3.25755e-37
gene_450137	0	6.73173	0.11576	0	0	4.40591	94.2927	7.79808e-40	3.90684e-37
gene_218876	0.963784	-6.60899	0.200492	9.46065	-0.0482392	16.212	64.7377	1.01145e-39	4.56065e-37
gene_1678	0	8.70562	0.512996	1.05255	1.62207	5.7755	68.8199	6.04742e-39	2.35185e-36
gene_406921	5.73672	-1.3696	-0.50858	-1.3696	11.5225	9.91502	70.4347	6.25907e-39	2.35185e-36
gene_1673	0	7.81289	0.275156	0	2.06131	5.11381	70.5835	8.81693e-39	3.05812e-36
gene_39573	0	9.05651	0.717347	2.87028	0.991538	6.07214	65.5248	9.28675e-38	2.93525e-35
gene_219370	1.12171	-2.34721	0.17078	10.2242	-0.151462	14.2598	59.9697	9.76463e-38	2.93525e-35
gene_429435	3.36845	8.11208	0.517633	0	0	5.30834	75.2363	1.50641e-37	4.24525e-35
gene_99550	0.562294	-9.43021	0.131509	9.21189	-0.193674	13.8596	63.3059	4.16258e-37	1.10406e-34
gene_135088	5.0756	7.98869	0.799379	0	0.856174	5.24684	63.4788	6.45514e-37	1.61701e-34
gene_426489	0	6.40929	0.314921	0	0	4.306	75.6184	9.19769e-37	2.18276e-34
gene_107290	0	7.43433	0.406642	0	0	4.84121	74.3475	2.06917e-36	4.66493e-34
gene_13231	0	6.8473	0.272503	1.39133	0	4.50896	70.4449	2.95678e-36	6.24953e-34
gene_205448	0.16369	-7.94771	0.0119044	9.02574	-0.00802716	12.198	61.0383	3.04923e-36	6.24953e-34
gene_1675	0	7.24561	0.509086	0.864778	0.971796	4.74656	58.9334	2.89795e-35	5.68124e-33
gene_77748	2.29409	-8.56365	0.411865	9.14044	0.22187	12.9406	58.0231	4.63632e-35	8.71048e-33
gene_103820	0	12.1305	1.49465	3.65566	0	8.92732	66.0818	6.63519e-35	1.19672e-32
gene_363080	0	9.25181	0.895879	2.18147	0	6.23475	65.1367	1.3265e-34	2.30045e-32
gene_218678	-0.0157683	-1.43686	0.37886	9.33319	-0.114894	12.6787	52.0375	3.22754e-34	5.39e-32
gene_162925	0.95689	11.6934	3.98288	-0.302524	4.27178	8.81534	52.4689	6.10392e-34	9.82948e-32
gene_1670	0	9.53315	1.46356	2.53127	1.39374	6.48845	54.8393	1.2613e-33	1.9611e-31
gene_468104	0	8.28304	0.355517	2.5191	2.63528	5.48154	54.4639	1.79787e-33	2.7022e-31
gene_1672	0	7.80303	0.715523	0	0	5.09779	61.864	1.07056e-32	1.55715e-30
gene_218546	0	8.07159	0.502744	8.09731	0	5.62291	58.1101	2.87795e-32	4.05521e-30
gene_468582	0	9.30535	1.6445	1.42934	1.62432	6.29035	51.4075	3.41065e-32	4.62523e-30
gene_1674	0	7.8694	0.715723	0.498369	0	5.14543	57.8691	3.48764e-32	4.62523e-30
gene_155444	1.65608	-11.5568	0.206564	7.486	0.225535	14.3736	50.4949	6.18911e-32	7.97334e-30
gene_403370	-0.945843	6.66763	-1.62983	0.908969	-3.44125	7.02036	50.5969	1.2034e-31	1.50726e-29
gene_196424	2.07581	-11.908	0.323624	7.52858	0.606149	14.7845	49.4457	1.77322e-31	2.16093e-29
gene_386673	-9.04003	3.99357	-5.44343	-3.12001	-4.29033	9.89396	46.2612	4.17807e-31	4.95761e-29
gene_359273	-4.31755	-4.31755	-2.09154	-4.31755	9.21233	10.5612	50.9875	5.48745e-31	6.34434e-29
gene_273865	1.41979	-10.2682	0.459405	7.55237	0.141062	13.1558	47.3246	1.54999e-30	1.74723e-28
gene_103821	0	12.9692	2.79741	5.7339	0	9.75523	53.4602	1.71806e-30	1.88945e-28
gene_356806	0	8.10738	1.52723	0	0	5.28948	55.0633	1.89946e-30	2.03921e-28
gene_23162	0	7.32034	0.434731	1.92232	2.67408	4.83084	47.1578	2.53794e-30	2.6613e-28
gene_103814	0	8.79989	0.823764	5.4356	0	5.89103	51.9208	4.99109e-30	5.11473e-28
gene_14298	0	8.72461	1.3041	1.14793	2.4059	5.81922	45.9662	8.47833e-30	8.49528e-28
gene_189333	0.858834	-11.0722	0.3221	6.83991	0.0129915	13.3152	45.055	1.67764e-29	1.64445e-27
gene_45873	-0.950685	9.552	2.66422	-0.75835	3.53666	7.41	42.9471	1.7938e-29	1.72091e-27
gene_393990	-3.70077	-4.84841	-6.04009	3.65303	-6.5335	7.72878	41.7202	3.70784e-29	3.48306e-27
gene_224197	-2.58143	7.56524	-0.247774	1.76593	-2.58143	7.04755	45.5566	5.2122e-29	4.79629e-27
gene_99571	-0.154165	-7.57322	0.143344	7.57542	-0.221688	10.4601	43.6941	7.22628e-29	6.51666e-27
gene_403356	-5.23516	1.67199	-4.67984	-5.23516	-5.23516	4.69549	44.074	9.2157e-28	8.14776e-26
gene_219079	1.5983	-2.00439	0.428109	7.9825	0.170968	13.1776	38.8983	1.13461e-27	9.83837e-26
gene_205449	0.780236	-11.231	0.0671658	6.04328	-0.223467	12.7817	40.8486	1.66241e-27	1.4143e-25
gene_218545	0	9.88024	1.85514	11.0015	0	7.53506	45.2627	2.29034e-27	1.91243e-25
gene_79830	0	7.55247	1.02788	1.58198	0	4.82859	44.606	4.76367e-27	3.90534e-25
gene_362332	2.55805	-0.873001	1.81856	9.86723	4.16495	6.338	39.017	1.43401e-26	1.15463e-24
gene_350494	0.161633	-11.7381	0.0251543	5.72174	-0.315279	13.0177	38.6363	2.06394e-26	1.63269e-24
gene_212468	-1.09987	9.32112	1.94288	-1.09987	3.33157	7.33741	36.822	6.59016e-26	5.12328e-24
gene_226476	4.84333	7.17084	1.73173	-0.27012	-0.27012	4.93072	38.3716	1.41748e-25	1.08329e-23
gene_381900	11.787	-0.639994	5.76676	-0.639994	0.32493	7.74676	36.5573	7.06521e-25	5.3095e-23
gene_212586	0	9.77541	2.51276	0	3.97267	6.759	36.4242	9.30058e-25	6.87481e-23
gene_135041	1.43322	-1.59343	0.160034	7.05602	-0.00924187	13.8897	33.6037	9.99983e-25	7.27245e-23
gene_218623	1.82188	-0.922629	0.350118	7.86973	0.245654	11.4414	33.5744	1.03955e-24	7.44023e-23
gene_357478	5.94417	8.42517	2.465	0	0	5.61731	38.2177	2.86001e-24	2.01497e-22
gene_212350	0	9.5403	3.00455	0	2.67683	6.5441	35.4476	3.01373e-24	2.0906e-22
gene_218422	0	11.189	0	0	0.976921	7.9873	57.3782	3.84364e-24	2.6259e-22
gene_403388	7.19969	1.07665	0.305791	-2.82349	-1.83461	5.65682	32.9157	5.28264e-24	3.55514e-22
gene_403359	-4.22641	2.53585	-3.42861	-3.96035	-2.17434	4.58671	32.4537	8.90632e-24	5.90567e-22
gene_224187	-2.92641	6.22104	-0.176824	1.82601	-1.39773	6.20792	31.0461	5.65312e-23	3.69419e-21
gene_468137	0.453791	3.28955	-2.09782	1.04354	-2.87155	4.75444	28.9768	5.62245e-22	3.62166e-20
gene_276213	13.0168	-1.55368	6.73799	-1.55368	2.66986	9.78662	30.8256	6.80755e-22	4.32327e-20
gene_369493	0.731824	6.51119	1.19221	-1.89703	-0.218679	5.5533	29.109	8.93161e-22	5.59342e-20
gene_85823	5.72254	10.8723	2.60079	-0.506417	4.712	10.2184	28.6811	9.83809e-22	6.0767e-20
gene_371898	12.0698	-1.29551	6.67077	-1.29551	1.0124	8.73894	30.4867	1.04113e-21	6.34388e-20
gene_261225	12.1901	-3.35607	6.0214	-3.35607	0.745455	10.7627	30.1769	1.53839e-21	9.2488e-20
gene_468683	4.05864	8.65339	2.42226	-3.02401	2.63263	9.25652	27.9054	2.77754e-21	1.64788e-19
gene_274384	11.6774	-2.24649	5.57552	-2.24649	1.58929	9.17509	29.5817	3.27404e-21	1.91723e-19
gene_263860	12.3886	-0.952699	6.86795	-0.952699	1.93906	8.69369	29.4227	4.01045e-21	2.31835e-19
gene_263848	12.5183	-2.16648	6.06987	-2.16648	2.57029	9.8812	29.2814	4.80557e-21	2.74282e-19
gene_359112	12.9548	-1.07345	7.03273	-1.07345	3.18158	9.30187	29.2519	4.99023e-21	2.81262e-19
gene_271115	12.9729	-2.43547	6.90184	-2.43547	2.2214	10.6394	28.9477	7.37589e-21	4.10591e-19
gene_39615	0	7.84534	0	0.498381	2.40241	5.13937	40.5941	7.59002e-21	4.17358e-19
gene_345469	2.34292	-1.22709	2.00531	7.67997	1.92752	5.69026	27.1463	7.73978e-21	4.18969e-19
gene_16717	-0.277396	5.98198	1.5488	0.852546	-0.984067	4.97247	27.1846	7.80515e-21	4.18969e-19
gene_32534	11.3255	-2.89042	5.52263	-2.89042	0.201661	9.50114	28.6976	1.01849e-20	5.40282e-19
gene_411307	3.93562	-2.29036	-2.34503	4.91643	0.59925	5.43919	26.9535	1.14416e-20	5.99888e-19
gene_260578	12.3064	-2.16628	6.46216	-2.16628	1.7441	9.74691	28.5843	1.17919e-20	6.11146e-19
gene_135094	1.54786	-2.25209	0.276375	6.33746	0.168456	13.6128	26.7611	1.33685e-20	6.84985e-19
gene_218729	3.80858	5.69346	0.462446	6.42688	0.712813	5.09207	26.6839	1.63743e-20	8.29572e-19
gene_261226	12.7803	-2.67864	6.67678	-2.67864	2.55382	10.6878	28.2072	1.92446e-20	9.64157e-19
gene_263857	12.9978	-2.71087	7.13825	-2.71087	2.2883	10.9686	28.1572	2.05378e-20	1.01764e-18
gene_264942	11.4305	-3.83901	5.44214	-3.83901	0.492708	10.5146	28.113	2.17591e-20	1.06643e-18
gene_271114	12.4296	-2.50423	6.4632	-2.50423	2.05406	10.1855	28.0545	2.3484e-20	1.1386e-18
gene_274395	10.7469	-3.70688	4.45726	-3.70688	0.906073	9.6722	28.0165	2.468e-20	1.18385e-18
gene_403538	4.86762	-0.615928	-1.33047	-4.44612	-2.86063	5.25789	26.5211	3.3583e-20	1.59395e-18
gene_225929	0	8.65143	3.01798	4.77776	0	5.73222	29.3646	4.21125e-20	1.97797e-18
gene_263829	13.3318	-3.17124	7.30661	-3.17124	2.32396	11.7341	27.4662	5.08116e-20	2.36195e-18
gene_468549	4.35238	4.6264	0.508481	2.25977	5.92242	4.46651	26.7591	5.35399e-20	2.46338e-18
gene_261785	3.15345	7.58463	2.24877	3.62481	1.75139	5.05096	26.7349	5.53569e-20	2.52126e-18
gene_401198	3.4742	6.68402	1.82409	2.68675	0	4.52105	28.55	5.68799e-20	2.56472e-18
gene_88061	10.7626	-0.937574	5.96783	-0.937574	0.0414869	7.29754	27.3319	6.06587e-20	2.70802e-18
gene_149753	0	10.6993	4.35471	4.64468	0	7.54623	28.8607	7.63452e-20	3.37491e-18
gene_248571	-0.709608	-4.61028	-6.3046	-7.63021	0.779524	6.27073	25.9355	7.84182e-20	3.43289e-18
gene_271117	13.4554	-3.51741	7.5286	-3.51741	2.46743	12.2164	27.0048	9.35527e-20	4.05562e-18
gene_217929	0	7.5356	2.31552	2.22245	0	4.97056	28.6753	9.51492e-20	4.05562e-18
gene_394119	-8.05166	-10.5261	-7.21758	-10.5261	-4.14062	7.27611	26.9905	9.53418e-20	4.05562e-18
gene_75887	0.11125	-2.7734	-3.37165	5.23379	-2.43738	7.7739	25.226	1.44722e-19	6.0986e-18
gene_32539	11.8598	-3.27428	5.73667	-3.27428	2.34912	10.3664	26.5115	1.80585e-19	7.53942e-18
gene_340758	-5.31783	-2.62438	-2.05893	-5.31783	4.24769	6.83029	25.5621	1.9914e-19	8.23783e-18
gene_263826	11.9008	-3.34944	6.10748	-3.34944	1.43588	10.5246	26.2479	2.57164e-19	1.05414e-17
gene_141772	-0.766092	5.04347	-0.233763	-1.97978	5.71087	5.69589	25.1015	2.62815e-19	1.0676e-17
gene_385070	11.0634	-1.68282	6.1436	-1.68282	0.352249	8.24957	26.2189	2.67414e-19	1.07658e-17
gene_403353	-1.92823	1.69106	-2.92942	-4.52428	-4.52428	4.40513	26.4047	2.98639e-19	1.19165e-17
gene_403364	-0.48979	3.30689	-2.34544	-2.74466	-1.66633	4.8587	24.6241	3.44755e-19	1.3636e-17
gene_212609	0	9.25196	3.44231	0	4.16417	6.3539	26.0992	3.61288e-19	1.41656e-17
gene_32524	10.1453	-2.19728	4.67357	-2.19728	0.901183	7.75469	25.9788	3.69564e-19	1.43652e-17
gene_77099	-1.0473	6.98855	3.01373	0.0809219	-0.373161	5.42171	24.7988	3.88429e-19	1.49694e-17
gene_218713	2.17676	6.07477	1.24422	7.87072	4.32432	4.92756	25.3286	3.94196e-19	1.5063e-17
gene_362334	1.9835	-1.84228	1.38514	7.60764	3.25645	5.51204	25.4841	4.30346e-19	1.63061e-17
gene_141899	-1.83481	4.78697	-0.464646	-1.83481	4.32846	4.92913	24.817	5.8001e-19	2.17939e-17
gene_359115	11.3734	-2.38001	6.13236	-2.38001	1.04284	9.15348	25.5098	6.97852e-19	2.60051e-17
gene_337752	-2.08876	5.19405	0.663209	2.17546	-1.23645	4.89709	24.3173	7.68062e-19	2.83868e-17
gene_346860	2.3291	-8.52057	-5.69994	-8.52057	0.763599	7.51449	25.3972	8.13485e-19	2.98212e-17
gene_88056	13.5509	0	7.94033	0	2.41798	8.88515	26.5889	8.39608e-19	3.05306e-17
gene_141705	-2.38549	4.54184	-0.937663	-2.38549	4.14916	5.14495	24.5316	8.76291e-19	3.16096e-17
gene_464336	0.912408	-12.3761	0.27203	3.98839	-0.027906	12.6782	24.859	8.90217e-19	3.1857e-17
gene_111854	0	8.33952	0	0	0	5.44777	60.353	1.0539e-18	3.74175e-17
gene_99246	11.9844	-3.33867	6.20322	-3.33867	2.57414	10.6021	25.0881	1.24114e-18	4.3721e-17
gene_103873	-7.32379	5.35918	-1.20191	1.57342	-1.31065	9.58311	23.9699	1.31835e-18	4.60808e-17
gene_225956	2.19249	5.70942	-0.590018	-0.951436	-1.81042	7.31632	23.6815	1.46218e-18	5.0715e-17
gene_224133	-1.37242	6.01111	1.49118	3.49782	-1.37242	4.95157	25.0543	1.69633e-18	5.83874e-17
gene_212322	-0.214759	5.95225	-0.599745	-4.32768	2.18704	7.33128	23.659	2.201e-18	7.51841e-17
gene_212823	-0.812176	8.06197	3.34667	-0.812176	3.80645	6.09959	23.5345	3.76017e-18	1.27478e-16
gene_137684	-0.0463101	-9.75538	-6.58327	-9.75538	0.751117	8.22467	24.2126	4.15485e-18	1.39808e-16
gene_173229	-4.72627	5.71011	-0.223218	-6.86026	-3.54647	9.43081	23.1412	4.79255e-18	1.60071e-16
gene_386421	10.0658	8.07759	4.56715	0	2.07039	6.32834	23.7376	5.99706e-18	1.98829e-16
gene_76033	12.1294	-2.77072	6.75482	-2.77072	3.23551	10.2608	23.7757	7.64445e-18	2.51597e-16
gene_403530	3.54207	-0.151085	-1.93366	-4.75142	-4.12537	4.84067	22.7622	8.48723e-18	2.77311e-16
gene_79168	3.79965	4.36001	0.42473	7.12173	-1.62981	6.57973	22.5089	8.69656e-18	2.82106e-16
gene_403308	-7.13036	2.36285	-4.20547	-3.10035	-2.86632	7.84865	22.4773	8.79362e-18	2.83217e-16
gene_468706	4.36493	10.2584	5.00018	-3.47122	5.43347	10.6755	22.4994	1.23478e-17	3.94866e-16
gene_99446	1.09836	-8.12505	-0.169219	4.67325	-0.266166	8.71042	22.9214	1.43659e-17	4.56169e-16
gene_75889	5.49168	1.34746	-2.47783	5.47152	-1.03457	7.5945	22.1605	1.50582e-17	4.74809e-16
gene_224125	-1.64043	5.29641	0.821691	2.98486	-1.64043	4.67697	23.2708	1.97504e-17	6.18435e-16
gene_394154	3.60837	-5.14195	-2.69693	-4.2429	-0.00550714	5.0926	22.6138	2.55852e-17	7.95612e-16
gene_206205	-7.59792	-7.59792	-3.47622	-7.59792	-7.02517	5.08833	23.1999	2.62234e-17	8.09871e-16
gene_362300	-0.284368	-1.6531	3.20433	8.81006	3.33748	6.2621	22.5632	2.75428e-17	8.44834e-16
gene_394150	6.6381	-2.63388	0.42064	0.852079	2.45364	5.28206	22.5367	2.8631e-17	8.72278e-16
gene_401565	1.11286	-2.26126	1.29766	7.37392	2.61535	5.62668	22.5134	2.96195e-17	8.96338e-16
gene_218843	6.08144	1.25862	-1.08957	0.0640386	-4.89006	6.48766	22.6056	3.38614e-17	1.01787e-15
gene_374648	-3.59611	-2.698	6.95178	-3.59611	-0.225781	9.00618	21.9526	3.97531e-17	1.18706e-15
gene_280199	12.995	8.63199	6.62486	0	0	8.41689	23.7712	4.54925e-17	1.34951e-15
gene_403309	-6.54014	1.92627	-4.61826	-2.87662	-2.76169	7.63825	21.3388	5.17407e-17	1.52199e-15
gene_212594	0	8.43812	3.48279	0	3.65908	5.73595	22.5013	5.19819e-17	1.52199e-15
gene_188669	1.2527	6.25994	0.20488	-6.3569	-3.23073	9.50253	21.3637	7.20159e-17	2.09497e-15
gene_206226	-7.33588	-7.33588	-3.54422	-7.33588	-6.36027	4.90097	22.4531	7.44225e-17	2.1511e-15
gene_141724	-3.52524	2.39591	-2.4416	-3.52524	2.14669	4.65451	21.4568	8.42913e-17	2.42082e-15
gene_206128	-8.07919	-8.07919	-3.45276	-8.07919	-7.236	5.43015	22.3512	8.59005e-17	2.44086e-15
gene_326481	2.04883	-5.04225	-5.90891	-9.58916	0.104276	8.17762	21.2484	8.60717e-17	2.44086e-15
gene_99547	0.829716	-7.99784	0.308035	4.81622	-0.105542	8.77651	21.6632	9.17011e-17	2.57732e-15
gene_219407	-2.23801	4.13272	-5.49297	1.09132	0.0135152	6.70266	24.9704	9.25717e-17	2.57732e-15
gene_394175	6.69305	-2.85308	0.466702	0.952507	2.3482	5.46504	21.7375	9.25984e-17	2.57732e-15
gene_219076	-1.703	5.66531	0.946083	-1.703	1.39972	4.85737	21.3763	9.52803e-17	2.6357e-15
gene_16757	4.67961	6.92988	1.8815	0	3.5229	4.72807	21.7992	9.83169e-17	2.70311e-15
gene_219074	-1.79406	6.38477	1.44276	-1.79406	2.55921	5.4719	21.3224	1.03444e-16	2.82684e-15
gene_212606	0	8.83812	3.57276	0	4.9729	6.08533	21.9663	1.1174e-16	3.03515e-15
gene_394176	6.24239	-3.39712	-0.106539	-0.0358896	1.99371	5.5366	21.4292	1.46244e-16	3.94858e-15
gene_141733	-0.0641705	4.0255	-1.60246	-3.20611	3.31306	5.28457	20.8226	1.66805e-16	4.47692e-15
gene_398034	-7.07755	-3.62621	-4.247	-7.07755	-5.73414	4.73772	20.9983	1.69805e-16	4.53048e-15
gene_34289	-1.41882	2.15721	7.02102	-2.12095	-1.15483	7.64459	20.7851	1.76847e-16	4.6906e-15
gene_141728	-1.64338	3.88651	0.132451	-1.64338	4.7948	4.81382	20.9611	1.7978e-16	4.74053e-15
gene_206151	-8.19807	-8.19807	-3.26451	-8.19807	-7.2101	5.56053	21.8075	1.8541e-16	4.86054e-15
gene_219132	-2.54674	5.63084	0.44471	-2.54674	1.55204	5.4354	20.9047	1.96017e-16	5.10892e-15
gene_326460	-9.52777	-9.52777	-5.15246	-9.52777	0.878647	7.99527	21.7347	2.05672e-16	5.32975e-15
gene_394153	6.01595	-1.88128	0.088709	0.462203	1.3917	5.27158	20.4873	2.0837e-16	5.3688e-15
gene_206082	-8.4619	-8.4619	-3.53579	-8.4619	-6.56921	5.70363	21.6255	2.40297e-16	6.15626e-15
gene_206020	-8.76705	-8.76705	-3.48479	-8.76705	-7.42781	5.97348	21.5253	2.77253e-16	7.06291e-15
gene_400221	8.04044	6.46536	3.31323	0	0	4.95693	22.349	2.93786e-16	7.44202e-15
gene_218634	1.62073	7.4852	3.92979	0.355219	0.827546	5.10044	20.772	3.11481e-16	7.84619e-15
gene_394031	9.25524	-1.4534	5.47479	-1.4534	1.11868	6.73085	21.1449	3.31087e-16	8.29374e-15
gene_212486	0	7.68389	3.212	0	3.64403	5.22626	21.1008	3.91316e-16	9.7483e-15
gene_206167	-8.13845	-8.13845	-2.70875	-8.13845	-7.78631	5.65717	21.1797	4.55073e-16	1.12743e-14
gene_306428	0	3.71208	2.63372	8.68369	8.07865	5.99486	20.7103	4.70185e-16	1.15222e-14
gene_443524	0	6.26343	0	0	0	4.22605	44.8439	4.70188e-16	1.15222e-14
gene_225907	0	7.78225	3.7129	6.91109	0.674427	5.34578	20.6984	4.78602e-16	1.1665e-14
gene_394137	5.61045	-3.68257	-0.487913	-0.609545	1.16994	5.2978	20.6292	4.84113e-16	1.17358e-14
gene_354463	0	6.59861	0	0.865816	0	4.39372	37.6494	4.94888e-16	1.19329e-14
gene_86602	1.78749	-5.07468	-4.17561	-6.87964	-1.39722	5.40077	19.9941	6.12254e-16	1.46843e-14
gene_267828	-4.64855	-0.282562	-2.33311	-4.64855	3.5044	5.72576	20.1605	6.18901e-16	1.47652e-14
gene_362321	-2.44258	-3.44349	-0.666172	5.87384	0.804099	7.48038	19.7949	6.30574e-16	1.48928e-14
gene_358664	0	8.2134	0	0	0	5.38786	44.1139	6.30855e-16	1.48928e-14
gene_206051	-5.85248	-8.03654	-2.95156	-8.03654	-7.36264	5.51212	20.6633	6.72519e-16	1.57937e-14
gene_58300	1.5534	-4.15122	0.27846	-13.1432	0.627275	12.7908	19.8312	7.24124e-16	1.69175e-14
gene_212569	0	8.62405	3.84844	0	4.29883	5.92554	20.6549	7.5195e-16	1.7477e-14
gene_386674	4.42628	6.96093	3.1064	1.75121	-0.471705	5.03371	20.3256	9.62378e-16	2.22531e-14
gene_173104	-4.23046	7.90807	2.26264	-4.23046	1.57407	9.02033	19.7601	1.15549e-15	2.65821e-14
gene_206164	-7.56364	-7.56364	-3.27819	-7.56364	-6.55639	5.11944	20.4503	1.30822e-15	2.99429e-14
gene_359951	9.49538	8.84619	4.4202	1.19423	3.60103	8.19289	19.3317	1.33154e-15	3.03228e-14
gene_34229	-4.92266	5.56479	1.28436	-4.92266	-2.26999	7.57541	19.6655	1.34005e-15	3.03632e-14
gene_218702	5.41918	6.69504	2.64407	8.97183	4.04468	5.53686	19.7959	1.38956e-15	3.13277e-14
gene_206060	-6.89824	-6.89824	-3.2986	-6.89824	-5.90296	4.68865	20.3728	1.46492e-15	3.28622e-14
gene_141744	-2.00129	5.15875	0.0431619	-2.00129	3.1905	4.94173	19.5705	1.55532e-15	3.47176e-14
gene_363083	0	6.9114	0	1.76913	0	4.54883	35.4213	1.6489e-15	3.66251e-14
gene_206096	-8.21233	-8.21233	-3.80346	-8.21233	-5.79779	5.48053	20.2799	1.67782e-15	3.70847e-14
gene_358665	0	7.89675	0	0	0	5.15549	41.6616	1.74545e-15	3.83913e-14
gene_34241	10.7148	5.09309	8.23667	-0.671685	-1.20121	9.03583	19.1061	1.91978e-15	4.20208e-14
gene_348003	0	7.54136	0	0	0	4.90961	41.0929	2.22548e-15	4.84768e-14
gene_14095	1.73865	4.598	-0.223271	-4.0561	0.012003	6.72274	18.9038	2.46836e-15	5.35088e-14
gene_206037	-7.71485	-7.71485	-3.56322	-7.71485	-7.71485	5.13725	21.2939	2.8174e-15	6.0783e-14
gene_206152	-7.81165	-7.81165	-3.55792	-7.81165	-7.81165	5.20598	21.2219	3.09398e-15	6.64322e-14
gene_206197	-8.03678	-8.03678	-3.51603	-8.03678	-5.59911	5.40919	19.8056	3.36654e-15	7.19417e-14
gene_141853	-0.343752	4.30068	-0.899493	-3.10407	3.89423	5.55304	18.8702	3.67269e-15	7.77526e-14
gene_141755	1.19867	5.04683	0.319001	-1.98247	5.31194	5.53266	18.869	3.67963e-15	7.77526e-14
gene_75890	3.56696	0.23896	-2.61775	5.4735	-1.63634	8.5363	18.7053	3.69019e-15	7.77526e-14
gene_141803	-2.85266	6.8251	1.00305	-0.590075	3.14619	6.78533	18.8401	3.72626e-15	7.81476e-14
gene_206185	-9.13546	-8.32075	-2.72763	-9.13546	-6.32834	6.48707	19.0103	3.76239e-15	7.85399e-14
gene_206155	-8.03419	-8.03419	-2.89768	-8.03419	-7.01893	5.52997	19.6719	4.10111e-15	8.52161e-14
gene_219115	-3.1066	4.62365	-0.269516	-3.1066	0.676938	5.15111	18.9322	4.25772e-15	8.80645e-14
gene_141840	-2.59992	3.77908	-0.848084	-2.40754	3.46052	4.8814	18.6812	4.81633e-15	9.91635e-14
gene_219369	-7.67068	1.42337	-5.37968	0.228635	-2.80596	6.60098	18.6601	4.98308e-15	1.01851e-13
gene_106594	1.72467	-1.06863	0.514483	6.12209	0.249299	11.6623	18.475	4.99201e-15	1.01851e-13
gene_80474	0.0149299	-6.95525	-4.27079	-8.61325	1.80876	7.9137	18.6649	5.11252e-15	1.03839e-13
gene_206098	-8.41813	-8.41813	-3.41957	-8.41813	-8.41813	5.69332	20.8243	5.20395e-15	1.04863e-13
gene_206077	-8.0356	-8.0356	-2.93629	-8.0356	-6.55243	5.52027	19.5098	5.21298e-15	1.04863e-13
gene_217346	0	7.71292	0	0	0	4.91366	39.1415	5.23266e-15	1.04863e-13
gene_266040	2.83112	-8.83908	0.465692	4.11899	0.693182	9.52801	18.9396	5.81252e-15	1.15968e-13
gene_469157	0	8.30661	0	0	0	5.45147	38.8645	5.92403e-15	1.17672e-13
gene_218717	0	6.71045	2.53821	7.59736	3.35513	5.0231	19.0047	6.28178e-15	1.24231e-13
gene_369049	5.79562	6.84439	2.11593	1.50792	3.51229	4.91981	18.2937	7.24895e-15	1.42732e-13
gene_141727	-3.98488	3.00925	-2.24744	-3.98488	2.53715	5.2396	18.514	8.28547e-15	1.62431e-13
gene_184823	0	6.37229	0	0	0	4.26282	38.0734	8.47812e-15	1.65488e-13
gene_218286	-3.21527	-0.402348	-7.48713	-1.78336	-2.48749	6.90045	18.19	8.60015e-15	1.67147e-13
gene_206196	-6.7744	-6.7744	-3.38326	-6.7744	-6.7744	4.60037	20.334	9.93999e-15	1.92358e-13
gene_141883	0	9.45981	4.44625	0	6.25087	6.67253	18.853	1.11105e-14	2.14091e-13
gene_206181	-9.14379	-9.14379	-2.97789	-9.14379	-7.08757	6.40863	18.9751	1.15631e-14	2.21863e-13
gene_141715	-0.338915	4.44019	-0.317632	-3.09826	4.86582	6.01472	18.1452	1.18708e-14	2.26803e-13
gene_365216	1.09062	-0.0880421	4.83789	9.30084	3.50924	6.62998	17.9792	1.21805e-14	2.31737e-13
gene_394166	5.22081	-5.598	-0.971105	4.37786	0.790952	6.99877	18.4592	1.35372e-14	2.56467e-13
gene_206074	-8.53153	-6.3075	-3.13376	-8.53153	-8.53153	5.87023	19.0079	1.3951e-14	2.63201e-13
gene_179135	4.37429	-2.21857	-0.221118	-2.21857	3.55869	4.49536	18.6439	1.40306e-14	2.636e-13
gene_141880	-3.77898	5.50312	0.522671	-3.77898	0.502309	6.45828	18.1566	1.46867e-14	2.74781e-13
gene_218818	5.62373	-0.399199	-0.671845	-0.0410595	-4.43351	7.28465	17.8611	1.48117e-14	2.75975e-13
gene_219135	-1.6306	5.73866	1.42601	-1.6306	2.24956	4.96218	18.1201	1.55737e-14	2.88978e-13
gene_206184	-5.29587	-8.48663	-2.83121	-8.48663	-7.49591	5.90923	18.5612	1.59276e-14	2.94335e-13
gene_141865	-1.62539	8.35413	3.58014	-1.20005	4.5605	7.11987	17.8707	1.80064e-14	3.31392e-13
gene_206017	-5.16058	-8.1992	-3.13215	-8.1992	-6.59781	5.61018	18.4271	1.957e-14	3.58703e-13
gene_386594	6.42754	4.56411	1.44951	-1.11284	0.178969	4.89873	17.6775	2.00867e-14	3.66685e-13
gene_400252	-4.64542	1.0446	-2.21225	-4.16092	-4.27732	4.33486	17.7833	2.07793e-14	3.77797e-13
gene_75872	9.07343	5.22185	1.11743	7.31353	3.45588	8.599	17.652	2.09586e-14	3.79527e-13
gene_212472	2.76313	7.17793	2.25897	2.34585	4.03177	4.91341	18.0567	2.12325e-14	3.8295e-13
gene_206112	-7.874	-7.874	-2.76238	-7.874	-6.62195	5.44293	18.561	2.15461e-14	3.87057e-13
gene_218833	7.33573	1.07208	1.1582	1.8807	-2.04099	7.91844	17.5978	2.2936e-14	4.1039e-13
gene_206038	-8.1851	-8.1851	-3.16709	-8.1851	-6.1789	5.58332	18.4266	2.63975e-14	4.7046e-13
gene_362341	-0.802751	-8.40357	-5.02883	1.20635	-2.20387	6.45125	18.0239	2.68139e-14	4.75999e-13
gene_470006	0.545476	-1.34184	2.34396	6.65944	-1.00174	6.19393	17.4847	2.76884e-14	4.89597e-13
gene_166520	0	6.08576	0	0	0	4.12566	35.471	2.87939e-14	5.07155e-13
gene_34270	-2.34672	-3.3563	-5.29071	-9.62539	-7.13866	6.64106	17.5756	3.01293e-14	5.2861e-13
gene_212362	-2.82355	5.89692	0.689281	-2.82355	3.98135	6.21182	17.7012	3.0617e-14	5.35085e-13
gene_206192	-7.07671	-7.07671	-3.28209	-6.25103	-6.10387	4.78685	18.076	3.23225e-14	5.62711e-13
gene_206136	-8.67327	-8.67327	-2.81632	-8.67327	-6.24229	6.05435	18.2881	3.25616e-14	5.64694e-13
gene_206130	-7.8263	-7.8263	-3.09706	-7.8263	-5.6761	5.33438	18.2744	3.32412e-14	5.7427e-13
gene_394165	6.12872	-3.12144	0.71723	-0.896453	2.19949	5.37345	17.8704	3.41622e-14	5.87929e-13
gene_206218	-7.81229	-7.81229	-2.79933	-7.81229	-6.31034	5.38646	18.2342	3.53319e-14	6.05748e-13
gene_218591	-9.54122	-4.15151	-5.98737	-7.13708	-4.66208	6.37218	17.4528	3.57801e-14	6.11108e-13
gene_206223	-7.44442	-7.44442	-2.80066	-7.44442	-5.88616	5.12752	18.2119	3.65484e-14	6.21875e-13
gene_206146	-7.41727	-7.41727	-2.91487	-7.41727	-6.03855	5.0867	18.1828	3.82006e-14	6.47544e-13
gene_403535	-1.04928	-4.81649	-3.70756	-6.59023	-4.83157	4.62159	17.3696	4.22884e-14	7.14152e-13
gene_394151	6.58587	-2.95582	1.07292	0.405419	2.76771	5.59467	17.7021	4.45871e-14	7.50162e-13
gene_66482	0	9.59241	6.26198	0	1.45922	6.84084	17.8621	5.07347e-14	8.50419e-13
gene_173116	-4.98059	6.29703	1.63383	1.33807	-4.98059	8.26334	17.8518	5.58859e-14	9.33294e-13
gene_206073	-8.36542	-8.36542	-2.94103	-8.36542	-6.69642	5.77743	17.9291	5.62251e-14	9.35495e-13
gene_218819	4.86482	-1.07748	-1.61217	-0.348358	-4.87591	7.87911	17.0441	5.78665e-14	9.59265e-13
gene_219042	-3.09883	4.24408	-0.353698	-3.09883	0.408113	4.91447	17.2087	6.81862e-14	1.1262e-12
gene_141691	0	7.32181	3.54459	0	7.87291	5.94183	17.6627	6.91021e-14	1.13716e-12
gene_218802	8.44536	2.35593	2.41585	2.89368	-0.558379	8.30374	16.9273	7.04148e-14	1.15455e-12
gene_218829	8.95914	2.78858	3.1067	3.47112	-0.109051	8.15609	16.8854	7.55551e-14	1.23434e-12
gene_219106	-1.63333	5.80225	2.0528	-1.63333	0.62618	5.01174	17.1342	7.7012e-14	1.2536e-12
gene_206100	-8.18469	-8.18469	-2.58015	-8.18469	-6.80076	5.73674	17.7083	7.88197e-14	1.27841e-12
gene_398152	-8.24427	-2.8222	-5.34732	-8.24427	-2.35658	5.68572	17.1123	7.98185e-14	1.28997e-12
gene_90788	-6.19664	-3.40592	-2.80522	-6.19664	-5.36092	4.43021	17.0774	8.45035e-14	1.36081e-12
gene_206072	-7.44469	-7.44469	-2.98981	-7.44469	-7.44469	5.0817	18.6986	9.03706e-14	1.45011e-12
gene_100085	-3.5311	-4.63512	-2.66901	1.77331	1.71269	4.8316	17.2441	9.24089e-14	1.47756e-12
gene_218812	8.17955	3.27388	1.88413	3.57742	-0.502746	7.77004	16.7592	9.34543e-14	1.48899e-12
gene_100114	4.38048	-2.94086	0.0562724	5.61349	2.72187	5.31628	17.2007	9.90546e-14	1.57267e-12
gene_274398	-1.056	-1.056	8.67492	-1.056	3.05762	8.23026	17.5004	1.08466e-13	1.71604e-12
gene_141703	0.508542	5.82634	0.955104	-2.25075	5.37877	6.05179	16.7948	1.09543e-13	1.72703e-12
gene_401613	-2.95285	2.86335	-2.89524	-2.13323	-1.40594	5.67917	16.6103	1.20173e-13	1.88801e-12
gene_394143	4.64381	-3.55351	-0.436216	-1.33321	-0.369644	4.69104	17.0584	1.24391e-13	1.94749e-12
gene_267684	-3.88576	3.64443	-0.184204	-3.88576	-1.77121	5.11708	16.7203	1.51839e-13	2.369e-12
gene_243202	4.94048	-0.015505	-3.27103	-7.81021	0.676947	8.35065	16.5743	1.58216e-13	2.45998e-12
gene_219075	-2.61349	5.63392	1.06723	-2.61349	2.17113	5.59145	16.6061	1.83288e-13	2.84001e-12
gene_14384	1.08058	-4.22728	-1.94187	-5.84002	-5.84002	4.62427	17.0808	1.91953e-13	2.9641e-12
gene_66488	0	9.57418	7.71461	0	0.486773	7.30741	16.9863	1.98789e-13	3.05918e-12
gene_83431	-2.69827	-0.0066564	1.51326	-2.69827	5.42209	5.74759	16.4781	2.26429e-13	3.47268e-12
gene_401581	1.33189	-6.82524	-4.46876	-4.6441	-1.98291	7.3772	16.2206	2.30394e-13	3.52151e-12
gene_469659	4.81696	5.42666	2.0593	2.12989	6.57505	4.876	16.5537	2.39374e-13	3.64642e-12
gene_219367	-7.46536	0.902656	-4.6647	-0.03558	-3.96153	6.09104	16.2832	2.50761e-13	3.807e-12
gene_362367	-4.11036	-7.94417	-3.7163	1.13278	-4.43819	5.91021	16.6044	2.58316e-13	3.9055e-12
gene_399525	-3.1503	-4.4054	-5.28177	-6.07347	-3.85685	5.28887	16.1577	2.58981e-13	3.9055e-12
gene_206204	-8.6814	-6.76296	-3.05416	-8.6814	-5.67304	6.02259	16.3866	2.63397e-13	3.95886e-12
gene_173230	-0.866749	7.33208	2.38672	0.917048	-2.38551	10.4158	16.1351	2.69149e-13	4.02409e-12
gene_218832	7.92022	2.53022	1.73351	2.47859	-1.02486	8.20664	16.1343	2.69522e-13	4.02409e-12
gene_218703	5.74816	5.28226	3.14772	8.67498	3.12743	5.20733	16.4716	2.73753e-13	4.05971e-12
gene_468185	3.17983	-5.78417	-1.74909	-1.96259	-4.57551	5.16131	16.5674	2.74239e-13	4.05971e-12
gene_469442	-0.895808	-6.13336	-3.21627	-6.13336	-3.47644	4.42351	16.7357	2.74609e-13	4.05971e-12
gene_206022	-9.36229	-9.36229	-3.08519	-9.36229	-5.84098	6.58981	16.8956	2.76649e-13	4.07651e-12
gene_218501	0.523093	-5.73569	0.00528662	4.0423	-0.820002	9.73776	16.0722	2.82206e-13	4.14484e-12
gene_218834	7.72291	2.78726	1.6249	2.20862	-0.255616	6.53811	16.0847	2.93291e-13	4.29367e-12
gene_394145	4.37181	-4.61064	-1.21271	-1.89955	0.814495	5.27123	16.5054	3.03166e-13	4.42387e-12
gene_352459	-8.49705	-8.49705	-5.01308	-6.13785	-2.79029	5.60117	16.6288	3.1427e-13	4.57111e-12
gene_206095	-3.7143	-7.27685	-3.07157	-7.27685	-7.27685	4.95364	17.5064	3.24648e-13	4.70688e-12
gene_219069	-2.55115	5.81873	1.70055	-2.55115	1.25171	5.6722	16.2585	3.25738e-13	4.70755e-12
gene_219145	-0.978122	6.49687	2.24625	-1.65749	3.56991	5.60778	16.1054	3.47233e-13	4.98472e-12
gene_219116	-3.54966	4.5497	-0.0340735	-3.54966	0.821719	5.46544	16.2184	3.48138e-13	4.98472e-12
gene_206157	-4.3102	-8.54194	-3.07173	-8.54194	-6.38365	5.90135	16.5862	3.48234e-13	4.98472e-12
gene_206198	-7.79626	-5.788	-2.49229	-7.79626	-7.79626	5.47191	16.843	3.65356e-13	5.21327e-12
gene_34195	4.16768	7.08389	3.136	1.63071	1.77248	4.83481	16.2706	3.80505e-13	5.41229e-12
gene_233850	1.05519	-1.95298	4.83732	-1.95298	0.350203	5.6092	16.5174	3.88543e-13	5.50925e-12
gene_372055	-6.66047	-1.04999	-4.83391	-6.66047	-2.47779	4.75331	16.1279	4.04614e-13	5.71914e-12
gene_206149	-8.0918	-8.0918	-2.49539	-8.0918	-6.26304	5.68914	16.6496	4.06087e-13	5.72202e-12
gene_206216	-7.3573	-7.3573	-2.53674	-7.3573	-7.3573	5.12891	17.6115	4.09347e-13	5.74999e-12
gene_218830	7.46688	1.81094	1.33522	2.10113	-1.58775	8.43818	15.8786	4.16946e-13	5.83853e-12
gene_233919	-0.169245	-1.97685	4.39974	-1.97685	-0.379606	5.29809	16.4648	4.22482e-13	5.89774e-12
gene_468561	3.37029	4.03667	1.83414	0.693706	5.80189	4.39948	16.19	4.34326e-13	6.04437e-12
gene_212474	-1.97244	7.3947	3.22665	-1.97244	3.75993	6.64358	16.0649	4.49312e-13	6.23368e-12
gene_188604	-6.54557	4.0221	0.247459	-6.03962	-5.58112	7.76294	15.8918	4.85153e-13	6.71029e-12
gene_16579	-6.25194	-0.689356	-4.81843	-5.53357	0.0814016	5.9489	15.7825	4.91516e-13	6.77751e-12
gene_178392	5.42751	7.16179	3.69112	2.78804	1.54209	4.96346	16.1113	4.94351e-13	6.79582e-12
gene_218677	4.87308	5.67037	2.68124	-1.47259	-0.472093	5.09381	15.8847	5.0377e-13	6.90425e-12
gene_206117	-6.91069	-6.91069	-2.59723	-6.91069	-6.91069	4.82692	17.4489	5.14704e-13	7.03272e-12
gene_393989	-1.32989	-6.1361	-2.52944	3.29925	-3.80637	7.93066	15.7162	5.5065e-13	7.50116e-12
gene_34290	2.91294	0.816836	5.99388	-4.12442	-0.838499	8.60438	15.8155	5.66242e-13	7.69032e-12
gene_218242	-3.52784	-0.852857	-6.62111	-2.14207	-3.01813	6.04596	15.6865	5.79406e-13	7.84547e-12
gene_219109	0	7.7393	4.20732	0	3.24323	5.27335	16.288	5.99962e-13	8.09949e-12
gene_137685	-1.96074	-11.1481	-4.82954	-11.1481	0.445008	9.32677	16.2222	6.22458e-13	8.37809e-12
gene_188605	-9.5564	3.13701	-1.20141	-8.79308	-7.06581	9.79214	15.7416	6.25706e-13	8.39675e-12
gene_218803	7.05347	1.44065	0.743984	1.95094	-1.96555	8.88035	15.64	6.27623e-13	8.39748e-12
gene_206215	-7.66286	-7.66286	-2.66385	-7.66286	-7.66286	5.31687	17.2995	6.35716e-13	8.4806e-12
gene_34271	10.2677	5.15291	5.87623	0	2.45077	6.19808	16.0999	6.43632e-13	8.56088e-12
gene_365223	1.78106	-2.89744	3.59128	7.59855	1.69282	6.61919	16.0392	6.46806e-13	8.57779e-12
gene_218824	5.73176	1.07407	-0.649846	0.888178	-3.58551	8.45189	15.6101	6.60607e-13	8.73512e-12
gene_219136	-1.63838	5.84528	1.82118	-1.63838	2.56479	5.10271	15.7967	7.0289e-13	9.26705e-12
gene_141702	-2.37055	5.45774	0.816096	-2.37055	4.65843	5.75165	15.7746	7.29306e-13	9.58729e-12
gene_401626	0.985389	-0.630389	3.74744	8.10346	4.12857	5.2357	15.9632	7.32377e-13	9.59967e-12
gene_360888	6.29603	7.42395	2.07801	7.47797	5.54582	6.60564	15.548	7.35073e-13	9.60709e-12
gene_219117	-1.61681	5.27822	1.55434	-1.61681	1.55909	4.71784	15.7545	7.54256e-13	9.8293e-12
gene_402440	-6.69082	-0.470627	-3.24511	-6.69082	-6.69082	4.96854	16.3424	7.92854e-13	1.03025e-11
gene_218234	-2.74889	0.463094	-6.21032	-1.4791	-1.46087	6.43297	15.4643	8.48822e-13	1.09981e-11
gene_218809	-5.97914	-0.711198	-4.20023	0.603101	-3.83815	4.63844	15.5503	8.65863e-13	1.11868e-11
gene_403150	2.22106	-2.01023	-1.64317	-4.75064	-4.75064	4.3992	16.1201	8.69724e-13	1.12045e-11
gene_95955	0.888208	3.88505	-0.794966	2.1737	-2.13545	4.9812	16.5443	8.83293e-13	1.13469e-11
gene_469937	5.12687	-2.50132	6.97547	-2.3531	10.2345	10.1138	15.8316	9.08274e-13	1.16347e-11
gene_218831	8.69783	3.09542	2.71752	3.54261	-0.123364	8.37936	15.3947	9.57004e-13	1.22242e-11
gene_86576	-1.16123	-6.53122	-4.72093	-4.36035	-2.63637	5.76181	15.387	9.69778e-13	1.23523e-11
gene_359278	-1.49532	-1.49532	8.48335	-1.49532	11.3178	10.2855	16.0873	9.8324e-13	1.24885e-11
gene_399012	-6.4062	-5.21587	1.93949	-2.42323	-5.39333	6.98921	15.44	1.04467e-12	1.32315e-11
gene_79171	4.67286	10.8858	7.28326	9.89737	1.25709	10.2489	15.3098	1.10799e-12	1.39942e-11
gene_362314	-0.311871	-8.94859	-4.35991	-3.57743	-3.43093	7.08184	15.2949	1.1277e-12	1.42034e-11
gene_152974	4.86899	5.92483	2.29323	3.74616	0	4.34978	16.7367	1.15566e-12	1.4515e-11
gene_212634	2.64941	6.71577	2.95359	-0.35501	1.53266	5.74834	15.273	1.18051e-12	1.47859e-11
gene_218845	7.73992	2.08207	1.68994	1.25326	-0.69009	8.45147	15.2294	1.27282e-12	1.58979e-11
gene_206047	-7.90237	-6.45191	-2.53779	-7.90237	-5.48039	5.54615	15.3828	1.40769e-12	1.75339e-11
gene_299989	-1.78274	-8.70882	-3.74888	-8.70882	-2.53384	6.14657	15.6823	1.48389e-12	1.84321e-11
gene_218841	7.43521	2.10783	0.716003	2.4335	-1.25447	9.64827	15.1372	1.49304e-12	1.84948e-11
gene_394172	5.71049	-4.36024	0.230895	0.529636	1.71229	6.02088	15.5211	1.51292e-12	1.86889e-11
gene_401625	-0.299003	-4.37656	0.258512	5.01731	0.512096	5.65369	15.5194	1.517e-12	1.86889e-11
gene_218838	7.63811	2.55372	1.11459	2.10567	0.11095	8.69584	15.1038	1.5818e-12	1.94342e-11
gene_267790	-7.58807	-1.04062	-2.08521	-7.58807	3.25362	8.14348	15.2569	1.74046e-12	2.13254e-11
gene_212471	-0.267033	9.58966	5.73497	-0.267033	7.18149	7.25855	15.2474	1.76878e-12	2.16136e-11
gene_394168	4.20374	-3.77206	-0.937311	-1.55228	0.190977	4.6354	15.4174	1.79488e-12	2.18732e-11
gene_212372	0	8.50145	4.67943	0	5.40893	5.97371	15.5994	1.80899e-12	2.19858e-11
gene_206067	-6.91308	-6.91308	-2.49342	-6.91308	-5.26057	4.8583	15.6998	1.81834e-12	2.20401e-11
gene_218849	7.23431	1.68867	1.15917	2.29611	-1.38604	8.26987	15.0087	1.8653e-12	2.25486e-11
gene_359282	3.66897	-1.75787	8.5817	-1.75787	11.4297	10.655	15.5312	1.89539e-12	2.28511e-11
gene_403104	4.98554	0.0652996	0.737074	-4.13642	-2.10854	5.4095	15.049	2.08685e-12	2.50923e-11
gene_401529	-5.03534	-8.35201	-4.1413	-7.27533	-2.80086	6.37898	14.9306	2.13602e-12	2.56152e-11
gene_141699	-1.41554	4.95714	0.871853	-1.41554	3.31019	4.55885	15.1195	2.19519e-12	2.6255e-11
gene_113154	11.0422	12.1405	10.2633	0	0	9.91204	16.0405	2.22588e-12	2.65515e-11
gene_77749	1.59419	-10.0944	0.538438	-0.842467	0.0402442	9.81388	15.189	2.44665e-12	2.9108e-11
gene_212538	0	8.37027	4.4723	0	5.51422	5.89614	15.3934	2.5236e-12	2.99445e-11
gene_339650	-0.164477	0.768123	-3.94403	-5.84183	-1.21309	4.9738	14.9301	2.55884e-12	3.02786e-11
gene_206208	-7.403	-7.403	-2.29898	-7.403	-5.74089	5.24663	15.4842	2.56518e-12	3.02786e-11
gene_219141	0	7.92981	3.90587	0	5.76235	5.53392	15.3579	2.67275e-12	3.14659e-11
gene_219130	-2.65819	4.68049	0.504535	-2.65819	2.43088	5.09768	14.97	2.82797e-12	3.32065e-11
gene_219059	-1.61451	5.16886	1.25679	-1.61451	2.12455	4.68162	14.9444	2.95324e-12	3.45875e-11
gene_188661	-7.02398	3.2715	-0.793593	-7.02398	-7.02398	7.49939	15.4992	2.97447e-12	3.47458e-11
gene_85825	4.81234	1.01611	6.29758	-2.02645	-0.290113	6.90521	14.8146	3.12022e-12	3.63542e-11
gene_206227	-6.89023	-3.54001	-2.9231	-6.89023	-6.89023	4.80605	15.4457	3.23716e-12	3.76195e-11
gene_16580	-6.66685	-1.63665	-4.58613	-5.39035	-0.547398	5.01067	14.7558	3.37478e-12	3.9118e-11
gene_401670	-2.26432	2.56715	-3.60331	-1.76228	-0.864022	6.43738	14.6572	3.43687e-12	3.97355e-11
gene_34237	10.7008	6.3089	8.85601	-1.56689	2.90458	9.34535	14.7558	3.45196e-12	3.98079e-11
gene_34248	0	4.59639	6.87451	0	1.01438	5.69757	15.1972	3.46928e-12	3.99055e-11
gene_141735	-2.98145	4.11865	-0.215712	-2.98145	3.49829	5.28494	14.8393	3.53042e-12	4.05055e-11
gene_212461	-0.682107	6.44082	2.66975	-0.682107	4.51653	5.09588	14.8349	3.55717e-12	4.07089e-11
gene_86578	-0.697633	-8.219	-4.37102	-5.48646	-3.15462	5.70032	14.9628	3.81316e-12	4.3528e-11
gene_372010	-4.22765	1.50294	-2.44494	-4.22765	0.621129	4.49672	14.7893	3.84372e-12	4.3766e-11
gene_267712	-5.7576	3.54795	-0.506726	-5.7576	-2.50629	6.56302	14.7706	3.96779e-12	4.50649e-11
gene_384703	2.05732	6.22107	1.55502	3.95109	1.81933	5.37482	14.5527	4.12486e-12	4.67311e-11
gene_141894	0	9.26532	5.04654	1.79543	5.46649	6.54113	14.9389	4.19262e-12	4.73798e-11
gene_225922	1.2925	4.96254	0.664127	2.81271	-2.17151	5.90504	14.5265	4.31808e-12	4.86755e-11
gene_469226	3.58094	1.36168	3.79579	8.31489	4.57189	5.14623	14.5222	4.35012e-12	4.89144e-11
gene_212451	0	8.34745	4.49587	0	5.06136	5.85972	15.0327	4.53464e-12	5.08624e-11
gene_411151	6.99566	-0.666505	8.54815	-0.666505	11.3371	9.50824	14.9835	4.62761e-12	5.17764e-11
gene_218252	-0.57986	2.4357	-3.44643	0.723584	-1.82453	5.76272	14.4779	4.70116e-12	5.24692e-11
gene_359257	3.11639	-0.526573	10.5436	-0.526573	7.94398	9.59566	14.9483	4.90302e-12	5.4587e-11
gene_218272	-5.18397	-0.631623	-6.4875	-1.82432	-2.56407	6.82439	14.4504	4.93211e-12	5.47756e-11
gene_267976	-3.55761	4.90802	0.0680978	-3.55761	2.76956	5.90701	14.6347	5.00131e-12	5.54077e-11
gene_218289	-8.36202	0.082071	-5.65517	-1.73461	-2.50311	6.4219	14.5235	5.03993e-12	5.56986e-11
gene_188797	-7.26292	3.60662	0.256155	-6.89735	-6.1025	8.14896	14.5208	5.06405e-12	5.58284e-11
gene_218607	1.80816	7.15586	5.12477	0	1.4942	5.23492	14.8247	5.21008e-12	5.72982e-11
gene_363538	-0.303425	-0.303425	9.37288	-0.303425	11.1224	9.29323	15.0299	5.32229e-12	5.83898e-11
gene_34280	8.93362	2.77378	4.90223	0	3.34641	5.24322	14.7679	5.72463e-12	6.26514e-11
gene_188636	-9.53537	2.63156	-1.03734	-8.4654	-8.31687	9.41654	14.4472	5.75222e-12	6.28009e-11
gene_92583	-0.956681	-7.27355	-3.45479	1.50643	-2.6273	5.66605	14.7137	5.77632e-12	6.29117e-11
gene_141811	0	9.28018	5.22737	0	6.10505	6.62199	14.8805	5.81383e-12	6.31676e-11
gene_141737	-4.24029	4.45998	-0.461092	-4.24029	2.72092	6.21536	14.5172	6.11249e-12	6.62529e-11
gene_218249	-3.20621	0.30584	-6.01945	-1.53387	-2.80403	6.83275	14.3084	6.32554e-12	6.83978e-11
gene_202977	6.61371	4.17575	2.77784	5.82369	-0.277889	4.45907	14.7285	6.4608e-12	6.95566e-11
gene_141740	-0.611229	4.99833	0.763019	-2.57433	4.70527	5.76642	14.3924	6.46356e-12	6.95566e-11
gene_219111	-3.11221	4.74947	0.791895	-3.11221	0.756051	5.34963	14.4806	6.5069e-12	6.98563e-11
gene_219040	-5.92073	-0.201429	-3.44963	-5.92073	-3.25131	4.53147	14.4766	6.55142e-12	7.01671e-11
gene_233906	-0.375945	-3.39313	2.76227	-3.39313	-3.39313	5.16433	15.4607	6.61994e-12	7.07329e-11
gene_218248	-2.96654	-0.591178	-6.93391	-1.37065	-2.58909	7.72913	14.2737	6.72264e-12	7.16605e-11
gene_205576	5.63248	-4.65356	1.58894	0.406149	0.22839	6.35845	14.5633	7.42987e-12	7.90124e-11
gene_399566	-1.54574	-2.61642	4.408	-0.123039	-1.9794	7.8426	14.2139	7.46611e-12	7.91743e-11
gene_470154	4.96824	0	10.2028	0	13.3449	10.7376	15.1184	7.49344e-12	7.91743e-11
gene_100117	4.05697	-2.26963	1.02283	6.27189	2.74781	7.72039	14.2099	7.49776e-12	7.91743e-11
gene_212636	0	7.09388	4.32343	0	2.54703	5.0475	14.7152	7.61999e-12	8.02769e-11
gene_400288	-6.52305	-4.65437	-2.18644	-6.52305	-5.54819	4.69601	14.3851	7.66224e-12	8.05339e-11
gene_267827	-5.73057	0.997353	-1.86127	-5.73057	3.27074	6.58701	14.372	7.83668e-12	8.21758e-11
gene_401620	-2.4715	2.36012	-3.18582	-1.81784	-0.862659	5.5713	14.1756	7.98577e-12	8.35448e-11
gene_86600	-0.777189	-5.7393	-4.63017	0.41723	-4.25266	7.15509	14.1413	8.48248e-12	8.85359e-11
gene_401516	-5.71624	-6.3149	-3.93934	0.578222	-4.97423	6.54912	14.1344	8.58623e-12	8.94118e-11
gene_267710	-3.21234	4.47044	1.13703	-3.21234	-0.896182	5.28407	14.2761	9.23715e-12	9.59684e-11
gene_401519	1.38192	-5.88288	-2.91203	-3.39428	1.12492	5.31149	14.4178	9.4852e-12	9.82066e-11
gene_218285	-3.95415	-1.10534	-6.48062	-2.84102	-2.76988	6.49795	14.0771	9.49614e-12	9.82066e-11
gene_14381	-0.728134	-6.00556	-3.24652	-6.8463	-3.38434	4.8239	14.1519	9.80957e-12	1.01216e-10
gene_212632	0	7.8537	3.78926	0	6.22749	5.65639	14.5442	1.00927e-11	1.03899e-10
gene_141824	5.50822	5.66313	1.9637	-1.36366	3.80523	5.1599	14.1331	1.01355e-11	1.04103e-10
gene_219421	6.6628	6.57269	2.7725	0.864822	2.64791	4.73638	14.3009	1.01995e-11	1.04522e-10
gene_96214	2.0986	-0.667631	10.2147	-0.667631	11.6302	10.3117	14.4759	1.06721e-11	1.09116e-10
gene_188585	-7.29405	2.55007	-1.15886	-7.14255	-6.67175	7.84877	13.9948	1.09774e-11	1.11985e-10
gene_34250	10.4049	5.49214	7.92134	0	0	7.11631	14.9775	1.12753e-11	1.14764e-10
gene_218839	8.44238	2.69164	2.15872	3.345	0.568378	10.0308	13.9653	1.15632e-11	1.17266e-10
gene_219127	-3.51585	3.92007	-0.378101	-3.51585	1.18742	5.10458	14.1449	1.15732e-11	1.17266e-10
gene_92245	-6.22776	-6.22776	0.415487	-6.22776	-5.41159	5.67592	14.5482	1.16198e-11	1.17474e-10
gene_212469	0	8.43665	4.42095	0	6.27224	6.02638	14.4566	1.1658e-11	1.17542e-10
gene_225937	0.423915	3.29445	-0.697973	2.26833	-3.37685	5.51354	13.9597	1.16786e-11	1.17542e-10
gene_219128	0	6.31446	2.85606	0	3.19163	4.44116	14.4507	1.17724e-11	1.18222e-10
gene_218239	-3.27973	0.423823	-5.55024	-1.54735	-2.0566	5.64743	13.9356	1.21851e-11	1.22095e-10
gene_219036	-1.62728	5.48475	1.63628	-1.62728	2.70555	4.89873	14.1011	1.24775e-11	1.24747e-10
gene_218850	7.0322	1.42128	0.941517	1.52586	-1.1887	8.31	13.9165	1.2604e-11	1.25733e-10
gene_394198	2.85198	-3.84102	-0.82295	-3.84102	0.730957	4.3783	14.3639	1.28476e-11	1.2788e-10
gene_402933	-5.02649	1.14639	-2.35667	-5.02649	-2.64058	4.59725	14.0736	1.30829e-11	1.29803e-10
gene_212483	-1.77097	5.69694	2.35996	-1.77097	1.9741	5.23836	14.0729	1.30984e-11	1.29803e-10
gene_46726	6.21665	-1.79318	9.90682	-1.79318	6.12337	10.1792	14.3471	1.32102e-11	1.30625e-10
gene_218283	-2.59067	-1.29926	-6.79501	-2.03912	-2.56097	6.91646	13.8641	1.38257e-11	1.36272e-10
gene_218653	2.72611	6.67886	3.08823	-1.84989	0.991906	6.24228	13.8634	1.38418e-11	1.36272e-10
gene_469064	1.42556	-1.94895	2.90204	7.25475	3.40074	5.59861	14.181	1.41323e-11	1.3864e-10
gene_47576	0.894922	-4.04242	2.38127	-4.04242	-2.87875	5.39009	14.3059	1.41438e-11	1.3864e-10
gene_401622	-2.17298	1.75864	-4.39012	-1.95483	-1.75505	6.61312	13.8379	1.44804e-11	1.41632e-10
gene_12416	1.93211	-4.38638	4.50561	-4.38638	-1.05179	7.46834	14.2865	1.46064e-11	1.42555e-10
gene_219126	-3.50902	3.41353	-0.813008	-3.50902	1.11726	4.83037	13.9712	1.56097e-11	1.52017e-10
gene_16581	-2.89829	0.92192	-3.18768	-2.68347	2.44887	7.63211	13.7769	1.61274e-11	1.56721e-10
gene_206102	-6.63533	-6.63533	-2.49647	-6.63533	-4.54361	4.70548	14.3219	1.68093e-11	1.62996e-10
gene_362320	1.39977	-5.16753	-0.867966	4.3307	1.38976	5.95444	14.059	1.73671e-11	1.68043e-10
gene_106819	0.728995	-4.29147	-0.544068	3.86826	1.3962	5.14908	14.0565	1.74411e-11	1.68399e-10
gene_219071	-2.54691	5.4336	1.876	-2.54691	0.885227	5.44391	13.9045	1.75127e-11	1.68728e-10
gene_90413	-6.80458	-3.85348	-3.73221	-6.80458	-2.07872	4.74326	13.8868	1.80565e-11	1.73596e-10
gene_100110	2.19187	-4.96514	-2.1296	2.59481	1.11109	5.17332	14.0257	1.8374e-11	1.76273e-10
gene_359267	-3.83804	-3.83804	3.92339	-3.83804	6.91761	8.22736	14.2636	1.84925e-11	1.77033e-10
gene_416179	-3.59279	-3.87865	-3.39805	0.80157	0.191998	4.75117	13.6823	1.90672e-11	1.82148e-10
gene_397539	-6.18276	-2.49708	-2.46214	-6.18276	-6.18276	4.50581	14.3304	1.92886e-11	1.83874e-10
gene_267711	-3.91572	4.33208	0.647314	-3.91572	-0.488959	5.69823	13.834	1.97816e-11	1.88176e-10
gene_468186	-1.72208	-6.08317	-3.07194	-4.31675	-6.08317	4.34111	14.5386	1.99692e-11	1.89561e-10
gene_34221	9.91837	5.61746	7.93712	-3.15031	2.28411	10.0457	13.7299	2.04801e-11	1.94001e-10
gene_362312	-1.88111	-10.2456	-4.44928	-3.76595	-3.31656	7.34512	13.9576	2.0621e-11	1.94927e-10
gene_47546	0.0306229	-3.30185	1.33316	-4.67056	-4.05209	5.16007	13.7029	2.14696e-11	2.02524e-10
gene_34239	10.0965	4.49632	7.59466	-2.23253	3.27715	8.94398	13.6826	2.22494e-11	2.09441e-10
gene_218256	-2.55691	-1.1343	-6.68239	-1.61057	-3.01898	6.98215	13.5683	2.33385e-11	2.19066e-10
gene_219072	-3.14239	6.1928	2.18518	-3.14239	2.15863	6.56412	13.7377	2.3369e-11	2.19066e-10
gene_141878	-2.48296	6.19362	4.51856	-2.48296	-0.812153	6.60245	13.7271	2.38029e-11	2.22671e-10
gene_34217	11.0217	6.74648	7.829	0	3.3537	7.35843	13.9114	2.4008e-11	2.24125e-10
gene_34238	9.15509	3.39257	6.23946	-2.29197	1.8324	7.84453	13.5989	2.57625e-11	2.40006e-10
gene_218847	8.51004	2.72845	2.58496	2.97574	1.58372	8.47656	13.511	2.58371e-11	2.40205e-10
gene_219131	-4.3193	4.00928	-0.551696	-3.34271	0.487015	5.69176	13.5837	2.59455e-11	2.40716e-10
gene_141760	1.50804	2.16964	-0.804353	-2.96312	3.49775	4.86321	13.5686	2.7173e-11	2.51587e-10
gene_267766	-8.44239	-6.74634	-1.33359	-8.44239	-5.63802	6.46448	13.6491	2.72459e-11	2.51746e-10
gene_89641	0.00680283	-4.7569	2.84222	-4.7569	-4.7569	6.3152	14.5248	2.75086e-11	2.53653e-10
gene_212321	0	10.2815	6.79894	0	7.17244	7.63315	13.9083	2.89143e-11	2.6607e-10
gene_467414	3.02704	0	4.73713	0	0	4.34496	15.1303	2.94889e-11	2.70805e-10
gene_188593	-8.71553	2.98206	-1.27069	-9.35896	-5.43319	9.98585	13.4198	3.03813e-11	2.78434e-10
gene_366979	4.5906	5.37206	2.93599	0	1.81105	4.22629	13.7575	3.11382e-11	2.84791e-10
gene_401520	1.8781	-6.26614	-2.46001	-3.55419	1.41321	5.82267	13.6891	3.25377e-11	2.96989e-10
gene_218728	3.70708	6.84456	3.44201	7.67343	3.53809	5.15555	13.6179	3.27655e-11	2.98464e-10
gene_261807	0.353552	-3.74495	-0.636189	-3.74495	2.26819	4.56787	13.7981	3.29753e-11	2.9977e-10
gene_34304	0	5.5786	7.82623	0	0	6.51306	14.449	3.34338e-11	3.03326e-10
gene_267808	-3.36851	-1.53368	3.52914	-5.53985	-2.99762	7.62529	13.4471	3.36358e-11	3.04546e-10
gene_267772	-4.75598	-4.75598	2.43952	-4.75598	5.15391	7.52693	13.8919	3.40637e-11	3.07802e-10
gene_394205	-3.29191	-3.44022	-3.86565	-6.10097	-1.16311	4.54895	13.4042	3.62732e-11	3.27112e-10
gene_188662	-8.41042	2.63708	-1.29504	-7.54089	-5.81482	8.2871	13.3905	3.64513e-11	3.28062e-10
gene_219133	-4.67489	3.33851	-1.17347	-4.67489	0.708463	5.56276	13.4772	3.67277e-11	3.29641e-10
gene_34216	10.7998	6.09426	8.35429	0	3.42495	7.52295	13.6592	3.6773e-11	3.29641e-10
gene_218273	-2.91451	-0.660301	-6.27972	-1.47123	-2.40468	6.3499	13.292	3.81446e-11	3.41258e-10
gene_219043	-3.1135	4.79143	0.90666	-3.1135	1.36508	5.40725	13.4521	3.83659e-11	3.42558e-10
gene_141810	0	9.26475	5.72553	0	5.73593	6.65409	13.7361	3.85344e-11	3.43383e-10
gene_468566	5.44799	4.14082	2.76621	0	6.22359	4.70182	13.6253	3.89499e-11	3.46401e-10
gene_206179	-7.22402	-7.22402	-2.6813	-7.22402	-4.03507	5.05302	13.7943	4.00251e-11	3.55262e-10
gene_93406	-4.19298	-4.86292	-4.08932	-8.55126	0.635469	6.99427	13.3321	4.11789e-11	3.64785e-10
gene_46739	1.31954	-1.95571	8.4269	-1.95571	10.1179	9.95954	13.6625	4.13981e-11	3.66008e-10
gene_141775	0	7.44903	4.96357	0	3.13843	5.35042	13.6888	4.17035e-11	3.67987e-10
gene_224222	1.92255	-6.90639	0.391772	2.50522	0.279675	10.6594	13.2129	4.20878e-11	3.70318e-10
gene_219032	-1.60309	4.51918	0.954309	-1.60309	2.03841	4.384	13.3983	4.2132e-11	3.70318e-10
gene_218258	-2.71047	-0.246469	-6.31484	-1.70316	-2.04724	6.8995	13.2311	4.25243e-11	3.73039e-10
gene_83404	-4.03216	-0.392457	2.2896	-4.03216	5.75495	7.23936	13.3866	4.30009e-11	3.76487e-10
gene_347245	3.38201	-1.87254	1.88364	-1.87254	4.19493	4.66967	13.6182	4.45971e-11	3.89706e-10
gene_469939	-1.4018	-1.4018	7.95706	-1.4018	9.60897	8.92938	13.7228	4.50475e-11	3.9288e-10
gene_362328	1.55104	-5.72128	-2.87874	1.65768	0.856946	5.36244	13.493	4.54585e-11	3.957e-10
gene_293051	10.1209	-0.624712	6.37938	-0.624712	7.61098	7.19155	13.6027	4.57739e-11	3.97677e-10
gene_411324	1.13598	-3.2476	4.56432	-3.17788	1.55562	6.52963	13.485	4.60822e-11	3.99586e-10
gene_402123	-5.90315	-4.13565	-3.06827	-5.90315	-2.26726	4.34635	13.3294	4.75096e-11	4.11173e-10
gene_266041	3.43051	-7.63935	0.508612	1.27958	0.485048	7.92056	13.4299	4.79098e-11	4.13841e-10
gene_218246	-2.4549	0.110387	-5.80108	-1.60099	-1.79151	6.09633	13.1428	4.97786e-11	4.29162e-10
gene_212485	0	7.03312	4.30103	0	3.47553	5.03941	13.5802	5.0022e-11	4.30437e-10
gene_233890	0.242918	-3.0822	3.68049	-3.0822	-0.695244	5.61857	13.5448	5.04584e-11	4.33366e-10
gene_34225	-1.49209	4.53651	0.40203	-1.35954	-2.34557	7.10147	13.1323	5.07196e-11	4.3478e-10
gene_212482	-4.12058	6.06963	1.57043	-1.11663	2.19161	7.35975	13.1982	5.11845e-11	4.37933e-10
gene_469209	-3.5952	-6.32555	-0.302793	-7.1555	-5.45089	5.9609	13.2054	5.14965e-11	4.39768e-10
gene_218263	-2.8846	-0.496463	-6.27362	-1.48258	-2.63342	7.14749	13.0973	5.39996e-11	4.60273e-10
gene_106806	-1.3295	-1.3295	7.95981	-1.3295	5.68069	7.88542	13.6008	5.51359e-11	4.69072e-10
gene_218848	6.69926	1.50584	0.624913	1.7542	-1.4112	8.82966	13.0512	5.86336e-11	4.97889e-10
gene_468872	-5.18295	-3.81177	-0.478285	-5.18295	-4.50477	4.52619	13.2057	5.89645e-11	4.99758e-10
gene_274566	1.6229	-1.36609	7.73439	-1.36609	9.43655	8.70419	13.4209	6.21733e-11	5.25965e-10
gene_34234	9.11408	5.16698	7.58494	-1.55633	2.38501	8.03753	13.0901	6.31252e-11	5.33018e-10
gene_401602	-2.14658	2.35831	-3.31613	-1.24708	-0.440466	5.88091	12.993	6.50815e-11	5.48509e-10
gene_219077	-4.52032	3.78374	-0.112893	-4.52032	-0.167747	5.74179	13.1411	6.60164e-11	5.55351e-10
gene_34269	11.2252	6.09275	7.54639	0	4.24934	7.29832	13.2989	6.78559e-11	5.69762e-10
gene_219061	-2.91594	4.6806	0.864802	-2.91594	1.6228	5.22872	13.1167	6.88972e-11	5.7743e-10
gene_369488	4.88598	-1.68483	2.14157	-1.68483	1.92411	4.35359	13.3415	7.10952e-11	5.94747e-10
gene_362474	1.6162	5.60936	1.60681	-0.644038	1.00534	5.69556	12.9401	7.15409e-11	5.97367e-10
gene_225909	0	7.48107	4.05608	7.52415	2.8514	5.37739	13.2504	7.20438e-11	6.00454e-10
gene_106808	1.67607	-1.59884	8.9051	-1.59884	6.93049	9.08329	13.3309	7.2369e-11	6.01006e-10
gene_224132	-2.84458	4.30742	0.434518	1.98272	-0.415302	4.92927	13.0026	7.23767e-11	6.01006e-10
gene_46740	3.1036	-2.44736	8.86847	-0.904514	10.6249	10.9227	13.1917	7.61815e-11	6.31439e-10
gene_219067	-1.64902	6.02266	2.91442	-1.64902	1.7244	5.31847	13.0556	7.66723e-11	6.34241e-10
gene_267693	0	6.14926	4.11017	0	2.10892	4.58843	13.3249	7.6801e-11	6.34241e-10
gene_267720	0	6.01603	4.2381	0	1.61242	4.61437	13.3234	7.69923e-11	6.34659e-10
gene_34218	11.631	7.02469	8.35889	0	4.46634	7.88312	13.2158	7.82075e-11	6.43499e-10
gene_16290	-0.219953	-4.1457	-0.527768	-4.1457	3.08032	5.19528	13.2786	7.9063e-11	6.49353e-10
gene_141679	-2.58147	2.76679	0.895464	-2.58147	4.83642	5.37154	13.0308	8.00793e-11	6.56505e-10
gene_16584	-3.37208	0.191823	-2.291	0.281676	3.21554	9.85195	12.8649	8.18784e-11	6.70036e-10
gene_34264	10.1561	5.77558	7.8081	0	3.06458	6.99121	13.1618	8.57652e-11	7.00571e-10
gene_212339	0	8.27717	4.60633	1.48609	5.41329	5.847	13.1357	8.76807e-11	7.14923e-10
gene_469449	-1.28663	-4.00573	3.08562	-4.00573	-1.07371	5.91082	13.2152	8.80243e-11	7.16429e-10
gene_34228	-3.26382	5.68633	2.6683	-3.9431	0.162856	7.02661	12.8932	8.94866e-11	7.27018e-10
gene_218804	7.49986	1.89525	1.64345	1.7165	-0.237042	9.34151	12.8065	9.09208e-11	7.37342e-10
gene_218276	-2.59643	-0.697888	-6.55468	-1.82221	-2.53427	7.66729	12.8043	9.12862e-11	7.38975e-10
gene_188589	-6.76241	3.20984	-0.824134	-7.41601	-5.55464	9.42555	12.7951	9.27962e-11	7.49853e-10
gene_100079	-5.18024	-6.43804	-4.29012	1.20351	-2.20583	7.39846	12.7827	9.48956e-11	7.65446e-10
gene_188748	-9.64702	3.01018	-0.971717	-8.0683	-5.87453	9.81793	12.835	9.74642e-11	7.84761e-10
gene_218851	7.67935	1.80939	1.47958	2.42327	0.391021	10.6147	12.7649	9.79772e-11	7.87485e-10
gene_141892	-0.259054	9.04339	5.88955	-0.259054	6.58001	6.8609	12.9082	9.93047e-11	7.96734e-10
gene_393839	-3.99634	-6.00041	-2.82335	-6.00041	-3.04421	4.36054	13.1176	1.0386e-10	8.31802e-10
gene_468027	2.561	-5.30064	-1.10977	-2.69478	-5.30064	4.74961	13.4852	1.06345e-10	8.50191e-10
gene_218649	-0.532078	6.12433	2.83205	-2.01277	0.55602	6.18633	12.7177	1.06656e-10	8.51168e-10
gene_212450	-2.31763	7.55011	4.39653	-2.31763	3.58435	7.25988	12.8573	1.08592e-10	8.65092e-10
gene_147903	6.22372	-2.47218	5.26673	-6.03158	2.762	10.0592	12.7716	1.11063e-10	8.81788e-10
gene_107145	-2.80949	-8.17267	-4.47333	-9.85598	-1.57537	7.22636	12.771	1.11172e-10	8.81788e-10
gene_212329	-3.22685	5.64557	1.65647	-3.22685	2.15659	6.26682	12.8434	1.11275e-10	8.81788e-10
gene_47573	1.98427	-2.69057	3.29506	-2.69057	-0.689035	5.08179	13.071	1.1241e-10	8.89225e-10
gene_399712	-5.8359	-2.20779	-2.79393	-5.8359	-5.8359	4.28367	13.2481	1.13256e-10	8.94345e-10
gene_219082	-1.62493	5.25055	1.6936	-1.62493	3.22208	4.85565	12.7976	1.20616e-10	9.50803e-10
gene_47553	-2.69683	-2.33649	1.78813	-5.73561	-4.76906	6.30912	12.7209	1.21539e-10	9.56405e-10
gene_34267	11.3244	6.81129	8.96086	1.16146	4.87583	8.37688	12.643	1.22e-10	9.58362e-10
gene_218810	7.25188	1.95104	1.54946	2.34954	-1.19455	9.09381	12.6397	1.22736e-10	9.62466e-10
gene_202695	1.19542	-9.42627	-0.0464428	-1.05895	-1.60817	8.57552	12.8652	1.26985e-10	9.94053e-10
gene_219137	-2.54823	5.34683	1.65434	-2.54823	2.70916	5.5111	12.7647	1.27808e-10	9.9876e-10
gene_362311	0.0213881	-7.96744	-3.85127	-3.39291	-3.05058	5.66038	12.8711	1.32341e-10	1.03239e-09
gene_218257	-2.89537	-0.116545	-6.16518	-1.73506	-2.71718	7.54972	12.5934	1.33398e-10	1.03885e-09
gene_219138	-3.32337	3.2333	-0.182284	-3.32337	-0.56943	4.59151	12.7346	1.34777e-10	1.04777e-09
gene_340736	-3.0154	2.28647	3.9096	-3.0154	7.33229	7.7789	12.7304	1.35764e-10	1.05363e-09
gene_362316	-0.218165	-7.97016	-4.4082	-3.83896	-2.866	7.14041	12.5631	1.40891e-10	1.09154e-09
gene_83468	-4.69739	-1.4495	0.284113	-4.69739	3.93678	6.22084	12.6994	1.43387e-10	1.10897e-09
gene_219151	-2.50054	3.153	-0.610499	-2.50054	0.61748	4.17641	13.6967	1.4888e-10	1.14905e-09
gene_469904	4.23107	-1.45187	3.01056	-1.45187	1.18883	4.36757	12.905	1.49078e-10	1.14905e-09
gene_219440	9.43632	6.82012	5.46251	2.98563	1.45776	5.89814	12.7409	1.49694e-10	1.15183e-09
gene_34219	11.0072	5.10234	8.64592	0	4.98305	7.75254	12.8318	1.51063e-10	1.16038e-09
gene_219073	-1.68692	4.63941	1.63039	-1.68692	0.710191	4.48902	12.6543	1.55271e-10	1.19067e-09
gene_359264	7.49432	0	9.27649	0	11.8696	9.43215	13.2081	1.56373e-10	1.19709e-09
gene_401621	-2.36673	2.24173	-3.50069	-1.84411	-0.990224	6.47767	12.5043	1.56649e-10	1.19717e-09
gene_212374	-1.52479	7.56455	4.24352	-1.52479	4.37146	6.56481	12.6481	1.56959e-10	1.19751e-09
gene_233466	1.11525	-2.60536	0.312925	-2.60536	2.70863	4.24691	12.8714	1.57851e-10	1.20228e-09
gene_402117	-5.46156	-3.69619	-3.26623	-5.46156	-1.1121	4.22839	12.6412	1.58877e-10	1.20806e-09
gene_212654	-0.262139	7.20195	4.34738	-0.262139	5.18433	5.44258	12.639	1.59506e-10	1.2103e-09
gene_86608	-6.01911	-5.31937	-3.5936	0.143522	-3.04917	5.10373	12.4936	1.5971e-10	1.2103e-09
gene_34245	11.6115	6.65038	9.50176	0	5.47759	8.51799	12.7966	1.60485e-10	1.21414e-09
gene_219139	-5.65317	3.64852	-0.865743	-5.22931	0.364619	6.59242	12.5474	1.62755e-10	1.22925e-09
gene_219119	-3.0892	3.59363	0.0249257	-3.0892	0.0996342	4.65489	12.6196	1.65072e-10	1.24466e-09
gene_85827	3.56266	12.6175	11.3067	9.3645	2.36013	10.592	12.6742	1.6819e-10	1.26428e-09
gene_220397	1.99013	-3.20482	4.65734	-3.20482	1.52597	6.58278	12.834	1.68234e-10	1.26428e-09
gene_267962	-4.91434	1.55679	-1.17868	-4.91434	-4.91434	4.80819	13.0036	1.69861e-10	1.27438e-09
gene_34213	8.62544	1.10157	5.86683	-3.90591	2.20118	8.97147	12.5283	1.71315e-10	1.28316e-09
gene_403121	3.48927	-0.279543	-0.127367	-4.96191	-2.84116	5.23504	12.5216	1.73384e-10	1.2965e-09
gene_34279	9.77505	4.83562	8.11161	0	3.49792	7.06636	12.7397	1.77016e-10	1.32147e-09
gene_359266	0	0	10.2259	0	11.9099	9.80003	13.2617	1.78516e-10	1.33046e-09
gene_34252	7.42082	3.74385	5.1724	-1.86155	-0.115318	6.30693	12.4955	1.81631e-10	1.35144e-09
gene_233970	0.458771	-2.71615	4.05312	-2.71615	0.852801	5.63846	12.7848	1.82971e-10	1.35761e-09
gene_388977	-0.83137	-3.2233	-1.66299	-5.72871	2.61178	6.03712	12.4912	1.83062e-10	1.35761e-09
gene_383412	3.88521	-0.64778	7.88688	-0.64778	9.29548	8.00831	12.7564	1.92082e-10	1.42216e-09
gene_212319	0	9.76266	6.17516	2.22534	5.6386	7.06351	12.6697	1.95555e-10	1.4455e-09
gene_66486	-1.71126	4.29392	4.39799	-3.89218	-3.07267	7.19711	12.4509	1.96698e-10	1.45158e-09
gene_141879	-1.59885	5.18384	2.75318	-1.59885	0.821372	4.92704	12.5085	2.00857e-10	1.47984e-09
gene_402445	-7.45835	-1.52342	-3.22721	-7.19584	-5.19917	5.24761	12.4209	2.04082e-10	1.49908e-09
gene_218837	7.61187	2.03344	1.51693	2.27669	-0.410966	10.4331	12.3578	2.04133e-10	1.49908e-09
gene_470175	-6.13062	-6.13062	0.366649	-6.13062	-3.92621	5.58135	12.8162	2.04645e-10	1.5004e-09
gene_219039	-7.26523	0.103199	-3.54248	-7.26523	-2.62209	5.55595	12.476	2.12765e-10	1.5574e-09
gene_363539	5.82315	-0.29893	8.96774	-0.29893	9.88103	8.5048	12.6865	2.16454e-10	1.58183e-09
gene_283242	0.909287	-1.82209	2.75291	4.84118	-4.83905	7.56866	12.3174	2.19579e-10	1.60207e-09
gene_218236	-2.99566	-0.259915	-6.27061	-1.85253	-2.16449	7.64068	12.3109	2.22202e-10	1.61859e-09
gene_188692	-8.66705	1.78935	-2.05077	-8.66705	-5.61381	7.83056	12.4504	2.22616e-10	1.61899e-09
gene_141893	0	7.18623	4.06098	0	4.851	5.16777	12.674	2.31341e-10	1.67724e-09
gene_386666	-1.80135	-3.22588	-3.90292	-6.56929	-2.96447	4.61803	12.3602	2.3137e-10	1.67724e-09
gene_219104	-1.62754	5.40422	2.27681	-1.62754	1.84634	4.90357	12.4244	2.33092e-10	1.68702e-09
gene_212477	0	6.57194	3.60988	0	4.09257	4.76926	12.6655	2.3471e-10	1.696e-09
gene_219143	-4.67475	3.29394	-0.866363	-4.67475	0.254567	5.51031	12.4185	2.35546e-10	1.69932e-09
gene_47591	2.30438	-4.48604	1.8918	-6.03418	-2.01461	7.01679	12.2747	2.36918e-10	1.70649e-09
gene_225940	-0.966884	2.83362	-0.111466	3.22497	-3.58576	5.16867	12.2613	2.4306e-10	1.74691e-09
gene_212481	-3.82808	6.75863	3.25882	-3.82808	3.42918	7.90957	12.4002	2.43304e-10	1.74691e-09
gene_359269	0	0	10.2411	0	11.6692	9.68285	13.0277	2.59453e-10	1.85989e-09
gene_141237	-0.970757	-4.79095	-3.52495	-8.18488	0.988012	6.96279	12.2901	2.62301e-10	1.87733e-09
gene_218268	-2.70617	-0.352159	-6.02185	-1.7667	-2.57921	6.91162	12.2107	2.66414e-10	1.90374e-09
gene_218282	-3.6048	-0.102472	-6.01026	-2.19007	-2.72538	7.13043	12.1956	2.73821e-10	1.95358e-09
gene_219099	-1.65679	6.13679	3.72774	-1.65679	1.51116	5.57691	12.3153	2.82829e-10	2.01465e-09
gene_46715	2.76599	0	9.48667	2.34927	5.9794	8.01795	12.709	2.84716e-10	2.0249e-09
gene_35669	-3.00143	-3.00143	4.94042	-2.63766	2.25335	6.63839	12.5065	2.88281e-10	2.04702e-09
gene_267977	-4.1925	3.92039	0.0616743	-4.1925	2.29151	5.81857	12.3034	2.88845e-10	2.0478e-09
gene_46738	4.72334	-2.48476	8.57141	-2.48476	10.0407	10.5156	12.511	2.92349e-10	2.06939e-09
gene_90411	-5.86602	-2.77968	-2.42825	-5.86602	-4.90026	4.45367	12.2795	3.0138e-10	2.12997e-09
gene_469194	-0.0331531	2.43952	4.70919	-2.21883	-0.447507	5.80583	12.2114	3.02077e-10	2.13156e-09
gene_34215	9.33973	5.41944	7.25364	-0.9885	3.14237	7.34463	12.2095	3.03084e-10	2.13532e-09
gene_211075	-5.09999	-8.13875	-1.44612	-6.34503	-8.13875	6.12487	12.8331	3.05176e-10	2.14671e-09
gene_47584	2.82652	-3.10968	2.85585	-3.10968	-1.34005	5.11396	12.4804	3.08126e-10	2.16408e-09
gene_92588	-0.648419	-3.54668	0.959577	5.64896	2.29046	5.61459	12.3741	3.13561e-10	2.19883e-09
gene_362355	-5.3212	-1.7228	-4.29953	1.64492	-1.77387	5.92228	12.1173	3.15588e-10	2.2096e-09
gene_248585	-3.26146	-9.24048	-4.03302	-9.24048	-0.475723	7.06601	12.4615	3.18279e-10	2.22499e-09
gene_100080	-5.35512	-6.73223	-4.32934	0.524731	-2.34477	7.01336	12.1047	3.22934e-10	2.25404e-09
gene_218237	-4.06464	-0.960369	-6.41237	-2.29915	-2.84862	7.68788	12.0929	3.29888e-10	2.29902e-09
gene_135089	1.43666	-3.31385	0.465972	-8.2494	0.654458	11.7363	12.0652	3.34555e-10	2.32795e-09
gene_219114	4.2607	5.70556	1.40784	-1.5354	1.85524	6.01781	12.0713	3.43119e-10	2.3811e-09
gene_219108	0	7.62943	4.73125	0	4.20153	5.36769	12.4431	3.43251e-10	2.3811e-09
gene_411150	4.69582	-2.38394	7.76943	-2.38394	9.5384	9.78255	12.4074	3.4932e-10	2.41948e-09
gene_86577	-0.460348	-5.20937	-4.65414	-4.37006	-3.05235	6.46505	12.0349	3.66564e-10	2.53503e-09
gene_141886	-2.40978	7.89351	4.47667	-2.40978	4.93337	7.68477	12.1321	3.91636e-10	2.70427e-09
gene_399983	-0.219269	-2.7125	-1.05881	-4.48402	2.29836	4.94299	12.0599	3.96548e-10	2.734e-09
gene_219429	7.47682	5.47927	2.70842	0.989655	1.60314	5.56371	11.9732	4.10133e-10	2.82334e-09
gene_212438	0	8.15795	4.85312	0	6.73149	6.01946	12.3298	4.16795e-10	2.86483e-09
gene_218238	-3.8594	0.201283	-5.59965	-2.5964	-1.8753	6.93851	11.9615	4.18889e-10	2.87484e-09
gene_401594	-1.26045	-7.50778	-2.12828	1.96896	-2.42907	6.19875	12.2031	4.22674e-10	2.89641e-09
gene_340725	-4.7225	-1.55371	1.2736	-6.16321	4.65042	8.24381	12.0216	4.24895e-10	2.90721e-09
gene_233903	0.848497	-2.56254	3.68932	-2.56254	0.454185	5.25986	12.2823	4.33243e-10	2.95983e-09
gene_359942	-2.03846	3.74522	3.09257	-2.03846	-2.03846	4.83069	12.4307	4.42395e-10	3.01779e-09
gene_34209	11.1567	6.8842	9.4678	0.601275	5.00455	9.4872	11.9285	4.44827e-10	3.0298e-09
gene_91087	-0.897234	-2.83785	-3.15284	-4.41746	-5.16253	4.40418	11.9157	4.55383e-10	3.09702e-09
gene_218836	7.01	1.33752	1.01047	1.63952	-1.17615	10.5295	11.9147	4.56175e-10	3.09773e-09
gene_233848	-2.06104	-3.65541	1.5146	-3.88267	-1.96693	4.75971	11.9557	4.78431e-10	3.24398e-09
gene_468013	0.687431	-5.36086	-3.46747	-2.33377	-5.44847	5.85693	11.8877	4.79164e-10	3.24407e-09
gene_470155	4.96944	0	12.4383	0	12.4198	11.3155	12.5103	4.89205e-10	3.30709e-09
gene_212340	0	7.09986	4.20978	0	4.77684	5.14441	12.2335	4.91712e-10	3.31906e-09
gene_401170	-6.2103	-2.86212	-2.12985	-6.2103	-6.2103	4.55861	12.365	4.9409e-10	3.33012e-09
gene_400711	-0.981309	-6.69752	-2.20499	-8.85179	-6.40417	6.54463	11.9285	5.02423e-10	3.38123e-09
gene_399001	-3.3723	-7.08071	1.15102	-2.9005	-5.69677	6.9484	12.0404	5.61964e-10	3.7763e-09
gene_369965	-0.660586	-4.2157	-1.12188	3.38733	-0.952139	5.49793	11.7988	5.63471e-10	3.78079e-09
gene_469902	4.17848	-1.13221	2.97497	-1.13221	1.61655	4.21977	12.1251	5.68247e-10	3.80548e-09
gene_218844	6.64499	1.39146	1.10517	1.53581	-1.90174	8.70182	11.7936	5.68838e-10	3.80548e-09
gene_267659	0	5.72906	4.60508	0	1.70398	4.64249	12.1418	5.75753e-10	3.84603e-09
gene_218827	7.83771	1.75136	1.84265	2.09746	1.63235	9.79813	11.7841	5.78816e-10	3.86077e-09
gene_219118	-3.12084	4.0405	0.433954	-3.12084	0.996636	4.9667	11.9077	5.8441e-10	3.89232e-09
gene_372035	0	6.02611	3.3495	0	5.3187	4.70035	12.123	5.94685e-10	3.95492e-09
gene_188595	-9.04739	2.15503	-1.43494	-9.34117	-6.09274	9.6817	11.7631	6.01442e-10	3.99396e-09
gene_34275	9.73731	6.04178	8.18388	-1.56617	4.03711	8.65559	11.8118	6.20194e-10	4.11244e-09
gene_219424	7.74019	7.28982	4.19056	3.52286	2.10103	5.32831	11.9302	6.22618e-10	4.11839e-09
gene_359279	4.54514	0	9.82183	0	11.39	9.34147	12.3638	6.22919e-10	4.11839e-09
gene_330660	4.94878	-1.89922	1.53542	-1.89922	2.55209	4.42321	12.0577	6.38461e-10	4.2036e-09
gene_83413	-3.55313	-1.91871	0.920834	-4.92069	4.15826	6.66517	11.7958	6.38465e-10	4.2036e-09
gene_362327	-2.59805	2.87008	-0.827596	4.38379	-0.887487	5.99938	11.7303	6.38603e-10	4.2036e-09
gene_398018	-5.98324	-2.39785	-2.35623	-5.98324	-4.60342	4.44188	11.8519	6.45687e-10	4.24403e-09
gene_141753	1.44515	3.93859	0.760809	-1.64952	4.16038	4.65866	11.7867	6.48965e-10	4.25937e-09
gene_218260	-3.27052	-0.033811	-5.84843	-2.00878	-2.28023	6.79116	11.7121	6.6012e-10	4.32628e-09
gene_362315	0.0395199	-5.82604	-4.18453	-3.92879	-3.14751	6.18186	11.7083	6.64752e-10	4.35032e-09
gene_393872	-5.41811	-8.14822	-3.6295	-0.665592	-3.58209	5.71242	11.9413	6.68797e-10	4.37045e-09
gene_359268	0	0	9.54158	0	10.5397	8.79898	12.4372	6.72118e-10	4.38579e-09
gene_469587	-1.16973	-2.9723	3.14949	-1.91628	-2.18461	6.41559	11.6909	6.86224e-10	4.47137e-09
gene_267791	-5.58791	-1.00254	-0.692801	-5.58791	3.2058	6.36313	11.8054	7.01652e-10	4.56529e-09
gene_218590	-7.84619	-3.32159	-5.58666	-6.03321	-3.46765	7.92697	11.6684	7.1504e-10	4.6457e-09
gene_469940	8.35054	0	7.63564	0	10.0888	7.79709	12.2772	7.18784e-10	4.6633e-09
gene_401180	-4.35852	-4.35852	0.121973	-4.35852	-3.52312	4.34736	12.0731	7.21844e-10	4.67643e-09
gene_423789	4.1208	-1.13418	7.80068	0.443444	6.49964	7.64762	11.892	7.29344e-10	4.71824e-09
gene_423790	4.83898	0	9.0387	0	10.7454	8.64786	12.2605	7.38964e-10	4.77362e-09
gene_401634	-1.18561	-4.14534	-0.228819	2.28966	3.15174	5.35916	11.8822	7.4192e-10	4.78586e-09
gene_224164	-0.988324	3.29793	-0.204302	-0.872368	-1.89727	6.85897	11.6277	7.44543e-10	4.79592e-09
gene_141673	-3.35127	6.48541	3.05554	-3.35127	4.16991	7.31417	11.7673	7.51213e-10	4.83199e-09
gene_212320	0	9.60162	6.542	0	6.62768	7.09659	11.986	7.53199e-10	4.83786e-09
gene_267696	-4.14909	4.06068	1.1927	-4.14909	-0.874945	5.82442	11.7536	7.69773e-10	4.93043e-09
gene_246692	-0.0756401	-2.56622	2.77384	3.44009	-1.49815	4.80123	11.8613	7.69799e-10	4.93043e-09
gene_219087	-2.43546	5.29689	1.96344	-2.43546	2.22975	5.38492	11.7524	7.71507e-10	4.93436e-09
gene_218840	6.77336	1.25059	0.564376	1.8792	-1.01999	10.1625	11.6152	7.88063e-10	5.03311e-09
gene_393707	0.323728	-1.65303	4.27379	-1.65303	2.96745	5.1343	11.9339	7.91227e-10	5.04617e-09
gene_218686	1.86457	3.74887	-0.0069391	5.42045	0.808246	5.87543	11.6082	7.98205e-10	5.08348e-09
gene_406909	5.11824	-1.6651	8.88854	-1.6651	8.17946	9.30188	11.9023	8.35894e-10	5.316e-09
gene_411149	-2.86893	-2.86893	4.1772	-2.86893	6.16017	6.89756	11.9833	8.41707e-10	5.34543e-09
gene_233852	2.61803	-1.13773	5.09713	-1.13773	3.39016	5.31104	11.882	8.65799e-10	5.4907e-09
gene_90783	-4.53947	-2.11682	-3.07242	-7.30139	-4.72796	5.15677	11.6257	8.68487e-10	5.50001e-09
gene_233934	2.62581	-0.911673	4.44402	-0.911673	2.02066	4.71761	11.8719	8.81104e-10	5.57135e-09
gene_219149	-4.5316	4.12053	-0.371035	-4.42326	1.34393	6.65288	11.5536	8.82222e-10	5.57135e-09
gene_218247	-3.5032	-0.747228	-6.22347	-2.48143	-2.09049	7.33246	11.543	8.99508e-10	5.67256e-09
gene_34212	10.6068	5.51508	8.31091	0	4.31467	7.42226	11.8012	9.04586e-10	5.69662e-09
gene_393731	3.61398	-1.1832	4.87205	-1.1832	3.16304	5.21969	11.854	9.09015e-10	5.71653e-09
gene_469573	3.24545	3.21709	0.227317	-3.06664	3.28899	5.1462	11.5897	9.26938e-10	5.82112e-09
gene_218814	5.73994	0.333176	-0.453109	1.03245	-2.57309	9.8179	11.5254	9.28882e-10	5.82521e-09
gene_469914	4.17504	-2.25491	3.35299	-2.25491	1.82421	5.03114	11.8307	9.46489e-10	5.9212e-09
gene_191550	4.91485	3.63169	0.498057	0.0383015	-0.519665	4.98426	11.515	9.46814e-10	5.9212e-09
gene_293877	2.26583	-2.61615	1.90646	5.66022	0.50554	5.0445	11.74	9.53177e-10	5.95273e-09
gene_399010	-2.91793	-6.23485	0.46924	-3.11284	-7.15226	8.33676	11.5033	9.67347e-10	6.03288e-09
gene_403156	3.15375	-5.85368	0.535437	-5.85368	-2.90318	5.94486	11.793	1.01063e-09	6.29413e-09
gene_218262	-3.24335	-0.117227	-5.86686	-1.78014	-2.41174	7.96063	11.4786	1.01214e-09	6.29484e-09
gene_34278	7.2539	5.39486	6.20441	0	0	5.48578	12.1485	1.01712e-09	6.3171e-09
gene_34210	8.958	3.64263	6.54573	-3.91473	2.21925	9.54351	11.5355	1.02282e-09	6.34373e-09
gene_135036	2.70685	-0.0617867	0.574801	-9.86285	0.612722	9.9901	11.5137	1.02649e-09	6.35777e-09
gene_267861	-5.90633	-1.19176	-3.02728	2.32041	1.44481	5.70875	11.5121	1.05148e-09	6.50107e-09
gene_34211	9.79099	5.42273	7.43477	-1.95557	3.42373	8.93427	11.4573	1.05251e-09	6.50107e-09
gene_91090	-1.60016	-5.33454	-3.10361	-4.85753	-4.7954	4.89854	11.4539	1.05901e-09	6.53225e-09
gene_92477	3.46251	-0.842408	2.30056	-2.59842	-1.56391	4.58002	11.5036	1.08365e-09	6.6751e-09
gene_93439	0.433638	-5.376	-2.13424	-5.376	1.09967	4.95081	11.7464	1.09601e-09	6.74203e-09
gene_212317	-5.1098	6.19016	2.45956	-4.24088	2.52345	8.52874	11.4873	1.09995e-09	6.75706e-09
gene_266061	-0.980717	-8.43686	-3.43143	-10.0832	-0.0786835	8.16608	11.4795	1.13214e-09	6.94533e-09
gene_388929	3.68954	0.609248	0.862845	-8.70733	0.928071	9.31441	11.4541	1.14424e-09	7.01003e-09
gene_34235	7.79435	2.9373	6.13872	-2.36272	1.68574	7.43614	11.467	1.15821e-09	7.08598e-09
gene_219125	-7.44855	3.62393	-0.632862	-7.37333	0.55252	8.32307	11.4561	1.16419e-09	7.11289e-09
gene_218255	-3.46445	-0.0041734	-5.86695	-1.75983	-2.52484	8.41243	11.3955	1.17882e-09	7.19258e-09
gene_468261	-0.936731	-0.936731	5.05583	-0.936731	3.74753	5.12962	11.7843	1.18403e-09	7.2146e-09
gene_267949	-5.38435	1.90253	-0.418618	-5.38435	-5.38435	5.38502	11.8465	1.1877e-09	7.22718e-09
gene_86675	-3.95383	-8.87866	-2.88165	-8.87866	-3.18311	6.3238	11.6954	1.19774e-09	7.27845e-09
gene_468882	-5.6407	-3.1211	-1.71279	-5.6407	-4.49235	4.37624	11.4776	1.26346e-09	7.66747e-09
gene_372053	-6.72947	-2.28804	-3.39045	-6.72947	0.184791	5.33486	11.4744	1.2708e-09	7.6991e-09
gene_219066	-1.62284	5.24802	2.05978	-1.62284	2.40711	4.81865	11.4739	1.27209e-09	7.6991e-09
gene_212343	-1.48289	4.78665	2.07538	-1.48289	1.70644	4.58379	11.4402	1.35153e-09	8.16895e-09
gene_201067	9.81556	2.41103	8.26533	0	7.07346	7.31558	11.5612	1.37896e-09	8.3236e-09
gene_219112	-4.74758	4.54871	0.730766	-4.74758	1.0499	6.62722	11.4255	1.38768e-09	8.36502e-09
gene_267954	-5.77419	1.3887	-0.913409	-5.42083	-5.0998	5.35439	11.3551	1.39927e-09	8.41261e-09
gene_219051	-1.60276	4.27534	1.1938	-1.60276	2.3355	4.3698	11.4209	1.3993e-09	8.41261e-09
gene_34214	9.40573	5.36361	7.37632	-1.44463	3.36378	7.87477	11.3608	1.40478e-09	8.43429e-09
gene_219086	-3.12682	4.29938	0.950699	-3.12682	1.10288	5.15922	11.411	1.42444e-09	8.54098e-09
gene_286526	-0.694759	-5.03282	-0.70829	-4.77776	-4.17951	4.87241	11.2898	1.43164e-09	8.57276e-09
gene_219110	-3.84462	5.22718	0.801083	3.35972	1.5704	6.40367	11.3416	1.43411e-09	8.57616e-09
gene_400315	2.5031	-1.96151	1.8599	4.55319	-2.80364	5.44989	11.2847	1.44503e-09	8.63001e-09
gene_359256	5.36003	-1.77163	7.78211	-1.77163	8.9065	8.87891	11.5808	1.46279e-09	8.72448e-09
gene_14400	0.574385	-6.64255	-2.79014	-6.64255	-2.2347	5.00729	11.5768	1.47304e-09	8.77404e-09
gene_394237	-1.58764	-7.32459	-2.31334	2.26553	1.07328	6.7526	11.4746	1.52343e-09	9.0622e-09
gene_86674	-6.01531	-10.8964	-3.13669	-4.2961	-4.24677	8.04411	11.4727	1.52853e-09	9.08054e-09
gene_267961	-4.26009	2.40787	0.327648	-4.26009	-4.26009	4.98364	11.6908	1.54847e-09	9.1869e-09
gene_83467	-2.55509	0.036918	1.56695	-3.92275	4.87803	6.40677	11.3034	1.55945e-09	9.23987e-09
gene_233925	2.31883	-0.45839	6.36801	1.12645	4.82562	5.76319	11.4597	1.56424e-09	9.25613e-09
gene_39769	-4.4037	-8.03216	-3.63256	-3.07961	-2.32703	5.59381	11.4516	1.58693e-09	9.37809e-09
gene_83456	-2.21761	1.13572	2.74428	-4.21878	5.95996	7.67115	11.2896	1.59925e-09	9.4385e-09
gene_93409	1.36009	-4.38387	-0.691545	-6.07913	2.96435	6.71128	11.2782	1.63262e-09	9.62284e-09
gene_403362	0	6.07262	3.4029	0	4.01415	4.50992	11.539	1.63517e-09	9.6253e-09
gene_344536	2.94824	-2.37896	1.79174	-2.37896	-0.0761689	4.25224	11.5147	1.64182e-09	9.65184e-09
gene_218828	7.71759	2.03354	2.22896	2.37317	0.520088	9.86944	11.1869	1.72994e-09	1.01321e-08
gene_219142	-4.47613	3.97864	0.0802427	-4.47613	1.48975	5.98777	11.3032	1.73015e-09	1.01321e-08
gene_188656	-8.33216	2.48573	-0.632589	-7.69527	-5.52567	8.22852	11.2386	1.73026e-09	1.01321e-08
gene_218800	5.98968	0.541922	0.737443	1.83249	-2.82784	8.86381	11.1754	1.76694e-09	1.03335e-08
gene_188755	-7.27226	2.24347	-0.570741	-8.21315	-6.12873	8.1725	11.1678	1.79193e-09	1.04661e-08
gene_80471	-3.36227	-7.17943	-4.18815	-9.68432	-2.65419	6.88228	11.2195	1.817e-09	1.05988e-08
gene_16550	5.20272	-3.50676	1.91297	0.559222	0.800894	5.40319	11.3728	1.82504e-09	1.06319e-08
gene_267816	-5.30327	0.0335495	3.05381	-5.30327	-3.09529	7.01646	11.2625	1.86203e-09	1.08334e-08
gene_209688	-4.49743	-4.49743	2.91941	0.335286	-2.40572	6.18531	11.4294	1.87094e-09	1.08712e-08
gene_47578	0.245858	-3.60942	0.594499	-5.40958	-3.92707	5.25309	11.1978	1.89042e-09	1.09703e-08
gene_218280	-3.69837	-0.464882	-6.11536	-2.2448	-2.74616	8.75147	11.1292	1.92414e-09	1.11516e-08
gene_233966	-0.711989	-2.75777	2.99107	-2.75777	0.183083	4.92528	11.4188	1.94187e-09	1.12399e-08
gene_141882	-2.58102	6.81586	3.74348	-2.58102	3.11754	6.86836	11.2322	1.96665e-09	1.13687e-08
gene_212476	0	9.59182	6.59062	1.78895	6.20784	7.07259	11.3485	1.97212e-09	1.13785e-08
gene_92597	-2.04077	-5.82797	-3.6487	0.477025	-2.58479	5.53008	11.1155	1.97339e-09	1.13785e-08
gene_141887	-4.51893	5.45996	1.81168	-4.51893	2.07173	7.31522	11.2161	2.0249e-09	1.16606e-08
gene_34243	8.77265	4.66311	7.17616	-2.00332	3.12621	8.09947	11.1551	2.04355e-09	1.1753e-08
gene_141876	-2.01261	7.68426	4.6572	-2.01261	4.35828	7.17079	11.2092	2.05039e-09	1.17709e-08
gene_96213	5.30684	-0.632087	7.56944	-0.632087	8.3561	7.44125	11.3873	2.05188e-09	1.17709e-08
gene_49528	-0.34902	-4.85793	-2.302	-4.85793	-1.94248	4.05169	11.363	2.14122e-09	1.22678e-08
gene_469208	-6.99876	-6.99876	0.0629873	-6.99876	-3.96301	6.07412	11.4166	2.23217e-09	1.27727e-08
gene_219432	9.59678	7.18891	5.33138	3.23348	3.12598	6.01992	11.2115	2.24034e-09	1.28032e-08
gene_387699	3.12185	-1.22755	2.49029	7.52404	2.40662	7.81012	11.0246	2.33365e-09	1.33195e-08
gene_34284	9.39328	5.2827	7.72503	0	3.94301	6.73893	11.2311	2.47021e-09	1.40711e-08
gene_219434	9.02125	6.77373	5.07707	1.85976	2.77717	5.65592	11.1567	2.47157e-09	1.40711e-08
gene_267686	-5.24465	2.37832	-0.845767	-5.24465	-1.80754	5.36961	11.1015	2.49131e-09	1.41656e-08
gene_219146	-3.52229	4.2373	0.648422	-3.52229	1.47379	5.42951	11.0921	2.53415e-09	1.4391e-08
gene_399561	-3.07602	-4.12196	1.53554	-2.31238	-5.84064	7.41074	10.9745	2.56014e-09	1.45203e-08
gene_218284	-3.68209	-0.29427	-5.49926	-1.36013	-2.08821	6.36347	10.9725	2.56926e-09	1.45537e-08
gene_83466	-3.21939	1.39975	1.61144	-3.21939	4.9846	5.92749	11.0754	2.61176e-09	1.47759e-08
gene_218279	-3.28409	-0.225014	-6.03492	-1.73939	-2.51655	8.75145	10.9594	2.63241e-09	1.48741e-08
gene_218274	-3.77817	-1.21881	-5.98662	-2.51359	-2.78028	6.88698	10.9547	2.65522e-09	1.49842e-08
gene_267694	-1.9281	4.07324	1.95873	-1.9281	-0.0519236	4.51714	11.0594	2.68876e-09	1.5154e-08
gene_188507	-3.58233	3.42477	-0.669484	-8.8933	-5.62058	11.8931	10.9473	2.69203e-09	1.5154e-08
gene_267682	-3.10495	3.17655	0.0470375	-3.10495	-0.442925	4.48843	11.0549	2.71062e-09	1.52396e-08
gene_219105	-2.55945	6.52755	3.83105	-2.55945	2.8491	6.63757	11.0463	2.75339e-09	1.54608e-08
gene_219078	-4.81585	3.87221	0.107977	-4.81585	0.93789	6.16319	11.045	2.75958e-09	1.54763e-08
gene_348178	-2.06568	-4.05231	1.7966	-3.98097	-0.617164	5.03942	11.1244	2.83861e-09	1.58997e-08
gene_188655	-7.09368	2.54215	-0.470763	-7.09368	-4.54554	7.13185	11.0145	2.91647e-09	1.63156e-08
gene_469418	0.269645	-2.07222	3.14525	-3.52268	0.946614	5.62125	10.9496	2.97584e-09	1.66271e-08
gene_403360	0.615459	3.17617	0.285644	-2.45917	-2.45917	4.2134	13.186	3.00749e-09	1.67831e-08
gene_401563	-0.117538	-4.36711	0.849329	4.8905	2.28487	5.92752	11.0831	3.05537e-09	1.70293e-08
gene_141891	-1.82713	9.08223	5.62057	1.29305	6.44853	8.29275	10.9171	3.11636e-09	1.73478e-08
gene_212416	-4.49888	5.72877	2.38575	-4.49888	2.59958	7.61877	10.9746	3.13535e-09	1.74319e-08
gene_470176	-6.24346	-6.24346	0.675354	-6.24346	-0.0605745	6.07566	11.2168	3.15632e-09	1.75269e-08
gene_232123	1.35106	-3.25399	1.47359	-2.50259	-2.27555	4.42332	11.0635	3.16426e-09	1.75494e-08
gene_469889	2.13754	-4.98022	1.41793	-4.90994	-0.917815	5.60852	11.0593	3.18813e-09	1.76487e-08
gene_219388	-4.61418	0.863401	-4.02408	-0.0869952	-3.7089	6.46321	10.855	3.19342e-09	1.76487e-08
gene_267946	-3.67988	1.6613	-0.464267	-3.67988	-3.67988	4.30863	11.2681	3.19391e-09	1.76487e-08
gene_93816	0	0	8.66807	0	8.64429	7.61783	11.4792	3.23359e-09	1.78461e-08
gene_218254	-2.57808	-0.775419	-6.29456	-1.81397	-2.65046	8.30267	10.8448	3.25399e-09	1.79368e-08
gene_141774	-2.62731	7.89833	4.5224	-0.41108	5.19715	7.9282	10.8833	3.31552e-09	1.82536e-08
gene_188744	-8.31742	2.29706	-1.07795	-7.80754	-4.65972	8.00389	10.8677	3.41196e-09	1.87616e-08
gene_399539	-3.18407	-2.13269	1.45315	-2.15276	-4.79411	5.55808	10.8142	3.44375e-09	1.89134e-08
gene_469888	3.58876	-4.06782	1.51395	-4.06782	0.0189359	5.21066	11.0663	3.60732e-09	1.97876e-08
gene_218261	-2.84306	-0.833424	-5.80314	-1.37593	-2.26345	6.43466	10.7863	3.6263e-09	1.98675e-08
gene_91061	-1.58134	-4.03601	-2.17736	-5.73333	-4.36363	4.3735	10.8363	3.66231e-09	2.00405e-08
gene_267982	-1.18918	2.45957	0.199313	-4.46681	-3.76744	5.11246	10.8294	3.7087e-09	2.02698e-08
gene_363660	-2.05219	-1.52064	-3.61184	-5.96786	-2.6599	4.45967	10.8127	3.82461e-09	2.08779e-08
gene_218267	-2.32283	-0.632504	-5.65622	-2.89321	-2.79499	6.61834	10.7496	3.88164e-09	2.11636e-08
gene_267784	-1.65853	-4.85639	1.18945	-4.85639	3.68891	6.38974	11.0232	3.89182e-09	2.11935e-08
gene_398984	-3.70695	-4.85385	1.74852	-2.63728	-2.80915	6.19637	10.7413	3.94224e-09	2.14422e-08
gene_403105	2.44398	-3.05539	-0.112226	-5.63397	-3.15429	5.34757	10.7817	4.04823e-09	2.19921e-08
gene_344521	-3.55352	-1.51	0.800692	-3.55352	3.46591	5.18283	10.827	4.09992e-09	2.22461e-08
gene_219152	-3.10882	4.26113	0.822998	-3.10882	2.05934	5.22594	10.8183	4.16517e-09	2.2573e-08
gene_402777	-2.18545	-4.01289	-0.56988	-4.01289	1.95855	4.55873	10.9793	4.2057e-09	2.27653e-08
gene_219081	-4.91993	5.04741	1.11768	-3.13612	1.49009	7.22224	10.7421	4.29729e-09	2.32332e-08
gene_393709	4.57237	-1.62276	4.59041	-1.62276	3.44825	5.42481	10.9614	4.34055e-09	2.3439e-08
gene_399565	-2.55022	-3.78278	2.29271	-1.57375	-5.01731	8.79749	10.6875	4.35532e-09	2.34643e-08
gene_90803	-5.03199	-2.13085	-2.99582	-5.03199	-1.52828	4.09509	10.7937	4.35565e-09	2.34643e-08
gene_46714	4.54097	-0.616993	7.17885	-0.616993	7.26779	6.84411	10.951	4.42088e-09	2.37873e-08
gene_219088	-3.02882	4.87097	1.78679	-3.02882	1.51882	5.54567	10.7831	4.4407e-09	2.38477e-08
gene_464356	-0.175362	-0.830151	1.22422	4.9416	0.928911	4.77496	10.6768	4.44269e-09	2.38477e-08
gene_233895	-0.0514117	-3.05241	4.24391	-3.05241	2.90976	6.17506	10.9355	4.54342e-09	2.43594e-08
gene_219120	-1.61718	4.96247	2.04059	-1.61718	2.10933	4.72376	10.747	4.74237e-09	2.53959e-08
gene_344332	0.883559	-0.0699251	3.53133	-1.89253	0.727157	4.73061	10.6849	4.83613e-09	2.58673e-08
gene_402179	-7.21462	-1.00101	-3.69725	-7.21462	-1.29694	5.4328	10.7279	4.9101e-09	2.62318e-08
gene_468550	3.047	3.38676	0.0372486	0.409237	3.94567	4.88932	10.6207	4.93087e-09	2.63116e-08
gene_234104	5.24786	-3.61521	8.00547	-3.61521	7.42784	10.3886	10.8813	5.00085e-09	2.66535e-08
gene_468276	5.08613	-1.57313	2.12324	5.24668	3.9675	4.86252	10.8009	5.06085e-09	2.6913e-08
gene_219368	-5.05725	0.844936	-3.65925	-0.397626	-5.11757	7.45276	10.6066	5.06148e-09	2.6913e-08
gene_267879	-8.34652	-1.36807	-4.26382	-8.34652	-2.98633	5.9923	10.7087	5.08518e-09	2.70072e-08
gene_393730	1.92261	-1.46953	4.62379	-1.46953	3.95249	5.32853	10.8691	5.10934e-09	2.71036e-08
gene_267708	-4.56724	3.8538	1.12047	-4.56724	-0.687384	6.05634	10.6936	5.22727e-09	2.76966e-08
gene_218264	-3.89257	-0.569604	-6.08665	-2.17802	-1.97197	8.61938	10.5871	5.24878e-09	2.77779e-08
gene_141745	-1.19461	4.78578	0.620099	0.514682	4.40461	6.04197	10.5736	5.38189e-09	2.84489e-08
gene_218277	-3.91045	-0.896459	-5.71766	-2.45804	-2.96807	6.88915	10.5588	5.53162e-09	2.91904e-08
gene_218259	-2.85166	-0.311236	-5.83102	-1.94138	-2.55133	8.08262	10.5581	5.53933e-09	2.91904e-08
gene_34247	7.44617	4.17156	5.76951	-2.09249	1.07136	6.9152	10.6109	5.54159e-09	2.91904e-08
gene_464444	-0.277209	4.49922	2.65351	6.64089	3.8723	4.55324	10.5915	5.67105e-09	2.98356e-08
gene_141877	0	8.99076	6.22045	0.743969	6.18201	6.63355	10.7543	5.67731e-09	2.98356e-08
gene_234092	0.246793	-4.32103	-1.24254	-6.82543	2.4951	6.95427	10.5849	5.8137e-09	3.05169e-08
gene_218842	7.37468	1.7575	1.70227	1.97401	-0.0190566	11.9459	10.5287	5.8508e-09	3.06759e-08
gene_267937	-4.96191	1.64512	0.838619	-4.96191	-3.85564	5.39693	10.631	5.85892e-09	3.06828e-08
gene_469901	3.60897	-2.25403	2.55279	-2.18138	1.15485	4.56405	10.7058	6.00323e-09	3.1402e-08
gene_362434	-3.54269	-6.36954	-0.0899104	1.53095	-4.9109	5.74697	10.7027	6.03693e-09	3.15418e-08
gene_469844	0.407629	-2.15921	3.14703	0.131668	-0.616537	5.21393	10.5108	6.04894e-09	3.15679e-08
gene_141780	0.9206	8.52405	4.89226	0.338137	5.6025	8.78468	10.5032	6.13451e-09	3.19775e-08
gene_393963	1.6805	-7.48842	-0.404556	-7.48842	-3.91801	6.5129	10.7613	6.18395e-09	3.2198e-08
gene_86595	-1.41133	-8.42124	-2.52856	0.822463	-3.97636	6.47434	10.6885	6.19268e-09	3.22062e-08
gene_267704	-2.13359	5.04163	2.30563	-3.93019	0.364232	6.51332	10.5462	6.24398e-09	3.24356e-08
gene_365255	0.0510449	-5.31215	-0.161077	-5.31215	1.44974	5.36112	10.7446	6.37032e-09	3.30538e-08
gene_219123	-4.41069	3.03593	-0.584335	-4.41069	0.560254	5.24907	10.5769	6.46734e-09	3.35187e-08
gene_219056	-4.09358	3.04523	-0.898714	-3.22974	0.30562	4.98073	10.5168	6.50877e-09	3.36947e-08
gene_398301	-5.46142	-2.41531	-1.12132	-5.46142	-5.46142	4.46995	10.8546	6.5231e-09	3.37301e-08
gene_359281	7.79908	0	9.55797	0	10.4809	8.80657	10.9531	6.62883e-09	3.4204e-08
gene_141873	-2.85383	6.21844	3.19205	-2.85383	3.42058	6.65341	10.5633	6.62991e-09	3.4204e-08
gene_233879	0	0	5.1931	0	4.21855	4.699	11.0435	6.68032e-09	3.44247e-08
gene_92215	-0.0931883	-1.91686	3.46288	-0.322276	0.237872	4.69054	10.6448	6.6983e-09	3.44779e-08
gene_469845	-0.248322	-3.40264	3.2387	0.819971	-0.21898	6.26144	10.4475	6.80576e-09	3.49911e-08
gene_399571	-5.1146	-5.1146	1.89913	-1.29882	-2.63209	5.8445	10.6942	6.8512e-09	3.51846e-08
gene_34169	-3.35238	0.713656	-0.504747	-4.5863	-4.5863	4.49774	10.7481	6.90072e-09	3.53986e-08
gene_101563	-3.77794	-11.0218	-3.45814	-11.0218	-0.681938	8.72415	10.6912	7.00272e-09	3.58646e-08
gene_219431	8.96406	7.71601	4.95109	3.51502	2.63692	7.22986	10.4318	7.00747e-09	3.58646e-08
gene_233851	1.21667	-3.50558	2.74274	-3.50558	-0.326737	5.30757	10.6761	7.19268e-09	3.67707e-08
gene_267955	-5.6999	1.31896	0.0932095	-5.6999	-5.02614	5.56571	10.5107	7.29998e-09	3.72566e-08
gene_469847	-0.51576	-2.16726	3.29823	1.17759	-0.204744	5.3347	10.4095	7.30425e-09	3.72566e-08
gene_267717	-3.8867	3.04114	1.01147	-3.8867	-2.26823	5.12899	10.5043	7.38498e-09	3.76258e-08
gene_369494	4.84868	-1.67089	3.34392	-1.35166	2.85785	4.79397	10.5829	7.48659e-09	3.81005e-08
gene_218815	5.05712	-0.441619	-0.921293	0.0167426	-2.94159	10.142	10.3838	7.66235e-09	3.8951e-08
gene_402454	-6.709	-2.63278	-2.6614	-6.709	-4.3668	4.78425	10.4811	7.70529e-09	3.91178e-08
gene_219093	-2.55623	5.85031	3.41178	-2.55623	2.06062	6.11144	10.4806	7.71251e-09	3.91178e-08
gene_401089	-5.07172	-0.209261	-2.73973	-5.07172	-0.697755	4.36638	10.4786	7.7414e-09	3.92202e-08
gene_233904	1.67865	-2.70044	3.45191	0.938304	-1.22417	5.2086	10.5637	7.75065e-09	3.9223e-08
gene_89721	-0.720334	1.93015	3.07047	-1.83513	-0.86885	4.50638	10.4224	7.84513e-09	3.96566e-08
gene_401877	-0.28944	-5.39764	-0.0638711	-5.39764	-3.36307	4.88452	10.6262	7.85951e-09	3.96848e-08
gene_340721	-4.18172	-5.47229	-2.81742	-7.10378	-0.162768	5.46553	10.4176	7.91567e-09	3.99237e-08
gene_76930	-0.212688	-2.1259	1.84398	-3.83769	-2.06483	4.9201	10.4136	7.9743e-09	4.01744e-08
gene_141806	-1.08059	7.35394	4.97883	-1.08059	5.53346	6.36789	10.4581	8.03582e-09	4.04392e-08
gene_34220	8.47952	4.16965	6.716	-1.65509	2.31754	8.07699	10.3539	8.10271e-09	4.07304e-08
gene_218244	-3.81208	0.376822	-5.30278	-1.66117	-2.52538	7.93293	10.3474	8.2008e-09	4.11775e-08
gene_393834	-3.47852	-5.12774	-1.88231	-5.12774	-2.80189	4.15542	10.5992	8.24707e-09	4.13638e-08
gene_35752	0.81499	-2.85315	1.92591	-2.85315	-0.0469702	4.44404	10.5979	8.26473e-09	4.14063e-08
gene_141768	0.318281	2.94818	0.43821	-2.8425	3.96013	5.14938	10.3869	8.37735e-09	4.19239e-08
gene_362478	-1.87472	-6.14268	-1.53457	-5.78428	-3.70378	4.7185	10.5092	8.54924e-09	4.27367e-08
gene_348192	-0.411064	-1.81045	2.63313	-3.49894	0.367804	5.22705	10.3658	8.71001e-09	4.34922e-08
gene_253781	-0.450333	-3.74189	-0.0163926	-9.44765	-0.363938	13.8209	10.2858	8.95258e-09	4.4654e-08
gene_402839	-6.60504	-6.60504	0.995551	-3.97586	-3.16886	6.41116	10.5427	8.97177e-09	4.47003e-08
gene_83415	-3.28603	-0.94668	1.52985	-6.37287	4.63349	8.49708	10.3331	9.25339e-09	4.60525e-08
gene_479423	-10.0733	-7.52705	-0.05459	-10.0733	-0.5123	9.089	10.3753	9.35273e-09	4.64887e-08
gene_393667	-3.02318	-6.60857	-2.4708	-6.60857	-0.833273	5.02466	10.5279	9.36166e-09	4.64887e-08
gene_267695	-3.87665	3.13452	0.393604	-3.87665	-0.958004	5.00762	10.3712	9.42335e-09	4.67436e-08
gene_386579	3.17064	-0.0885373	3.07433	6.54186	1.02105	5.89976	10.2666	9.53705e-09	4.72556e-08
gene_250488	-5.47262	-4.82727	0.29586	-5.47262	-1.33351	5.14649	10.3546	9.71353e-09	4.80772e-08
gene_362446	2.87204	-4.84808	-1.4387	1.95817	0.529126	5.05746	10.4293	9.87464e-09	4.8821e-08
gene_399002	-3.07633	-5.98529	1.22026	-2.0477	-4.91316	7.63441	10.2401	1.00193e-08	4.94818e-08
gene_92217	0.719552	-2.18682	3.45677	-0.370801	-1.46276	6.43114	10.2351	1.01137e-08	4.98868e-08
gene_359263	6.38432	0	7.86149	0	8.98099	7.25863	10.7048	1.01234e-08	4.98868e-08
gene_338880	1.11677	-2.58463	-0.844182	3.59647	0.253845	4.69018	10.2084	1.06323e-08	5.23375e-08
gene_369969	0.0499027	-5.91317	0.236918	-4.92046	0.750072	7.25143	10.1918	1.06775e-08	5.25028e-08
gene_219062	-3.72379	4.75179	1.6215	-3.72379	1.62752	6.05652	10.2967	1.08016e-08	5.30549e-08
gene_412477	1.90922	-5.68798	-1.53822	-5.68798	-0.0679525	5.08165	10.4331	1.10836e-08	5.43809e-08
gene_469898	3.12502	-1.69815	2.6665	-1.69815	1.60285	4.32421	10.4316	1.11146e-08	5.44736e-08
gene_399003	-1.1399	-2.87398	1.63415	-2.37346	-5.98733	6.38631	10.4001	1.12185e-08	5.49233e-08
gene_344518	0.133784	2.05833	3.23349	0.735025	5.60225	5.19236	10.1659	1.15106e-08	5.6292e-08
gene_362447	3.91551	-3.39862	-0.260682	2.05178	1.85631	4.72369	10.3437	1.15247e-08	5.62997e-08
gene_467674	-0.896159	-2.81415	0.391336	-6.20345	2.35461	6.61412	10.2018	1.1691e-08	5.70506e-08
gene_299888	-3.32196	-9.07883	-3.87294	-3.35062	-2.88748	8.5206	10.1544	1.17619e-08	5.73074e-08
gene_218835	7.23301	2.01068	2.17716	1.51323	1.62903	7.00003	10.154	1.17691e-08	5.73074e-08
gene_141838	-0.681524	1.49394	4.8968	-0.681524	5.17896	5.12597	10.2231	1.23656e-08	6.01474e-08
gene_267973	-2.2949	2.52031	2.13291	-2.2949	-2.2949	4.43013	10.4818	1.2482e-08	6.06481e-08
gene_218846	7.18209	1.62472	1.60466	1.87188	0.962141	9.58803	10.1142	1.26812e-08	6.15496e-08
gene_267706	-3.87035	2.97257	0.273718	-3.87035	-0.867146	4.92998	10.2058	1.27643e-08	6.18861e-08
gene_469924	3.98222	-2.28409	2.75683	-2.08106	1.80985	4.74424	10.2712	1.31392e-08	6.36268e-08
gene_362336	-1.79004	-3.3199	-2.68187	-6.38074	-0.233473	5.0373	10.1428	1.31623e-08	6.36268e-08
gene_401619	-1.34821	1.60134	-2.90572	-1.7146	-1.00029	4.8633	10.0941	1.31656e-08	6.36268e-08
gene_233849	2.81222	-2.32569	4.07878	-2.32569	2.74937	5.49859	10.3315	1.3288e-08	6.41494e-08
gene_403157	3.43365	-2.74273	0.169942	-5.74688	-2.70447	6.43417	10.0869	1.3344e-08	6.43511e-08
gene_394091	0.120245	-3.29226	3.95626	6.18363	0.939815	6.5262	10.2604	1.33983e-08	6.45439e-08
gene_267763	-2.39191	-0.272926	1.46287	-3.47545	4.07623	5.55849	10.0897	1.45239e-08	6.98912e-08
gene_233971	0.5335	-1.45733	4.08899	-1.45733	2.92251	4.89776	10.2808	1.45473e-08	6.99296e-08
gene_141820	0	6.17867	4.39314	0	3.51479	4.73945	10.2959	1.46124e-08	7.01675e-08
gene_423800	0.635742	-3.78585	2.85524	-3.71564	1.59665	5.68009	10.2067	1.47668e-08	7.08336e-08
gene_422174	-2.26518	-0.134163	3.44627	-2.26518	0.906179	4.94319	10.1127	1.51483e-08	7.25864e-08
gene_372071	-7.37482	-2.60651	-2.94138	-7.37482	0.358371	5.92727	10.107	1.53066e-08	7.32668e-08
gene_35685	1.88005	-2.77193	1.38264	-3.54862	-0.911722	4.59057	10.0583	1.53968e-08	7.35913e-08
gene_93024	-2.55857	-6.02514	-2.8774	-6.02514	-1.35404	4.51517	10.2487	1.5407e-08	7.35913e-08
gene_86531	-0.718736	-5.6364	1.02223	-4.0439	-3.82239	5.67945	10.1721	1.57229e-08	7.50206e-08
gene_99433	0.845834	-7.48163	-0.0212382	-5.11009	-0.649388	6.76531	10.1376	1.63117e-08	7.77477e-08
gene_219095	-1.24498	5.71612	3.64171	-1.24498	2.37943	5.09111	10.0527	1.69154e-08	8.054e-08
gene_464447	2.62942	3.75137	2.48038	6.72236	4.90515	4.94195	9.95656	1.70382e-08	8.10393e-08
gene_267986	-4.87814	1.11049	0.284834	-4.87814	-4.20202	4.99986	10.0462	1.71195e-08	8.13403e-08
gene_393865	1.40688	-2.52477	3.12348	-2.52477	1.41049	4.94451	10.1845	1.72834e-08	8.20327e-08
gene_393912	1.86028	-2.71573	4.4739	-2.71573	4.00417	6.23001	10.1742	1.7606e-08	8.34756e-08
gene_212473	-3.23182	6.2528	3.36769	-3.23182	3.35327	7.0471	10.0295	1.76556e-08	8.36191e-08
gene_85509	7.06171	2.36244	2.0105	2.84449	2.80786	6.38655	9.93705	1.76733e-08	8.36191e-08
gene_68211	0.573441	-0.689361	1.51978	-5.30951	-5.30951	5.8352	10.1802	1.8837e-08	8.90316e-08
gene_34156	-4.26456	0.865346	-0.43391	-4.26456	-4.26456	4.37336	10.2445	1.89117e-08	8.9291e-08
gene_393841	-3.24701	-6.17855	-2.077	-6.17855	-2.50943	4.66371	10.1274	1.91474e-08	9.03092e-08
gene_393743	1.73313	-4.13889	2.07206	-4.13889	-0.45134	5.35942	10.1238	1.9272e-08	9.07901e-08
gene_267991	-1.07106	2.76806	-0.300014	-4.10853	-1.40751	4.91919	9.93704	1.92896e-08	9.07901e-08
gene_212684	-5.63043	5.65041	1.72286	-1.42518	1.09448	8.43811	9.92349	1.95605e-08	9.19688e-08
gene_92486	1.13114	-1.76393	2.57063	-4.03216	-1.39377	5.57212	9.91414	2.01292e-08	9.45442e-08
gene_212521	6.60426	6.58921	5.96971	0	2.7894	5.50367	10.0531	2.03432e-08	9.54501e-08
gene_252621	7.38092	0	8.53181	0	8.68532	7.57529	10.2901	2.06372e-08	9.6729e-08
gene_219089	0.438461	4.79437	1.23384	-3.84357	1.40557	6.08323	9.89656	2.07987e-08	9.73848e-08
gene_267809	-7.15668	-2.4298	2.98889	-5.42734	-0.608467	8.69999	9.87959	2.12282e-08	9.92923e-08
gene_218825	4.74509	-0.217588	-0.692182	0.120984	-3.55486	9.95479	9.83062	2.15838e-08	1.00851e-07
gene_403350	-1.74349	1.9127	-0.220279	-3.53729	-4.13826	4.79847	9.82169	2.19493e-08	1.02453e-07
gene_83410	-4.14181	0.170675	1.32046	-5.23787	4.47915	7.28479	9.83891	2.31563e-08	1.07975e-07
gene_386634	0.717472	1.78394	4.77058	-1.39183	-0.577619	6.88678	9.7847	2.35306e-08	1.09607e-07
gene_267673	-2.03332	4.64049	4.11238	-2.03332	0.686483	5.49835	9.87102	2.36515e-08	1.10056e-07
gene_403114	3.51249	-2.23347	0.0743216	-4.57531	-2.35407	5.49823	9.77915	2.37772e-08	1.10527e-07
gene_267764	-6.02848	-1.65858	0.468138	-6.02848	-4.2788	5.61453	9.86312	2.39993e-08	1.11445e-07
gene_401509	-4.68432	-9.61511	-2.98778	-4.95476	-3.35005	6.94044	9.91681	2.49961e-08	1.15954e-07
gene_219101	-3.09571	3.70869	0.859	-3.09571	0.254141	4.82283	9.83214	2.54134e-08	1.17769e-07
gene_401612	-3.68387	2.00515	-3.0451	-1.95893	-0.800323	6.50011	9.73769	2.57062e-08	1.19003e-07
gene_267672	-2.0435	4.68283	4.46282	-2.0435	0.879814	5.69917	9.80797	2.65745e-08	1.22897e-07
gene_233885	-0.836434	-2.21922	2.83962	-3.94851	0.91701	5.74451	9.74081	2.78042e-08	1.28452e-07
gene_218536	-2.25086	6.68691	3.61595	8.45679	2.46624	11.1985	9.69205	2.8013e-08	1.29204e-07
gene_267707	-3.84882	2.38199	0.286525	-3.84882	-1.90989	4.68872	9.77925	2.80244e-08	1.29204e-07
gene_469892	2.50691	-3.71356	1.70227	-3.71356	0.641458	4.96788	9.91457	2.80647e-08	1.29258e-07
gene_402047	-1.97338	-2.76501	-1.16262	-6.31971	-6.31971	4.96197	9.95257	2.82563e-08	1.30008e-07
gene_469912	2.16928	-3.91919	1.31707	-3.91919	-0.479516	4.82823	9.90772	2.84132e-08	1.30571e-07
gene_267958	2.45241	3.90957	1.25979	-5.4296	-1.24698	6.95663	9.7287	2.84401e-08	1.30571e-07
gene_364995	2.60004	1.78474	-1.60865	-0.992558	3.12047	6.40351	9.68354	2.84655e-08	1.30571e-07
gene_218756	3.55055	-0.0724094	-2.59579	-1.67001	-2.31757	7.37753	9.66108	2.96959e-08	1.36076e-07
gene_233924	3.64303	1.0827	6.18195	2.49553	3.76743	6.21942	9.65921	2.98009e-08	1.36419e-07
gene_83463	-1.68723	-0.839855	1.22591	-5.6209	4.39889	7.54806	9.70237	2.98725e-08	1.36608e-07
gene_267691	-1.96877	4.43407	2.67948	-1.96877	0.694212	4.86391	9.7398	3.01467e-08	1.37722e-07
gene_141835	-0.510836	5.60548	2.94989	-2.0619	3.28451	5.6027	9.69287	3.04074e-08	1.38772e-07
gene_90155	-1.32399	-1.86604	0.228298	-3.49053	-2.72508	4.04975	9.6914	3.04908e-08	1.39012e-07
gene_218235	-3.39485	-0.812435	-5.69798	-2.34384	-2.73331	7.6703	9.64457	3.06347e-08	1.39527e-07
gene_267956	-5.01121	1.44774	-0.251572	-4.65531	-4.33519	5.01857	9.68146	3.073e-08	1.3982e-07
gene_92216	1.36457	-3.52846	3.49263	-0.289862	-0.0558832	6.56242	9.63732	3.10558e-08	1.4116e-07
gene_393911	1.6203	-3.29378	4.00837	-3.29378	3.60874	6.34605	9.8569	3.11364e-08	1.41384e-07
gene_141870	-1.51697	6.38875	2.89369	3.93436	3.6899	5.63941	9.67326	3.12049e-08	1.41552e-07
gene_18861	-0.691478	-5.8304	2.19587	-5.8304	-1.1547	6.73749	9.85359	3.13228e-08	1.41944e-07
gene_212567	-5.95421	5.65291	1.95587	-2.53922	0.939131	8.7875	9.66238	3.1846e-08	1.4417e-07
gene_141695	-2.26475	4.54422	1.81174	-2.26475	4.01964	5.25365	9.709	3.19159e-08	1.44342e-07
gene_468251	1.46688	-1.80861	2.22023	2.95588	-1.04366	4.16282	9.77543	3.2343e-08	1.46127e-07
gene_219430	8.55819	7.26936	4.77208	2.39742	3.9528	5.61996	9.73895	3.24489e-08	1.46459e-07
gene_362461	-1.60006	-4.9578	3.26906	1.01318	-0.272938	6.91692	9.76835	3.27634e-08	1.4773e-07
gene_479425	-3.23007	-6.49715	2.35673	-6.49715	2.33211	7.83724	9.81542	3.35536e-08	1.51142e-07
gene_469842	1.11553	-2.81478	3.30854	0.949605	0.149007	5.85251	9.58913	3.40102e-08	1.53046e-07
gene_92214	-0.523056	-3.15319	3.26348	-0.780264	0.27852	5.38801	9.73253	3.49769e-08	1.57239e-07
gene_188587	-4.28374	1.42073	-1.61321	-7.48424	-4.95604	6.59859	9.6105	3.54667e-08	1.59282e-07
gene_469227	2.53553	-3.88094	2.79272	6.03681	1.68157	6.49578	9.72081	3.57337e-08	1.60322e-07
gene_398999	-3.50769	-5.36933	0.140214	-2.53908	-5.97675	6.49544	9.5608	3.58771e-08	1.60682e-07
gene_267987	-4.33771	1.32146	0.216913	-4.33771	-4.33771	4.69513	9.88081	3.58854e-08	1.60682e-07
gene_267664	-2.04147	4.78812	4.34129	-2.04147	0.827842	5.65689	9.64302	3.60666e-08	1.61334e-07
gene_400305	2.93124	-2.90942	2.62728	6.05973	1.37199	7.39586	9.55288	3.64169e-08	1.62739e-07
gene_141898	-3.41359	5.82972	2.34372	-0.958207	3.06091	6.71373	9.58458	3.68376e-08	1.64456e-07
gene_469212	-3.27575	-4.22002	-0.628973	-7.21145	-6.27443	6.46453	9.54519	3.69496e-08	1.64793e-07
gene_188594	-1.90267	3.00617	-0.263385	-8.1364	-5.2882	9.60847	9.53619	3.75828e-08	1.67451e-07
gene_400303	3.46995	-1.67741	2.20049	5.81641	0.738681	6.39163	9.53183	3.7893e-08	1.68667e-07
gene_232122	4.18916	-2.78341	0.887271	0.67747	2.18929	4.60034	9.6874	3.79829e-08	1.689e-07
gene_209487	-6.98873	-6.98873	1.00785	-6.98873	-1.86185	6.81234	9.80196	3.81275e-08	1.69376e-07
gene_403123	4.51175	-0.84525	0.0916955	-4.69825	-1.91472	7.43689	9.52074	3.8695e-08	1.71728e-07
gene_91092	-0.0127622	-2.68439	-0.192198	-4.79343	-4.26996	4.5262	9.55872	3.90739e-08	1.73239e-07
gene_267884	-9.88706	-3.77313	-4.70908	-5.3072	-2.01884	7.13956	9.55208	3.91489e-08	1.73401e-07
gene_469890	3.01262	-3.11815	2.20211	-3.11815	1.23124	4.90229	9.72825	3.92696e-08	1.73765e-07
gene_394053	2.53153	-7.03762	-0.013355	3.27253	-1.69212	7.13684	9.66226	3.97685e-08	1.758e-07
gene_403540	3.62728	-1.62863	-0.194384	-6.31913	-1.72921	6.51632	9.50513	3.98526e-08	1.75999e-07
gene_219091	-3.11726	4.82106	2.14718	-3.11726	1.49737	5.68462	9.58657	4.00479e-08	1.76689e-07
gene_362299	0.42827	-5.36306	-2.43745	0.827551	-3.23723	5.62144	9.49338	4.07466e-08	1.79487e-07
gene_219070	-4.66592	3.92119	0.964763	-4.66592	0.14383	6.15351	9.57705	4.07618e-08	1.79487e-07
gene_403357	0.522962	1.64403	-0.179408	-4.15888	-4.15888	4.58492	9.73702	4.15498e-08	1.82779e-07
gene_468014	1.06982	-5.46367	-2.43186	-1.55153	-4.47764	5.53962	9.47938	4.18388e-08	1.83753e-07
gene_76830	1.17641	-2.8762	3.53597	-2.8762	2.78264	5.57246	9.69298	4.18528e-08	1.83753e-07
gene_394243	5.25024	-2.22767	4.39041	0.743033	4.39211	5.9595	9.63161	4.20616e-08	1.8449e-07
gene_212341	0	7.13402	5.22121	0.190196	4.56913	5.3592	9.64482	4.21289e-08	1.84606e-07
gene_92213	-0.404856	-2.17113	2.64105	-1.19049	-2.40103	6.17572	9.47083	4.25196e-08	1.86137e-07
gene_466984	2.39624	-2.00268	-0.723495	-3.85531	-0.714057	4.23052	9.51197	4.26467e-08	1.86512e-07
gene_212475	-3.89633	6.32759	2.9597	-1.61212	3.91399	7.68732	9.50276	4.294e-08	1.87555e-07
gene_236026	5.11051	3.44129	5.98168	7.35042	-0.353759	7.19804	9.46528	4.29682e-08	1.87555e-07
gene_92212	0.885121	-3.03523	0.325768	2.9878	-4.91793	7.00426	9.46106	4.33121e-08	1.88873e-07
gene_393727	2.19938	-2.02988	4.98225	0.962165	3.3453	5.93894	9.61005	4.37538e-08	1.90614e-07
gene_469891	2.4289	-3.58333	2.28428	-3.58333	0.660809	5.18966	9.66369	4.4129e-08	1.92064e-07
gene_403372	-2.15206	1.73517	-0.697985	-1.79407	-4.2974	4.56219	9.62929	4.5086e-08	1.96039e-07
gene_397286	-1.5351	-5.86117	-1.52876	-4.00685	-4.84524	4.54999	9.59233	4.51956e-08	1.96327e-07
gene_233868	3.58854	2.06326	5.74435	-0.624811	4.45893	5.46366	9.47828	4.54243e-08	1.9713e-07
gene_469218	-3.55063	-3.55063	2.43109	-3.55063	1.10298	5.17752	9.69791	4.59151e-08	1.99069e-07
gene_469893	3.2411	-2.04396	2.4089	-1.90299	1.03122	4.3624	9.58199	4.60593e-08	1.99502e-07
gene_468012	0.508981	-3.02723	-2.32297	-1.16584	-6.2572	4.80949	9.61211	4.65158e-08	2.01286e-07
gene_469294	1.09961	-3.11827	1.21112	-3.11827	0.997375	4.382	9.62945	4.69478e-08	2.0296e-07
gene_239239	0.414291	0.271566	4.54488	-2.26604	3.17228	5.79585	9.45927	4.70722e-08	2.03303e-07
gene_267670	-1.97505	4.01071	3.20107	-1.97505	0.0617306	4.91811	9.49661	4.73293e-08	2.04218e-07
gene_86671	-6.66581	-7.7507	-2.64887	-4.24881	-3.06532	5.4698	9.56159	4.78124e-08	2.06105e-07
gene_219065	-4.58934	3.28757	0.422879	-4.58934	-0.528618	5.61295	9.48449	4.84073e-08	2.08471e-07
gene_79180	4.79265	-0.873696	5.34654	-0.452868	1.56839	6.86886	9.39908	4.86958e-08	2.09513e-07
gene_219090	-5.39607	4.57867	2.01054	-5.39607	0.639857	7.51592	9.46337	5.03455e-08	2.16404e-07
gene_89628	-4.36926	-1.15056	1.99594	-4.36926	-1.35856	5.41332	9.45653	5.09898e-08	2.18827e-07
gene_267660	-3.85812	2.70905	0.0179608	-3.59326	-1.13616	4.78627	9.41068	5.1037e-08	2.18827e-07
gene_340099	1.32437	-3.05916	2.14392	5.7964	3.16925	5.68319	9.52577	5.10548e-08	2.18827e-07
gene_468016	-0.550481	-6.25766	-2.79136	-1.88055	-4.0837	4.58464	9.52344	5.12735e-08	2.19556e-07
gene_469315	4.53508	-2.53559	2.1423	-1.43993	1.86877	4.7602	9.50991	5.256e-08	2.24851e-07
gene_239223	2.09582	-0.261635	3.9117	-1.85361	2.56109	5.04066	9.39493	5.31067e-08	2.26974e-07
gene_362439	-3.24835	-6.14385	-3.00159	-0.120265	-1.30425	4.70021	9.50069	5.34561e-08	2.28251e-07
gene_267728	-1.94812	3.25613	3.02344	-1.94812	-0.379922	4.69987	9.41385	5.52035e-08	2.35284e-07
gene_99573	3.30297	-4.90397	0.913646	-2.13462	-0.011313	5.51207	9.48311	5.52074e-08	2.35284e-07
gene_401597	-1.0122	-6.30853	1.12049	3.5509	0.894857	9.64415	9.32389	5.56796e-08	2.37072e-07
gene_469899	2.97531	-2.93013	2.16887	-2.85806	1.11045	4.75909	9.47737	5.5791e-08	2.37322e-07
gene_100115	2.28661	-4.41298	0.515155	4.46933	1.6118	5.69676	9.47044	5.65045e-08	2.40131e-07
gene_470177	-1.74054	-3.35198	0.49042	-6.01344	-1.71741	5.66581	9.35	5.77781e-08	2.45312e-07
gene_469908	2.25997	-4.60263	1.94429	-4.53249	0.75083	5.74956	9.45601	5.80203e-08	2.46109e-07
gene_79118	5.15289	8.43984	5.49478	9.10319	2.93945	9.81219	9.29429	5.93783e-08	2.51632e-07
gene_188752	-6.92188	2.52723	-0.422774	-8.08552	-4.40061	9.02255	9.28772	6.01223e-08	2.54546e-07
gene_141809	0	9.18161	7.43687	0	6.99549	7.19439	9.50715	6.02069e-08	2.54665e-07
gene_47571	3.66605	0.291071	2.68573	5.83833	0.0478568	5.45005	9.26468	6.28048e-08	2.65405e-07
gene_400297	1.49084	-5.38281	1.89049	-5.38281	-0.498976	6.20496	9.46125	6.36757e-08	2.68833e-07
gene_399008	-2.12023	-5.18739	0.424808	-2.95733	-5.21089	6.32323	9.25236	6.42883e-08	2.71166e-07
gene_393909	-3.2994	-5.1341	-0.771149	1.11631	-3.98351	4.59202	9.39464	6.49385e-08	2.73652e-07
gene_399428	-4.07032	-4.54075	-2.85114	-5.74068	-2.44006	4.53512	9.24529	6.51554e-08	2.742e-07
gene_393703	-1.89935	-5.52985	0.774763	-5.52985	-1.14963	5.48239	9.44829	6.51902e-08	2.742e-07
gene_340720	-1.26315	1.37943	3.30634	-3.05257	5.76181	6.61519	9.27784	6.61632e-08	2.78033e-07
gene_212338	-3.23144	4.29305	1.81087	-3.23144	0.898156	5.4622	9.30831	6.71918e-08	2.82093e-07
gene_398980	-2.23346	-2.63119	1.02398	-3.59069	-5.59087	6.62548	9.21531	6.89658e-08	2.89271e-07
gene_86657	-3.0263	-10.4953	-1.92193	-5.31353	-3.68092	8.14467	9.35964	6.92506e-08	2.90196e-07
gene_468560	3.91019	6.35008	3.19035	2.21719	5.85553	4.94574	9.32525	6.95794e-08	2.91303e-07
gene_16755	6.01284	7.22828	4.05028	5.04922	3.36577	5.9075	9.20793	6.99371e-08	2.92529e-07
gene_49690	-3.72558	-2.30822	1.09555	-3.98888	-4.93198	6.77055	9.19825	7.12341e-08	2.97678e-07
gene_267680	-4.7711	3.45384	1.40747	-4.7711	-1.20677	6.11273	9.27122	7.20015e-08	3.00386e-07
gene_91080	-2.34898	-4.46219	-2.68946	-5.25669	-4.12848	4.72118	9.19249	7.20155e-08	3.00386e-07
gene_253782	-0.577427	-3.53715	-0.232932	-9.77844	-0.638478	11.7223	9.17573	7.27194e-08	3.03042e-07
gene_252184	-1.55532	-3.72332	-0.287161	-3.72332	1.25916	4.29069	9.38283	7.34192e-08	3.05676e-07
gene_76860	0.356781	-4.56357	0.493282	-4.56357	0.74543	4.89936	9.37978	7.38278e-08	3.07094e-07
gene_399529	-5.84354	-2.20814	-0.663245	-4.85758	-5.84354	4.8753	9.39373	7.59648e-08	3.15691e-07
gene_469903	2.50534	-3.88265	1.55139	-3.88265	0.10937	4.97866	9.35454	7.72932e-08	3.20916e-07
gene_219122	-3.18251	4.12226	0.491083	-6.26221	1.14924	7.75092	9.18959	7.81053e-08	3.2399e-07
gene_344331	2.79448	-2.82066	2.98565	-2.82066	2.05942	5.14393	9.34476	7.86798e-08	3.26073e-07
gene_414488	0.6263	-4.62865	-0.275919	-7.12113	2.72224	7.5373	9.18498	7.87857e-08	3.26212e-07
gene_49689	0.122072	-2.66983	1.51098	-3.27811	-4.60269	7.01423	9.14062	7.94643e-08	3.28468e-07
gene_86528	-2.1666	-3.93657	0.469995	-6.49979	-3.7476	5.98899	9.18034	7.94764e-08	3.28468e-07
gene_267951	-1.821	1.43552	-0.3171	-6.49285	-5.05574	6.11379	9.17115	8.08629e-08	3.33893e-07
gene_16611	-3.99503	-2.18489	2.82795	-1.0938	-0.517439	5.69886	9.16187	8.14933e-08	3.36188e-07
gene_47581	-0.197969	-3.55705	0.77538	-5.35934	-2.88317	5.31481	9.15926	8.26924e-08	3.40823e-07
gene_403373	1.71538	1.11615	-0.298728	-4.45337	-5.69121	5.54019	9.29048	8.35913e-08	3.44213e-07
gene_267658	0	5.75001	4.77509	0	3.18234	4.74359	9.32433	8.3834e-08	3.44897e-07
gene_260620	2.21969	-1.18365	1.83986	-3.07056	3.09375	5.01457	9.14962	8.42078e-08	3.46119e-07
gene_464400	-0.534793	-1.38624	1.87417	-2.75307	0.314123	4.37506	9.14757	8.4533e-08	3.4714e-07
gene_405396	1.04678	-4.99227	0.780027	1.45464	-0.291727	5.34069	9.22719	8.58746e-08	3.52328e-07
gene_79120	5.03982	8.7292	7.37248	6.72854	1.36357	9.04501	9.09302	8.69808e-08	3.56542e-07
gene_363622	-5.16189	-1.75431	-3.37409	-6.97621	-2.48182	5.0327	9.12996	8.73825e-08	3.57863e-07
gene_401167	-2.0138	-1.85196	-0.8745	-5.6414	-5.6414	4.69727	9.32206	8.76603e-08	3.58675e-07
gene_347119	0.0842751	2.31927	-0.388699	-3.29039	-0.59006	4.30822	9.12603	8.80312e-08	3.59867e-07
gene_218817	0	7.88966	6.5001	1.5942	4.5524	6.09468	9.23161	8.97479e-08	3.66552e-07
gene_92224	-1.05442	1.54374	3.40633	0.43998	-0.347176	4.27167	10.1514	9.13727e-08	3.7285e-07
gene_362302	-0.168488	-3.95298	-2.96953	1.30493	-2.65573	5.959	9.06303	9.20798e-08	3.75396e-07
gene_330670	4.50954	0	4.42932	0	5.09436	4.53905	9.40142	9.69459e-08	3.94877e-07
gene_200956	-0.200007	0.675975	4.13864	-2.38436	2.48767	5.55899	9.07124	9.76041e-08	3.9689e-07
gene_423792	0.554725	-3.57647	1.66027	0.087216	0.179347	7.67627	9.02107	9.76162e-08	3.9689e-07
gene_219054	-4.50586	2.89073	-0.878538	-2.58645	0.0888264	5.17166	9.06481	9.78589e-08	3.97519e-07
gene_469803	-1.24201	-2.88874	0.567216	-4.73417	-0.236477	4.89097	9.06313	9.81194e-08	3.98011e-07
gene_218853	6.8089	1.32171	1.47124	1.7674	0.999341	9.83082	9.02941	9.81565e-08	3.98011e-07
gene_267974	-4.85145	3.18995	0.20834	-4.85145	0.967586	5.86569	9.10472	9.82546e-08	3.9805e-07
gene_218813	7.38321	3.01919	2.3299	2.68009	1.60303	7.72503	9.02234	9.94839e-08	4.02668e-07
gene_219085	-4.33665	2.89318	-0.157302	-4.33665	0.180848	5.1705	9.09486	1.00083e-07	4.04731e-07
gene_397553	-5.70906	-3.44709	-2.69165	-5.70906	-1.34248	4.38904	9.08921	1.01147e-07	4.08668e-07
gene_267831	-6.81025	-1.82448	-1.12442	-4.48698	2.45052	6.87946	9.04606	1.01383e-07	4.09254e-07
gene_206870	-3.70672	-0.984813	-2.27148	-7.41097	-5.42706	5.55249	9.05053	1.01489e-07	4.09316e-07
gene_188505	-8.18599	2.52392	-0.385619	-8.49338	-4.47421	9.60735	9.00923	1.01995e-07	4.10987e-07
gene_141808	-2.45557	4.32239	1.90631	-2.45557	1.8972	5.00472	9.08131	1.02652e-07	4.13267e-07
gene_338885	2.65196	-1.46286	2.36698	5.59858	0.247218	5.84425	8.99125	1.05543e-07	4.24527e-07
gene_199445	4.40224	4.4319	1.70819	-1.16231	1.02883	4.81423	8.99028	1.05739e-07	4.24574e-07
gene_218920	4.9598	-0.962575	4.01147	-2.32963	2.61108	5.56779	9.02875	1.05743e-07	4.24574e-07
gene_402988	-6.0079	-6.0079	-0.072829	-6.0079	-1.61206	5.2942	9.22301	1.07738e-07	4.32197e-07
gene_469201	5.00257	0.419528	3.31064	-1.8902	0.84711	5.01266	8.97996	1.07835e-07	4.32203e-07
gene_219427	8.30295	8.00478	5.30087	4.11756	3.72781	5.95574	9.0772	1.10197e-07	4.41279e-07
gene_393910	0.226549	-3.77625	3.05758	-3.77625	2.83633	5.99362	9.15411	1.11343e-07	4.4547e-07
gene_344334	3.58523	-4.61646	1.25987	-4.14092	1.77659	5.72013	9.10005	1.1169e-07	4.46464e-07
gene_85816	3.95625	8.8031	6.67084	8.00497	2.44601	8.50429	8.95178	1.13775e-07	4.54393e-07
gene_468010	0.749631	-6.17621	-1.35994	-2.10607	-4.91957	4.93225	9.08322	1.15215e-07	4.59737e-07
gene_267663	-2.00718	4.81096	3.25801	-2.00718	1.45534	5.19434	9.00652	1.18072e-07	4.70488e-07
gene_393654	2.44259	-2.10872	2.92335	-2.10872	3.16973	4.79811	9.12174	1.18118e-07	4.70488e-07
gene_212509	6.79628	3.64668	6.98112	0	5.74931	6.00422	9.08804	1.18241e-07	4.70564e-07
gene_218269	-3.29211	-1.05071	-5.65874	-2.24237	-2.96233	8.49214	8.92886	1.18848e-07	4.72562e-07
gene_398125	-7.39958	-2.51949	-3.381	-7.39958	-2.04164	5.25356	9.00205	1.19065e-07	4.73009e-07
gene_49685	-4.44685	-3.09838	1.56119	-3.15633	-3.74159	6.90221	8.92488	1.19751e-07	4.75316e-07
gene_372011	-8.72243	-2.58796	-3.5535	-8.72243	-2.01645	6.29768	8.99063	1.21637e-07	4.82376e-07
gene_246678	2.27061	-4.16456	1.57671	-3.96502	1.35613	5.28715	9.05025	1.22447e-07	4.85161e-07
gene_76857	-0.988048	-5.27984	-2.06345	-6.13484	-1.69597	4.74101	8.93934	1.2518e-07	4.95556e-07
gene_331512	0.165582	-3.00912	0.964325	-3.00912	2.89409	4.65911	9.08899	1.25398e-07	4.95981e-07
gene_401580	-3.41137	-8.60212	-2.8019	-5.33985	-3.16631	6.12484	9.03588	1.2574e-07	4.969e-07
gene_228645	1.28172	-3.78065	0.695264	-3.78065	-0.747487	4.42385	9.07451	1.28758e-07	5.07991e-07
gene_469838	-1.58381	-4.13064	2.48385	-0.276463	-0.8146	7.10095	8.88674	1.28772e-07	5.07991e-07
gene_267985	-1.85326	1.63824	-0.305594	-4.97936	-3.86013	5.0533	8.92213	1.29314e-07	5.09681e-07
gene_372008	-8.33572	-1.30211	-3.27415	-8.33572	-0.689494	6.45155	8.95272	1.3059e-07	5.14132e-07
gene_393768	-2.59011	-5.97673	0.583966	-5.97673	-0.513127	5.76327	9.06644	1.30671e-07	5.14132e-07
gene_188591	-7.45051	2.34317	-0.797043	-8.60014	-4.33591	9.49991	8.8775	1.31059e-07	5.15208e-07
gene_402456	-3.17049	-0.430937	-0.196049	-3.17049	-3.17049	3.88765	9.15022	1.31731e-07	5.17399e-07
gene_364564	-5.48156	-4.62109	-1.1137	-5.48156	-1.38442	4.57983	8.94749	1.31877e-07	5.17522e-07
gene_219354	-0.412594	-2.37574	4.35809	4.69899	2.67629	5.80439	8.99964	1.34448e-07	5.27153e-07
gene_233886	1.00476	-2.56146	3.40445	0.300278	0.358828	5.0971	8.99837	1.34763e-07	5.27929e-07
gene_393878	-3.48812	-6.16247	-0.312499	-4.26234	-3.23741	5.22525	8.99565	1.35443e-07	5.3003e-07
gene_362471	-5.06604	-6.8887	-2.91875	-2.02275	-3.38753	4.86142	8.99529	1.35534e-07	5.3003e-07
gene_267718	-3.92161	2.98091	2.93344	-3.92161	-1.3838	5.95712	8.91937	1.39015e-07	5.43169e-07
gene_218826	6.35342	1.07368	1.55971	1.12537	0.373727	8.71679	8.84319	1.39915e-07	5.46213e-07
gene_267788	-6.9194	-1.75574	0.569386	-6.9194	2.82182	7.59532	8.90947	1.41619e-07	5.52388e-07
gene_219433	11.0146	8.61559	7.23544	5.04431	5.26875	7.43607	8.91883	1.47939e-07	5.76541e-07
gene_141871	-3.53325	5.26859	2.64724	-3.53325	2.61848	6.52551	8.88217	1.49059e-07	5.80403e-07
gene_16730	-1.96821	-3.48779	0.346506	-3.48779	-2.10874	4.11176	8.98873	1.50619e-07	5.8597e-07
gene_86672	-4.98486	-8.98735	-2.11515	-4.84959	-3.93429	6.63357	8.93659	1.51076e-07	5.87244e-07
gene_218792	2.93743	0.362904	-0.669856	-3.06453	3.76233	6.85012	8.79923	1.52145e-07	5.90889e-07
gene_287941	-3.31105	-3.31105	1.22825	-2.82805	2.10851	4.64022	8.97455	1.52725e-07	5.9263e-07
gene_267747	-7.01544	-4.32254	1.96901	-4.01421	2.51694	8.15507	8.81223	1.57741e-07	6.11569e-07
gene_362017	0.67231	-7.51132	1.02931	-7.51132	-0.833438	7.42866	8.9608	1.58517e-07	6.14049e-07
gene_469067	-1.92255	-2.86253	1.1138	-3.70481	1.87485	4.7741	8.81141	1.59421e-07	6.17022e-07
gene_402432	-3.69615	-5.52055	-0.697921	-5.52055	-2.17577	4.66696	8.9554	1.60093e-07	6.19092e-07
gene_377474	0.766804	-2.77667	2.79045	-2.77667	2.12099	4.97114	8.94203	1.64059e-07	6.33883e-07
gene_400299	2.62249	-3.27622	2.1557	2.82763	-1.87186	4.9541	8.88976	1.64754e-07	6.36022e-07
gene_362301	-0.331887	-5.65484	-2.55488	1.20499	-2.30974	6.37837	8.75621	1.65158e-07	6.37038e-07
gene_93267	1.12756	0.661069	-0.0205945	-3.82169	-3.82169	4.32222	8.96941	1.66061e-07	6.39975e-07
gene_313538	0.264483	-9.89687	-0.845546	-0.0233138	-0.625436	8.70146	8.88444	1.66387e-07	6.40682e-07
gene_99425	1.11275	-6.72289	0.562797	-0.625491	-0.156176	6.53934	8.85835	1.70073e-07	6.54318e-07
gene_241617	2.74586	3.44983	4.08306	-2.01096	0.108263	5.30654	8.77221	1.71695e-07	6.59993e-07
gene_467676	-3.20152	-3.21461	0.321936	-5.3015	-3.81347	5.63524	8.73268	1.72743e-07	6.62917e-07
gene_219098	0	6.57471	5.11465	0	4.33913	5.0978	8.92711	1.72749e-07	6.62917e-07
gene_242690	-2.15032	-4.37541	-3.00893	1.11663	-1.54975	5.45122	8.70594	1.81789e-07	6.97012e-07
gene_363632	1.15667	-1.9004	1.83839	-0.64606	-3.61546	5.27609	8.70523	1.82039e-07	6.97377e-07
gene_401547	2.23508	-4.41967	0.444544	4.43412	1.29535	5.63189	8.83522	1.82271e-07	6.97676e-07
gene_403532	4.38919	0.407949	-0.172136	-1.75081	-2.33671	6.13627	8.70365	1.82586e-07	6.97876e-07
gene_86662	-3.05195	-7.82816	-2.13203	-4.59498	-4.17983	5.65825	8.83415	1.82633e-07	6.97876e-07
gene_260546	-1.19786	-7.84144	-1.71563	-9.48346	0.73993	8.26273	8.72712	1.86999e-07	7.13952e-07
gene_469473	1.05185	-3.5185	0.98723	-3.5185	-0.670475	4.38638	8.86792	1.87918e-07	7.16853e-07
gene_267709	-0.730077	4.36156	1.54197	-3.92188	0.594665	5.9723	8.71851	1.90073e-07	7.24462e-07
gene_47586	1.69303	-2.38007	1.92269	-4.1809	-0.996296	5.27258	8.70901	1.93523e-07	7.3699e-07
gene_1832	-0.778435	-2.2605	-0.28119	-3.70895	2.11986	4.49065	8.70716	1.94205e-07	7.38961e-07
gene_267796	-5.72056	-0.461583	2.5508	-5.45943	-1.25195	6.97255	8.69336	1.97601e-07	7.51252e-07
gene_374518	-3.09984	-3.09984	2.70693	-1.62222	0.173417	4.9835	8.83081	1.98809e-07	7.55207e-07
gene_470162	-1.11526	2.05287	0.787053	-4.33022	-2.66335	5.06647	8.6915	2.00051e-07	7.59283e-07
gene_470012	-2.33357	-3.05956	-0.869931	-3.63027	3.05918	7.68459	8.64895	2.02697e-07	7.68678e-07
gene_212682	-7.44135	5.24376	1.25379	-1.14934	0.584947	9.80724	8.67569	2.04338e-07	7.74252e-07
gene_468017	1.0208	-5.294	-2.99557	-2.62842	-2.81205	5.33378	8.63939	2.06433e-07	7.81534e-07
gene_393692	-1.56713	-7.01869	1.02506	-6.11346	-0.901277	6.92067	8.76259	2.0855e-07	7.88887e-07
gene_372072	-4.51328	-0.66965	-1.42587	-4.51328	1.40415	4.57937	8.70042	2.09711e-07	7.92613e-07
gene_212342	-1.5126	5.51518	3.63091	-1.5126	3.79821	5.37705	8.69561	2.11616e-07	7.99141e-07
gene_36960	2.04996	-2.19029	-1.0003	-3.99723	-0.452428	4.23433	8.65893	2.12789e-07	8.02899e-07
gene_218233	-2.47708	-0.455553	-5.20782	-1.68735	-2.34242	6.24336	8.62216	2.13347e-07	8.04331e-07
gene_266051	-8.75377	-8.75377	-1.39474	-8.75377	-0.0302619	7.28956	8.84233	2.14597e-07	8.08369e-07
gene_267749	-9.79594	-6.15018	-3.05508	-5.13685	-0.966307	7.50072	8.64744	2.15592e-07	8.11439e-07
gene_468063	-0.0753789	-2.68291	1.71751	-2.68291	2.77065	4.57748	8.7856	2.18555e-07	8.21906e-07
gene_79125	4.63104	8.61471	6.78894	8.61339	2.00078	9.67469	8.60394	2.20906e-07	8.30056e-07
gene_399061	1.32905	-2.94548	2.92273	1.08258	-0.714379	5.02748	8.7293	2.21842e-07	8.32877e-07
gene_393999	2.63775	-5.80933	-0.184948	2.92957	-1.55733	5.95054	8.72583	2.23275e-07	8.37559e-07
gene_233921	-1.0582	-4.26883	2.88407	-2.67491	0.602958	6.00753	8.72345	2.24265e-07	8.40576e-07
gene_100073	-1.45516	-5.754	-3.418	-6.98256	-1.75757	6.12781	8.58906	2.27285e-07	8.51185e-07
gene_91088	-1.40987	-3.72936	-2.5593	-5.68234	-5.06356	5.20593	8.5811	2.30771e-07	8.63525e-07
gene_233898	0.972134	-1.98829	2.90181	-5.03549	1.34768	6.77228	8.61391	2.31756e-07	8.66491e-07
gene_403643	-6.59279	-3.70999	-2.19874	-6.52204	-0.0701918	5.28628	8.60685	2.32864e-07	8.69913e-07
gene_369960	-0.483542	-3.30772	-1.0359	3.21039	0.136131	5.7408	8.56944	2.35975e-07	8.80803e-07
gene_47585	2.48836	0.469924	3.55593	-2.77197	0.410519	5.36701	8.60377	2.36256e-07	8.81125e-07
gene_313622	2.46288	-3.88408	2.68114	-3.3865	1.58112	5.72206	8.69241	2.37571e-07	8.84591e-07
gene_86597	-0.0722525	-5.1257	-2.43898	1.5982	-2.23385	6.20331	8.5659	2.37578e-07	8.84591e-07
gene_90450	4.60978	-0.848531	3.2324	-2.74575	0.373492	5.78725	8.55797	2.41213e-07	8.97382e-07
gene_92582	-3.34087	-9.40128	-0.822453	-6.77338	-2.38654	7.75231	8.67121	2.47113e-07	9.18104e-07
gene_403577	-0.766535	-5.15893	0.6641	-5.15893	-1.32216	5.15074	8.71857	2.4719e-07	9.18104e-07
gene_13012	0.731817	2.52625	-0.117357	-2.82067	1.1359	4.31086	8.57816	2.48023e-07	9.2044e-07
gene_469839	-0.214631	-2.47697	3.3494	0.809509	-0.0723344	7.26909	8.53154	2.53722e-07	9.40816e-07
gene_34227	-4.23019	3.53699	1.24973	-0.601658	-1.517	5.67036	8.56052	2.54287e-07	9.42138e-07
gene_233941	1.14057	-2.94505	3.95332	-0.489813	4.70739	6.27632	8.65516	2.54595e-07	9.42502e-07
gene_393964	1.8983	-7.1478	-0.0936953	-7.1478	-1.87278	6.48066	8.69541	2.57944e-07	9.5412e-07
gene_401534	-1.53229	-3.86748	-0.478884	3.43412	0.0492601	5.73186	8.52153	2.58633e-07	9.5588e-07
gene_219425	9.55829	9.01161	6.35446	4.46483	5.26782	6.91871	8.60934	2.63607e-07	9.73469e-07
gene_394201	-3.38802	-3.0414	-2.31595	-4.80475	-1.35347	4.06385	8.53489	2.69259e-07	9.92401e-07
gene_49688	-2.14754	-1.87562	1.51853	-3.10145	-4.7619	7.20719	8.50034	2.6934e-07	9.92401e-07
gene_141224	-4.20541	-9.55949	-2.5889	-9.55949	-2.08069	7.14917	8.67179	2.69394e-07	9.92401e-07
gene_386240	3.20056	-1.15063	2.83393	-2.86061	2.10911	5.19383	8.49804	2.70526e-07	9.95757e-07
gene_393728	1.67415	-3.22504	3.52778	-0.999038	1.67153	5.7395	8.61304	2.75335e-07	1.01263e-06
gene_394068	-0.4381	-2.21497	2.78802	5.60841	0.915677	6.49232	8.48532	2.77196e-07	1.01864e-06
gene_141874	-2.94047	5.33736	3.07222	-2.94047	4.05426	6.35953	8.55018	2.7828e-07	1.02179e-06
gene_255606	0.31221	-2.83475	2.66554	-2.83475	3.93984	5.36823	8.64559	2.82699e-07	1.03718e-06
gene_313527	0.627088	3.87281	1.8642	-2.16916	1.34047	4.62001	8.50468	2.85161e-07	1.04536e-06
gene_401168	-4.4915	-0.480289	-0.190137	-4.4915	-3.65586	4.40752	8.52717	2.90617e-07	1.06449e-06
gene_352461	-0.946446	-5.36952	-2.98115	-3.61793	-6.03882	11.9795	8.45556	2.92282e-07	1.06972e-06
gene_469206	-3.11042	-1.28656	1.29962	-5.95058	-3.62611	6.56026	8.45458	2.94009e-07	1.07517e-06
gene_212467	-3.87896	3.32438	0.551444	-3.87896	2.18163	5.42872	8.5205	2.94295e-07	1.07534e-06
gene_349389	0.840665	-2.21043	-0.0674711	-4.04613	-4.31268	4.37155	8.59882	2.98082e-07	1.0883e-06
gene_344352	-0.206793	-5.20032	-0.917475	1.32978	-0.445799	11.7144	8.43519	2.9945e-07	1.09086e-06
gene_236027	2.6975	8.92287	6.52129	6.57764	2.66193	9.18759	8.44494	2.99488e-07	1.09086e-06
gene_102678	0.970104	-3.05839	0.57263	-1.04061	-2.94605	4.39699	8.4449	2.9951e-07	1.09086e-06
gene_469897	2.13464	-3.37701	1.12568	-3.37701	0.19825	4.47453	8.60685	3.03595e-07	1.10485e-06
gene_469205	-1.05522	-3.18026	0.619019	2.80156	-4.37094	6.51915	8.42739	3.09733e-07	1.12628e-06
gene_402092	-5.21769	-1.0548	-2.53189	-5.21769	-0.320174	4.47538	8.47724	3.19321e-07	1.16021e-06
gene_469907	2.67715	-2.17645	2.15412	-2.10359	1.73525	4.36766	8.531	3.20756e-07	1.16448e-06
gene_469910	4.16432	0.766339	2.8246	-1.17143	2.38041	4.27149	8.43127	3.27866e-07	1.18934e-06
gene_396780	-0.96028	-0.438722	3.91202	3.05721	0.859355	5.32542	8.39382	3.30315e-07	1.19726e-06
gene_467997	1.17436	-3.17523	-1.79072	-2.02267	-5.32976	4.99226	8.38932	3.33177e-07	1.20666e-06
gene_468725	1.46539	-0.85377	1.74274	-2.79494	-0.0924581	4.38393	8.41617	3.37416e-07	1.22103e-06
gene_237871	0.973809	-5.02514	2.12014	-3.61522	-0.375032	6.03739	8.50217	3.38452e-07	1.2238e-06
gene_233859	-2.02863	-3.25239	2.2931	-3.25239	1.97729	5.0154	8.54176	3.4228e-07	1.23665e-06
gene_365257	0.173516	-4.81755	1.54139	0.295993	-1.97744	5.47285	8.49495	3.43032e-07	1.23838e-06
gene_282885	1.4807	-5.09408	1.48817	-5.09408	-0.0669532	5.71805	8.53825	3.44501e-07	1.24268e-06
gene_401572	-3.16965	2.09991	-0.207796	4.29331	-0.749679	5.60329	8.35494	3.5589e-07	1.28274e-06
gene_99561	2.25348	-6.24785	-0.271788	0.846143	-1.34354	5.85896	8.46783	3.60818e-07	1.29946e-06
gene_394054	2.34755	-6.01242	1.37014	4.26853	-0.565954	7.05568	8.46101	3.65437e-07	1.31505e-06
gene_416159	0.560161	-0.441095	1.54338	-2.20981	3.16597	4.41561	8.37266	3.66541e-07	1.31797e-06
gene_16583	-0.853738	0.857663	0.0586866	2.12249	4.14767	9.00348	8.33496	3.69795e-07	1.32861e-06
gene_267678	-5.29755	1.99911	-0.126858	-5.29755	-2.11889	5.41655	8.39768	3.71078e-07	1.33216e-06
gene_467992	0.961865	-6.55623	-1.68772	-2.02577	-4.01278	5.15487	8.4462	3.75665e-07	1.34755e-06
gene_85821	5.15604	10.0326	7.84439	9.5738	3.3966	12.6192	8.3251	3.76856e-07	1.35075e-06
gene_80468	0.890661	-4.1333	-2.06915	-9.84687	1.44757	9.07702	8.35441	3.79502e-07	1.35915e-06
gene_267679	-4.40957	3.2185	2.76737	-4.40957	-0.845864	6.34839	8.38526	3.79887e-07	1.35945e-06
gene_241612	2.19032	2.5384	4.33113	-1.23869	1.13301	5.16976	8.31396	3.85004e-07	1.37667e-06
gene_107122	-0.363451	-4.12396	-2.1528	-8.60427	1.30749	7.70424	8.34561	3.85915e-07	1.37883e-06
gene_250470	-1.51648	-7.72209	-0.99826	-10.1814	1.13491	9.32079	8.34434	3.86845e-07	1.38106e-06
gene_218589	-8.30091	-3.88219	-4.05101	-7.28197	-2.79674	8.59349	8.30902	3.88667e-07	1.38647e-06
gene_79115	4.85631	8.76385	7.34591	7.96413	2.52729	9.1163	8.30693	3.90232e-07	1.39095e-06
gene_219084	-2.50851	3.58786	1.29475	-2.50851	1.12636	4.56946	8.36959	3.91307e-07	1.39368e-06
gene_212508	6.44567	1.80811	6.41823	1.79018	5.47033	5.57475	8.39174	3.9633e-07	1.41046e-06
gene_79129	4.82002	8.19141	6.37818	7.63974	1.8419	8.58992	8.29623	3.98329e-07	1.41646e-06
gene_338879	5.05621	-2.497	2.69929	5.54536	3.40949	5.56184	8.41159	4.00723e-07	1.42384e-06
gene_393913	-3.55226	-3.55226	2.52299	1.14692	0.01404	5.21291	8.44996	4.01086e-07	1.42401e-06
gene_267823	-5.36643	0.582799	-0.381177	-8.13284	2.95127	8.7317	8.31573	4.08513e-07	1.44924e-06
gene_469232	3.30025	0.153843	2.88095	6.72986	2.30943	6.86521	8.27332	4.16243e-07	1.4755e-06
gene_218852	7.24972	1.46071	2.40318	1.79372	2.06366	10.1267	8.27088	4.18199e-07	1.48127e-06
gene_188648	-5.51501	2.19318	2.05504	-4.66445	-4.0435	6.63775	8.29227	4.2376e-07	1.49979e-06
gene_395466	1.56211	2.34573	4.20274	0	4.46193	4.3418	8.39694	4.24398e-07	1.50087e-06
gene_468421	0.469103	-3.88713	1.18441	-3.88713	-0.384496	4.66331	8.42453	4.24934e-07	1.50159e-06
gene_86673	-6.08451	-9.2736	-1.99004	-4.80957	-3.29715	6.97095	8.37644	4.27888e-07	1.51084e-06
gene_239243	4.36403	0.0891116	3.68463	-2.45752	2.46556	5.41464	8.28811	4.30582e-07	1.51917e-06
gene_86652	-3.14956	-7.68823	-2.55193	-4.80601	-2.23963	5.54533	8.37055	4.32616e-07	1.52515e-06
gene_468026	1.87677	-5.34861	-1.81607	-1.95997	-3.23013	5.79944	8.24774	4.37205e-07	1.54012e-06
gene_76856	0.133843	-5.03252	0.363473	-4.77192	-0.10702	5.02786	8.36297	4.38782e-07	1.54371e-06
gene_399334	-1.52958	-0.535977	2.51632	-2.23421	1.02453	4.44188	8.27806	4.38908e-07	1.54371e-06
gene_219217	-1.94384	2.20728	1.19416	-6.89197	-3.61045	7.4199	8.27113	4.44743e-07	1.56301e-06
gene_91084	-2.25647	-4.81524	-2.80873	-4.81719	-5.37674	5.9113	8.23619	4.47012e-07	1.56977e-06
gene_267701	-4.36132	2.14151	-0.0556017	-4.36132	-1.22856	4.86901	8.29844	4.47662e-07	1.57082e-06
gene_267737	-6.48198	-2.24141	0.797323	-1.66852	-4.80545	6.20529	8.25892	4.516e-07	1.58341e-06
gene_219408	-3.48705	2.86947	-1.70802	1.65617	-0.301728	6.61069	8.2287	4.53491e-07	1.5888e-06
gene_218539	-4.9909	7.11255	4.88551	8.58559	3.65489	10.3158	8.25609	4.54044e-07	1.58951e-06
gene_394202	-1.72573	-3.37532	-0.361961	-3.37532	1.09781	4.11117	8.38757	4.54969e-07	1.59151e-06
gene_219100	-4.497	4.97977	2.99954	-4.497	1.51337	7.26933	8.28846	4.56199e-07	1.59457e-06
gene_340726	-3.44178	-0.579424	0.608293	-5.7706	3.48767	6.95315	8.25634	4.57461e-07	1.59775e-06
gene_80482	-1.39699	-5.59202	-1.82232	-8.0945	1.02598	7.08275	8.25071	4.62399e-07	1.61374e-06
gene_393885	2.04989	-3.17643	-2.38045	-0.652463	-0.612263	5.09321	8.21722	4.63605e-07	1.6167e-06
gene_464350	-0.239073	1.35043	0.387028	4.24799	0.215186	4.43764	8.21464	4.65906e-07	1.62347e-06
gene_393737	-1.77997	-4.93447	0.723552	-4.93447	-1.09677	5.02157	8.37043	4.69612e-07	1.63512e-06
gene_350266	4.37463	-3.2695	2.90057	3.48876	1.58661	6.32858	8.21006	4.70031e-07	1.63532e-06
gene_393702	0.0350674	-4.76864	0.776824	-4.76864	-1.2323	4.96428	8.36659	4.72962e-07	1.64425e-06
gene_479424	-8.71674	-5.48578	-1.59773	-8.71674	-1.58118	6.7795	8.26792	4.74277e-07	1.64755e-06
gene_80463	-3.48536	-11.8696	-1.22281	-11.8696	0.169515	10.4586	8.36322	4.7592e-07	1.65198e-06
gene_79116	5.32695	9.76061	7.92463	8.94752	3.61543	10.5719	8.201	4.7828e-07	1.65889e-06
gene_267768	-6.44367	-4.84589	-0.593877	-6.44367	0.671724	5.79686	8.25848	4.82831e-07	1.67339e-06
gene_212381	-1.51944	6.48829	3.86625	2.83111	3.4794	5.82918	8.21676	4.89439e-07	1.69499e-06
gene_219113	5.19322	3.94121	0.975707	1.38466	0.438809	5.9563	8.18763	4.90731e-07	1.69816e-06
gene_86627	-1.76429	-6.02208	1.70433	-4.20296	0.0648	6.60568	8.30257	4.91199e-07	1.69821e-06
gene_393833	-4.13681	-3.06628	-1.54609	-4.84455	-2.56588	4.14993	8.21871	4.91497e-07	1.69821e-06
gene_394069	0.668942	-2.53638	3.27441	5.39838	1.87649	5.41008	8.28188	5.10562e-07	1.76273e-06
gene_66485	-4.36861	5.90413	4.28756	0.366066	-0.0882546	8.1321	8.19314	5.12021e-07	1.76641e-06
gene_141821	-3.35201	5.94549	4.72029	-3.35201	3.61128	7.51841	8.22683	5.12643e-07	1.76721e-06
gene_141239	-3.41026	-11.12	-1.24041	-11.12	0.319659	9.76962	8.3192	5.16288e-07	1.77841e-06
gene_188508	-2.15249	1.86055	-1.44138	-9.66008	-4.85595	9.47894	8.15824	5.19266e-07	1.78731e-06
gene_267770	-4.09937	-5.35705	-0.409016	-5.13755	-4.66236	6.92524	8.1555	5.2201e-07	1.79538e-06
gene_398154	-7.27505	-2.09508	-3.01165	-7.27505	-1.54927	5.35713	8.21413	5.25131e-07	1.80474e-06
gene_268703	-5.15395	-12.4202	-1.48029	-12.4202	-1.077	10.5208	8.30347	5.31538e-07	1.82536e-06
gene_398897	0.796675	2.0507	3.71789	-1.03195	1.76089	4.44586	8.1729	5.3638e-07	1.84059e-06
gene_347235	1.7333	-3.41902	-0.0120121	-3.41902	0.773522	4.20622	8.29293	5.42006e-07	1.85796e-06
gene_469085	0.545615	-3.57792	1.17012	-3.57792	0.520794	4.55518	8.29267	5.42265e-07	1.85796e-06
gene_348193	-0.349723	-4.54784	-0.661152	-4.54784	0.115759	4.41291	8.28301	5.5205e-07	1.89005e-06
gene_248581	-0.950278	-7.06329	-2.65191	-10.7469	-0.288386	8.83801	8.15582	5.54159e-07	1.89583e-06
gene_234101	-1.46763	-6.73396	-0.409751	-6.73396	1.67022	6.51706	8.27784	5.57362e-07	1.90427e-06
gene_377473	1.08124	-2.28414	2.7449	-2.28414	1.51988	4.61518	8.27773	5.57472e-07	1.90427e-06
gene_267700	-5.29384	1.82714	-0.54279	-5.29384	-1.65726	5.27484	8.17329	5.67371e-07	1.93662e-06
gene_469421	0.682593	-1.7713	1.96034	-1.7713	2.39298	4.17736	8.25394	5.8258e-07	1.98703e-06
gene_76853	3.37508	-4.35234	0.53415	-0.310401	1.66309	5.24696	8.20883	5.85319e-07	1.99486e-06
gene_86658	-2.69886	-9.86198	-1.59102	-5.00675	-2.96312	7.74703	8.20481	5.89741e-07	2.00842e-06
gene_399307	2.7044	-1.94222	2.14094	-3.66221	1.08157	5.19758	8.11576	5.9821e-07	2.03572e-06
gene_225961	0.161611	1.87989	-1.68207	0.277466	-3.05446	5.10905	8.07137	6.13737e-07	2.08574e-06
gene_91089	-1.39415	-2.78556	-2.29413	-4.7303	-5.75139	5.2151	8.07128	6.13835e-07	2.08574e-06
gene_232091	0.364769	-2.53036	-0.41575	-4.41975	-2.73524	4.29827	8.10056	6.15832e-07	2.09095e-06
gene_218499	-5.94866	-3.16623	1.12209	-0.899335	-3.71139	5.97984	8.09195	6.21266e-07	2.10782e-06
gene_470013	-2.07669	-2.0128	-0.706651	-7.71116	2.79337	8.02391	8.09336	6.24362e-07	2.11673e-06
gene_468411	-0.0557197	-4.74377	-0.866948	-6.7617	-2.00206	5.51514	8.09178	6.26255e-07	2.12155e-06
gene_393837	-4.01425	-3.87609	-2.08431	-5.65923	-2.02056	4.41869	8.08589	6.3334e-07	2.14394e-06
gene_232088	2.25396	1.44925	1.94042	-2.28481	-0.656423	4.29716	8.08422	6.3537e-07	2.1492e-06
gene_393672	-1.88238	-5.7768	-1.4828	-5.7768	-0.97988	4.69614	8.20565	6.37113e-07	2.15348e-06
gene_469585	1.25184	-1.56702	3.30623	-0.916181	0.728116	5.64072	8.04811	6.41839e-07	2.16783e-06
gene_393950	2.13006	-8.34013	-0.256558	2.50732	-1.72638	7.97835	8.15882	6.42777e-07	2.16934e-06
gene_85822	1.34002	7.08673	7.79009	1.39533	3.5178	8.23961	8.04697	6.4325e-07	2.16934e-06
gene_267981	-5.28427	0.800584	-1.43919	-4.13185	-3.78804	4.77399	8.07018	6.47678e-07	2.18265e-06
gene_399531	0.669229	-2.05408	-1.68173	-2.48114	-5.34659	4.45618	8.18009	6.48188e-07	2.18273e-06
gene_469640	0.00756523	3.5079	5.43952	-5.33237	5.89216	9.88811	8.06283	6.61877e-07	2.22717e-06
gene_408921	1.39304	3.05806	-0.781419	-0.338692	0.602079	4.53377	8.03031	6.64231e-07	2.23342e-06
gene_91960	-2.25415	-0.49917	1.98462	-2.25415	3.06206	4.51929	8.08932	6.65317e-07	2.23541e-06
gene_399542	-2.19583	-3.79972	1.16147	-3.08316	-3.50097	6.85882	8.02032	6.77127e-07	2.27339e-06
gene_401874	-1.29043	-4.38658	0.514674	-4.38658	-1.01851	4.59464	8.16986	6.80831e-07	2.28413e-06
gene_79122	4.00877	8.07129	6.37675	7.82236	1.78548	9.01269	8.01688	6.81634e-07	2.28512e-06
gene_402302	-4.45577	-4.45577	0.668555	-4.45577	-0.124297	4.74946	8.2074	6.84345e-07	2.29251e-06
gene_267810	-4.16981	-0.605622	3.434	-2.20896	-1.1745	9.15854	8.01441	6.84885e-07	2.29261e-06
gene_267692	-5.58431	3.14922	0.170412	-3.321	-1.04589	6.30925	8.0375	6.8947e-07	2.30625e-06
gene_393976	2.2727	-8.10798	-0.0299031	2.48654	-1.43976	7.87739	8.12071	6.90357e-07	2.3075e-06
gene_363715	0.464926	-5.64063	0.614189	4.05172	0.350831	6.3432	8.11997	6.91319e-07	2.309e-06
gene_260589	-2.42663	-7.19221	-1.07589	-9.44923	0.918214	8.46502	8.02456	7.12109e-07	2.37668e-06
gene_470008	-2.88278	-2.64778	-0.915161	-7.04808	2.7607	8.98765	7.99296	7.13777e-07	2.38035e-06
gene_469221	1.90357	-1.23161	1.79886	5.91465	1.76021	7.16579	7.99261	7.14263e-07	2.38035e-06
gene_395507	-0.655337	-4.38725	-0.244451	-5.32871	-1.77486	4.79118	8.02047	7.1771e-07	2.39007e-06
gene_47572	1.81326	-4.11956	2.2128	-4.11956	1.57776	5.58047	8.13598	7.25003e-07	2.41257e-06
gene_83453	-3.21826	0.726907	2.39373	-3.89265	4.39895	6.31966	8.01061	7.31369e-07	2.43197e-06
gene_398615	2.47897	-0.350573	3.85955	1.33598	0.238908	5.2951	7.97987	7.32013e-07	2.43231e-06
gene_400312	2.63072	-2.42661	2.76078	-4.24021	1.09846	6.00875	8.00891	7.33758e-07	2.43575e-06
gene_469213	0.394667	-5.98963	-0.587167	-5.98963	-2.47825	5.10819	8.12924	7.34129e-07	2.43575e-06
gene_267783	-7.63981	-1.62244	0.418379	-7.63981	2.66582	8.14698	8.02788	7.47613e-07	2.47867e-06
gene_86579	0.553851	-3.67517	-3.49758	-3.4388	-2.10566	5.59204	7.96813	7.48773e-07	2.48069e-06
gene_464372	0.0633636	-2.41872	0.352884	-3.99939	-1.57396	4.33467	7.98852	7.62932e-07	2.52574e-06
gene_1836	2.56412	0.921724	3.43055	-0.658232	2.96955	4.24176	7.98553	7.67313e-07	2.53838e-06
gene_387695	-3.97576	-0.565717	2.15331	-3.97576	-0.588507	5.23603	8.01279	7.69357e-07	2.54328e-06
gene_219096	-4.67978	4.44292	2.74088	-4.67978	1.06187	7.06585	8.00779	7.76699e-07	2.56567e-06
gene_218968	-1.02134	1.0823	4.60314	-4.3558	1.66871	7.58161	7.97695	7.80021e-07	2.57314e-06
gene_393866	0.423214	-3.08883	1.72613	-3.08883	0.602597	4.52091	8.09652	7.80104e-07	2.57314e-06
gene_49686	-2.0583	-2.42584	0.743477	-3.61763	-4.97734	6.47793	7.9434	7.85329e-07	2.58849e-06
gene_372012	-8.19009	-0.235945	-2.72203	-8.19009	-0.704548	6.62192	7.99867	7.90278e-07	2.60289e-06
gene_394247	-4.26184	-0.244479	3.32909	-4.26184	2.58733	6.5401	7.99454	7.96501e-07	2.61921e-06
gene_400279	-1.90221	-1.79836	2.58144	-3.86512	1.95475	5.61824	7.9658	7.96839e-07	2.61921e-06
gene_93422	-3.88741	-9.33584	-0.915735	-11.7923	0.27515	10.5415	7.96543	7.97401e-07	2.61921e-06
gene_86575	0.786452	-2.93317	-3.45476	-2.85504	-2.05889	5.16567	7.93539	7.97555e-07	2.61921e-06
gene_362330	-1.79144	-3.36048	-0.339971	3.44082	0.567228	5.4425	7.93277	8.01598e-07	2.63057e-06
gene_401875	-1.89932	-4.65071	-0.025293	-6.80911	-2.02161	5.96007	7.96199	8.0267e-07	2.63217e-06
gene_218801	6.65009	1.14265	1.74272	1.90859	1.72629	8.89977	7.9304	8.05277e-07	2.6388e-06
gene_39768	-4.07415	-6.31382	-0.353581	-6.31382	-1.21182	5.43292	8.07697	8.0895e-07	2.64891e-06
gene_268007	-2.50684	1.22884	-1.21392	-4.48301	-2.77681	4.57904	7.92326	8.16443e-07	2.67151e-06
gene_267972	-2.03974	4.52301	2.32281	-5.14293	2.49567	7.51446	7.94937	8.22291e-07	2.6887e-06
gene_395504	0.714375	-2.71222	2.08864	-2.71222	2.26816	4.64125	8.0655	8.2637e-07	2.70007e-06
gene_79169	4.86268	8.84406	7.12135	8.31027	2.82921	9.64179	7.91412	8.30954e-07	2.71309e-06
gene_399044	2.3315	-3.9739	0.855291	-3.9739	1.75265	4.94251	8.0617	8.32218e-07	2.71507e-06
gene_267818	-4.48391	1.40116	5.09686	-4.48391	5.12015	8.54212	7.97111	8.32767e-07	2.71507e-06
gene_101570	0.221149	-5.39749	-2.27223	-7.90424	0.248899	6.56136	7.94197	8.3403e-07	2.71722e-06
gene_283264	-0.824573	-4.92473	0.80339	-5.87395	-1.7345	7.11915	7.90784	8.41083e-07	2.73823e-06
gene_79124	5.27085	9.69545	8.0601	9.31101	3.77643	11.1132	7.89763	8.57816e-07	2.79069e-06
gene_16753	1.29622	3.19982	-0.169292	0.40689	-0.762851	4.83417	7.89412	8.63643e-07	2.80762e-06
gene_362356	-1.78277	-6.76408	-2.94775	-6.57202	-2.25233	6.157	7.8931	8.6534e-07	2.81013e-06
gene_469313	-3.88046	-5.31671	-3.11574	-5.79502	-2.33703	4.60467	7.89291	8.65662e-07	2.81013e-06
gene_47561	-6.09336	-1.02749	-1.76193	-5.42768	-4.31813	4.77636	7.91758	8.67485e-07	2.81288e-06
gene_372048	-5.37144	-2.06218	0.0624931	-5.37144	-2.84131	4.92	7.94945	8.67756e-07	2.81288e-06
gene_464359	-2.61202	2.1805	0.592557	4.36871	1.35698	4.57757	7.90865	8.82453e-07	2.85846e-06
gene_369964	-1.17713	-3.00281	-1.33959	3.00812	-0.413479	5.72681	7.88186	8.84314e-07	2.86244e-06
gene_1651	-2.97147	-5.1397	-1.36182	-5.1397	-1.46585	4.31976	8.02467	8.91514e-07	2.88367e-06
gene_400713	0.397764	-4.37744	0.920339	-5.56818	-1.31693	5.6403	7.90437	8.96279e-07	2.89701e-06
gene_267668	-5.29873	3.28498	2.56526	-5.29873	-0.678174	7.06061	7.92528	9.08572e-07	2.93324e-06
gene_401181	-5.59169	-2.2122	-0.492397	-5.59169	-3.47127	4.81685	7.92516	9.08789e-07	2.93324e-06
gene_360853	-6.66138	-2.93319	-0.129015	-6.66138	-4.07366	5.72239	7.92428	9.10302e-07	2.93602e-06
gene_99558	-0.393038	-6.73353	-1.66225	1.05942	-0.744031	5.62609	7.97202	9.12497e-07	2.94099e-06
gene_86663	-2.6837	-8.81128	-1.90054	-4.57988	-3.71208	6.60353	7.97034	9.15375e-07	2.94816e-06
gene_394248	-3.68777	-2.64455	1.60547	-4.36957	1.65662	5.40204	7.87894	9.41031e-07	3.02863e-06
gene_42717	1.55748	1.98492	1.92124	-1.55005	3.81652	4.40386	7.86774	9.61435e-07	3.09209e-06
gene_267702	-7.22496	2.17213	-0.34594	-7.22496	-1.37115	7.12747	7.89353	9.65136e-07	3.10178e-06
gene_95987	3.66931	6.97168	5.16948	4.45968	2.90859	5.24451	7.91415	9.74482e-07	3.12959e-06
gene_393668	-2.2323	-4.79979	-2.12962	-6.59352	-0.990824	5.0831	7.85948	9.76767e-07	3.13469e-06
gene_393729	3.72422	0.544081	5.03195	0.702709	3.55811	5.62825	7.82215	9.92349e-07	3.18243e-06
gene_218741	1.37567	4.6578	3.6873	0.168198	7.03206	7.68356	7.81896	9.98487e-07	3.19984e-06
gene_469998	1.50607	-4.56176	0.296782	2.79414	1.04011	5.21348	7.91947	1.00721e-06	3.2255e-06
gene_225955	0.925034	1.78783	-1.35607	-3.85777	-4.11754	6.03934	7.81144	1.01308e-06	3.24202e-06
gene_101551	-0.0118783	-6.85203	-0.0345298	-6.85203	2.00468	6.9209	7.9506	1.02323e-06	3.27215e-06
gene_141885	-1.37962	4.84593	5.13079	-1.37962	6.05394	6.15134	7.8606	1.02755e-06	3.28365e-06
gene_401090	-8.25967	-8.25967	-2.13322	-2.27508	-2.86725	6.07455	7.93685	1.03971e-06	3.32015e-06
gene_469724	-2.38468	0.305213	0.351971	3.62873	2.31267	4.29297	7.82041	1.04519e-06	3.33527e-06
gene_394263	-0.511764	-7.62153	-1.32319	-7.24269	-1.81475	8.34041	7.78859	1.05881e-06	3.37636e-06
gene_212506	6.43039	3.73123	4.39925	-0.476596	3.74289	4.85386	7.81191	1.07003e-06	3.40972e-06
gene_218806	6.64098	1.92626	1.89116	2.08227	0.41453	10.256	7.77452	1.08797e-06	3.46446e-06
gene_246680	4.27855	-2.01355	2.24003	0.470911	2.35716	4.51166	7.87584	1.09332e-06	3.47902e-06
gene_86665	-5.16423	-7.13061	-1.37063	-5.14415	-2.69005	5.4593	7.8748	1.09547e-06	3.48342e-06
gene_467960	4.83095	5.13628	6.02484	0.62557	3.0895	5.24439	7.8507	1.09873e-06	3.49132e-06
gene_233467	-0.949227	-4.33887	-0.874034	-3.83926	0.677985	4.36718	7.87194	1.10137e-06	3.49617e-06
gene_393996	0.676533	-6.80933	-0.75156	2.14865	-2.53732	6.11516	7.87173	1.10181e-06	3.49617e-06
gene_362477	-2.19456	-1.07063	-3.0006	1.0399	-3.9727	5.48381	7.76098	1.11681e-06	3.54127e-06
gene_414724	0.696022	-0.710775	1.75093	4.07568	0.598872	4.33046	7.75933	1.12038e-06	3.55009e-06
gene_267685	-6.78414	2.19814	1.54213	-6.30239	-2.60213	7.50102	7.77587	1.13849e-06	3.60274e-06
gene_267838	-7.49818	-0.0372272	-0.673402	-4.35154	2.83104	7.93846	7.77582	1.13859e-06	3.60274e-06
gene_468066	1.04588	-3.29042	0.156537	-5.05838	1.05553	5.26768	7.74782	1.14558e-06	3.62233e-06
gene_330663	3.09108	-1.70356	2.64615	-1.70356	2.39095	4.41244	7.88186	1.16297e-06	3.67472e-06
gene_467956	5.60098	7.04806	7.57053	2.52052	4.1481	6.51949	7.8202	1.16401e-06	3.67542e-06
gene_267840	-6.97794	-1.06565	-0.533737	-5.66764	2.40339	7.14053	7.75074	1.19479e-06	3.76997e-06
gene_218807	8.09995	3.41866	3.68981	2.93462	3.69573	8.11604	7.72516	1.19687e-06	3.77392e-06
gene_218548	-2.43706	7.25131	5.21375	8.07757	4.40476	7.8569	7.74846	1.20002e-06	3.78118e-06
gene_219097	-2.54644	4.28207	3.25833	-2.54644	1.41378	5.42106	7.77824	1.20207e-06	3.78501e-06
gene_469203	2.27646	-2.78211	2.79741	-2.78211	1.63305	4.95826	7.86117	1.20868e-06	3.80316e-06
gene_86661	-2.87293	-9.88801	-1.70237	-4.77652	-3.00469	7.713	7.8195	1.21561e-06	3.82231e-06
gene_395456	0.418371	0.88604	3.90684	-1.82423	3.95095	5.19682	7.74449	1.21777e-06	3.82641e-06
gene_393726	1.6468	-3.14966	2.64288	-1.14968	1.10698	6.91349	7.70576	1.23473e-06	3.87701e-06
gene_267675	-6.23684	3.48858	2.5507	-5.28841	-0.842945	8.01148	7.73069	1.24169e-06	3.89591e-06
gene_469355	0.590861	0.117029	3.0349	0.152807	-1.29952	5.37996	7.70582	1.24248e-06	3.89591e-06
gene_268012	-1.60579	2.746	0.210977	-3.78096	-0.642538	4.82997	7.73295	1.24505e-06	3.90126e-06
gene_39746	-3.63758	-9.12694	-0.63054	-0.611549	-1.75925	9.40093	7.70346	1.24815e-06	3.90828e-06
gene_377413	0.795414	2.30958	0.342283	-3.89308	-0.882922	4.82518	7.69806	1.26127e-06	3.94662e-06
gene_386234	2.15488	-2.51401	1.14283	-4.08592	-0.589203	4.99134	7.69675	1.26446e-06	3.95384e-06
gene_362453	-2.68599	-7.07409	-1.03314	-6.09824	-2.49551	5.59143	7.79555	1.27167e-06	3.97365e-06
gene_49682	-0.0576389	-2.02014	1.09692	-0.674074	-3.63489	4.44845	7.88427	1.27346e-06	3.97647e-06
gene_219107	-4.8	3.58612	1.23172	-5.89019	0.137623	7.16773	7.71635	1.28536e-06	4.01087e-06
gene_219148	-4.15886	2.45513	-0.275277	-4.15886	0.438674	4.8956	7.74035	1.29209e-06	4.02905e-06
gene_386620	3.04709	-2.5243	2.737	5.26606	1.57451	6.24358	7.67894	1.30879e-06	4.07831e-06
gene_232075	-3.27103	-4.80871	0.357206	-4.90033	-1.00246	5.33119	7.67315	1.32351e-06	4.12133e-06
gene_212373	-3.77733	5.6238	3.32833	-2.67331	3.11902	7.17695	7.69568	1.32812e-06	4.13284e-06
gene_49681	-1.12184	-3.12048	1.00476	-3.07615	-2.91723	5.00914	7.66518	1.34409e-06	4.17967e-06
gene_267690	-4.39923	2.57034	0.203995	-6.36271	-1.4441	6.69569	7.69172	1.34761e-06	4.18772e-06
gene_464446	3.41721	4.75962	3.16655	6.5061	5.00165	4.61688	7.73747	1.36145e-06	4.22781e-06
gene_218281	-3.39087	-0.5826	-4.93899	-1.57154	-2.57138	8.41552	7.65262	1.37714e-06	4.27225e-06
gene_469599	2.12657	-3.59788	1.41856	2.11285	-1.45125	4.74726	7.75306	1.37766e-06	4.27225e-06
gene_225923	1.92762	3.73468	0.650513	2.17798	-2.17848	6.0425	7.64845	1.3883e-06	4.3023e-06
gene_219063	-4.95952	3.59913	1.39152	-4.95952	0.257355	6.39031	7.69822	1.40018e-06	4.33614e-06
gene_89615	4.49222	-1.59344	2.01817	-3.01838	1.213	5.1587	7.64011	1.41089e-06	4.3663e-06
gene_35744	1.31217	3.40786	2.62244	-1.912	0.452381	4.67335	7.635	1.42492e-06	4.40641e-06
gene_393998	2.45209	-6.00134	-0.191066	1.13199	-2.55573	5.72732	7.73483	1.42581e-06	4.40641e-06
gene_85831	3.86751	8.04412	6.00664	7.25206	2.08957	9.06161	7.6304	1.43766e-06	4.44002e-06
gene_86620	0.319399	-7.39571	-0.746777	-0.013913	-0.507199	8.75642	7.62362	1.43956e-06	4.44283e-06
gene_386642	3.79354	0.283584	2.7616	6.12561	1.72932	5.55994	7.62304	1.45827e-06	4.4975e-06
gene_402500	-5.70339	-0.648245	-3.41123	-3.67303	-3.34862	7.10057	7.61964	1.46459e-06	4.51391e-06
gene_218525	-6.70415	-2.23955	0.505549	-1.059	-5.19363	6.19245	7.64054	1.47666e-06	4.54798e-06
gene_395517	2.55241	1.88445	3.97719	-1.60676	2.5347	4.94951	7.64239	1.48157e-06	4.55998e-06
gene_467963	6.60685	6.73605	5.95127	0	4.36906	5.58653	7.7269	1.48497e-06	4.56734e-06
gene_403664	-3.19936	-4.18254	0.33404	-5.95983	-1.54711	5.49496	7.63761	1.49522e-06	4.59572e-06
gene_200971	0.347625	-5.34788	-1.37333	-8.10893	-0.662975	9.83879	7.60293	1.49623e-06	4.59572e-06
gene_399017	-0.788721	-1.86495	1.86592	-1.25102	-2.5115	5.39736	7.6028	1.51653e-06	4.65229e-06
gene_141238	-3.81918	-8.12457	-1.22737	-9.76666	-0.21714	8.26113	7.63003	1.51717e-06	4.65229e-06
gene_83411	0.109985	-1.0817	3.3285	-5.01913	3.86145	7.52323	7.62983	1.51775e-06	4.65229e-06
gene_267822	-5.30437	1.31934	2.25708	-4.63597	4.59228	7.69663	7.62442	1.52316e-06	4.66572e-06
gene_393955	2.20434	-6.43035	-0.368621	2.41447	-1.58129	6.20703	7.69521	1.53642e-06	4.70313e-06
gene_311391	-2.7184	-4.36827	-1.20278	-4.36827	-0.905376	4.07655	7.72671	1.55334e-06	4.75172e-06
gene_267930	2.81723	5.66604	3.39143	-1.61313	1.63586	5.98645	7.58467	1.57072e-06	4.80162e-06
gene_267751	-0.731735	-3.90487	1.90276	-3.90487	2.24605	5.33665	7.72017	1.57245e-06	4.80364e-06
gene_233896	-1.83258	-3.79531	2.63029	-2.20399	1.17005	5.49643	7.68049	1.57967e-06	4.82244e-06
gene_233862	0.858797	-0.55773	4.42827	-1.71491	3.11691	6.57221	7.5774	1.593e-06	4.85984e-06
gene_86670	-4.02023	-8.5153	-1.72401	-4.54976	-2.63075	6.46341	7.67088	1.60855e-06	4.90397e-06
gene_395468	-0.242816	-1.59702	0.84952	-3.44069	2.6861	4.75816	7.59845	1.61213e-06	4.91156e-06
gene_400549	1.56775	3.78292	3.68373	-1.25718	0.827627	4.95933	7.56765	1.62335e-06	4.94238e-06
gene_267922	-10.6151	-3.86575	-3.26937	-7.96506	-2.66676	7.91033	7.59076	1.62508e-06	4.94432e-06
gene_393959	2.85066	-5.83355	0.809306	2.7456	-1.65786	6.2945	7.654	1.66061e-06	5.049e-06
gene_39728	3.67918	-1.58988	2.78863	-3.48148	2.18506	5.62534	7.58215	1.66347e-06	5.0543e-06
gene_86660	-2.52961	-9.39647	-1.63244	-4.6946	-2.9671	7.29712	7.65242	1.66557e-06	5.05729e-06
gene_139450	-1.55104	-10.6845	-1.47816	-10.6845	0.0585477	9.18846	7.68677	1.6737e-06	5.07853e-06
gene_92601	-4.55865	-2.42768	-2.67809	0.869178	-3.97796	5.23511	7.55052	1.67812e-06	5.08853e-06
gene_469399	1.21303	-1.47111	1.33017	-4.00087	-0.879892	4.83205	7.57034	1.70168e-06	5.15649e-06
gene_394050	2.05328	-4.42251	0.0663188	2.8917	-2.14313	6.07923	7.54076	1.71017e-06	5.17876e-06
gene_369491	4.43409	-0.857825	1.80558	-2.01825	2.48929	5.10356	7.53783	1.71991e-06	5.20474e-06
gene_394001	2.16884	-6.54926	0.0322686	2.60293	-1.52559	6.48022	7.63385	1.72499e-06	5.21663e-06
gene_423799	0.491857	-0.338659	2.82486	-3.70114	1.81025	5.6524	7.55977	1.73661e-06	5.24823e-06
gene_236018	6.9243	9.59969	8.78602	10.2019	4.44215	8.17623	7.6053	1.74935e-06	5.2832e-06
gene_267773	-5.22211	-2.88831	0.497927	-3.85838	2.3536	8.27556	7.52093	1.77715e-06	5.36356e-06
gene_219436	7.18745	5.06463	3.61641	1.7044	1.10491	6.20961	7.51213	1.80771e-06	5.45216e-06
gene_469074	1.09001	-1.65905	1.90785	-2.51026	1.49112	4.38	7.53802	1.81084e-06	5.45795e-06
gene_92594	-2.07044	-5.22923	-2.77075	0.898578	-1.45396	6.06926	7.50667	1.82696e-06	5.50284e-06
gene_79138	5.414	9.25739	7.5508	8.55865	3.40192	11.3636	7.50216	1.84299e-06	5.54741e-06
gene_398983	-3.91513	-3.92904	0.758523	-2.85705	-3.35039	5.53469	7.49178	1.88043e-06	5.65635e-06
gene_399336	0.921976	-3.80247	-0.671186	-3.80247	-1.23411	4.06257	7.62209	1.8889e-06	5.67805e-06
gene_141221	1.95358	-0.465615	3.95048	-4.78832	5.17098	8.16432	7.51335	1.89889e-06	5.70425e-06
gene_260604	2.95744	-0.976574	0.0253733	-1.12458	-2.49128	4.64666	7.48074	1.92111e-06	5.76716e-06
gene_219007	-3.40667	-0.129472	3.36781	-3.40667	2.82717	5.8592	7.53222	1.92248e-06	5.76743e-06
gene_267824	-7.72089	-0.800489	0.18835	-6.88173	2.80552	8.26044	7.49221	1.96468e-06	5.89011e-06
gene_394244	3.10154	-2.52065	3.12106	-0.257585	1.99768	5.02448	7.56154	1.97742e-06	5.92439e-06
gene_372060	-4.57156	-0.213837	-1.4396	-4.57156	0.815843	4.51435	7.51597	1.98313e-06	5.93754e-06
gene_233902	-0.120537	-3.15842	1.45399	-3.15842	-0.550626	4.41814	7.59399	1.99088e-06	5.95679e-06
gene_469224	2.48912	-1.27637	2.78864	6.20743	2.14188	6.74254	7.46035	1.9986e-06	5.97375e-06
gene_79108	5.40093	9.19947	7.5797	9.10933	3.40222	11.7689	7.46019	1.9992e-06	5.97375e-06
gene_86605	-0.256706	-7.077	-1.9254	0.474814	-1.35326	5.68424	7.55319	2.00885e-06	5.9986e-06
gene_86555	-1.41253	-4.74297	1.1878	-4.74297	0.577422	5.29393	7.58709	2.01674e-06	6.01819e-06
gene_398998	-1.88427	-3.566	0.0378346	-2.48254	-5.67302	6.01765	7.45484	2.02006e-06	6.02412e-06
gene_86669	-3.87143	-9.95483	-1.2296	-2.38118	-2.48591	8.06937	7.54858	2.02645e-06	6.03918e-06
gene_397489	-2.88321	4.61016	2.95645	5.56918	0.426818	5.96923	7.47388	2.03531e-06	6.06157e-06
gene_394087	0.945776	-1.38605	2.85519	5.32556	1.90598	5.8349	7.44824	2.04606e-06	6.08957e-06
gene_141251	-2.17862	-7.14021	-1.32265	-8.81233	0.344192	7.53395	7.47327	2.05118e-06	6.10077e-06
gene_393985	-0.407665	-7.40085	-0.441971	2.48564	-2.32829	6.77615	7.53841	2.06579e-06	6.14017e-06
gene_79177	5.85767	8.99861	7.96428	9.03382	3.46429	9.89595	7.44232	2.06972e-06	6.14782e-06
gene_79117	4.07772	7.6537	6.36275	7.74663	1.48421	9.94454	7.43318	2.10673e-06	6.25334e-06
gene_79144	5.60465	9.62017	8.02849	8.65126	3.67008	10.7928	7.43286	2.10802e-06	6.25334e-06
gene_212516	6.00875	2.29046	3.34388	-1.92084	2.77866	5.21805	7.4579	2.11282e-06	6.26344e-06
gene_141900	2.76446	5.95177	2.4022	0.708406	4.79502	6.73414	7.42401	2.14454e-06	6.35331e-06
gene_399509	-5.32962	-4.76789	-0.402541	-6.04723	-2.05682	5.50823	7.42026	2.16019e-06	6.39546e-06
gene_402853	-5.2014	2.0775	0.14625	-1.14787	-3.19167	5.49406	7.43611	2.18904e-06	6.47662e-06
gene_393986	0.159931	-9.49745	-0.425514	2.29447	-2.22064	8.7251	7.50619	2.19554e-06	6.49159e-06
gene_350268	3.03148	-2.72472	3.7805	5.4055	2.92965	5.91866	7.50111	2.2167e-06	6.54987e-06
gene_218304	3.58961	5.10448	1.87043	2.12603	3.27788	4.87594	7.39413	2.27252e-06	6.71042e-06
gene_79121	5.16444	9.14564	7.65255	8.04681	3.04946	11.379	7.39318	2.27675e-06	6.7185e-06
gene_267699	-6.84264	2.04529	-0.509411	-5.35492	-2.34137	6.62389	7.41488	2.28053e-06	6.72526e-06
gene_100107	1.50898	-2.26351	0.525925	4.14911	0.455086	5.11755	7.38998	2.29093e-06	6.75152e-06
gene_393961	2.07656	-5.34751	-0.136779	2.34695	-1.84308	5.37308	7.48247	2.29627e-06	6.76281e-06
gene_202696	-4.45316	-0.417202	-1.09384	-6.42398	2.34108	8.07336	7.38563	2.31034e-06	6.79983e-06
gene_232097	1.10679	-2.69514	1.03138	-2.69514	-0.0769255	4.07604	7.51242	2.31945e-06	6.82219e-06
gene_200972	-3.41423	-4.71119	-1.99314	-11.7442	-1.31158	9.62596	7.40773	2.32721e-06	6.84054e-06
gene_469231	2.80712	-0.793418	3.439	6.35735	2.40101	8.0932	7.38116	2.33045e-06	6.84561e-06
gene_469471	3.77161	0.480919	2.24274	-1.45466	2.15921	4.20093	7.40258	2.35044e-06	6.89984e-06
gene_402452	-5.99938	-1.87587	-2.29179	-9.55434	-4.08022	7.60448	7.35829	2.43627e-06	7.14308e-06
gene_79154	5.60426	9.24569	7.64307	8.84152	3.37101	11.7769	7.35824	2.43647e-06	7.14308e-06
gene_34190	2.24297	0.0718896	0.734978	4.54548	-0.563285	5.39113	7.35741	2.44042e-06	7.15e-06
gene_283482	-5.56906	-7.59118	-1.34969	-10.0626	-0.919937	8.3006	7.38046	2.45279e-06	7.18158e-06
gene_212520	7.31257	7.47507	5.45881	5.11019	3.73191	6.07063	7.35387	2.45726e-06	7.18999e-06
gene_386648	6.12166	5.66526	3.26312	-0.212214	3.29029	6.16118	7.34965	2.47745e-06	7.24437e-06
gene_91049	-1.71295	-0.846529	-1.53584	2.87811	-3.07431	6.35374	7.34834	2.48376e-06	7.25813e-06
gene_393693	-0.593851	-4.48928	0.749019	-4.48928	-0.161088	4.82832	7.46927	2.51488e-06	7.34431e-06
gene_401593	0.781661	-3.86849	1.68738	3.80397	0.894098	5.94978	7.33988	2.52489e-06	7.36876e-06
gene_402315	-3.31225	-5.27146	-0.342605	-5.27146	-1.45812	4.71356	7.46637	2.52861e-06	7.3732e-06
gene_218768	0.92867	1.8879	1.74569	-3.01955	-4.02294	5.23559	7.45266	2.52968e-06	7.3732e-06
gene_469843	0.748197	-2.7677	2.82605	0.74666	-0.202238	6.45838	7.33815	2.53341e-06	7.3793e-06
gene_468073	1.19241	-1.41597	1.03216	-2.78292	1.64307	4.26841	7.36028	2.55009e-06	7.42308e-06
gene_399541	-3.27195	-3.676	1.07809	-2.65742	-3.72254	6.74408	7.32805	2.58358e-06	7.51571e-06
gene_13767	3.65234	4.55545	3.13126	4.49744	0.396935	6.38775	7.32023	2.5899e-06	7.52923e-06
gene_34226	-0.553734	2.55182	-0.415636	-3.14994	-3.12994	7.04829	7.32453	2.60132e-06	7.55756e-06
gene_225954	0.119175	2.24489	-1.1958	-3.91872	-3.0598	6.27541	7.32026	2.62294e-06	7.61548e-06
gene_79167	3.88672	8.31865	6.55734	8.24205	3.44007	7.77694	7.31908	2.62897e-06	7.62807e-06
gene_91081	-2.04008	-3.34235	-2.01971	-5.46955	-6.13632	6.87095	7.31791	2.63497e-06	7.64057e-06
gene_267754	-2.8091	-1.97306	1.43897	-1.94506	3.77396	7.57328	7.31643	2.64258e-06	7.6577e-06
gene_47589	0.273108	-2.51822	1.54891	-4.31289	-0.509564	5.10644	7.33757	2.6643e-06	7.71569e-06
gene_304169	-4.46856	-2.53772	0.714175	-4.46856	1.63033	5.09471	7.36006	2.67273e-06	7.73514e-06
gene_362430	-5.06299	-5.74566	0.310091	-4.03533	-1.29214	5.35592	7.39898	2.6894e-06	7.77839e-06
gene_218635	-2.24144	3.57222	0.486897	-3.00747	1.12623	5.35642	7.30364	2.70902e-06	7.8301e-06
gene_49679	-2.62014	-2.74063	0.169227	-3.40496	-4.00082	4.9681	7.30236	2.71576e-06	7.84456e-06
gene_80461	-1.38654	-6.90603	-2.1392	-9.9104	-0.294953	8.12141	7.32719	2.71818e-06	7.84651e-06
gene_403001	-3.16143	-5.26493	0.0373846	-7.06264	-0.813833	6.28862	7.32655	2.7215e-06	7.84768e-06
gene_469607	1.86313	1.56598	-0.364235	-3.66003	-0.753094	4.39459	7.32645	2.72206e-06	7.84768e-06
gene_347155	4.91027	-0.279783	3.12646	3.74084	3.76094	4.20919	7.38902	2.74063e-06	7.89615e-06
gene_330650	-4.05152	-2.25563	1.08807	-4.05152	0.170987	4.73981	7.34189	2.76742e-06	7.96825e-06
gene_137837	-3.38891	-3.38891	0.624716	-3.38891	0.163538	4.23262	7.45004	2.77477e-06	7.98434e-06
gene_79141	5.24443	8.10218	6.96768	7.76028	1.88746	10.2036	7.28996	2.78195e-06	7.99989e-06
gene_469446	1.30422	1.93363	-0.0367411	-2.50058	-0.299216	4.00398	7.31417	2.78729e-06	8.01013e-06
gene_344355	0.293247	-3.05151	-0.828976	-5.2825	-2.27132	4.58543	7.31196	2.79921e-06	8.03926e-06
gene_219161	-7.60036	0.293742	-3.5973	-0.094519	-1.89155	6.12352	7.30398	2.82475e-06	8.10745e-06
gene_468030	0.004735	-5.11385	-2.59119	-1.59751	-4.34846	5.76189	7.27771	2.84897e-06	8.17175e-06
gene_39772	-2.08618	-4.48894	1.15653	0.491304	-1.69235	4.99714	7.36214	2.88381e-06	8.26457e-06
gene_76915	2.59262	-0.322625	1.84533	5.95349	2.0589	6.62291	7.27125	2.88499e-06	8.26457e-06
gene_402800	-1.50107	-4.24101	-0.0945361	-4.24101	-1.31966	4.28964	7.39255	2.90422e-06	8.31437e-06
gene_402245	-4.14402	-4.14402	0.399053	-3.71578	-0.333582	4.45805	7.3855	2.9184e-06	8.34966e-06
gene_393983	-0.161158	-6.87544	-0.886927	2.20997	-2.37541	6.10111	7.35492	2.9235e-06	8.35896e-06
gene_394225	-3.24592	-8.87345	-2.241	-1.42452	-2.13165	6.72486	7.35063	2.9474e-06	8.42195e-06
gene_267674	-5.69569	1.92049	1.53386	-5.69569	-1.82903	6.426	7.30124	2.99168e-06	8.54305e-06
gene_402187	-5.25678	-3.93686	-2.42779	-3.2205	0.216714	5.1791	7.2475	3.02126e-06	8.62205e-06
gene_363686	2.12553	-0.0511574	0.0681219	-5.07275	-3.01834	5.08987	7.2594	3.09806e-06	8.83565e-06
gene_85620	1.43739	-1.44454	0.788367	3.61959	1.55717	5.03217	7.22507	3.11949e-06	8.89114e-06
gene_141700	-3.10782	4.11312	0.903748	2.06913	2.89526	5.36307	7.25198	3.12328e-06	8.89633e-06
gene_369962	-0.568763	-1.95622	-1.1613	3.05544	-0.2408	5.26248	7.22669	3.14595e-06	8.95523e-06
gene_86596	-0.279986	-4.63563	-2.72045	1.0277	-2.96377	7.433	7.22121	3.17965e-06	9.04544e-06
gene_394098	0.509111	-7.15182	-0.425659	0.409709	-0.585067	9.04566	7.21404	3.1965e-06	9.08764e-06
gene_468409	-3.43972	-1.37763	1.31315	-2.86903	-1.00805	4.44583	7.23937	3.20033e-06	9.0928e-06
gene_372069	-6.62914	-1.85471	-2.39961	-6.62914	-0.564839	5.17095	7.25809	3.24981e-06	9.22486e-06
gene_212464	-4.18386	0.478862	3.33923	-4.18386	3.4522	6.65711	7.25791	3.2509e-06	9.22486e-06
gene_267983	-0.458654	0.980468	0.208031	-5.43957	-4.28563	5.36228	7.23089	3.27335e-06	9.28274e-06
gene_365254	1.39346	-2.93557	0.688117	-2.93557	0.592972	4.13725	7.31383	3.36706e-06	9.54248e-06
gene_344503	0.431896	-4.7681	-0.00614018	-6.16805	-0.715696	5.8044	7.19021	3.37726e-06	9.56538e-06
gene_393979	0.0730036	-9.04328	-0.460319	2.42092	-1.91226	8.32287	7.27769	3.38459e-06	9.58011e-06
gene_267927	0	5.70613	5.5594	1.09999	3.87934	5.07758	7.28341	3.39941e-06	9.61602e-06
gene_92206	-3.22504	-3.22504	2.26716	-1.71937	1.36351	4.90057	7.30034	3.42537e-06	9.67947e-06
gene_464445	-1.96905	3.9191	3.06256	6.52094	4.76008	5.7879	7.20409	3.42613e-06	9.67947e-06
gene_394229	2.68544	-2.56337	4.13663	5.71632	4.30961	6.20597	7.26518	3.46586e-06	9.78556e-06
gene_86615	0.713774	-6.96356	-0.0922231	0.738612	-0.700275	8.81436	7.17168	3.47977e-06	9.81869e-06
gene_218949	-3.91678	-0.828666	2.65017	-3.91678	1.07864	5.60535	7.22166	3.48505e-06	9.82745e-06
gene_79146	5.26122	9.34471	7.72086	7.77324	3.49539	10.8259	7.1694	3.51672e-06	9.91057e-06
gene_267926	-9.43997	-2.94663	-3.30561	-8.05567	-2.28359	6.90234	7.18399	3.56194e-06	1.00317e-05
gene_399500	-4.28533	0.477603	-1.68223	2.55798	-0.160874	4.59721	7.18199	3.57575e-06	1.00643e-05
gene_69846	4.24759	2.81325	3.24156	-1.60916	5.01216	5.22226	7.17962	3.61414e-06	1.0166e-05
gene_13024	1.11813	2.40258	-0.180325	-2.8837	-0.184987	4.43947	7.15332	3.6285e-06	1.02001e-05
gene_79143	5.07869	9.00943	7.47676	8.8977	3.98055	9.78678	7.15234	3.63545e-06	1.02132e-05
gene_469581	1.07213	0.243471	1.21145	-2.86805	-1.31407	4.2316	7.17624	3.63777e-06	1.02134e-05
gene_347168	4.32149	0.187132	1.98635	4.39639	3.31293	4.44372	7.14967	3.65434e-06	1.02535e-05
gene_267872	-6.13556	-0.955571	1.45339	-6.13556	3.11969	7.33534	7.19638	3.65837e-06	1.02584e-05
gene_219004	-1.21137	-2.53881	2.31429	-4.39818	0.760059	5.72262	7.15761	3.77115e-06	1.05681e-05
gene_236023	3.95561	8.27582	6.86434	7.63564	2.8802	9.16082	7.13235	3.77963e-06	1.05853e-05
gene_101542	-2.00779	-8.70562	-1.61851	-8.70562	-0.318849	7.11047	7.24711	3.81716e-06	1.06829e-05
gene_267687	-5.92152	3.18746	0.736016	-2.78165	-1.12719	6.78505	7.14793	3.8192e-06	1.06829e-05
gene_92203	-0.672103	-1.23117	-0.484623	-6.08645	-4.3183	5.24232	7.15007	3.82651e-06	1.06967e-05
gene_218588	-5.88928	-4.01265	-2.73891	-8.05172	-3.54078	7.8432	7.11967	3.87403e-06	1.08228e-05
gene_79113	4.9728	8.38369	6.79134	7.77966	2.31831	10.7809	7.11571	3.90401e-06	1.08998e-05
gene_401263	1.13031	-3.46534	-0.390896	-6.02352	-1.93115	5.32301	7.13748	3.92081e-06	1.09399e-05
gene_470015	0	7.60027	5.45465	6.3321	4.97215	5.70221	7.20532	3.94125e-06	1.09902e-05
gene_313566	-0.872344	-1.05995	2.4829	-2.74442	0.0756776	6.04701	7.1102	3.9461e-06	1.09969e-05
gene_469841	0.90168	-1.818	3.2262	0.750026	-0.09169	7.39382	7.10648	3.97477e-06	1.107e-05
gene_394057	0.389099	-7.92574	-0.700148	0.0828828	-0.876092	8.48605	7.10245	4.00613e-06	1.11504e-05
gene_218793	1.27039	-2.03131	-2.44891	-2.87912	1.89563	7.83503	7.1018	4.01113e-06	1.11574e-05
gene_393960	1.96592	-7.06038	0.155945	2.37498	-1.8325	6.88595	7.18617	4.02671e-06	1.11926e-05
gene_469065	1.287	-3.39938	0.710742	-3.39938	1.17907	4.4085	7.21844	4.02873e-06	1.11926e-05
gene_13000	2.84574	2.99187	1.16188	-3.87875	0.567362	5.35631	7.11764	4.07407e-06	1.13094e-05
gene_86650	-2.26451	-4.92951	1.85264	-1.71894	0.503744	5.82455	7.17979	4.07579e-06	1.13094e-05
gene_394049	2.31274	-6.13618	-0.125648	2.29292	-1.34904	6.04118	7.1766	4.10062e-06	1.13713e-05
gene_141895	-2.84491	3.79172	2.13059	-2.84491	1.85373	5.15154	7.13207	4.13928e-06	1.14714e-05
gene_267979	-4.1622	2.25978	0.979838	-4.1622	-0.514267	5.09697	7.13126	4.14573e-06	1.14822e-05
gene_91096	-1.94765	-4.52877	-2.41044	-4.80138	-4.17549	5.17279	7.08234	4.16607e-06	1.15315e-05
gene_347130	-0.0323443	1.62683	-0.721136	-4.79585	-0.704967	4.91359	7.10377	4.18482e-06	1.15763e-05
gene_139452	-2.40154	-6.59794	-1.17796	-11.0829	0.875807	10.0129	7.10044	4.21191e-06	1.16441e-05
gene_236030	4.48388	7.97184	6.09873	7.60522	2.40933	9.5567	7.07225	4.24869e-06	1.17386e-05
gene_93419	-1.6125	-6.9726	-1.42678	-6.9726	-0.107215	5.74604	7.18923	4.2565e-06	1.17529e-05
gene_377401	2.29224	-2.5714	2.14306	1.22782	0.199629	4.47269	7.15638	4.26119e-06	1.17587e-05
gene_401876	-0.384391	-3.46407	0.963245	-3.46407	-0.36037	4.35896	7.18795	4.26671e-06	1.17667e-05
gene_400251	-4.72108	1.50793	-0.120721	-3.62642	-2.20801	4.88363	7.08693	4.29773e-06	1.1845e-05
gene_241614	1.22004	-0.166578	0.268628	-3.10496	-4.42495	4.65121	7.16438	4.35705e-06	1.1995e-05
gene_206816	-0.813627	-4.0881	-0.955062	-3.11465	-3.50602	4.81588	7.05927	4.35746e-06	1.1995e-05
gene_267793	-6.01911	-2.11237	1.67046	-6.01911	2.20184	6.95802	7.10484	4.36163e-06	1.19991e-05
gene_372017	-6.60336	-0.934285	-2.3038	-6.60336	-2.15554	5.0591	7.09963	4.40553e-06	1.21125e-05
gene_401692	0.552402	-7.24752	-0.500845	0.408266	-0.233265	8.05251	7.04554	4.44278e-06	1.22075e-05
gene_402566	-3.1534	-4.61039	0.103184	-8.04396	-1.38677	7.15704	7.06982	4.46889e-06	1.22718e-05
gene_86676	-4.40051	-8.42268	-1.00051	-1.65971	-2.75168	6.76693	7.12172	4.55132e-06	1.24905e-05
gene_401636	0.568319	-7.69726	-0.315289	0.270351	-0.388811	8.55072	7.0331	4.5851e-06	1.25755e-05
gene_470174	-1.9089	-2.93524	0.653751	-5.73617	-1.31301	6.17755	7.0325	4.58813e-06	1.25762e-05
gene_212511	-3.38724	-5.10357	-1.0456	-7.93736	-2.68312	6.27416	7.05114	4.63331e-06	1.26923e-05
gene_92248	3.18973	1.46214	2.38803	-2.88045	-0.245695	4.86829	7.04983	4.64512e-06	1.2717e-05
gene_39770	-3.79174	-8.91105	-1.772	-1.7112	-2.61777	6.85651	7.10508	4.6976e-06	1.28528e-05
gene_92596	2.06062	4.84371	3.03923	0.173425	0.438553	5.77435	7.01753	4.72659e-06	1.29243e-05
gene_86598	-0.865306	-4.9446	-2.84913	0.816258	-2.46825	7.47041	7.01266	4.77164e-06	1.30396e-05
gene_39729	2.38473	-1.14421	3.01387	-3.0307	2.63667	5.40499	7.03413	4.78835e-06	1.30773e-05
gene_393823	0.5098	-5.00676	-0.243112	0.717543	-0.415647	10.4204	7.00213	4.80709e-06	1.31206e-05
gene_423805	-1.94203	0.11114	-1.06651	-4.79098	-3.22745	4.39221	7.02725	4.85259e-06	1.32367e-05
gene_345470	-0.153141	-4.58284	-0.808417	-5.90982	-2.46985	5.03457	6.99771	4.91266e-06	1.33925e-05
gene_79174	5.67734	8.55326	7.23279	9.4984	4.2883	9.50999	6.99607	4.92843e-06	1.34215e-05
gene_393982	0.411214	-8.0541	-0.536605	2.42144	-1.62245	7.39509	7.07977	4.92924e-06	1.34215e-05
gene_371944	0.945647	3.43885	1.79991	5.41376	-0.799924	5.85511	6.99027	4.98442e-06	1.35635e-05
gene_155442	0.487849	-3.04299	0.582699	-6.2429	-1.75688	6.52336	6.98103	5.07199e-06	1.37935e-05
gene_394135	-0.284236	-3.98276	-0.11171	0.180139	1.99957	4.70292	7.06325	5.08669e-06	1.38251e-05
gene_469606	1.56478	1.81798	0.463118	-2.20276	-0.718696	3.9515	7.00076	5.10792e-06	1.38745e-05
gene_200974	-5.83126	-1.60789	-1.44507	-7.13395	-5.46943	5.89221	6.97597	5.12528e-06	1.3909e-05
gene_399505	-5.79417	-4.02249	-0.716359	-5.79417	-0.936892	4.94758	7.02078	5.12681e-06	1.3909e-05
gene_267787	-0.974113	1.03805	2.44534	-5.16159	4.11217	7.37326	6.99829	5.1324e-06	1.39158e-05
gene_467948	5.22617	4.79726	4.28465	0.85783	2.02133	4.4632	7.04008	5.13638e-06	1.39182e-05
gene_399455	-0.803441	-2.44876	-2.03068	1.93039	-2.48278	5.41873	6.97289	5.15616e-06	1.39634e-05
gene_86664	-4.99863	-7.23615	-1.28511	-3.0777	-3.02797	5.57716	7.05389	5.17801e-06	1.40142e-05
gene_423791	0.187003	-3.9575	0.569947	0.573616	-0.298359	9.26167	6.96159	5.20307e-06	1.40736e-05
gene_362451	1.02768	-3.28947	3.62085	4.99751	3.87193	6.3645	7.04959	5.22063e-06	1.41126e-05
gene_19847	-3.66637	-1.63247	1.01878	-5.21847	-1.23707	5.41427	6.98822	5.23347e-06	1.41388e-05
gene_79153	5.8763	9.07623	7.01997	8.64489	4.02563	10.3048	6.96492	5.23693e-06	1.41397e-05
gene_79111	5.55368	9.36225	7.74662	8.82174	3.84482	12.1234	6.95239	5.36632e-06	1.44804e-05
gene_467903	6.23906	7.63101	5.60911	1.40457	5.74953	5.82403	7.01556	5.38307e-06	1.4512e-05
gene_212681	-3.98772	4.4822	2.63795	-3.98772	1.8542	6.4841	6.99529	5.38447e-06	1.4512e-05
gene_393657	-0.649617	-3.95943	2.73942	-1.1018	1.41911	5.73707	7.03215	5.39677e-06	1.45365e-05
gene_464371	-0.536929	-5.60459	-1.14833	-2.48028	-1.7984	4.64466	7.02677	5.45226e-06	1.46747e-05
gene_468028	-0.711396	-6.02536	-1.46906	-1.84568	-3.97426	4.7421	7.02655	5.45462e-06	1.46747e-05
gene_469840	0.608498	-0.987409	3.49452	1.58853	0.530271	6.44835	6.94296	5.46591e-06	1.46964e-05
gene_393876	-3.31048	-7.31165	-0.933821	-5.08545	-2.24763	5.8385	7.02266	5.49516e-06	1.47662e-05
gene_253780	0.501322	-1.57855	-0.0765763	-9.09258	-0.928774	10.9296	6.93322	5.49958e-06	1.47693e-05
gene_468069	-0.143854	-0.114295	2.55301	-0.53724	0.585511	4.40738	6.93929	5.50519e-06	1.47755e-05
gene_47590	1.07764	-2.03573	2.31233	-4.72938	0.679016	6.01138	6.95998	5.52766e-06	1.4827e-05
gene_394043	1.77892	-6.13775	-0.953145	0.00758247	-2.27741	5.36376	7.01881	5.53554e-06	1.48393e-05
gene_13004	1.39633	2.98477	0.990205	-2.69716	1.36108	4.52667	6.95624	5.56783e-06	1.4917e-05
gene_393987	0.301362	-6.40189	-0.336652	2.46975	-2.03957	5.99844	7.00853	5.64497e-06	1.51147e-05
gene_393953	1.42843	-6.98143	-0.424897	2.13267	-1.86402	6.47058	7.00641	5.66773e-06	1.51666e-05
gene_218484	-7.24392	-4.20247	0.8739	-0.846476	-2.9941	6.93771	6.94246	5.6859e-06	1.52062e-05
gene_141766	-1.97456	4.65221	5.16474	-1.50007	3.57256	6.21316	6.93806	5.73461e-06	1.53274e-05
gene_394241	3.49324	-2.57962	3.04561	-0.133796	2.85157	5.15718	6.99868	5.75176e-06	1.53642e-05
gene_13017	2.78602	3.33731	2.20755	-1.78949	2.40545	4.50959	6.93907	5.75613e-06	1.53667e-05
gene_47583	1.40749	0.425072	2.68496	-3.53054	-0.0689902	5.32501	6.93821	5.76568e-06	1.53831e-05
gene_395503	0.900491	-1.00843	2.37684	-3.58496	2.4907	5.40973	6.93091	5.84785e-06	1.55931e-05
gene_79123	4.68709	8.6054	7.16409	8.19085	3.06304	11.8189	6.90746	5.85781e-06	1.56104e-05
gene_218783	3.21059	0.177571	-0.362823	-4.10512	-3.78689	5.90542	6.90055	5.93729e-06	1.58129e-05
gene_394117	-1.5191	-6.50486	-1.50999	-3.43235	-3.4884	4.9733	6.97996	5.96059e-06	1.58589e-05
gene_219172	-6.8719	1.62444	-1.75713	-0.638095	-2.60127	6.18847	6.91804	5.9616e-06	1.58589e-05
gene_400718	1.80229	-2.27982	-0.937855	-6.37648	-2.66149	5.48116	6.91734	6.00366e-06	1.59614e-05
gene_362293	1.04999	-2.13026	1.76207	-4.00941	1.41838	5.23207	6.91689	6.00891e-06	1.59659e-05
gene_344346	0.908969	1.35755	0.549943	-3.54908	-1.30069	4.42842	6.91535	6.02686e-06	1.60042e-05
gene_101544	-0.810084	-10.2932	-0.914148	-10.2932	-0.685074	8.84995	7.0002	6.07904e-06	1.61333e-05
gene_233915	-0.201408	-1.33062	3.24988	-0.773143	1.14397	5.4285	6.88552	6.11393e-06	1.62163e-05
gene_352381	-4.83463	-5.42992	-1.05877	-6.37224	-1.33534	5.45772	6.88475	6.12314e-06	1.62312e-05
gene_394226	-1.6332	-4.55706	2.16973	4.21488	2.88222	6.43994	6.95477	6.25355e-06	1.65671e-05
gene_361979	4.25788	-0.0574069	4.09369	5.26029	5.02102	5.70397	6.86898	6.31442e-06	1.6717e-05
gene_266060	-2.68563	-8.13799	-0.914176	-11.518	-0.324377	10.0922	6.89104	6.31752e-06	1.6717e-05
gene_393973	1.51116	-5.26581	-0.0178953	2.40009	-1.86924	5.30124	6.94679	6.34931e-06	1.67912e-05
gene_40538	4.72888	4.1427	3.0648	-1.89697	2.01009	5.05019	6.88637	6.37507e-06	1.68495e-05
gene_232036	1.30641	-3.0152	0.0972845	-4.31855	0.0826485	4.57127	6.88344	6.41137e-06	1.69355e-05
gene_39745	-3.16236	-7.6	-0.477675	-0.848412	-2.42537	6.39012	6.9334	6.51337e-06	1.71948e-05
gene_85817	4.94246	8.22379	6.76265	7.6379	2.55584	9.30599	6.85025	6.54945e-06	1.728e-05
gene_219011	-3.19445	0.974892	3.27778	-3.19445	1.73941	5.5464	6.89301	6.5565e-06	1.72885e-05
gene_397554	-6.99102	-1.95975	1.23927	-6.99102	-0.873833	7.05871	6.89179	6.57195e-06	1.73191e-05
gene_267705	-5.05573	2.11679	0.589342	-5.05573	-1.29049	5.53893	6.8863	6.64178e-06	1.74929e-05
gene_313541	0.435959	-7.5686	-0.508694	-0.258221	-1.14086	6.59626	6.91847	6.70139e-06	1.76396e-05
gene_304170	1.61536	-0.636333	2.42977	-1.93298	-0.320246	4.82124	6.83814	6.7061e-06	1.76417e-05
gene_395469	2.59726	1.14402	3.18894	-1.44904	3.17841	4.54474	6.8596	6.71467e-06	1.76441e-05
gene_397555	-6.21708	-1.44519	-2.19836	-6.21708	-0.301632	5.05617	6.88063	6.71484e-06	1.76441e-05
gene_348171	-0.676089	-3.89459	-0.587618	-3.89459	-0.918121	4.03306	6.93629	6.85891e-06	1.80121e-05
gene_1862	2.99214	-1.6279	2.20064	-0.0770206	0.440773	4.9389	6.82504	6.87974e-06	1.80563e-05
gene_86628	-2.74675	-8.47942	0.768517	-0.0546769	0.0839099	8.25625	6.90336	6.89732e-06	1.80919e-05
gene_219008	-4.38915	-1.97498	1.54306	-4.38915	0.366876	5.20405	6.86441	6.92798e-06	1.81618e-05
gene_403387	0.646822	2.47196	0.268943	-2.78831	-1.87466	5.0458	6.82044	6.94179e-06	1.81874e-05
gene_39744	-3.81978	-8.18156	-0.587751	-0.105902	-1.85795	6.92023	6.89874	6.95828e-06	1.822e-05
gene_218942	-4.74567	-0.736208	2.78232	-4.74567	2.05344	6.49425	6.85939	6.99539e-06	1.83066e-05
gene_30337	1.3686	1.68437	3.58639	-0.216202	0.843645	4.64774	6.81588	7.00394e-06	1.83183e-05
gene_393995	2.00728	-5.92332	-0.0664418	2.08666	-1.73944	5.78576	6.89491	7.00927e-06	1.83216e-05
gene_236020	4.36675	8.43663	7.13223	6.64963	3.06256	9.84363	6.81497	7.01642e-06	1.83297e-05
gene_90496	1.31078	-1.23542	1.11396	-3.27533	-1.503	4.35027	6.83608	7.02797e-06	1.83492e-05
gene_267719	-3.5479	1.30791	1.019	-5.51107	-2.85015	5.83101	6.83572	7.03286e-06	1.83514e-05
gene_79161	5.28379	9.08003	7.71392	8.98853	4.30447	9.98834	6.81125	7.06746e-06	1.84297e-05
gene_16585	0.880705	-2.79318	0.232924	-5.08969	-0.388874	14.9263	6.80456	7.07224e-06	1.84297e-05
gene_218991	-1.62829	0.352004	3.21092	-2.84685	2.22022	5.27704	6.83263	7.07514e-06	1.84297e-05
gene_469586	1.93701	-1.93472	2.65694	-2.33932	0.399243	6.11831	6.80909	7.09742e-06	1.84771e-05
gene_79107	4.67029	8.48052	6.9724	8.13412	2.73462	11.6457	6.80479	7.15721e-06	1.86219e-05
gene_267777	-5.85115	-5.85115	1.04655	-0.965553	2.16938	6.48658	6.9083	7.17854e-06	1.86667e-05
gene_218943	-3.78073	-0.257029	2.84683	-3.78073	2.04923	5.72773	6.84258	7.22573e-06	1.87786e-05
gene_232035	1.94987	-2.00655	0.596218	-3.86983	-0.102861	4.52739	6.81912	7.26302e-06	1.88646e-05
gene_85833	5.43757	9.1189	7.52774	8.81255	3.87497	11.9862	6.79305	7.3232e-06	1.901e-05
gene_219003	-4.35108	0.0871144	2.97508	-4.35108	1.57765	6.24305	6.82238	7.51262e-06	1.94904e-05
gene_234089	-1.3584	-6.16116	-1.37394	-8.65608	0.424522	7.42624	6.79394	7.62664e-06	1.97749e-05
gene_401179	-3.61995	-1.77818	0.00437196	-5.58116	-3.17582	5.05785	6.78986	7.68728e-06	1.99207e-05
gene_79155	5.11561	8.47411	6.73889	8.26194	2.72455	11.4602	6.76753	7.69743e-06	1.99355e-05
gene_348201	0.0519803	-3.7295	-0.162698	-5.75648	-0.189822	5.31005	6.78866	7.7052e-06	1.99442e-05
gene_401084	3.33663	3.01773	3.9797	-1.20124	2.51901	4.77854	6.78813	7.71311e-06	1.99532e-05
gene_218821	3.74282	0.0870929	-0.753908	-0.133517	-3.27291	6.90982	6.76362	7.75631e-06	2.00534e-05
gene_39773	-3.38767	-8.09083	-2.16897	-2.42853	-2.58875	5.96776	6.84055	7.77492e-06	2.00835e-05
gene_283267	-4.04966	-0.636153	2.26813	-4.04966	1.31366	5.51465	6.80446	7.77683e-06	2.00835e-05
gene_468390	1.13853	-3.01254	0.0476963	-4.59719	-0.193971	4.684	6.77852	7.85823e-06	2.02793e-05
gene_398978	-2.95136	-4.46259	0.578192	-2.91287	-3.53309	6.47891	6.75672	7.86167e-06	2.02793e-05
gene_68210	4.13548	1.88444	2.4293	-2.48684	0.183182	4.76656	6.77563	7.90246e-06	2.03729e-05
gene_16582	-2.1594	0.20082	-0.817959	1.00736	2.9024	10.424	6.75031	7.93562e-06	2.04467e-05
gene_92202	-0.331652	-2.79664	1.76659	-3.69063	-1.68923	8.55756	6.74843	7.98996e-06	2.05749e-05
gene_34193	-0.0112877	2.74161	-0.186557	2.67473	-1.44679	5.54154	6.74673	8.01655e-06	2.06262e-05
gene_398127	-7.07802	-2.2428	-2.48565	-7.07802	-1.11491	5.36907	6.78856	8.01903e-06	2.06262e-05
gene_469532	-3.4899	-4.87595	1.01399	-0.597292	-0.835452	5.17638	6.8227	8.04437e-06	2.06796e-05
gene_79166	4.41841	8.2162	6.66114	8.22589	2.6568	10.8898	6.74273	8.07947e-06	2.0758e-05
gene_374504	-2.67023	0.526669	1.34293	-2.67023	2.61866	4.49768	6.7809	8.13832e-06	2.08973e-05
gene_283470	-1.27818	-6.86775	-0.651215	-8.53848	0.438204	7.57389	6.75877	8.16529e-06	2.09546e-05
gene_394227	1.18688	-3.47591	2.59291	4.69185	3.62192	5.98719	6.81244	8.20348e-06	2.10407e-05
gene_236029	5.13831	6.89956	7.12971	8.47256	1.78902	10.3964	6.73391	8.21979e-06	2.10705e-05
gene_91059	-2.76224	-3.67725	-2.05838	-6.3877	-1.5247	4.87844	6.74027	8.46386e-06	2.16838e-05
gene_466982	2.21434	-3.80582	2.80438	4.46847	2.2669	6.06457	6.7927	8.51845e-06	2.18113e-05
gene_49540	-0.544421	-2.84151	1.09311	-5.56057	-0.367278	5.77968	6.73514	8.5486e-06	2.18761e-05
gene_347169	2.94637	-3.029	0.0514195	1.76388	0.560813	4.25782	6.78688	8.61365e-06	2.203e-05
gene_400302	3.78416	-1.58462	2.25433	5.25184	1.98349	6.30799	6.70077	8.76972e-06	2.24165e-05
gene_267971	-4.14075	2.93956	2.89304	-4.14075	3.68977	6.61603	6.74124	8.78555e-06	2.24442e-05
gene_393848	-3.29308	-6.17636	0.30514	-4.69077	-0.939106	5.71445	6.77334	8.83924e-06	2.25686e-05
gene_402589	-2.42014	1.78439	-1.073	-1.6772	-1.73108	4.75806	6.69343	8.89646e-06	2.27018e-05
gene_372871	-3.92621	-1.34216	0.24035	-3.60226	1.13055	4.50707	6.71109	8.90951e-06	2.27141e-05
gene_393917	-1.7381	-7.61455	0.940998	1.61851	0.908219	7.80099	6.76908	8.91134e-06	2.27141e-05
gene_79145	4.97599	8.58997	6.61818	6.80641	2.85839	10.0585	6.6918	8.92483e-06	2.27356e-05
gene_362479	1.12799	-2.40942	0.913909	-2.40942	1.42559	4.06915	6.79531	8.9549e-06	2.27994e-05
gene_83442	-1.22604	-1.21792	1.56445	-4.46447	3.12845	5.91933	6.70765	9.01733e-06	2.29453e-05
gene_86666	-2.99529	-8.4539	-1.32882	-1.60968	-2.69107	6.64877	6.76156	9.04034e-06	2.29909e-05
gene_79152	5.29757	8.03081	7.12738	7.97585	2.85453	9.2262	6.6826	9.08667e-06	2.30862e-05
gene_402649	-4.34921	-4.19849	0.442721	-4.45917	-0.337438	5.36607	6.68253	9.08805e-06	2.30862e-05
gene_402831	-2.31802	-2.60452	0.269778	-4.98808	-3.91128	6.64548	6.68199	9.0976e-06	2.30975e-05
gene_423803	-3.60302	-2.5832	-0.419311	-9.82599	-1.49866	8.54422	6.69932	9.16431e-06	2.32537e-05
gene_39771	-3.72897	-7.66681	-1.1672	-1.1146	-2.47447	6.07167	6.75042	9.23466e-06	2.34191e-05
gene_416178	-1.38893	-1.5982	-3.76346	-1.02434	-2.42756	4.90072	6.67294	9.25996e-06	2.347e-05
gene_233738	-0.493005	-3.01649	-1.78513	1.1306	0.541013	4.60414	6.67184	9.27989e-06	2.35073e-05
gene_386507	2.83314	-1.37253	3.44498	3.77785	1.4803	5.0529	6.67088	9.29738e-06	2.35384e-05
gene_218324	-0.162458	-5.01602	-0.0782658	-1.93478	-0.376149	9.30513	6.66148	9.35783e-06	2.36695e-05
gene_267975	-5.08738	4.12172	2.34243	-5.08738	2.96808	7.36936	6.70845	9.35965e-06	2.36695e-05
gene_232041	1.7781	1.09866	-0.208427	-3.54589	-1.19201	4.27086	6.68021	9.51089e-06	2.40385e-05
gene_79162	4.26131	7.9364	6.16314	7.38711	2.24827	10.5134	6.65888	9.51802e-06	2.4043e-05
gene_393981	0.0169923	-7.27379	-0.562974	2.23827	-1.76602	6.59392	6.73259	9.55466e-06	2.4122e-05
gene_79110	5.57938	9.02541	7.78408	8.82961	3.68544	11.8557	6.64986	9.68727e-06	2.44432e-05
gene_85820	4.31378	8.23121	6.83971	8.26614	2.88459	10.4793	6.64556	9.76915e-06	2.46359e-05
gene_267799	-6.88735	-0.225874	1.0057	-6.88735	-2.07148	6.83602	6.68463	9.80009e-06	2.46889e-05
gene_400316	-1.30594	-2.10964	0.280897	4.03327	-0.868608	6.93695	6.64389	9.80108e-06	2.46889e-05
gene_393725	1.44934	-3.00934	1.98593	-1.15749	1.50425	4.68499	6.71758	9.83253e-06	2.47543e-05
gene_267850	-6.87879	-0.347866	2.7072	-6.60614	2.59416	8.55608	6.65906	9.85786e-06	2.48042e-05
gene_86655	-3.07652	-8.90389	-0.845483	-2.38078	-2.29316	7.31003	6.71574	9.8672e-06	2.48138e-05
gene_393660	-1.01972	-3.00403	2.54099	-0.653204	1.62704	4.94659	6.70763	1.00214e-05	2.51875e-05
gene_372865	-2.76223	2.01013	0.507117	-2.62096	0.691749	4.21327	6.64949	1.0043e-05	2.52277e-05
gene_141235	-3.15705	-6.11711	-1.59683	-9.50599	-0.0284476	7.95235	6.64719	1.01409e-05	2.54596e-05
gene_85828	5.35111	8.97726	7.70628	8.65189	3.66404	11.8923	6.62546	1.01607e-05	2.5495e-05
gene_313539	0.094665	-7.13372	-0.800347	0.208377	-0.62977	8.48574	6.62225	1.02027e-05	2.55862e-05
gene_403525	-5.29511	-1.74989	-1.90356	-5.29511	-1.10293	4.3998	6.66279	1.02223e-05	2.56211e-05
gene_86668	-4.05227	-7.788	-1.09499	-1.64954	-2.22888	6.19932	6.69511	1.0264e-05	2.57112e-05
gene_35688	2.83454	-2.6614	1.89204	2.20528	0.051817	4.47504	6.69467	1.02726e-05	2.57185e-05
gene_267815	-3.89149	-0.586197	2.70236	-3.23442	3.35241	6.01668	6.63318	1.03666e-05	2.59395e-05
gene_79134	5.38347	8.72277	7.69659	9.1782	3.84589	11.2495	6.61479	1.0375e-05	2.5946e-05
gene_360466	0.46357	-4.83151	-1.05844	-4.40339	0.153487	4.54891	6.68412	1.04818e-05	2.61988e-05
gene_47555	-1.12493	0.567867	0.816754	-4.9897	-2.80381	5.25288	6.62902	1.05055e-05	2.62435e-05
gene_398985	-2.34855	-3.70534	0.259616	-3.20848	-4.6808	6.55981	6.60141	1.06501e-05	2.65899e-05
gene_469101	2.38187	-3.21148	0.630565	-0.478655	-0.727635	4.22295	6.67347	1.06976e-05	2.66936e-05
gene_401667	1.08687	-2.7475	0.610368	3.1703	0.986871	4.27344	6.67296	1.07079e-05	2.67046e-05
gene_79175	4.92941	8.44824	6.66841	8.00783	3.06128	10.7797	6.59202	1.08475e-05	2.70379e-05
gene_468061	-1.51781	-0.934382	-1.07038	2.36334	-2.86941	4.92859	6.58992	1.08923e-05	2.71344e-05
gene_467958	4.51504	6.23335	6.23248	0.844335	4.13537	5.5364	6.64118	1.10351e-05	2.74751e-05
gene_393988	0.469264	-6.96055	-0.960796	2.21437	-1.33381	6.25312	6.65635	1.10535e-05	2.75056e-05
gene_86656	-0.463437	-7.66211	0.812863	-1.50351	-1.29248	7.36969	6.65565	1.10683e-05	2.75273e-05
gene_414487	1.72063	-2.83893	-1.17799	-5.85773	1.09568	5.58658	6.59897	1.11374e-05	2.76838e-05
gene_267821	-5.10799	-0.729849	2.6726	-5.10799	2.44384	6.82676	6.61623	1.11843e-05	2.77851e-05
gene_344511	-3.07022	0.927705	1.5033	-2.69577	2.21514	4.68862	6.59328	1.12034e-05	2.78173e-05
gene_349280	-2.17213	-4.77547	-1.2656	-5.41855	-3.14623	7.45328	6.56705	1.13019e-05	2.80465e-05
gene_267866	-6.69912	0.0317874	2.93724	-6.69912	2.73912	8.58368	6.60808	1.13619e-05	2.81798e-05
gene_79112	4.65515	8.30565	6.66912	7.43242	3.01255	9.85563	6.56192	1.15055e-05	2.85203e-05
gene_86623	-1.26044	-6.5773	0.559615	0.857076	-1.39123	7.73132	6.55829	1.15876e-05	2.87079e-05
gene_233973	-0.588346	-4.26436	1.60709	-3.29238	1.14548	5.24608	6.62503	1.17357e-05	2.90589e-05
gene_85826	5.547	7.03767	6.6869	8.86093	3.04168	8.17882	6.54961	1.17861e-05	2.91676e-05
gene_79163	4.63041	7.95127	6.91988	8.04724	3.12762	9.7794	6.54926	1.17941e-05	2.91715e-05
gene_219378	-7.70208	-0.424884	-2.30489	-1.25581	-5.38551	5.93086	6.5657	1.1821e-05	2.9222e-05
gene_469480	1.14341	-4.47447	0.274357	1.19194	0.564996	4.87013	6.61656	1.1899e-05	2.93986e-05
gene_372009	-9.21425	-1.33108	-2.08588	-9.21425	-0.395997	7.57112	6.58321	1.19214e-05	2.94379e-05
gene_470172	-0.863769	-4.23223	1.61154	0.316901	1.34696	5.28875	6.6149	1.19655e-05	2.95306e-05
gene_467955	4.74203	6.86014	6.01503	2.67532	3.6883	5.55154	6.5985	1.19787e-05	2.95471e-05
gene_79140	6.02974	9.24569	8.21633	9.08128	3.81311	11.9613	6.5382	1.20521e-05	2.97117e-05
gene_86667	-2.67365	-8.87459	-1.52465	-2.16127	-2.47852	6.93908	6.60796	1.21254e-05	2.98762e-05
gene_393956	1.98935	-5.26815	0.00359613	2.42834	-1.31733	5.38363	6.60722	1.21425e-05	2.9902e-05
gene_402231	-3.8227	0.372237	1.51169	-2.45133	-1.83893	4.80352	6.551	1.21642e-05	2.9932e-05
gene_402430	0.809753	-3.63453	0.317501	-3.63453	0.808515	4.35785	6.63353	1.2168e-05	2.9932e-05
gene_107128	-0.0633745	-5.49996	-0.469094	-7.99407	1.19233	7.46344	6.55018	1.22456e-05	3.01066e-05
gene_394058	0.128986	-6.9662	-1.05809	0.273794	-1.45256	8.19224	6.52894	1.22565e-05	3.0117e-05
gene_219015	-3.05888	-0.373075	2.93241	-4.26964	2.38824	6.22967	6.54926	1.22676e-05	3.01277e-05
gene_86624	-2.0759	-5.54828	0.809679	-3.1056	-0.624253	5.56002	6.59918	1.23306e-05	3.02661e-05
gene_400296	1.08121	-1.43218	2.29558	5.24863	1.08982	6.3411	6.52295	1.24174e-05	3.04624e-05
gene_79109	4.80148	8.58695	7.14	8.36312	3.21102	11.5492	6.52177	1.24461e-05	3.05162e-05
gene_267795	-3.94468	-1.02006	2.01779	-4.70941	-1.52202	6.6943	6.51801	1.2538e-05	3.07248e-05
gene_35710	-0.0628922	-5.04006	1.03187	0.336541	-1.15481	5.34903	6.58989	1.25519e-05	3.07424e-05
gene_411316	1.41344	-3.76026	0.229548	2.70138	0.069786	4.55	6.58917	1.25691e-05	3.07677e-05
gene_79130	4.9268	8.95408	7.47081	8.52946	3.2329	15.4106	6.51471	1.26193e-05	3.08738e-05
gene_393938	0.216697	-4.77267	-0.620742	0.344542	-0.563246	9.63784	6.50744	1.26557e-05	3.0946e-05
gene_47582	0.0960282	-2.3693	0.745461	-5.61303	-2.03517	5.53596	6.52886	1.27641e-05	3.11942e-05
gene_393936	0.612657	-6.78343	-0.329201	0.0953547	-0.0956118	10.3054	6.50206	1.28062e-05	3.12726e-05
gene_79114	4.35038	8.10373	6.78859	8.07448	2.43963	11.4979	6.50704	1.28101e-05	3.12726e-05
gene_79142	4.41437	7.9285	6.44887	7.56102	2.75557	9.67942	6.50509	1.28592e-05	3.13757e-05
gene_79160	5.04698	8.86444	7.43526	8.59735	3.3035	13.1095	6.502	1.29371e-05	3.15486e-05
gene_30362	5.99432	4.07763	4.31629	0	3.64963	4.50426	6.57702	1.31092e-05	3.1951e-05
gene_466983	-3.35348	1.36955	1.1279	-3.35348	1.36743	4.63978	6.53029	1.32059e-05	3.21528e-05
gene_361984	2.4478	-3.6899	1.87802	2.99287	3.16366	5.59268	6.56334	1.32062e-05	3.21528e-05
gene_141807	-3.44723	5.35353	3.75915	-1.96323	4.33495	7.08668	6.50761	1.32363e-05	3.22086e-05
gene_79179	4.68057	8.54058	6.94669	8.22582	3.12754	12.2747	6.48792	1.32988e-05	3.23431e-05
gene_469603	-0.257888	-2.83273	1.20236	-3.18023	-0.312222	5.12737	6.48616	1.33447e-05	3.24373e-05
gene_267817	-4.50437	-0.887569	2.62056	-6.45917	2.07424	7.97167	6.5053	1.33629e-05	3.2464e-05
gene_219025	-1.74	0.273671	3.40227	-4.26088	1.86129	6.50015	6.50477	1.33767e-05	3.248e-05
gene_377471	0.0845637	-0.668969	2.44906	-4.33263	2.14295	5.96597	6.493	1.36865e-05	3.32144e-05
gene_267727	-3.83391	1.23325	0.280494	-3.83391	-1.60803	4.48759	6.50286	1.39254e-05	3.3776e-05
gene_372882	-1.45984	-0.114726	1.29686	-3.59156	1.86855	4.81844	6.48277	1.39618e-05	3.38462e-05
gene_362307	2.72441	-4.9969	0.108732	-0.559087	-0.318343	5.16172	6.53223	1.40168e-05	3.39612e-05
gene_267862	-6.60378	0.134131	-1.57216	-6.60378	-1.46684	5.49975	6.49778	1.40631e-05	3.4055e-05
gene_79133	4.93369	7.86295	6.82623	6.81748	2.0044	11.0283	6.45454	1.4197e-05	3.43607e-05
gene_232033	1.8294	-2.38764	0.0409437	-4.57433	0.273624	4.80139	6.47141	1.4274e-05	3.45199e-05
gene_141232	-0.438826	-6.45488	-1.41529	-10.3864	0.100485	8.98623	6.47126	1.4278e-05	3.45199e-05
gene_92484	-2.74604	0.0193604	3.19881	-1.64242	2.32246	5.21793	6.46294	1.44394e-05	3.48913e-05
gene_232043	2.05435	1.33089	1.74683	-2.41045	-0.12383	4.28446	6.46377	1.44878e-05	3.49896e-05
gene_232038	2.13156	1.00207	-0.155716	-4.26152	-0.942938	4.68838	6.46241	1.4526e-05	3.50631e-05
gene_267662	-5.4076	1.46045	0.635533	-5.4076	-1.99363	5.61626	6.46966	1.48495e-05	3.58248e-05
gene_79137	5.45077	8.79267	7.34601	8.27329	3.61117	11.5339	6.4263	1.50044e-05	3.61616e-05
gene_86638	-1.25071	-6.08587	-1.75842	-0.068833	-3.22544	6.11484	6.42627	1.50052e-05	3.61616e-05
gene_394056	0.139537	-6.92213	-0.933934	-0.249057	-1.88653	5.77366	6.49371	1.509e-05	3.63467e-05
gene_278203	3.10908	-1.60204	3.595	4.00774	3.39592	4.9171	6.49106	1.51667e-05	3.65119e-05
gene_372058	0.785551	0.833773	2.10813	-2.5369	4.35521	5.8458	6.41842	1.52379e-05	3.66636e-05
gene_374845	0.142564	-0.566894	1.87128	-3.90872	-1.83659	5.32682	6.41748	1.52659e-05	3.67114e-05
gene_403579	-0.190838	-2.53699	0.532619	-6.34639	-1.31009	6.02222	6.43393	1.53544e-05	3.69045e-05
gene_400278	-1.96921	-0.716295	2.26854	-3.93191	1.82501	5.48211	6.43361	1.53639e-05	3.69078e-05
gene_64313	1.5636	3.76974	4.22425	-3.11635	1.35234	6.34177	6.43319	1.53764e-05	3.69181e-05
gene_91136	4.52247	-0.295405	1.59018	0.00701877	-0.487403	4.59419	6.41183	1.5436e-05	3.70414e-05
gene_79156	4.75131	8.45788	6.81033	8.20996	2.9497	12.134	6.40622	1.56065e-05	3.74306e-05
gene_79151	5.64203	8.91806	7.49991	8.93102	4.15296	10.864	6.40257	1.57185e-05	3.76792e-05
gene_219002	-4.02802	-0.272716	2.74538	-4.02802	1.89223	5.84346	6.43846	1.5774e-05	3.77922e-05
gene_267921	-11.102	-2.93989	-3.07347	-6.71736	-2.89451	8.4639	6.41474	1.58613e-05	3.79813e-05
gene_398986	-1.96208	-3.46237	1.24616	-3.04364	-2.68076	7.10075	6.39744	1.58771e-05	3.7999e-05
gene_402108	-6.56715	-1.15942	-2.10627	-6.56715	-0.723294	5.25578	6.43163	1.59838e-05	3.82339e-05
gene_371901	1.21913	-2.46032	0.747846	-3.66699	-0.603896	4.3908	6.41025	1.6079e-05	3.84282e-05
gene_468384	2.19372	-3.71531	1.30499	-1.54681	1.70989	4.92799	6.46048	1.60821e-05	3.84282e-05
gene_469440	-0.323767	-1.16622	-2.04855	-4.81503	-1.56507	4.18439	6.4005	1.63873e-05	3.91367e-05
gene_39743	2.19882	-3.59897	2.17966	3.94786	0.877995	5.39546	6.45013	1.64042e-05	3.91566e-05
gene_267797	-4.66974	-0.79625	-0.15484	-4.66974	-2.51313	4.49872	6.41093	1.66375e-05	3.96924e-05
gene_470173	-0.528799	-4.15087	1.66269	0.906088	1.04591	5.22957	6.44141	1.66808e-05	3.97745e-05
gene_464380	-0.299014	-1.37696	-1.62293	-4.29067	0.0962165	4.18979	6.3878	1.67975e-05	4.00316e-05
gene_362339	-1.63172	-6.09052	-1.59985	0.827304	-1.99101	5.58039	6.36732	1.68427e-05	4.01181e-05
gene_79126	3.83826	7.77955	6.04375	7.26015	2.18895	11.0439	6.36692	1.68557e-05	4.01281e-05
gene_79132	5.09464	8.93219	7.55828	8.59801	3.69815	13.1508	6.36658	1.68671e-05	4.01339e-05
gene_218823	4.72747	-1.08118	1.38827	-0.483064	-0.905077	7.77704	6.36604	1.6885e-05	4.01553e-05
gene_267689	-1.14019	2.26795	0.252285	-3.09757	-0.299417	4.33169	6.38134	1.70102e-05	4.04318e-05
gene_402176	-5.62132	-0.632054	-1.77724	-5.62132	-0.747761	4.73141	6.39847	1.70437e-05	4.04901e-05
gene_372059	-6.94863	-1.16821	-1.99079	-6.94863	-0.265151	5.63323	6.39297	1.72262e-05	4.08819e-05
gene_86534	-0.757411	-5.61361	1.13096	-4.63535	1.0559	6.02524	6.42461	1.72268e-05	4.08819e-05
gene_219337	-4.79444	0.385441	4.12062	4.90576	3.04109	7.88991	6.37088	1.7277e-05	4.09796e-05
gene_79158	4.13695	7.99734	6.61941	7.47456	2.28205	12.3631	6.35339	1.73088e-05	4.10334e-05
gene_85834	2.34461	9.52127	7.69767	8.41822	5.13038	10.6722	6.34832	1.74816e-05	4.14213e-05
gene_267825	-6.24335	0.577481	0.466342	-7.03928	3.00889	9.18646	6.34664	1.75392e-05	4.15357e-05
gene_141222	-0.591051	-5.56742	-1.25732	-8.07164	0.499267	6.98013	6.36438	1.75816e-05	4.16144e-05
gene_393926	0.384657	-6.58253	-0.474017	0.288576	-0.656974	9.08861	6.34157	1.76173e-05	4.16771e-05
gene_47592	-0.356987	-2.07126	1.54499	-5.70686	-0.692062	6.17619	6.35884	1.77726e-05	4.20223e-05
gene_469816	1.82848	1.89818	-0.897567	-1.27401	1.6822	4.35971	6.33847	1.78224e-05	4.21179e-05
gene_401706	-5.14608	-8.0221	-1.19895	-2.26425	-0.66646	6.55151	6.40089	1.80284e-05	4.25826e-05
gene_393701	-0.708591	-5.89721	0.828225	-3.67098	-0.546052	5.86588	6.3978	1.81354e-05	4.28129e-05
gene_79164	4.94686	8.69111	7.12484	8.37716	3.74712	10.9865	6.32911	1.81524e-05	4.28305e-05
gene_267846	-6.48184	-0.673398	2.24414	-6.48184	2.12697	7.74822	6.36195	1.82933e-05	4.31403e-05
gene_201070	4.81517	-0.703569	2.85582	-5.10954	1.53005	7.16715	6.34268	1.8341e-05	4.32302e-05
gene_399526	-0.870116	-4.68572	-1.01414	-4.65037	-3.71398	5.75088	6.31508	1.86589e-05	4.39566e-05
gene_402852	-4.74626	2.27833	-0.0327865	-0.982303	-2.01945	5.21317	6.32908	1.87444e-05	4.41349e-05
gene_468018	0.848017	-4.99385	-1.88191	-0.494272	-3.14273	5.24664	6.31229	1.87611e-05	4.41513e-05
gene_468413	0.185418	0.718636	-0.286999	-4.23914	-2.45594	4.42753	6.32256	1.90743e-05	4.4865e-05
gene_398128	-6.73573	-1.98467	-2.34193	-6.73573	-0.978803	5.18381	6.3399	1.90916e-05	4.48822e-05
gene_267934	-3.65711	1.57234	-0.136573	-3.65711	-0.755798	4.39154	6.33791	1.91655e-05	4.50325e-05
gene_267849	-3.33832	1.22761	3.62371	-6.23776	2.29462	8.6197	6.31892	1.92101e-05	4.51136e-05
gene_85824	4.92615	7.1788	7.48039	7.883	3.36248	8.75222	6.2987	1.92677e-05	4.52255e-05
gene_219316	-1.22655	-2.40636	3.31658	3.59407	1.90736	8.54282	6.29321	1.94762e-05	4.56911e-05
gene_401696	-3.83856	-6.91105	-1.71079	-3.52408	-1.06167	5.36169	6.35925	1.95275e-05	4.57877e-05
gene_86622	0.446943	-6.3507	-0.436481	0.468297	-0.170988	8.67178	6.28913	1.95508e-05	4.58184e-05
gene_393942	0.55896	-4.49143	-0.159836	0.511436	-0.193434	9.76207	6.28207	1.9697e-05	4.6137e-05
gene_350231	-0.280014	3.2627	2.62009	4.01729	4.17707	4.17999	6.30208	1.9758e-05	4.62559e-05
gene_467675	1.00223	-0.207448	1.46438	-6.65261	2.9378	9.02954	6.28025	1.99456e-05	4.66709e-05
gene_393690	-3.2251	-2.7639	-2.1207	-5.98939	-1.6484	4.64262	6.29937	1.99563e-05	4.66717e-05
gene_86527	1.5636	-4.5056	2.84543	-0.024185	1.14	6.27636	6.34748	1.99733e-05	4.66871e-05
gene_394258	3.93317	-1.86878	3.10558	4.23436	4.41762	8.43941	6.27652	2.01244e-05	4.70161e-05
gene_267767	-3.99791	-2.55397	0.987728	-3.31259	2.64127	10.1753	6.27619	2.01375e-05	4.70222e-05
gene_79135	5.26821	9.09276	7.48537	8.59629	3.81259	13.8226	6.27275	2.02735e-05	4.73154e-05
gene_372902	1.67757	1.47086	3.29729	3.0734	4.4657	4.24249	6.27241	2.02873e-05	4.73231e-05
gene_422186	2.6556	-0.362242	0.812165	-2.78808	0.664629	4.20522	6.28834	2.039e-05	4.7538e-05
gene_250462	-1.0709	-6.53964	-0.646874	-10.223	0.568518	9.25343	6.28494	2.05257e-05	4.78297e-05
gene_312797	1.17415	3.65791	0.955461	0.226547	0.0923966	5.2783	6.26427	2.06135e-05	4.80095e-05
gene_141231	-0.737685	-5.61004	-1.77855	-9.29817	-0.0738839	7.75202	6.28227	2.06327e-05	4.80293e-05
gene_282346	0.763305	2.59499	1.60917	-1.80915	0.442044	4.10704	6.28175	2.06537e-05	4.80534e-05
gene_372075	-5.27929	0.508425	-0.678334	-5.27929	-2.34594	4.85203	6.29731	2.07342e-05	4.82128e-05
gene_267776	-6.37619	-4.74168	1.3249	-0.536466	1.27698	6.84788	6.27712	2.07436e-05	4.82128e-05
gene_393821	0.159894	-5.15597	-0.422357	0.512778	-0.415199	9.34146	6.24659	2.11192e-05	4.90606e-05
gene_344349	-2.78371	-0.86338	0.00925157	-5.03313	-1.21134	4.81143	6.26767	2.12287e-05	4.92894e-05
gene_79128	4.29474	7.98995	6.82555	7.92047	2.90371	10.0518	6.24674	2.13347e-05	4.95101e-05
gene_411317	-0.160909	-4.26808	-0.0326267	2.94689	-0.0499606	4.78033	6.31197	2.13819e-05	4.95942e-05
gene_369963	-0.970525	-2.0202	-1.07065	2.76374	-0.945927	5.58577	6.24292	2.14953e-05	4.98316e-05
gene_393980	-0.0382913	-5.87125	-0.128588	2.38976	-1.53619	5.63355	6.30694	2.15894e-05	5.00232e-05
gene_35687	1.72364	-2.76761	1.91025	2.76396	0.207909	4.53735	6.30668	2.16002e-05	5.00232e-05
gene_403154	2.94355	-1.23007	0.987717	-5.77693	-0.815927	6.16426	6.25318	2.18369e-05	5.05265e-05
gene_267835	-3.67663	1.27285	4.21046	-5.00116	2.82033	9.61032	6.23481	2.18399e-05	5.05265e-05
gene_399512	-4.44577	-3.57502	-1.17233	-5.6767	-1.59738	4.67519	6.24955	2.19918e-05	5.08518e-05
gene_47552	-0.0588167	0.0601951	1.11599	-5.68168	-4.14068	7.14338	6.2252	2.22559e-05	5.14362e-05
gene_248577	-0.540926	-6.02362	-1.46153	-10.3475	0.203979	8.96657	6.24044	2.2386e-05	5.17103e-05
gene_79106	5.57496	8.55294	7.26003	6.78903	3.49719	10.0653	6.22175	2.24071e-05	5.17325e-05
gene_85510	1.23324	-3.58262	-1.49393	0.924987	-2.23336	4.81669	6.22054	2.24601e-05	5.18142e-05
gene_393738	-2.39383	-6.2985	0.700735	-2.49307	-0.877686	6.07263	6.28608	2.24719e-05	5.18142e-05
gene_403108	1.65074	-2.75594	0.0545152	-5.97862	-3.04941	6.55041	6.22016	2.24769e-05	5.18142e-05
gene_464428	-2.88369	2.33086	1.22108	4.50504	2.781	5.06857	6.22851	2.28082e-05	5.25509e-05
gene_393884	1.29618	-2.80512	-2.69406	-1.71673	-1.68925	5.34119	6.20932	2.29601e-05	5.28739e-05
gene_403578	0.910924	-2.64338	0.564347	-5.24953	-1.28245	5.24693	6.2266	2.29987e-05	5.29357e-05
gene_228121	1.62491	2.11435	0.854097	4.04806	2.30795	4.31839	6.19625	2.35568e-05	5.41927e-05
gene_218976	-4.08025	-0.73243	2.68208	-5.90181	2.21303	7.50795	6.21271	2.36304e-05	5.43342e-05
gene_386503	5.44771	3.40106	3.74041	-1.59703	3.18971	5.15282	6.21158	2.36823e-05	5.44259e-05
gene_362456	0.203677	-2.34169	-0.0365202	-2.25427	-2.72254	4.15024	6.1888	2.39036e-05	5.49065e-05
gene_469911	2.78869	0.459848	1.90051	-2.57649	0.552501	4.46164	6.20446	2.40138e-05	5.51316e-05
gene_267898	-6.70993	-3.10199	-2.25341	-3.97148	0.333604	5.53842	6.20036	2.40963e-05	5.52926e-05
gene_76848	2.28798	-3.53451	0.884513	0.556431	-0.355761	4.4909	6.24908	2.41267e-05	5.53343e-05
gene_313550	0.601681	1.84056	0.490019	-3.68277	-1.30443	4.68434	6.18271	2.4191e-05	5.54535e-05
gene_218552	-4.8631	5.79998	4.38087	6.72193	2.66671	9.01887	6.19454	2.43718e-05	5.58396e-05
gene_468564	4.15211	4.60647	2.77482	3.79122	4.84169	4.34976	6.22602	2.45479e-05	5.62145e-05
gene_393945	0.357817	-4.94803	-0.294619	0.607104	-0.348499	9.85017	6.16666	2.47123e-05	5.65623e-05
gene_92241	-1.19909	-0.0149501	-0.391328	-4.37011	-4.59585	4.93975	6.16739	2.49294e-05	5.70303e-05
gene_91083	-1.79699	-4.47221	-2.27869	-5.34494	-4.56969	6.60975	6.16446	2.50731e-05	5.73299e-05
gene_282355	-3.73348	-1.95571	-0.870647	-3.24825	0.602816	4.09659	6.16974	2.55811e-05	5.84405e-05
gene_400282	2.46884	-3.41647	1.21569	-2.20144	-0.0487497	4.54383	6.21854	2.55847e-05	5.84405e-05
gene_372061	-6.69143	-0.59103	-1.82044	-6.69143	-0.434654	5.51104	6.18178	2.59418e-05	5.9226e-05
gene_253779	0.533097	-1.83579	0.0375465	-7.34894	-1.00778	11.9558	6.14058	2.60127e-05	5.9358e-05
gene_260563	-1.29101	-6.54057	-0.513449	-8.22487	-0.0412246	7.19983	6.16174	2.61013e-05	5.953e-05
gene_79148	5.47563	8.66238	7.20087	8.71883	3.55496	12.4468	6.13893	2.63618e-05	6.00937e-05
gene_83416	-6.84087	-3.75297	-2.14706	1.40314	-1.04233	5.59443	6.15248	2.6458e-05	6.02826e-05
gene_340747	0.246517	0.111715	0.636638	-6.66408	3.33623	7.75532	6.15397	2.65002e-05	6.03481e-05
gene_267782	-3.55225	-1.7257	1.13009	-3.45676	3.23861	9.78669	6.13576	2.65263e-05	6.03771e-05
gene_267771	-4.85721	-4.31328	-0.345814	-3.5554	-3.98495	8.28586	6.13222	2.67112e-05	6.07673e-05
gene_102978	-2.39954	-7.27223	-0.935321	-12.0322	-0.360007	10.5876	6.14958	2.6728e-05	6.07749e-05
gene_469316	2.21617	-1.12048	0.573072	-4.77965	-0.0866374	5.15372	6.14723	2.68507e-05	6.10231e-05
gene_79173	4.1864	7.73982	6.71523	8.0749	2.8161	11.0628	6.12768	2.69505e-05	6.1219e-05
gene_137849	0.401357	-6.50067	-0.711425	0.640199	-0.810116	7.21185	6.12457	2.70019e-05	6.13049e-05
gene_369958	-1.69924	-3.90085	-1.45252	1.8969	-0.959182	5.18171	6.12047	2.73348e-05	6.20294e-05
gene_236028	4.77305	8.73792	7.30371	7.60944	3.7865	11.3007	6.11673	2.75362e-05	6.24281e-05
gene_267792	4.0875	-1.59075	1.72809	-5.78476	2.63017	7.23225	6.13428	2.75381e-05	6.24281e-05
gene_393949	0.446017	-4.26242	-0.0248825	0.549797	-0.20544	10.2531	6.11126	2.75564e-05	6.24381e-05
gene_267864	-5.29623	-0.376377	2.7801	-3.88533	3.15107	7.24609	6.13038	2.76254e-05	6.25491e-05
gene_467957	5.04406	5.76743	6.63506	-0.623138	4.07146	7.95019	6.11494	2.76332e-05	6.25491e-05
gene_79157	4.09991	7.88517	6.52237	7.8478	2.55369	12.5997	6.11149	2.78212e-05	6.29431e-05
gene_365248	2.55752	2.27185	1.0315	-2.61292	0.552895	4.3529	6.12852	2.78497e-05	6.2976e-05
gene_93405	-1.79189	-6.97631	-1.57836	-11.736	-0.511919	9.99416	6.12773	2.78925e-05	6.30413e-05
gene_268006	0.137144	1.72032	0.446027	-5.27432	-2.65338	5.55304	6.12555	2.80115e-05	6.32785e-05
gene_76861	-0.152402	-4.79844	0.133926	-2.14773	-1.12735	5.24292	6.10741	2.80449e-05	6.33221e-05
gene_34263	1.89593	4.28249	3.14953	-0.774592	-0.0424699	6.05681	6.10586	2.81301e-05	6.34511e-05
gene_372077	-7.18128	-0.295321	-1.85254	-6.09798	0.76745	6.29716	6.12111	2.81301e-05	6.34511e-05
[truncated: 1,288 more rows]

## Sheet: FilterDeg
gene	logFC.ALC_china	logFC.ALC_Russ	logFC.groupHBV	logFC.groupNAFLD	logFC.other	logCPM	F	PValue	FDR
gene_224183	-2.91155	5.66381	-2.52934	4.02132	-2.91155	5.79243	76.4412	1.75084e-40	1.34766e-37
gene_359274	-2.97247	-2.97247	-2.60915	-2.97247	8.57179	8.58017	75.847	5.77965e-40	3.25755e-37
gene_386673	-9.04003	3.99357	-5.44343	-3.12001	-4.29033	9.89396	46.2612	4.17807e-31	4.95761e-29
gene_359273	-4.31755	-4.31755	-2.09154	-4.31755	9.21233	10.5612	50.9875	5.48745e-31	6.34434e-29
gene_393990	-3.70077	-4.84841	-6.04009	3.65303	-6.5335	7.72878	41.7202	3.70784e-29	3.48306e-27
gene_403359	-4.22641	2.53585	-3.42861	-3.96035	-2.17434	4.58671	32.4537	8.90632e-24	5.90567e-22
gene_468683	4.05864	8.65339	2.42226	-3.02401	2.63263	9.25652	27.9054	2.77754e-21	1.64788e-19
gene_263848	12.5183	-2.16648	6.06987	-2.16648	2.57029	9.8812	29.2814	4.80557e-21	2.74282e-19
gene_271115	12.9729	-2.43547	6.90184	-2.43547	2.2214	10.6394	28.9477	7.37589e-21	4.10591e-19
gene_261226	12.7803	-2.67864	6.67678	-2.67864	2.55382	10.6878	28.2072	1.92446e-20	9.64157e-19
gene_263857	12.9978	-2.71087	7.13825	-2.71087	2.2883	10.9686	28.1572	2.05378e-20	1.01764e-18
gene_271114	12.4296	-2.50423	6.4632	-2.50423	2.05406	10.1855	28.0545	2.3484e-20	1.1386e-18
gene_263829	13.3318	-3.17124	7.30661	-3.17124	2.32396	11.7341	27.4662	5.08116e-20	2.36195e-18
gene_271117	13.4554	-3.51741	7.5286	-3.51741	2.46743	12.2164	27.0048	9.35527e-20	4.05562e-18
gene_394119	-8.05166	-10.5261	-7.21758	-10.5261	-4.14062	7.27611	26.9905	9.53418e-20	4.05562e-18
gene_32539	11.8598	-3.27428	5.73667	-3.27428	2.34912	10.3664	26.5115	1.80585e-19	7.53942e-18
gene_340758	-5.31783	-2.62438	-2.05893	-5.31783	4.24769	6.83029	25.5621	1.9914e-19	8.23783e-18
gene_99246	11.9844	-3.33867	6.20322	-3.33867	2.57414	10.6021	25.0881	1.24114e-18	4.3721e-17
gene_76033	12.1294	-2.77072	6.75482	-2.77072	3.23551	10.2608	23.7757	7.64445e-18	2.51597e-16
gene_403308	-7.13036	2.36285	-4.20547	-3.10035	-2.86632	7.84865	22.4773	8.79362e-18	2.83217e-16
gene_468706	4.36493	10.2584	5.00018	-3.47122	5.43347	10.6755	22.4994	1.23478e-17	3.94866e-16
gene_206205	-7.59792	-7.59792	-3.47622	-7.59792	-7.02517	5.08833	23.1999	2.62234e-17	8.09871e-16
gene_206226	-7.33588	-7.33588	-3.54422	-7.33588	-6.36027	4.90097	22.4531	7.44225e-17	2.1511e-15
gene_141724	-3.52524	2.39591	-2.4416	-3.52524	2.14669	4.65451	21.4568	8.42913e-17	2.42082e-15
gene_206128	-8.07919	-8.07919	-3.45276	-8.07919	-7.236	5.43015	22.3512	8.59005e-17	2.44086e-15
gene_398034	-7.07755	-3.62621	-4.247	-7.07755	-5.73414	4.73772	20.9983	1.69805e-16	4.53048e-15
gene_206151	-8.19807	-8.19807	-3.26451	-8.19807	-7.2101	5.56053	21.8075	1.8541e-16	4.86054e-15
gene_206082	-8.4619	-8.4619	-3.53579	-8.4619	-6.56921	5.70363	21.6255	2.40297e-16	6.15626e-15
gene_206020	-8.76705	-8.76705	-3.48479	-8.76705	-7.42781	5.97348	21.5253	2.77253e-16	7.06291e-15
gene_206167	-8.13845	-8.13845	-2.70875	-8.13845	-7.78631	5.65717	21.1797	4.55073e-16	1.12743e-14
gene_206051	-5.85248	-8.03654	-2.95156	-8.03654	-7.36264	5.51212	20.6633	6.72519e-16	1.57937e-14
gene_206164	-7.56364	-7.56364	-3.27819	-7.56364	-6.55639	5.11944	20.4503	1.30822e-15	2.99429e-14
gene_218702	5.41918	6.69504	2.64407	8.97183	4.04468	5.53686	19.7959	1.38956e-15	3.13277e-14
gene_206060	-6.89824	-6.89824	-3.2986	-6.89824	-5.90296	4.68865	20.3728	1.46492e-15	3.28622e-14
gene_206096	-8.21233	-8.21233	-3.80346	-8.21233	-5.79779	5.48053	20.2799	1.67782e-15	3.70847e-14
gene_206037	-7.71485	-7.71485	-3.56322	-7.71485	-7.71485	5.13725	21.2939	2.8174e-15	6.0783e-14
gene_206152	-7.81165	-7.81165	-3.55792	-7.81165	-7.81165	5.20598	21.2219	3.09398e-15	6.64322e-14
gene_206197	-8.03678	-8.03678	-3.51603	-8.03678	-5.59911	5.40919	19.8056	3.36654e-15	7.19417e-14
gene_206185	-9.13546	-8.32075	-2.72763	-9.13546	-6.32834	6.48707	19.0103	3.76239e-15	7.85399e-14
gene_206155	-8.03419	-8.03419	-2.89768	-8.03419	-7.01893	5.52997	19.6719	4.10111e-15	8.52161e-14
gene_206098	-8.41813	-8.41813	-3.41957	-8.41813	-8.41813	5.69332	20.8243	5.20395e-15	1.04863e-13
gene_206077	-8.0356	-8.0356	-2.93629	-8.0356	-6.55243	5.52027	19.5098	5.21298e-15	1.04863e-13
gene_141727	-3.98488	3.00925	-2.24744	-3.98488	2.53715	5.2396	18.514	8.28547e-15	1.62431e-13
gene_206196	-6.7744	-6.7744	-3.38326	-6.7744	-6.7744	4.60037	20.334	9.93999e-15	1.92358e-13
gene_206181	-9.14379	-9.14379	-2.97789	-9.14379	-7.08757	6.40863	18.9751	1.15631e-14	2.21863e-13
gene_206074	-8.53153	-6.3075	-3.13376	-8.53153	-8.53153	5.87023	19.0079	1.3951e-14	2.63201e-13
gene_206184	-5.29587	-8.48663	-2.83121	-8.48663	-7.49591	5.90923	18.5612	1.59276e-14	2.94335e-13
gene_206017	-5.16058	-8.1992	-3.13215	-8.1992	-6.59781	5.61018	18.4271	1.957e-14	3.58703e-13
gene_212472	2.76313	7.17793	2.25897	2.34585	4.03177	4.91341	18.0567	2.12325e-14	3.8295e-13
gene_206112	-7.874	-7.874	-2.76238	-7.874	-6.62195	5.44293	18.561	2.15461e-14	3.87057e-13
gene_206038	-8.1851	-8.1851	-3.16709	-8.1851	-6.1789	5.58332	18.4266	2.63975e-14	4.7046e-13
gene_34270	-2.34672	-3.3563	-5.29071	-9.62539	-7.13866	6.64106	17.5756	3.01293e-14	5.2861e-13
gene_206192	-7.07671	-7.07671	-3.28209	-6.25103	-6.10387	4.78685	18.076	3.23225e-14	5.62711e-13
gene_206136	-8.67327	-8.67327	-2.81632	-8.67327	-6.24229	6.05435	18.2881	3.25616e-14	5.64694e-13
gene_206130	-7.8263	-7.8263	-3.09706	-7.8263	-5.6761	5.33438	18.2744	3.32412e-14	5.7427e-13
gene_206218	-7.81229	-7.81229	-2.79933	-7.81229	-6.31034	5.38646	18.2342	3.53319e-14	6.05748e-13
gene_218591	-9.54122	-4.15151	-5.98737	-7.13708	-4.66208	6.37218	17.4528	3.57801e-14	6.11108e-13
gene_206223	-7.44442	-7.44442	-2.80066	-7.44442	-5.88616	5.12752	18.2119	3.65484e-14	6.21875e-13
gene_206146	-7.41727	-7.41727	-2.91487	-7.41727	-6.03855	5.0867	18.1828	3.82006e-14	6.47544e-13
gene_206073	-8.36542	-8.36542	-2.94103	-8.36542	-6.69642	5.77743	17.9291	5.62251e-14	9.35495e-13
gene_206100	-8.18469	-8.18469	-2.58015	-8.18469	-6.80076	5.73674	17.7083	7.88197e-14	1.27841e-12
gene_398152	-8.24427	-2.8222	-5.34732	-8.24427	-2.35658	5.68572	17.1123	7.98185e-14	1.28997e-12
gene_90788	-6.19664	-3.40592	-2.80522	-6.19664	-5.36092	4.43021	17.0774	8.45035e-14	1.36081e-12
gene_206072	-7.44469	-7.44469	-2.98981	-7.44469	-7.44469	5.0817	18.6986	9.03706e-14	1.45011e-12
gene_469659	4.81696	5.42666	2.0593	2.12989	6.57505	4.876	16.5537	2.39374e-13	3.64642e-12
gene_399525	-3.1503	-4.4054	-5.28177	-6.07347	-3.85685	5.28887	16.1577	2.58981e-13	3.9055e-12
gene_206204	-8.6814	-6.76296	-3.05416	-8.6814	-5.67304	6.02259	16.3866	2.63397e-13	3.95886e-12
gene_218703	5.74816	5.28226	3.14772	8.67498	3.12743	5.20733	16.4716	2.73753e-13	4.05971e-12
gene_206022	-9.36229	-9.36229	-3.08519	-9.36229	-5.84098	6.58981	16.8956	2.76649e-13	4.07651e-12
gene_352459	-8.49705	-8.49705	-5.01308	-6.13785	-2.79029	5.60117	16.6288	3.1427e-13	4.57111e-12
gene_206095	-3.7143	-7.27685	-3.07157	-7.27685	-7.27685	4.95364	17.5064	3.24648e-13	4.70688e-12
gene_206157	-4.3102	-8.54194	-3.07173	-8.54194	-6.38365	5.90135	16.5862	3.48234e-13	4.98472e-12
gene_206198	-7.79626	-5.788	-2.49229	-7.79626	-7.79626	5.47191	16.843	3.65356e-13	5.21327e-12
gene_206149	-8.0918	-8.0918	-2.49539	-8.0918	-6.26304	5.68914	16.6496	4.06087e-13	5.72202e-12
gene_206216	-7.3573	-7.3573	-2.53674	-7.3573	-7.3573	5.12891	17.6115	4.09347e-13	5.74999e-12
gene_206117	-6.91069	-6.91069	-2.59723	-6.91069	-6.91069	4.82692	17.4489	5.14704e-13	7.03272e-12
gene_206215	-7.66286	-7.66286	-2.66385	-7.66286	-7.66286	5.31687	17.2995	6.35716e-13	8.4806e-12
gene_360888	6.29603	7.42395	2.07801	7.47797	5.54582	6.60564	15.548	7.35073e-13	9.60709e-12
gene_469937	5.12687	-2.50132	6.97547	-2.3531	10.2345	10.1138	15.8316	9.08274e-13	1.16347e-11
gene_206047	-7.90237	-6.45191	-2.53779	-7.90237	-5.48039	5.54615	15.3828	1.40769e-12	1.75339e-11
gene_206067	-6.91308	-6.91308	-2.49342	-6.91308	-5.26057	4.8583	15.6998	1.81834e-12	2.20401e-11
gene_401529	-5.03534	-8.35201	-4.1413	-7.27533	-2.80086	6.37898	14.9306	2.13602e-12	2.56152e-11
gene_206208	-7.403	-7.403	-2.29898	-7.403	-5.74089	5.24663	15.4842	2.56518e-12	3.02786e-11
gene_206227	-6.89023	-3.54001	-2.9231	-6.89023	-6.89023	4.80605	15.4457	3.23716e-12	3.76195e-11
gene_400288	-6.52305	-4.65437	-2.18644	-6.52305	-5.54819	4.69601	14.3851	7.66224e-12	8.05339e-11
gene_206102	-6.63533	-6.63533	-2.49647	-6.63533	-4.54361	4.70548	14.3219	1.68093e-11	1.62996e-10
gene_90413	-6.80458	-3.85348	-3.73221	-6.80458	-2.07872	4.74326	13.8868	1.80565e-11	1.73596e-10
gene_359267	-3.83804	-3.83804	3.92339	-3.83804	6.91761	8.22736	14.2636	1.84925e-11	1.77033e-10
gene_397539	-6.18276	-2.49708	-2.46214	-6.18276	-6.18276	4.50581	14.3304	1.92886e-11	1.83874e-10
gene_34221	9.91837	5.61746	7.93712	-3.15031	2.28411	10.0457	13.7299	2.04801e-11	1.94001e-10
gene_34239	10.0965	4.49632	7.59466	-2.23253	3.27715	8.94398	13.6826	2.22494e-11	2.09441e-10
gene_219072	-3.14239	6.1928	2.18518	-3.14239	2.15863	6.56412	13.7377	2.3369e-11	2.19066e-10
gene_218728	3.70708	6.84456	3.44201	7.67343	3.53809	5.15555	13.6179	3.27655e-11	2.98464e-10
gene_267772	-4.75598	-4.75598	2.43952	-4.75598	5.15391	7.52693	13.8919	3.40637e-11	3.07802e-10
gene_206179	-7.22402	-7.22402	-2.6813	-7.22402	-4.03507	5.05302	13.7943	4.00251e-11	3.55262e-10
gene_402123	-5.90315	-4.13565	-3.06827	-5.90315	-2.26726	4.34635	13.3294	4.75096e-11	4.11173e-10
gene_393839	-3.99634	-6.00041	-2.82335	-6.00041	-3.04421	4.36054	13.1176	1.0386e-10	8.31802e-10
gene_212450	-2.31763	7.55011	4.39653	-2.31763	3.58435	7.25988	12.8573	1.08592e-10	8.65092e-10
gene_147903	6.22372	-2.47218	5.26673	-6.03158	2.762	10.0592	12.7716	1.11063e-10	8.81788e-10
gene_399712	-5.8359	-2.20779	-2.79393	-5.8359	-5.8359	4.28367	13.2481	1.13256e-10	8.94345e-10
gene_340736	-3.0154	2.28647	3.9096	-3.0154	7.33229	7.7789	12.7304	1.35764e-10	1.05363e-09
gene_85827	3.56266	12.6175	11.3067	9.3645	2.36013	10.592	12.6742	1.6819e-10	1.26428e-09
gene_212481	-3.82808	6.75863	3.25882	-3.82808	3.42918	7.90957	12.4002	2.43304e-10	1.74691e-09
gene_35669	-3.00143	-3.00143	4.94042	-2.63766	2.25335	6.63839	12.5065	2.88281e-10	2.04702e-09
gene_46738	4.72334	-2.48476	8.57141	-2.48476	10.0407	10.5156	12.511	2.92349e-10	2.06939e-09
gene_90411	-5.86602	-2.77968	-2.42825	-5.86602	-4.90026	4.45367	12.2795	3.0138e-10	2.12997e-09
gene_411150	4.69582	-2.38394	7.76943	-2.38394	9.5384	9.78255	12.4074	3.4932e-10	2.41948e-09
gene_141886	-2.40978	7.89351	4.47667	-2.40978	4.93337	7.68477	12.1321	3.91636e-10	2.70427e-09
gene_359942	-2.03846	3.74522	3.09257	-2.03846	-2.03846	4.83069	12.4307	4.42395e-10	3.01779e-09
gene_401170	-6.2103	-2.86212	-2.12985	-6.2103	-6.2103	4.55861	12.365	4.9409e-10	3.33012e-09
gene_219424	7.74019	7.28982	4.19056	3.52286	2.10103	5.32831	11.9302	6.22618e-10	4.11839e-09
gene_398018	-5.98324	-2.39785	-2.35623	-5.98324	-4.60342	4.44188	11.8519	6.45687e-10	4.24403e-09
gene_218590	-7.84619	-3.32159	-5.58666	-6.03321	-3.46765	7.92697	11.6684	7.1504e-10	4.6457e-09
gene_141673	-3.35127	6.48541	3.05554	-3.35127	4.16991	7.31417	11.7673	7.51213e-10	4.83199e-09
gene_411149	-2.86893	-2.86893	4.1772	-2.86893	6.16017	6.89756	11.9833	8.41707e-10	5.34543e-09
gene_90783	-4.53947	-2.11682	-3.07242	-7.30139	-4.72796	5.15677	11.6257	8.68487e-10	5.50001e-09
gene_34210	8.958	3.64263	6.54573	-3.91473	2.21925	9.54351	11.5355	1.02282e-09	6.34373e-09
gene_212317	-5.1098	6.19016	2.45956	-4.24088	2.52345	8.52874	11.4873	1.09995e-09	6.75706e-09
gene_86675	-3.95383	-8.87866	-2.88165	-8.87866	-3.18311	6.3238	11.6954	1.19774e-09	7.27845e-09
gene_86674	-6.01531	-10.8964	-3.13669	-4.2961	-4.24677	8.04411	11.4727	1.52853e-09	9.08054e-09
gene_39769	-4.4037	-8.03216	-3.63256	-3.07961	-2.32703	5.59381	11.4516	1.58693e-09	9.37809e-09
gene_80471	-3.36227	-7.17943	-4.18815	-9.68432	-2.65419	6.88228	11.2195	1.817e-09	1.05988e-08
gene_141882	-2.58102	6.81586	3.74348	-2.58102	3.11754	6.86836	11.2322	1.96665e-09	1.13687e-08
gene_34243	8.77265	4.66311	7.17616	-2.00332	3.12621	8.09947	11.1551	2.04355e-09	1.1753e-08
gene_141876	-2.01261	7.68426	4.6572	-2.01261	4.35828	7.17079	11.2092	2.05039e-09	1.17709e-08
gene_219432	9.59678	7.18891	5.33138	3.23348	3.12598	6.01992	11.2115	2.24034e-09	1.28032e-08
gene_219105	-2.55945	6.52755	3.83105	-2.55945	2.8491	6.63757	11.0463	2.75339e-09	1.54608e-08
gene_212416	-4.49888	5.72877	2.38575	-4.49888	2.59958	7.61877	10.9746	3.13535e-09	1.74319e-08
gene_234104	5.24786	-3.61521	8.00547	-3.61521	7.42784	10.3886	10.8813	5.00085e-09	2.66535e-08
gene_141873	-2.85383	6.21844	3.19205	-2.85383	3.42058	6.65341	10.5633	6.62991e-09	3.4204e-08
gene_219431	8.96406	7.71601	4.95109	3.51502	2.63692	7.22986	10.4318	7.00747e-09	3.58646e-08
gene_402454	-6.709	-2.63278	-2.6614	-6.709	-4.3668	4.78425	10.4811	7.70529e-09	3.91178e-08
gene_219093	-2.55623	5.85031	3.41178	-2.55623	2.06062	6.11144	10.4806	7.71251e-09	3.91178e-08
gene_299888	-3.32196	-9.07883	-3.87294	-3.35062	-2.88748	8.5206	10.1544	1.17619e-08	5.73074e-08
gene_267973	-2.2949	2.52031	2.13291	-2.2949	-2.2949	4.43013	10.4818	1.2482e-08	6.06481e-08
gene_233849	2.81222	-2.32569	4.07878	-2.32569	2.74937	5.49859	10.3315	1.3288e-08	6.41494e-08
gene_464447	2.62942	3.75137	2.48038	6.72236	4.90515	4.94195	9.95656	1.70382e-08	8.10393e-08
gene_212473	-3.23182	6.2528	3.36769	-3.23182	3.35327	7.0471	10.0295	1.76556e-08	8.36191e-08
gene_85509	7.06171	2.36244	2.0105	2.84449	2.80786	6.38655	9.93705	1.76733e-08	8.36191e-08
gene_393841	-3.24701	-6.17855	-2.077	-6.17855	-2.50943	4.66371	10.1274	1.91474e-08	9.03092e-08
gene_401509	-4.68432	-9.61511	-2.98778	-4.95476	-3.35005	6.94044	9.91681	2.49961e-08	1.15954e-07
gene_218536	-2.25086	6.68691	3.61595	8.45679	2.46624	11.1985	9.69205	2.8013e-08	1.29204e-07
gene_219430	8.55819	7.26936	4.77208	2.39742	3.9528	5.61996	9.73895	3.24489e-08	1.46459e-07
gene_479425	-3.23007	-6.49715	2.35673	-6.49715	2.33211	7.83724	9.81542	3.35536e-08	1.51142e-07
gene_267884	-9.88706	-3.77313	-4.70908	-5.3072	-2.01884	7.13956	9.55208	3.91489e-08	1.73401e-07
gene_86671	-6.66581	-7.7507	-2.64887	-4.24881	-3.06532	5.4698	9.56159	4.78124e-08	2.06105e-07
gene_79118	5.15289	8.43984	5.49478	9.10319	2.93945	9.81219	9.29429	5.93783e-08	2.51632e-07
gene_399428	-4.07032	-4.54075	-2.85114	-5.74068	-2.44006	4.53512	9.24529	6.51554e-08	2.742e-07
gene_468560	3.91019	6.35008	3.19035	2.21719	5.85553	4.94574	9.32525	6.95794e-08	2.91303e-07
gene_16755	6.01284	7.22828	4.05028	5.04922	3.36577	5.9075	9.20793	6.99371e-08	2.92529e-07
gene_91080	-2.34898	-4.46219	-2.68946	-5.25669	-4.12848	4.72118	9.19249	7.20155e-08	3.00386e-07
gene_344331	2.79448	-2.82066	2.98565	-2.82066	2.05942	5.14393	9.34476	7.86798e-08	3.26073e-07
gene_219427	8.30295	8.00478	5.30087	4.11756	3.72781	5.95574	9.0772	1.10197e-07	4.41279e-07
gene_85816	3.95625	8.8031	6.67084	8.00497	2.44601	8.50429	8.95178	1.13775e-07	4.54393e-07
gene_393654	2.44259	-2.10872	2.92335	-2.10872	3.16973	4.79811	9.12174	1.18118e-07	4.70488e-07
gene_398125	-7.39958	-2.51949	-3.381	-7.39958	-2.04164	5.25356	9.00205	1.19065e-07	4.73009e-07
gene_372011	-8.72243	-2.58796	-3.5535	-8.72243	-2.01645	6.29768	8.99063	1.21637e-07	4.82376e-07
gene_401580	-3.41137	-8.60212	-2.8019	-5.33985	-3.16631	6.12484	9.03588	1.2574e-07	4.969e-07
gene_362471	-5.06604	-6.8887	-2.91875	-2.02275	-3.38753	4.86142	8.99529	1.35534e-07	5.3003e-07
gene_219433	11.0146	8.61559	7.23544	5.04431	5.26875	7.43607	8.91883	1.47939e-07	5.76541e-07
gene_141871	-3.53325	5.26859	2.64724	-3.53325	2.61848	6.52551	8.88217	1.49059e-07	5.80403e-07
gene_86672	-4.98486	-8.98735	-2.11515	-4.84959	-3.93429	6.63357	8.93659	1.51076e-07	5.87244e-07
gene_86662	-3.05195	-7.82816	-2.13203	-4.59498	-4.17983	5.65825	8.83415	1.82633e-07	6.97876e-07
gene_79125	4.63104	8.61471	6.78894	8.61339	2.00078	9.67469	8.60394	2.20906e-07	8.30056e-07
gene_219425	9.55829	9.01161	6.35446	4.46483	5.26782	6.91871	8.60934	2.63607e-07	9.73469e-07
gene_141224	-4.20541	-9.55949	-2.5889	-9.55949	-2.08069	7.14917	8.67179	2.69394e-07	9.92401e-07
gene_141874	-2.94047	5.33736	3.07222	-2.94047	4.05426	6.35953	8.55018	2.7828e-07	1.02179e-06
gene_236027	2.6975	8.92287	6.52129	6.57764	2.66193	9.18759	8.44494	2.99488e-07	1.09086e-06
gene_85821	5.15604	10.0326	7.84439	9.5738	3.3966	12.6192	8.3251	3.76856e-07	1.35075e-06
gene_218589	-8.30091	-3.88219	-4.05101	-7.28197	-2.79674	8.59349	8.30902	3.88667e-07	1.38647e-06
gene_79115	4.85631	8.76385	7.34591	7.96413	2.52729	9.1163	8.30693	3.90232e-07	1.39095e-06
gene_338879	5.05621	-2.497	2.69929	5.54536	3.40949	5.56184	8.41159	4.00723e-07	1.42384e-06
gene_188648	-5.51501	2.19318	2.05504	-4.66445	-4.0435	6.63775	8.29227	4.2376e-07	1.49979e-06
gene_86652	-3.14956	-7.68823	-2.55193	-4.80601	-2.23963	5.54533	8.37055	4.32616e-07	1.52515e-06
gene_91084	-2.25647	-4.81524	-2.80873	-4.81719	-5.37674	5.9113	8.23619	4.47012e-07	1.56977e-06
gene_218539	-4.9909	7.11255	4.88551	8.58559	3.65489	10.3158	8.25609	4.54044e-07	1.58951e-06
gene_79116	5.32695	9.76061	7.92463	8.94752	3.61543	10.5719	8.201	4.7828e-07	1.65889e-06
gene_141821	-3.35201	5.94549	4.72029	-3.35201	3.61128	7.51841	8.22683	5.12643e-07	1.76721e-06
gene_393837	-4.01425	-3.87609	-2.08431	-5.65923	-2.02056	4.41869	8.08589	6.3334e-07	2.14394e-06
gene_267972	-2.03974	4.52301	2.32281	-5.14293	2.49567	7.51446	7.94937	8.22291e-07	2.6887e-06
gene_79169	4.86268	8.84406	7.12135	8.31027	2.82921	9.64179	7.91412	8.30954e-07	2.71309e-06
gene_79124	5.27085	9.69545	8.0601	9.31101	3.77643	11.1132	7.89763	8.57816e-07	2.79069e-06
gene_469313	-3.88046	-5.31671	-3.11574	-5.79502	-2.33703	4.60467	7.89291	8.65662e-07	2.81013e-06
gene_95987	3.66931	6.97168	5.16948	4.45968	2.90859	5.24451	7.91415	9.74482e-07	3.12959e-06
gene_401090	-8.25967	-8.25967	-2.13322	-2.27508	-2.86725	6.07455	7.93685	1.03971e-06	3.32015e-06
gene_467956	5.60098	7.04806	7.57053	2.52052	4.1481	6.51949	7.8202	1.16401e-06	3.67542e-06
gene_218807	8.09995	3.41866	3.68981	2.93462	3.69573	8.11604	7.72516	1.19687e-06	3.77392e-06
gene_218548	-2.43706	7.25131	5.21375	8.07757	4.40476	7.8569	7.74846	1.20002e-06	3.78118e-06
gene_212373	-3.77733	5.6238	3.32833	-2.67331	3.11902	7.17695	7.69568	1.32812e-06	4.13284e-06
gene_464446	3.41721	4.75962	3.16655	6.5061	5.00165	4.61688	7.73747	1.36145e-06	4.22781e-06
gene_85831	3.86751	8.04412	6.00664	7.25206	2.08957	9.06161	7.6304	1.43766e-06	4.44002e-06
gene_267922	-10.6151	-3.86575	-3.26937	-7.96506	-2.66676	7.91033	7.59076	1.62508e-06	4.94432e-06
gene_236018	6.9243	9.59969	8.78602	10.2019	4.44215	8.17623	7.6053	1.74935e-06	5.2832e-06
gene_79138	5.414	9.25739	7.5508	8.55865	3.40192	11.3636	7.50216	1.84299e-06	5.54741e-06
gene_79108	5.40093	9.19947	7.5797	9.10933	3.40222	11.7689	7.46019	1.9992e-06	5.97375e-06
gene_79177	5.85767	8.99861	7.96428	9.03382	3.46429	9.89595	7.44232	2.06972e-06	6.14782e-06
gene_79144	5.60465	9.62017	8.02849	8.65126	3.67008	10.7928	7.43286	2.10802e-06	6.25334e-06
gene_350268	3.03148	-2.72472	3.7805	5.4055	2.92965	5.91866	7.50111	2.2167e-06	6.54987e-06
gene_79121	5.16444	9.14564	7.65255	8.04681	3.04946	11.379	7.39318	2.27675e-06	6.7185e-06
gene_79154	5.60426	9.24569	7.64307	8.84152	3.37101	11.7769	7.35824	2.43647e-06	7.14308e-06
gene_212520	7.31257	7.47507	5.45881	5.11019	3.73191	6.07063	7.35387	2.45726e-06	7.18999e-06
gene_79167	3.88672	8.31865	6.55734	8.24205	3.44007	7.77694	7.31908	2.62897e-06	7.62807e-06
gene_91081	-2.04008	-3.34235	-2.01971	-5.46955	-6.13632	6.87095	7.31791	2.63497e-06	7.64057e-06
gene_394229	2.68544	-2.56337	4.13663	5.71632	4.30961	6.20597	7.26518	3.46586e-06	9.78556e-06
gene_79146	5.26122	9.34471	7.72086	7.77324	3.49539	10.8259	7.1694	3.51672e-06	9.91057e-06
gene_267926	-9.43997	-2.94663	-3.30561	-8.05567	-2.28359	6.90234	7.18399	3.56194e-06	1.00317e-05
gene_79143	5.07869	9.00943	7.47676	8.8977	3.98055	9.78678	7.15234	3.63545e-06	1.02132e-05
gene_236023	3.95561	8.27582	6.86434	7.63564	2.8802	9.16082	7.13235	3.77963e-06	1.05853e-05
gene_218588	-5.88928	-4.01265	-2.73891	-8.05172	-3.54078	7.8432	7.11967	3.87403e-06	1.08228e-05
gene_79113	4.9728	8.38369	6.79134	7.77966	2.31831	10.7809	7.11571	3.90401e-06	1.08998e-05
gene_236030	4.48388	7.97184	6.09873	7.60522	2.40933	9.5567	7.07225	4.24869e-06	1.17386e-05
gene_79174	5.67734	8.55326	7.23279	9.4984	4.2883	9.50999	6.99607	4.92843e-06	1.34215e-05
gene_79153	5.8763	9.07623	7.01997	8.64489	4.02563	10.3048	6.96492	5.23693e-06	1.41397e-05
gene_79111	5.55368	9.36225	7.74662	8.82174	3.84482	12.1234	6.95239	5.36632e-06	1.44804e-05
gene_79123	4.68709	8.6054	7.16409	8.19085	3.06304	11.8189	6.90746	5.85781e-06	1.56104e-05
gene_85817	4.94246	8.22379	6.76265	7.6379	2.55584	9.30599	6.85025	6.54945e-06	1.728e-05
gene_236020	4.36675	8.43663	7.13223	6.64963	3.06256	9.84363	6.81497	7.01642e-06	1.83297e-05
gene_79161	5.28379	9.08003	7.71392	8.98853	4.30447	9.98834	6.81125	7.06746e-06	1.84297e-05
gene_79107	4.67029	8.48052	6.9724	8.13412	2.73462	11.6457	6.80479	7.15721e-06	1.86219e-05
gene_85833	5.43757	9.1189	7.52774	8.81255	3.87497	11.9862	6.79305	7.3232e-06	1.901e-05
gene_79155	5.11561	8.47411	6.73889	8.26194	2.72455	11.4602	6.76753	7.69743e-06	1.99355e-05
gene_39773	-3.38767	-8.09083	-2.16897	-2.42853	-2.58875	5.96776	6.84055	7.77492e-06	2.00835e-05
gene_79166	4.41841	8.2162	6.66114	8.22589	2.6568	10.8898	6.74273	8.07947e-06	2.0758e-05
gene_466982	2.21434	-3.80582	2.80438	4.46847	2.2669	6.06457	6.7927	8.51845e-06	2.18113e-05
gene_267971	-4.14075	2.93956	2.89304	-4.14075	3.68977	6.61603	6.74124	8.78555e-06	2.24442e-05
gene_79145	4.97599	8.58997	6.61818	6.80641	2.85839	10.0585	6.6918	8.92483e-06	2.27356e-05
gene_79152	5.29757	8.03081	7.12738	7.97585	2.85453	9.2262	6.6826	9.08667e-06	2.30862e-05
gene_267975	-5.08738	4.12172	2.34243	-5.08738	2.96808	7.36936	6.70845	9.35965e-06	2.36695e-05
gene_79162	4.26131	7.9364	6.16314	7.38711	2.24827	10.5134	6.65888	9.51802e-06	2.4043e-05
[truncated: 88 more rows]

## Sheet: Gost
Query	KO	Definition	Score	Second best
[truncated: 141 more rows]

[truncated: 10 more sheets: Koaform, Blast, all, kegg_input_R, KeggAbundance, KeggSpecific, Pathway, eggnog, pfam, cog]
