# Supplementary material for: Investigation and characterization of human gut phageome in advanced liver cirrhosis of defined etiologies
Source: Gut Pathog. 2022 Feb 15;14:9. doi: 10.1186/s13099-022-00482-4 (PMC8845349; doi:10.1186/s13099-022-00482-4)
Supplement: Supplementary file 4 — Additional file 4. Scripts and Commands: All codes and scripts used in this study are available at https://github.com/Naseri1374/phageome-in-liver-cirrhosis. All information about each group including filtered genes (with FDR above 0.01), GhostKOALA and BlastKOALA results, specific KEGGs, pfam, cog, and eggnog results, and specific metabolic pathways are presented [file 13099_2022_482_MOESM4_ESM.xlsx]

## Sheet: genes
gene	logFC.ALC-China	logFC.Alc-Russ	logFC.both	logFC.HBV	logFC.other	logCPM	F	PValue	FDR
gene_167808	0	7.04332	0	0.11547	0	4.57495	99.2525	1.87753e-42	4.71222e-39
gene_204779	-8.81764	-21.556	-10.1556	-10.0386	-10.1898	16.7541	78.4106	2.09014e-42	4.71222e-39
gene_136153	6.66912	9.15507	0.257946	1.25823	0.85944	6.20113	71.9718	6.91214e-42	1.03889e-38
gene_252922	0	8.95657	0	0.535511	0	5.95316	94.5191	1.53838e-41	1.73414e-38
gene_224183	-6.93287	1.6425	-4.02132	-6.55066	-6.93287	5.79243	76.4412	1.75084e-40	1.34766e-37
gene_218931	-8.87483	-21.3467	-9.41316	-9.35609	-9.61961	16.5567	72.649	1.79329e-40	1.34766e-37
gene_350493	-9.12772	-21.2535	-9.05336	-8.97014	-9.16065	16.473	71.8264	3.45178e-40	2.22344e-37
gene_359274	0	0	2.97247	0.363317	11.5443	8.58017	75.847	5.77965e-40	3.25755e-37
gene_450137	0	6.73173	0	0.11576	0	4.40591	94.2927	7.79808e-40	3.90684e-37
gene_218876	-8.49687	-16.0696	-9.46065	-9.26016	-9.50889	16.212	64.7377	1.01145e-39	4.56065e-37
gene_1678	-1.05255	7.65307	-1.05255	-0.539553	0.569521	5.7755	68.8199	6.04742e-39	2.35185e-36
gene_406921	7.10632	0	1.3696	0.861021	12.8921	9.91502	70.4347	6.25907e-39	2.35185e-36
gene_1673	0	7.81289	0	0.275156	2.06131	5.11381	70.5835	8.81693e-39	3.05812e-36
gene_39573	-2.87028	6.18623	-2.87028	-2.15293	-1.87874	6.07214	65.5248	9.28675e-38	2.93525e-35
gene_219370	-9.10254	-12.5715	-10.2242	-10.0535	-10.3757	14.2598	59.9697	9.76463e-38	2.93525e-35
gene_429435	3.36845	8.11208	0	0.517633	0	5.30834	75.2363	1.50641e-37	4.24525e-35
gene_99550	-8.6496	-18.6421	-9.21189	-9.08038	-9.40557	13.8596	63.3059	4.16258e-37	1.10406e-34
gene_135088	5.0756	7.98869	0	0.799379	0.856174	5.24684	63.4788	6.45514e-37	1.61701e-34
gene_426489	0	6.40929	0	0.314921	0	4.306	75.6184	9.19769e-37	2.18276e-34
gene_107290	0	7.43433	0	0.406642	0	4.84121	74.3475	2.06917e-36	4.66493e-34
gene_13231	-1.39133	5.45596	-1.39133	-1.11883	-1.39133	4.50896	70.4449	2.95678e-36	6.24953e-34
gene_205448	-8.86205	-16.9734	-9.02574	-9.01383	-9.03376	12.198	61.0383	3.04923e-36	6.24953e-34
gene_1675	-0.864778	6.38083	-0.864778	-0.355692	0.107018	4.74656	58.9334	2.89795e-35	5.68124e-33
gene_77748	-6.84636	-17.7041	-9.14044	-8.72858	-8.91857	12.9406	58.0231	4.63632e-35	8.71048e-33
gene_103820	-3.65566	8.47484	-3.65566	-2.16101	-3.65566	8.92732	66.0818	6.63519e-35	1.19672e-32
gene_363080	-2.18147	7.07034	-2.18147	-1.28559	-2.18147	6.23475	65.1367	1.3265e-34	2.30045e-32
gene_218678	-9.34895	-10.77	-9.33319	-8.95433	-9.44808	12.6787	52.0375	3.22754e-34	5.39e-32
gene_162925	1.25941	11.9959	0.302524	4.2854	4.5743	8.81534	52.4689	6.10392e-34	9.82948e-32
gene_1670	-2.53127	7.00188	-2.53127	-1.06771	-1.13753	6.48845	54.8393	1.2613e-33	1.9611e-31
gene_468104	-2.5191	5.76394	-2.5191	-2.16358	0.116178	5.48154	54.4639	1.79787e-33	2.7022e-31
gene_1672	0	7.80303	0	0.715523	0	5.09779	61.864	1.07056e-32	1.55715e-30
gene_218546	-8.09731	-0.0257178	-8.09731	-7.59457	-8.09731	5.62291	58.1101	2.87795e-32	4.05521e-30
gene_468582	-1.42934	7.87602	-1.42934	0.215163	0.19498	6.29035	51.4075	3.41065e-32	4.62523e-30
gene_1674	-0.498369	7.37104	-0.498369	0.217354	-0.498369	5.14543	57.8691	3.48764e-32	4.62523e-30
gene_155444	-5.82992	-19.0428	-7.486	-7.27944	-7.26047	14.3736	50.4949	6.18911e-32	7.97334e-30
gene_403370	-1.85481	5.75866	-0.908969	-2.5388	-4.35022	7.02036	50.5969	1.2034e-31	1.50726e-29
gene_196424	-5.45277	-19.4366	-7.52858	-7.20496	-6.92243	14.7845	49.4457	1.77322e-31	2.16093e-29
gene_386673	-5.92003	7.11358	3.12001	-2.32342	-1.17033	9.89396	46.2612	4.17807e-31	4.95761e-29
gene_359273	0	0	4.31755	2.22601	13.5299	10.5612	50.9875	5.48745e-31	6.34434e-29
gene_273865	-6.13258	-17.8206	-7.55237	-7.09297	-7.41131	13.1558	47.3246	1.54999e-30	1.74723e-28
gene_103821	-5.7339	7.23527	-5.7339	-2.9365	-5.7339	9.75523	53.4602	1.71806e-30	1.88945e-28
gene_356806	0	8.10738	0	1.52723	0	5.28948	55.0633	1.89946e-30	2.03921e-28
gene_23162	-1.92232	5.39803	-1.92232	-1.48758	0.751768	4.83084	47.1578	2.53794e-30	2.6613e-28
gene_103814	-5.4356	3.36428	-5.4356	-4.61184	-5.4356	5.89103	51.9208	4.99109e-30	5.11473e-28
gene_14298	-1.14793	7.57667	-1.14793	0.156172	1.25797	5.81922	45.9662	8.47833e-30	8.49528e-28
gene_189333	-5.98107	-17.9121	-6.83991	-6.51781	-6.82692	13.3152	45.055	1.67764e-29	1.64445e-27
gene_45873	-0.192336	10.3104	0.75835	3.42257	4.29501	7.41	42.9471	1.7938e-29	1.72091e-27
gene_393990	-7.3538	-8.50145	-3.65303	-9.69312	-10.1865	7.72878	41.7202	3.70784e-29	3.48306e-27
gene_224197	-4.34736	5.79932	-1.76593	-2.0137	-4.34736	7.04755	45.5566	5.2122e-29	4.79629e-27
gene_99571	-7.72959	-15.1486	-7.57542	-7.43208	-7.79711	10.4601	43.6941	7.22628e-29	6.51666e-27
gene_403356	0	6.90715	5.23516	0.555317	0	4.69549	44.074	9.2157e-28	8.14776e-26
gene_219079	-6.3842	-9.98689	-7.9825	-7.55439	-7.81153	13.1776	38.8983	1.13461e-27	9.83837e-26
gene_205449	-5.26304	-17.2742	-6.04328	-5.97611	-6.26674	12.7817	40.8486	1.66241e-27	1.4143e-25
gene_218545	-11.0015	-1.12123	-11.0015	-9.14633	-11.0015	7.53506	45.2627	2.29034e-27	1.91243e-25
gene_79830	-1.58198	5.97048	-1.58198	-0.554101	-1.58198	4.82859	44.606	4.76367e-27	3.90534e-25
gene_362332	-7.30918	-10.7402	-9.86723	-8.04867	-5.70228	6.338	39.017	1.43401e-26	1.15463e-24
gene_350494	-5.56011	-17.4598	-5.72174	-5.69659	-6.03702	13.0177	38.6363	2.06394e-26	1.63269e-24
gene_212468	0	10.421	1.09987	3.04276	4.43144	7.33741	36.822	6.59016e-26	5.12328e-24
gene_226476	5.11345	7.44096	0.27012	2.00185	0	4.93072	38.3716	1.41748e-25	1.08329e-23
gene_381900	12.427	0	0.639994	6.40676	0.964925	7.74676	36.5573	7.06521e-25	5.3095e-23
gene_212586	0	9.77541	0	2.51276	3.97267	6.759	36.4242	9.30058e-25	6.87481e-23
gene_135041	-5.6228	-8.64945	-7.05602	-6.89598	-7.06526	13.8897	33.6037	9.99983e-25	7.27245e-23
gene_218623	-6.04785	-8.79236	-7.86973	-7.51961	-7.62408	11.4414	33.5744	1.03955e-24	7.44023e-23
gene_357478	5.94417	8.42517	0	2.465	0	5.61731	38.2177	2.86001e-24	2.01497e-22
gene_212350	0	9.5403	0	3.00455	2.67683	6.5441	35.4476	3.01373e-24	2.0906e-22
gene_218422	0	11.189	0	0	0.976921	7.9873	57.3782	3.84364e-24	2.6259e-22
gene_403388	10.0232	3.90014	2.82349	3.12928	0.988883	5.65682	32.9157	5.28264e-24	3.55514e-22
gene_403359	-0.266058	6.4962	3.96035	0.531744	1.78601	4.58671	32.4537	8.90632e-24	5.90567e-22
gene_224187	-4.75241	4.39503	-1.82601	-2.00283	-3.22373	6.20792	31.0461	5.65312e-23	3.69419e-21
gene_468137	-0.589753	2.24601	-1.04354	-3.14137	-3.91509	4.75444	28.9768	5.62245e-22	3.62166e-20
gene_276213	14.5704	0	1.55368	8.29167	4.22354	9.78662	30.8256	6.80755e-22	4.32327e-20
gene_369493	2.62885	8.40822	1.89703	3.08924	1.67835	5.5533	29.109	8.93161e-22	5.59342e-20
gene_85823	6.22896	11.3787	0.506417	3.1072	5.21842	10.2184	28.6811	9.83809e-22	6.0767e-20
gene_371898	13.3653	0	1.29551	7.96628	2.30792	8.73894	30.4867	1.04113e-21	6.34388e-20
gene_261225	15.5462	0	3.35607	9.37748	4.10153	10.7627	30.1769	1.53839e-21	9.2488e-20
gene_468683	7.08265	11.6774	3.02401	5.44627	5.65664	9.25652	27.9054	2.77754e-21	1.64788e-19
gene_274384	13.9239	0	2.24649	7.82201	3.83578	9.17509	29.5817	3.27404e-21	1.91723e-19
gene_263860	13.3413	0	0.952699	7.82064	2.89176	8.69369	29.4227	4.01045e-21	2.31835e-19
gene_263848	14.6848	0	2.16648	8.23635	4.73677	9.8812	29.2814	4.80557e-21	2.74282e-19
gene_359112	14.0283	0	1.07345	8.10618	4.25503	9.30187	29.2519	4.99023e-21	2.81262e-19
gene_271115	15.4084	0	2.43547	9.33731	4.65687	10.6394	28.9477	7.37589e-21	4.10591e-19
gene_39615	-0.498381	7.34696	-0.498381	-0.498381	1.90403	5.13937	40.5941	7.59002e-21	4.17358e-19
gene_345469	-5.33704	-8.90706	-7.67997	-5.67466	-5.75244	5.69026	27.1463	7.73978e-21	4.18969e-19
gene_16717	-1.12994	5.12943	-0.852546	0.696252	-1.83661	4.97247	27.1846	7.80515e-21	4.18969e-19
gene_32534	14.2159	0	2.89042	8.41306	3.09208	9.50114	28.6976	1.01849e-20	5.40282e-19
gene_411307	-0.98081	-7.20679	-4.91643	-7.26146	-4.31718	5.43919	26.9535	1.14416e-20	5.99888e-19
gene_260578	14.4727	0	2.16628	8.62844	3.91037	9.74691	28.5843	1.17919e-20	6.11146e-19
gene_135094	-4.7896	-8.58954	-6.33746	-6.06108	-6.169	13.6128	26.7611	1.33685e-20	6.84985e-19
gene_218729	-2.6183	-0.733419	-6.42688	-5.96444	-5.71407	5.09207	26.6839	1.63743e-20	8.29572e-19
gene_261226	15.4589	0	2.67864	9.35541	5.23246	10.6878	28.2072	1.92446e-20	9.64157e-19
gene_263857	15.7087	0	2.71087	9.84912	4.99917	10.9686	28.1572	2.05378e-20	1.01764e-18
gene_264942	15.2695	0	3.83901	9.28115	4.33172	10.5146	28.113	2.17591e-20	1.06643e-18
gene_271114	14.9339	0	2.50423	8.96742	4.55828	10.1855	28.0545	2.3484e-20	1.1386e-18
gene_274395	14.4538	0	3.70688	8.16413	4.61295	9.6722	28.0165	2.468e-20	1.18385e-18
gene_403538	9.31373	3.83019	4.44612	3.11565	1.58549	5.25789	26.5211	3.3583e-20	1.59395e-18
gene_225929	-4.77776	3.87367	-4.77776	-1.75978	-4.77776	5.73222	29.3646	4.21125e-20	1.97797e-18
gene_263829	16.5031	0	3.17124	10.4778	5.4952	11.7341	27.4662	5.08116e-20	2.36195e-18
gene_468549	2.0926	2.36662	-2.25977	-1.75129	3.66265	4.46651	26.7591	5.35399e-20	2.46338e-18
gene_261785	-0.471364	3.95982	-3.62481	-1.37604	-1.87342	5.05096	26.7349	5.53569e-20	2.52126e-18
gene_401198	0.787456	3.99727	-2.68675	-0.862655	-2.68675	4.52105	28.55	5.68799e-20	2.56472e-18
gene_88061	11.7002	0	0.937574	6.9054	0.97906	7.29754	27.3319	6.06587e-20	2.70802e-18
gene_149753	-4.64468	6.05458	-4.64468	-0.289972	-4.64468	7.54623	28.8607	7.63452e-20	3.37491e-18
gene_248571	6.9206	3.01992	7.63021	1.32561	8.40973	6.27073	25.9355	7.84182e-20	3.43289e-18
gene_271117	16.9729	0	3.51741	11.046	5.98484	12.2164	27.0048	9.35527e-20	4.05562e-18
gene_217929	-2.22245	5.31314	-2.22245	0.0930701	-2.22245	4.97056	28.6753	9.51492e-20	4.05562e-18
gene_394119	2.47447	0	10.5261	3.30855	6.38551	7.27611	26.9905	9.53418e-20	4.05562e-18
gene_75887	-5.12254	-8.00719	-5.23379	-8.60544	-7.67117	7.7739	25.226	1.44722e-19	6.0986e-18
gene_32539	15.1341	0	3.27428	9.01095	5.62339	10.3664	26.5115	1.80585e-19	7.53942e-18
gene_340758	0	2.69344	5.31783	3.2589	9.56552	6.83029	25.5621	1.9914e-19	8.23783e-18
gene_263826	15.2502	0	3.34944	9.45692	4.78531	10.5246	26.2479	2.57164e-19	1.05414e-17
gene_141772	1.21369	7.02326	1.97978	1.74602	7.69066	5.69589	25.1015	2.62815e-19	1.0676e-17
gene_385070	12.7462	0	1.68282	7.82642	2.03507	8.24957	26.2189	2.67414e-19	1.07658e-17
gene_403353	2.59605	6.21534	4.52428	1.59486	0	4.40513	26.4047	2.98639e-19	1.19165e-17
gene_403364	2.25487	6.05155	2.74466	0.399216	1.07833	4.8587	24.6241	3.44755e-19	1.3636e-17
gene_212609	0	9.25196	0	3.44231	4.16417	6.3539	26.0992	3.61288e-19	1.41656e-17
gene_32524	12.3426	0	2.19728	6.87085	3.09846	7.75469	25.9788	3.69564e-19	1.43652e-17
gene_77099	-1.12822	6.90763	-0.0809219	2.93281	-0.454082	5.42171	24.7988	3.88429e-19	1.49694e-17
gene_218713	-5.69396	-1.79595	-7.87072	-6.6265	-3.5464	4.92756	25.3286	3.94196e-19	1.5063e-17
gene_362334	-5.62414	-9.44992	-7.60764	-6.2225	-4.35119	5.51204	25.4841	4.30346e-19	1.63061e-17
gene_141899	0	6.62179	1.83481	1.37017	6.16327	4.92913	24.817	5.8001e-19	2.17939e-17
gene_359115	13.7534	0	2.38001	8.51237	3.42284	9.15348	25.5098	6.97852e-19	2.60051e-17
gene_337752	-4.26422	3.0186	-2.17546	-1.51225	-3.4119	4.89709	24.3173	7.68062e-19	2.83868e-17
gene_346860	10.8497	0	8.52057	2.82063	9.28417	7.51449	25.3972	8.13485e-19	2.98212e-17
gene_88056	13.5509	0	0	7.94033	2.41798	8.88515	26.5889	8.39608e-19	3.05306e-17
gene_141705	0	6.92733	2.38549	1.44782	6.53464	5.14495	24.5316	8.76291e-19	3.16096e-17
gene_464336	-3.07598	-16.3645	-3.98839	-3.71636	-4.0163	12.6782	24.859	8.90217e-19	3.1857e-17
gene_111854	0	8.33952	0	0	0	5.44777	60.353	1.0539e-18	3.74175e-17
gene_99246	15.3231	0	3.33867	9.54189	5.91281	10.6021	25.0881	1.24114e-18	4.3721e-17
gene_103873	-8.89721	3.78576	-1.57342	-2.77533	-2.88407	9.58311	23.9699	1.31835e-18	4.60808e-17
gene_225956	3.14393	6.66085	0.951436	0.361419	-0.858983	7.31632	23.6815	1.46218e-18	5.0715e-17
gene_224133	-4.87024	2.51328	-3.49782	-2.00664	-4.87024	4.95157	25.0543	1.69633e-18	5.83874e-17
gene_212322	4.11293	10.2799	4.32768	3.72794	6.51472	7.33128	23.659	2.201e-18	7.51841e-17
gene_212823	0	8.87415	0.812176	4.15884	4.61863	6.09959	23.5345	3.76017e-18	1.27478e-16
gene_137684	9.70907	0	9.75538	3.17212	10.5065	8.22467	24.2126	4.15485e-18	1.39808e-16
gene_173229	2.13399	12.5704	6.86026	6.63704	3.31379	9.43081	23.1412	4.79255e-18	1.60071e-16
gene_386421	10.0658	8.07759	0	4.56715	2.07039	6.32834	23.7376	5.99706e-18	1.98829e-16
gene_76033	14.9001	0	2.77072	9.52554	6.00623	10.2608	23.7757	7.64445e-18	2.51597e-16
gene_403530	8.2935	4.60034	4.75142	2.81777	0.626049	4.84067	22.7622	8.48723e-18	2.77311e-16
gene_79168	-3.32208	-2.76172	-7.12173	-6.697	-8.75154	6.57973	22.5089	8.69656e-18	2.82106e-16
gene_403308	-4.03001	5.4632	3.10035	-1.10512	0.234029	7.84865	22.4773	8.79362e-18	2.83217e-16
gene_468706	7.83615	13.7296	3.47122	8.4714	8.90469	10.6755	22.4994	1.23478e-17	3.94866e-16
gene_99446	-3.5749	-12.7983	-4.67325	-4.84247	-4.93942	8.71042	22.9214	1.43659e-17	4.56169e-16
gene_75889	0.0201621	-4.12405	-5.47152	-7.94935	-6.50609	7.5945	22.1605	1.50582e-17	4.74809e-16
gene_224125	-4.62529	2.31155	-2.98486	-2.16317	-4.62529	4.67697	23.2708	1.97504e-17	6.18435e-16
gene_394154	7.85127	-0.899051	4.2429	1.54596	4.23739	5.0926	22.6138	2.55852e-17	7.95612e-16
gene_206205	0	0	7.59792	4.1217	0.572746	5.08833	23.1999	2.62234e-17	8.09871e-16
gene_362300	-9.09443	-10.4632	-8.81006	-5.60573	-5.47257	6.2621	22.5632	2.75428e-17	8.44834e-16
gene_394150	5.78602	-3.48596	-0.852079	-0.431439	1.60156	5.28206	22.5367	2.8631e-17	8.72278e-16
gene_401565	-6.26106	-9.63519	-7.37392	-6.07626	-4.75857	5.62668	22.5134	2.96195e-17	8.96338e-16
gene_218843	6.0174	1.19458	-0.0640386	-1.15361	-4.95409	6.48766	22.6056	3.38614e-17	1.01787e-15
gene_374648	0	0.898113	3.59611	10.5479	3.37033	9.00618	21.9526	3.97531e-17	1.18706e-15
gene_280199	12.995	8.63199	0	6.62486	0	8.41689	23.7712	4.54925e-17	1.34951e-15
gene_403309	-3.66352	4.80288	2.87662	-1.74165	0.114925	7.63825	21.3388	5.17407e-17	1.52199e-15
gene_212594	0	8.43812	0	3.48279	3.65908	5.73595	22.5013	5.19819e-17	1.52199e-15
gene_188669	7.6096	12.6168	6.3569	6.56178	3.12617	9.50253	21.3637	7.20159e-17	2.09497e-15
gene_206226	0	0	7.33588	3.79166	0.975607	4.90097	22.4531	7.44225e-17	2.1511e-15
gene_141724	0	5.92115	3.52524	1.08364	5.67193	4.65451	21.4568	8.42913e-17	2.42082e-15
gene_206128	0	0	8.07919	4.62643	0.843197	5.43015	22.3512	8.59005e-17	2.44086e-15
gene_326481	11.638	4.54691	9.58916	3.68025	9.69343	8.17762	21.2484	8.60717e-17	2.44086e-15
gene_99547	-3.9865	-12.8141	-4.81622	-4.50818	-4.92176	8.77651	21.6632	9.17011e-17	2.57732e-15
gene_219407	-3.32934	3.0414	-1.09132	-6.5843	-1.07781	6.70266	24.9704	9.25717e-17	2.57732e-15
gene_394175	5.74055	-3.80558	-0.952507	-0.485805	1.3957	5.46504	21.7375	9.25984e-17	2.57732e-15
gene_219076	0	7.36831	1.703	2.64908	3.10272	4.85737	21.3763	9.52803e-17	2.6357e-15
gene_16757	4.67961	6.92988	0	1.8815	3.5229	4.72807	21.7992	9.83169e-17	2.70311e-15
gene_219074	0	8.17882	1.79406	3.23682	4.35326	5.4719	21.3224	1.03444e-16	2.82684e-15
gene_212606	0	8.83812	0	3.57276	4.9729	6.08533	21.9663	1.1174e-16	3.03515e-15
gene_394176	6.27828	-3.36123	0.0358896	-0.0706492	2.0296	5.5366	21.4292	1.46244e-16	3.94858e-15
gene_141733	3.14194	7.2316	3.20611	1.60364	6.51917	5.28457	20.8226	1.66805e-16	4.47692e-15
gene_398034	0	3.45134	7.07755	2.83055	1.34342	4.73772	20.9983	1.69805e-16	4.53048e-15
gene_34289	0.70213	4.27816	2.12095	9.14197	0.966117	7.64459	20.7851	1.76847e-16	4.6906e-15
gene_141728	0	5.5299	1.64338	1.77584	6.43819	4.81382	20.9611	1.7978e-16	4.74053e-15
gene_206151	0	0	8.19807	4.93356	0.987971	5.56053	21.8075	1.8541e-16	4.86054e-15
gene_219132	0	8.17758	2.54674	2.99145	4.09878	5.4354	20.9047	1.96017e-16	5.10892e-15
gene_326460	0	0	9.52777	4.37531	10.4064	7.99527	21.7347	2.05672e-16	5.32975e-15
gene_394153	5.55375	-2.34348	-0.462203	-0.373494	0.929501	5.27158	20.4873	2.0837e-16	5.3688e-15
gene_206082	0	0	8.4619	4.92612	1.89269	5.70363	21.6255	2.40297e-16	6.15626e-15
gene_206020	0	0	8.76705	5.28226	1.33924	5.97348	21.5253	2.77253e-16	7.06291e-15
gene_400221	8.04044	6.46536	0	3.31323	0	4.95693	22.349	2.93786e-16	7.44202e-15
gene_218634	1.26551	7.12998	-0.355219	3.57457	0.472327	5.10044	20.772	3.11481e-16	7.84619e-15
gene_394031	10.7086	0	1.4534	6.92819	2.57208	6.73085	21.1449	3.31087e-16	8.29374e-15
gene_212486	0	7.68389	0	3.212	3.64403	5.22626	21.1008	3.91316e-16	9.7483e-15
gene_206167	0	0	8.13845	5.4297	0.352137	5.65717	21.1797	4.55073e-16	1.12743e-14
gene_306428	-8.68369	-4.97161	-8.68369	-6.04997	-0.605042	5.99486	20.7103	4.70185e-16	1.15222e-14
gene_443524	0	6.26343	0	0	0	4.22605	44.8439	4.70188e-16	1.15222e-14
gene_225907	-6.91109	0.871163	-6.91109	-3.19819	-6.23666	5.34578	20.6984	4.78602e-16	1.1665e-14
gene_394137	6.22	-3.07302	0.609545	0.121633	1.77949	5.2978	20.6292	4.84113e-16	1.17358e-14
gene_354463	-0.865816	5.7328	-0.865816	-0.865816	-0.865816	4.39372	37.6494	4.94888e-16	1.19329e-14
gene_86602	8.66713	1.80496	6.87964	2.70403	5.48243	5.40077	19.9941	6.12254e-16	1.46843e-14
gene_267828	0	4.36598	4.64855	2.31543	8.15294	5.72576	20.1605	6.18901e-16	1.47652e-14
gene_362321	-8.31642	-9.31733	-5.87384	-6.54002	-5.06974	7.48038	19.7949	6.30574e-16	1.48928e-14
gene_358664	0	8.2134	0	0	0	5.38786	44.1139	6.30855e-16	1.48928e-14
gene_206051	2.18407	0	8.03654	5.08499	0.6739	5.51212	20.6633	6.72519e-16	1.57937e-14
gene_58300	14.6966	8.99202	13.1432	13.4217	13.7705	12.7908	19.8312	7.24124e-16	1.69175e-14
gene_212569	0	8.62405	0	3.84844	4.29883	5.92554	20.6549	7.5195e-16	1.7477e-14
gene_386674	2.67507	5.20973	-1.75121	1.35519	-2.22291	5.03371	20.3256	9.62378e-16	2.22531e-14
gene_173104	0	12.1385	4.23046	6.49311	5.80453	9.02033	19.7601	1.15549e-15	2.65821e-14
gene_206164	0	0	7.56364	4.28545	1.00725	5.11944	20.4503	1.30822e-15	2.99429e-14
gene_359951	8.30115	7.65196	-1.19423	3.22597	2.4068	8.19289	19.3317	1.33154e-15	3.03228e-14
gene_34229	0	10.4875	4.92266	6.20702	2.65267	7.57541	19.6655	1.34005e-15	3.03632e-14
gene_218702	-3.55264	-2.27679	-8.97183	-6.32776	-4.92715	5.53686	19.7959	1.38956e-15	3.13277e-14
gene_206060	0	0	6.89824	3.59964	0.995281	4.68865	20.3728	1.46492e-15	3.28622e-14
gene_141744	0	7.16005	2.00129	2.04445	5.19179	4.94173	19.5705	1.55532e-15	3.47176e-14
gene_363083	-1.76913	5.14227	-1.76913	-1.76913	-1.76913	4.54883	35.4213	1.6489e-15	3.66251e-14
gene_206096	0	0	8.21233	4.40887	2.41454	5.48053	20.2799	1.67782e-15	3.70847e-14
gene_358665	0	7.89675	0	0	0	5.15549	41.6616	1.74545e-15	3.83913e-14
gene_34241	11.3865	5.76477	0.671685	8.90835	-0.529526	9.03583	19.1061	1.91978e-15	4.20208e-14
gene_348003	0	7.54136	0	0	0	4.90961	41.0929	2.22548e-15	4.84768e-14
gene_14095	5.79475	8.65409	4.0561	3.83283	4.0681	6.72274	18.9038	2.46836e-15	5.35088e-14
gene_206037	0	0	7.71485	4.15163	0	5.13725	21.2939	2.8174e-15	6.0783e-14
gene_206152	0	0	7.81165	4.25373	0	5.20598	21.2219	3.09398e-15	6.64322e-14
gene_206197	0	0	8.03678	4.52075	2.43767	5.40919	19.8056	3.36654e-15	7.19417e-14
gene_141853	2.76031	7.40475	3.10407	2.20457	6.99829	5.55304	18.8702	3.67269e-15	7.77526e-14
gene_141755	3.18114	7.02931	1.98247	2.30147	7.29441	5.53266	18.869	3.67963e-15	7.77526e-14
gene_75890	-1.90655	-5.23454	-5.4735	-8.09125	-7.10984	8.5363	18.7053	3.69019e-15	7.77526e-14
gene_141803	-2.26258	7.41518	0.590075	1.59313	3.73627	6.78533	18.8401	3.72626e-15	7.81476e-14
gene_206185	0	0.814707	9.13546	6.40783	2.80712	6.48707	19.0103	3.76239e-15	7.85399e-14
gene_206155	0	0	8.03419	5.13651	1.01526	5.52997	19.6719	4.10111e-15	8.52161e-14
gene_219115	0	7.73025	3.1066	2.83708	3.78353	5.15111	18.9322	4.25772e-15	8.80645e-14
gene_141840	-0.192376	6.18662	2.40754	1.55946	5.86807	4.8814	18.6812	4.81633e-15	9.91635e-14
gene_219369	-7.89931	1.19473	-0.228635	-5.60831	-3.03459	6.60098	18.6601	4.98308e-15	1.01851e-13
gene_106594	-4.39742	-7.19071	-6.12209	-5.60761	-5.87279	11.6623	18.475	4.99201e-15	1.01851e-13
gene_80474	8.62818	1.658	8.61325	4.34246	10.422	7.9137	18.6649	5.11252e-15	1.03839e-13
gene_206098	0	0	8.41813	4.99855	0	5.69332	20.8243	5.20395e-15	1.04863e-13
gene_206077	0	0	8.0356	5.09931	1.48317	5.52027	19.5098	5.21298e-15	1.04863e-13
gene_217346	0	7.71292	0	0	0	4.91366	39.1415	5.23266e-15	1.04863e-13
gene_266040	-1.28788	-12.9581	-4.11899	-3.6533	-3.42581	9.52801	18.9396	5.81252e-15	1.15968e-13
gene_469157	0	8.30661	0	0	0	5.45147	38.8645	5.92403e-15	1.17672e-13
gene_218717	-7.59736	-0.88691	-7.59736	-5.05915	-4.24223	5.0231	19.0047	6.28178e-15	1.24231e-13
gene_369049	4.28769	5.33647	-1.50792	0.60801	2.00437	4.91981	18.2937	7.24895e-15	1.42732e-13
gene_141727	0	6.99413	3.98488	1.73744	6.52204	5.2396	18.514	8.28547e-15	1.62431e-13
gene_184823	0	6.37229	0	0	0	4.26282	38.0734	8.47812e-15	1.65488e-13
gene_218286	-1.43191	1.38101	1.78336	-5.70377	-0.704127	6.90045	18.19	8.60015e-15	1.67147e-13
gene_206196	0	0	6.7744	3.39114	0	4.60037	20.334	9.93999e-15	1.92358e-13
gene_141883	0	9.45981	0	4.44625	6.25087	6.67253	18.853	1.11105e-14	2.14091e-13
gene_206181	0	0	9.14379	6.1659	2.05621	6.40863	18.9751	1.15631e-14	2.21863e-13
gene_141715	2.75935	7.53846	3.09826	2.78063	7.96408	6.01472	18.1452	1.18708e-14	2.26803e-13
gene_365216	-8.21022	-9.38889	-9.30084	-4.46295	-5.79161	6.62998	17.9792	1.21805e-14	2.31737e-13
gene_394166	0.84295	-9.97586	-4.37786	-5.34896	-3.58691	6.99877	18.4592	1.35372e-14	2.56467e-13
gene_206074	0	2.22403	8.53153	5.39778	0	5.87023	19.0079	1.3951e-14	2.63201e-13
gene_179135	6.59286	0	2.21857	1.99745	5.77726	4.49536	18.6439	1.40306e-14	2.636e-13
gene_141880	0	9.2821	3.77898	4.30165	4.28129	6.45828	18.1566	1.46867e-14	2.74781e-13
gene_218818	5.66479	-0.358139	0.0410595	-0.630786	-4.39245	7.28465	17.8611	1.48117e-14	2.75975e-13
gene_219135	0	7.36926	1.6306	3.05661	3.88016	4.96218	18.1201	1.55737e-14	2.88978e-13
gene_206184	3.19076	0	8.48663	5.65542	0.990719	5.90923	18.5612	1.59276e-14	2.94335e-13
gene_141865	-0.425344	9.55418	1.20005	4.78019	5.76055	7.11987	17.8707	1.80064e-14	3.31392e-13
gene_206017	3.03862	0	8.1992	5.06705	1.60138	5.61018	18.4271	1.957e-14	3.58703e-13
gene_386594	7.54038	5.67696	1.11284	2.56235	1.29181	4.89873	17.6775	2.00867e-14	3.66685e-13
gene_400252	-0.484494	5.20552	4.16092	1.94867	-0.116402	4.33486	17.7833	2.07793e-14	3.77797e-13
gene_75872	1.75989	-2.09169	-7.31353	-6.19611	-3.85765	8.599	17.652	2.09586e-14	3.79527e-13
gene_212472	0.417276	4.83208	-2.34585	-0.0868842	1.68592	4.91341	18.0567	2.12325e-14	3.8295e-13
gene_206112	0	0	7.874	5.11162	1.25205	5.44293	18.561	2.15461e-14	3.87057e-13
gene_218833	5.45504	-0.808613	-1.8807	-0.722497	-3.92168	7.91844	17.5978	2.2936e-14	4.1039e-13
gene_206038	0	0	8.1851	5.01801	2.00621	5.58332	18.4266	2.63975e-14	4.7046e-13
gene_362341	-2.0091	-9.60992	-1.20635	-6.23518	-3.41022	6.45125	18.0239	2.68139e-14	4.75999e-13
gene_470006	-6.11397	-8.00128	-6.65944	-4.31548	-7.66118	6.19393	17.4847	2.76884e-14	4.89597e-13
gene_166520	0	6.08576	0	0	0	4.12566	35.471	2.87939e-14	5.07155e-13
gene_34270	7.27866	6.26909	9.62539	4.33468	2.48673	6.64106	17.5756	3.01293e-14	5.2861e-13
gene_212362	0	8.72047	2.82355	3.51283	6.8049	6.21182	17.7012	3.0617e-14	5.35085e-13
gene_206192	-0.825679	-0.825679	6.25103	2.96894	0.147162	4.78685	18.076	3.23225e-14	5.62711e-13
gene_206136	0	0	8.67327	5.85695	2.43098	6.05435	18.2881	3.25616e-14	5.64694e-13
gene_206130	0	0	7.8263	4.72924	2.1502	5.33438	18.2744	3.32412e-14	5.7427e-13
gene_394165	7.02517	-2.22499	0.896453	1.61368	3.09594	5.37345	17.8704	3.41622e-14	5.87929e-13
gene_206218	0	0	7.81229	5.01296	1.50195	5.38646	18.2342	3.53319e-14	6.05748e-13
gene_218591	-2.40414	2.98557	7.13708	1.14971	2.475	6.37218	17.4528	3.57801e-14	6.11108e-13
gene_206223	0	0	7.44442	4.64376	1.55826	5.12752	18.2119	3.65484e-14	6.21875e-13
gene_206146	0	0	7.41727	4.5024	1.37872	5.0867	18.1828	3.82006e-14	6.47544e-13
gene_403535	5.54095	1.77374	6.59023	2.88267	1.75866	4.62159	17.3696	4.22884e-14	7.14152e-13
gene_394151	6.18045	-3.36124	-0.405419	0.667496	2.36229	5.59467	17.7021	4.45871e-14	7.50162e-13
gene_66482	0	9.59241	0	6.26198	1.45922	6.84084	17.8621	5.07347e-14	8.50419e-13
gene_173116	-6.31866	4.95896	-1.33807	0.295755	-6.31866	8.26334	17.8518	5.58859e-14	9.33294e-13
gene_206073	0	0	8.36542	5.42439	1.669	5.77743	17.9291	5.62251e-14	9.35495e-13
gene_218819	5.21318	-0.729127	0.348358	-1.26382	-4.52755	7.87911	17.0441	5.78665e-14	9.59265e-13
gene_219042	0	7.34292	3.09883	2.74514	3.50695	4.91447	17.2087	6.81862e-14	1.1262e-12
gene_141691	0	7.32181	0	3.54459	7.87291	5.94183	17.6627	6.91021e-14	1.13716e-12
gene_218802	5.55168	-0.53775	-2.89368	-0.477827	-3.45206	8.30374	16.9273	7.04148e-14	1.15455e-12
gene_218829	5.48802	-0.682539	-3.47112	-0.364424	-3.58017	8.15609	16.8854	7.55551e-14	1.23434e-12
gene_219106	0	7.43558	1.63333	3.68613	2.25951	5.01174	17.1342	7.7012e-14	1.2536e-12
gene_206100	0	0	8.18469	5.60454	1.38393	5.73674	17.7083	7.88197e-14	1.27841e-12
gene_398152	0	5.42207	8.24427	2.89695	5.88769	5.68572	17.1123	7.98185e-14	1.28997e-12
gene_90788	0	2.79072	6.19664	3.39143	0.835727	4.43021	17.0774	8.45035e-14	1.36081e-12
gene_206072	0	0	7.44469	4.45487	0	5.0817	18.6986	9.03706e-14	1.45011e-12
gene_100085	-5.30442	-6.40843	-1.77331	-4.44232	-0.0606233	4.8316	17.2441	9.24089e-14	1.47756e-12
gene_218812	4.60214	-0.303536	-3.57742	-1.69329	-4.08017	7.77004	16.7592	9.34543e-14	1.48899e-12
gene_100114	-1.23301	-8.55435	-5.61349	-5.55722	-2.89162	5.31628	17.2007	9.90546e-14	1.57267e-12
gene_274398	0	0	1.056	9.73092	4.11362	8.23026	17.5004	1.08466e-13	1.71604e-12
gene_141703	2.7593	8.07709	2.25075	3.20586	7.62953	6.05179	16.7948	1.09543e-13	1.72703e-12
gene_401613	-0.819617	4.99658	2.13323	-0.762008	0.727294	5.67917	16.6103	1.20173e-13	1.88801e-12
gene_394143	5.97703	-2.2203	1.33321	0.896997	0.96357	4.69104	17.0584	1.24391e-13	1.94749e-12
gene_267684	0	7.53019	3.88576	3.70156	2.11456	5.11708	16.7203	1.51839e-13	2.369e-12
gene_243202	12.7507	7.7947	7.81021	4.53918	8.48716	8.35065	16.5743	1.58216e-13	2.45998e-12
gene_219075	0	8.24741	2.61349	3.68072	4.78461	5.59145	16.6061	1.83288e-13	2.84001e-12
gene_14384	6.9206	1.61273	5.84002	3.89815	0	4.62427	17.0808	1.91953e-13	2.9641e-12
gene_66488	0	9.57418	0	7.71461	0.486773	7.30741	16.9863	1.98789e-13	3.05918e-12
gene_83431	0	2.69162	2.69827	4.21153	8.12036	5.74759	16.4781	2.26429e-13	3.47268e-12
gene_401581	5.976	-2.18113	4.6441	0.175343	2.66119	7.3772	16.2206	2.30394e-13	3.52151e-12
gene_469659	2.68708	3.29677	-2.12989	-0.0705916	4.44516	4.876	16.5537	2.39374e-13	3.64642e-12
gene_219367	-7.42978	0.938236	0.03558	-4.62912	-3.92595	6.09104	16.2832	2.50761e-13	3.807e-12
gene_362367	-5.24314	-9.07696	-1.13278	-4.84908	-5.57097	5.91021	16.6044	2.58316e-13	3.9055e-12
gene_399525	2.92317	1.66807	6.07347	0.791697	2.21662	5.28887	16.1577	2.58981e-13	3.9055e-12
gene_206204	0	1.91844	8.6814	5.62724	3.00836	6.02259	16.3866	2.63397e-13	3.95886e-12
gene_173230	-1.7838	6.41503	-0.917048	1.46967	-3.30256	10.4158	16.1351	2.69149e-13	4.02409e-12
gene_218832	5.44163	0.0516358	-2.47859	-0.74508	-3.50345	8.20664	16.1343	2.69522e-13	4.02409e-12
gene_218703	-2.92682	-3.39272	-8.67498	-5.52727	-5.54756	5.20733	16.4716	2.73753e-13	4.05971e-12
gene_468185	5.14242	-3.82158	1.96259	0.213498	-2.61292	5.16131	16.5674	2.74239e-13	4.05971e-12
gene_469442	5.23756	0	6.13336	2.91709	2.65692	4.42351	16.7357	2.74609e-13	4.05971e-12
gene_206022	0	0	9.36229	6.2771	3.5213	6.58981	16.8956	2.76649e-13	4.07651e-12
gene_218501	-3.51921	-9.77799	-4.0423	-4.03702	-4.8623	9.73776	16.0722	2.82206e-13	4.14484e-12
gene_218834	5.51429	0.578643	-2.20862	-0.583718	-2.46424	6.53811	16.0847	2.93291e-13	4.29367e-12
gene_394145	6.27136	-2.71109	1.89955	0.686836	2.71404	5.27123	16.5054	3.03166e-13	4.42387e-12
gene_352459	-2.3592	-2.3592	6.13785	1.12477	3.34756	5.60117	16.6288	3.1427e-13	4.57111e-12
gene_206095	3.56255	0	7.27685	4.20528	0	4.95364	17.5064	3.24648e-13	4.70688e-12
gene_219069	0	8.36989	2.55115	4.2517	3.80286	5.6722	16.2585	3.25738e-13	4.70755e-12
gene_219145	0.679368	8.15436	1.65749	3.90374	5.2274	5.60778	16.1054	3.47233e-13	4.98472e-12
gene_219116	0	8.09935	3.54966	3.51558	4.37138	5.46544	16.2184	3.48138e-13	4.98472e-12
gene_206157	4.23174	0	8.54194	5.47022	2.15829	5.90135	16.5862	3.48234e-13	4.98472e-12
gene_206198	0	2.00826	7.79626	5.30397	0	5.47191	16.843	3.65356e-13	5.21327e-12
gene_34195	2.53697	5.45318	-1.63071	1.5053	0.141769	4.83481	16.2706	3.80505e-13	5.41229e-12
gene_233850	3.00818	0	1.95298	6.79031	2.30319	5.6092	16.5174	3.88543e-13	5.50925e-12
gene_372055	0	5.61048	6.66047	1.82656	4.18269	4.75331	16.1279	4.04614e-13	5.71914e-12
gene_206149	0	0	8.0918	5.59641	1.82876	5.68914	16.6496	4.06087e-13	5.72202e-12
gene_206216	0	0	7.3573	4.82055	0	5.12891	17.6115	4.09347e-13	5.74999e-12
gene_218830	5.36575	-0.29019	-2.10113	-0.765913	-3.68888	8.43818	15.8786	4.16946e-13	5.83853e-12
gene_233919	1.8076	0	1.97685	6.37659	1.59724	5.29809	16.4648	4.22482e-13	5.89774e-12
gene_468561	2.67659	3.34296	-0.693706	1.14044	5.10819	4.39948	16.19	4.34326e-13	6.04437e-12
gene_212474	0	9.36714	1.97244	5.1991	5.73237	6.64358	16.0649	4.49312e-13	6.23368e-12
gene_188604	-0.505951	10.0617	6.03962	6.28708	0.458498	7.76294	15.8918	4.85153e-13	6.71029e-12
gene_16579	-0.718369	4.84421	5.53357	0.71514	5.61497	5.9489	15.7825	4.91516e-13	6.77751e-12
gene_178392	2.63947	4.37375	-2.78804	0.903084	-1.24595	4.96346	16.1113	4.94351e-13	6.79582e-12
gene_218677	6.34567	7.14296	1.47259	4.15383	1.0005	5.09381	15.8847	5.0377e-13	6.90425e-12
gene_206117	0	0	6.91069	4.31346	0	4.82692	17.4489	5.14704e-13	7.03272e-12
gene_393989	-4.62914	-9.43534	-3.29925	-5.82868	-7.10561	7.93066	15.7162	5.5065e-13	7.50116e-12
gene_34290	7.03736	4.94125	4.12442	10.1183	3.28592	8.60438	15.8155	5.66242e-13	7.69032e-12
gene_218242	-1.38577	1.28921	2.14207	-4.47904	-0.876056	6.04596	15.6865	5.79406e-13	7.84547e-12
gene_219109	0	7.7393	0	4.20732	3.24323	5.27335	16.288	5.99962e-13	8.09949e-12
gene_137685	9.18739	0	11.1481	6.31859	11.5931	9.32677	16.2222	6.22458e-13	8.37809e-12
gene_188605	-0.763319	11.9301	8.79308	7.59167	1.72727	9.79214	15.7416	6.25706e-13	8.39675e-12
gene_218803	5.10254	-0.510291	-1.95094	-1.20695	-3.91649	8.88035	15.64	6.27623e-13	8.39748e-12
gene_206215	0	0	7.66286	4.99901	0	5.31687	17.2995	6.35716e-13	8.4806e-12
gene_34271	10.2677	5.15291	0	5.87623	2.45077	6.19808	16.0999	6.43632e-13	8.56088e-12
gene_365223	-5.81749	-10.496	-7.59855	-4.00727	-5.90573	6.61919	16.0392	6.46806e-13	8.57779e-12
gene_218824	4.84358	0.18589	-0.888178	-1.53802	-4.47369	8.45189	15.6101	6.60607e-13	8.73512e-12
gene_219136	0	7.48366	1.63838	3.45956	4.20317	5.10271	15.7967	7.0289e-13	9.26705e-12
gene_141702	0	7.82829	2.37055	3.18665	7.02898	5.75165	15.7746	7.29306e-13	9.58729e-12
gene_401626	-7.11807	-8.73385	-8.10346	-4.35602	-3.97489	5.2357	15.9632	7.32377e-13	9.59967e-12
gene_360888	-1.18194	-0.0540192	-7.47797	-5.39996	-1.93215	6.60564	15.548	7.35073e-13	9.60709e-12
gene_219117	0	6.89502	1.61681	3.17115	3.17589	4.71784	15.7545	7.54256e-13	9.8293e-12
gene_402440	0	6.22019	6.69082	3.4457	0	4.96854	16.3424	7.92854e-13	1.03025e-11
gene_218234	-1.2698	1.94219	1.4791	-4.73122	0.0182249	6.43297	15.4643	8.48822e-13	1.09981e-11
gene_218809	-6.58224	-1.3143	-0.603101	-4.80333	-4.44126	4.63844	15.5503	8.65863e-13	1.11868e-11
gene_403150	6.97171	2.74042	4.75064	3.10748	0	4.3992	16.1201	8.69724e-13	1.12045e-11
gene_95955	-1.28549	1.71136	-2.1737	-2.96866	-4.30914	4.9812	16.5443	8.83293e-13	1.13469e-11
gene_469937	7.47997	-0.148216	2.3531	9.32858	12.5876	10.1138	15.8316	9.08274e-13	1.16347e-11
gene_218831	5.15522	-0.447194	-3.54261	-0.825092	-3.66598	8.37936	15.3947	9.57004e-13	1.22242e-11
gene_86576	3.19912	-2.17087	4.36035	-0.360576	1.72399	5.76181	15.387	9.69778e-13	1.23523e-11
gene_359278	0	0	1.49532	9.97866	12.8131	10.2855	16.0873	9.8324e-13	1.24885e-11
gene_399012	-3.98297	-2.79265	2.42323	4.36272	-2.9701	6.98921	15.44	1.04467e-12	1.32315e-11
gene_79171	-5.2245	0.988474	-9.89737	-2.61411	-8.64028	10.2489	15.3098	1.10799e-12	1.39942e-11
gene_362314	3.26556	-5.37116	3.57743	-0.782484	0.1465	7.08184	15.2949	1.1277e-12	1.42034e-11
gene_152974	1.12283	2.17866	-3.74616	-1.45293	-3.74616	4.34978	16.7367	1.15566e-12	1.4515e-11
gene_212634	3.00442	7.07078	0.35501	3.3086	1.88767	5.74834	15.273	1.18051e-12	1.47859e-11
gene_218845	6.48666	0.828807	-1.25326	0.436673	-1.94335	8.45147	15.2294	1.27282e-12	1.58979e-11
gene_206047	0	1.45046	7.90237	5.36458	2.42198	5.54615	15.3828	1.40769e-12	1.75339e-11
gene_299989	6.92607	0	8.70882	4.95994	6.17498	6.14657	15.6823	1.48389e-12	1.84321e-11
gene_218841	5.00171	-0.325671	-2.4335	-1.7175	-3.68797	9.64827	15.1372	1.49304e-12	1.84948e-11
gene_394172	5.18086	-4.88988	-0.529636	-0.298741	1.18265	6.02088	15.5211	1.51292e-12	1.86889e-11
gene_401625	-5.31631	-9.39387	-5.01731	-4.7588	-4.50521	5.65369	15.5194	1.517e-12	1.86889e-11
gene_218838	5.53244	0.448051	-2.10567	-0.991077	-1.99472	8.69584	15.1038	1.5818e-12	1.94342e-11
gene_267790	0	6.54745	7.58807	5.50286	10.8417	8.14348	15.2569	1.74046e-12	2.13254e-11
gene_212471	0	9.8567	0.267033	6.002	7.44852	7.25855	15.2474	1.76878e-12	2.16136e-11
gene_394168	5.75602	-2.21978	1.55228	0.614968	1.74326	4.6354	15.4174	1.79488e-12	2.18732e-11
gene_212372	0	8.50145	0	4.67943	5.40893	5.97371	15.5994	1.80899e-12	2.19858e-11
gene_206067	0	0	6.91308	4.41967	1.65252	4.8583	15.6998	1.81834e-12	2.20401e-11
gene_218849	4.9382	-0.607438	-2.29611	-1.13694	-3.68215	8.26987	15.0087	1.8653e-12	2.25486e-11
gene_359282	5.42685	0	1.75787	10.3396	13.1876	10.655	15.5312	1.89539e-12	2.28511e-11
gene_403104	9.12195	4.20171	4.13642	4.87349	2.02788	5.4095	15.049	2.08685e-12	2.50923e-11
gene_401529	2.23999	-1.07668	7.27533	3.13403	4.47447	6.37898	14.9306	2.13602e-12	2.56152e-11
gene_141699	0	6.37268	1.41554	2.28739	4.72573	4.55885	15.1195	2.19519e-12	2.6255e-11
gene_113154	11.0422	12.1405	0	10.2633	0	9.91204	16.0405	2.22588e-12	2.65515e-11
gene_77749	2.43666	-9.25189	0.842467	1.38091	0.882711	9.81388	15.189	2.44665e-12	2.9108e-11
gene_212538	0	8.37027	0	4.4723	5.51422	5.89614	15.3934	2.5236e-12	2.99445e-11
gene_339650	5.67736	6.60996	5.84183	1.8978	4.62874	4.9738	14.9301	2.55884e-12	3.02786e-11
gene_206208	0	0	7.403	5.10402	1.66211	5.24663	15.4842	2.56518e-12	3.02786e-11
gene_219141	0	7.92981	0	3.90587	5.76235	5.53392	15.3579	2.67275e-12	3.14659e-11
gene_219130	0	7.33868	2.65819	3.16272	5.08907	5.09768	14.97	2.82797e-12	3.32065e-11
gene_219059	0	6.78337	1.61451	2.87129	3.73905	4.68162	14.9444	2.95324e-12	3.45875e-11
gene_188661	0	10.2955	7.02398	6.23039	0	7.49939	15.4992	2.97447e-12	3.47458e-11
gene_85825	6.83879	3.04256	2.02645	8.32403	1.73634	6.90521	14.8146	3.12022e-12	3.63542e-11
gene_206227	0	3.35022	6.89023	3.96714	0	4.80605	15.4457	3.23716e-12	3.76195e-11
gene_16580	-1.2765	3.7537	5.39035	0.804222	4.84295	5.01067	14.7558	3.37478e-12	3.9118e-11
gene_401670	-0.502042	4.32942	1.76228	-1.84103	0.898254	6.43738	14.6572	3.43687e-12	3.97355e-11
gene_34237	12.2677	7.87578	1.56689	10.4229	4.47146	9.34535	14.7558	3.45196e-12	3.98079e-11
gene_34248	0	4.59639	0	6.87451	1.01438	5.69757	15.1972	3.46928e-12	3.99055e-11
gene_141735	0	7.10011	2.98145	2.76574	6.47974	5.28494	14.8393	3.53042e-12	4.05055e-11
gene_212461	0	7.12293	0.682107	3.35186	5.19864	5.09588	14.8349	3.55717e-12	4.07089e-11
gene_86578	4.78882	-2.73254	5.48646	1.11544	2.33184	5.70032	14.9628	3.81316e-12	4.3528e-11
gene_372010	0	5.73059	4.22765	1.78271	4.84878	4.49672	14.7893	3.84372e-12	4.3766e-11
gene_267712	0	9.30554	5.7576	5.25087	3.2513	6.56302	14.7706	3.96779e-12	4.50649e-11
gene_384703	-1.89377	2.26999	-3.95109	-2.39607	-2.13176	5.37482	14.5527	4.12486e-12	4.67311e-11
gene_141894	-1.79543	7.46989	-1.79543	3.25111	3.67106	6.54113	14.9389	4.19262e-12	4.73798e-11
gene_225922	-1.52021	2.14983	-2.81271	-2.14858	-4.98422	5.90504	14.5265	4.31808e-12	4.86755e-11
gene_469226	-4.73396	-6.95322	-8.31489	-4.5191	-3.743	5.14623	14.5222	4.35012e-12	4.89144e-11
gene_212451	0	8.34745	0	4.49587	5.06136	5.85972	15.0327	4.53464e-12	5.08624e-11
gene_411151	7.66217	0	0.666505	9.21465	12.0036	9.50824	14.9835	4.62761e-12	5.17764e-11
gene_218252	-1.30344	1.71212	-0.723584	-4.17001	-2.54811	5.76272	14.4779	4.70116e-12	5.24692e-11
gene_359257	3.64297	0	0.526573	11.0702	8.47055	9.59566	14.9483	4.90302e-12	5.4587e-11
gene_218272	-3.35965	1.19269	1.82432	-4.66318	-0.739759	6.82439	14.4504	4.93211e-12	5.47756e-11
gene_267976	0	8.46563	3.55761	3.62571	6.32717	5.90701	14.6347	5.00131e-12	5.54077e-11
gene_218289	-6.6274	1.81668	1.73461	-3.92056	-0.768494	6.4219	14.5235	5.03993e-12	5.56986e-11
gene_188797	-0.36557	10.504	6.89735	7.15351	0.794854	8.14896	14.5208	5.06405e-12	5.58284e-11
gene_218607	1.80816	7.15586	0	5.12477	1.4942	5.23492	14.8247	5.21008e-12	5.72982e-11
gene_363538	0	0	0.303425	9.67631	11.4258	9.29323	15.0299	5.32229e-12	5.83898e-11
gene_34280	8.93362	2.77378	0	4.90223	3.34641	5.24322	14.7679	5.72463e-12	6.26514e-11
gene_188636	-1.06997	11.097	8.4654	7.42805	0.148529	9.41654	14.4472	5.75222e-12	6.28009e-11
gene_92583	-2.46311	-8.77998	-1.50643	-4.96122	-4.13372	5.66605	14.7137	5.77632e-12	6.29117e-11
gene_141811	0	9.28018	0	5.22737	6.10505	6.62199	14.8805	5.81383e-12	6.31676e-11
gene_141737	0	8.70027	4.24029	3.7792	6.96121	6.21536	14.5172	6.11249e-12	6.62529e-11
gene_218249	-1.67234	1.83971	1.53387	-4.48558	-1.27016	6.83275	14.3084	6.32554e-12	6.83978e-11
gene_202977	0.790029	-1.64793	-5.82369	-3.04584	-6.10157	4.45907	14.7285	6.4608e-12	6.95566e-11
gene_141740	1.9631	7.57267	2.57433	3.33735	7.27961	5.76642	14.3924	6.46356e-12	6.95566e-11
gene_219111	0	7.86168	3.11221	3.9041	3.86826	5.34963	14.4806	6.5069e-12	6.98563e-11
gene_219040	0	5.7193	5.92073	2.47111	2.66943	4.53147	14.4766	6.55142e-12	7.01671e-11
gene_233906	3.01718	0	3.39313	6.1554	0	5.16433	15.4607	6.61994e-12	7.07329e-11
gene_218248	-1.59588	0.779477	1.37065	-5.56325	-1.21844	7.72913	14.2737	6.72264e-12	7.16605e-11
gene_205576	5.22633	-5.05971	-0.406149	1.18279	-0.177759	6.35845	14.5633	7.42987e-12	7.90124e-11
gene_399566	-1.4227	-2.49338	0.123039	4.53104	-1.85636	7.8426	14.2139	7.46611e-12	7.91743e-11
gene_470154	4.96824	0	0	10.2028	13.3449	10.7376	15.1184	7.49344e-12	7.91743e-11
gene_100117	-2.21492	-8.54151	-6.27189	-5.24906	-3.52407	7.72039	14.2099	7.49776e-12	7.91743e-11
gene_212636	0	7.09388	0	4.32343	2.54703	5.0475	14.7152	7.61999e-12	8.02769e-11
gene_400288	0	1.86868	6.52305	4.33661	0.974867	4.69601	14.3851	7.66224e-12	8.05339e-11
gene_267827	0	6.72793	5.73057	3.8693	9.00132	6.58701	14.372	7.83668e-12	8.21758e-11
gene_401620	-0.653668	4.17795	1.81784	-1.36798	0.955177	5.5713	14.1756	7.98577e-12	8.35448e-11
gene_86600	-1.19442	-6.15653	-0.41723	-5.0474	-4.66989	7.15509	14.1413	8.48248e-12	8.85359e-11
gene_401516	-6.29446	-6.89312	-0.578222	-4.51757	-5.55245	6.54912	14.1344	8.58623e-12	8.94118e-11
gene_267710	0	7.68277	3.21234	4.34937	2.31615	5.28407	14.2761	9.23715e-12	9.59684e-11
gene_401519	4.7762	-2.48861	3.39428	0.482253	4.5192	5.31149	14.4178	9.4852e-12	9.82066e-11
gene_218285	-1.11313	1.73569	2.84102	-3.6396	0.0711414	6.49795	14.0771	9.49614e-12	9.82066e-11
gene_14381	6.11817	0.840742	6.8463	3.59978	3.46196	4.8239	14.1519	9.80957e-12	1.01216e-10
gene_212632	0	7.8537	0	3.78926	6.22749	5.65639	14.5442	1.00927e-11	1.03899e-10
gene_141824	6.87189	7.02679	1.36366	3.32736	5.16889	5.1599	14.1331	1.01355e-11	1.04103e-10
gene_219421	5.79798	5.70787	-0.864822	1.90768	1.78309	4.73638	14.3009	1.01995e-11	1.04522e-10
gene_96214	2.76623	0	0.667631	10.8824	12.2978	10.3117	14.4759	1.06721e-11	1.09116e-10
gene_188585	-0.151499	9.69262	7.14255	5.98369	0.470803	7.84877	13.9948	1.09774e-11	1.11985e-10
gene_34250	10.4049	5.49214	0	7.92134	0	7.11631	14.9775	1.12753e-11	1.14764e-10
gene_218839	5.09737	-0.653367	-3.345	-1.18628	-2.77663	10.0308	13.9653	1.15632e-11	1.17266e-10
gene_219127	0	7.43592	3.51585	3.13775	4.70327	5.10458	14.1449	1.15732e-11	1.17266e-10
gene_92245	0	0	6.22776	6.64325	0.816173	5.67592	14.5482	1.16198e-11	1.17474e-10
gene_212469	0	8.43665	0	4.42095	6.27224	6.02638	14.4566	1.1658e-11	1.17542e-10
gene_225937	-1.84442	1.02612	-2.26833	-2.9663	-5.64518	5.51354	13.9597	1.16786e-11	1.17542e-10
gene_219128	0	6.31446	0	2.85606	3.19163	4.44116	14.4507	1.17724e-11	1.18222e-10
gene_218239	-1.73238	1.97117	1.54735	-4.00289	-0.50925	5.64743	13.9356	1.21851e-11	1.22095e-10
gene_219036	0	7.11204	1.62728	3.26356	4.33283	4.89873	14.1011	1.24775e-11	1.24747e-10
gene_218850	5.50634	-0.104573	-1.52586	-0.584339	-2.71455	8.31	13.9165	1.2604e-11	1.25733e-10
gene_394198	6.693	0	3.84102	3.01807	4.57198	4.3783	14.3639	1.28476e-11	1.2788e-10
gene_402933	0	6.17289	5.02649	2.66983	2.38591	4.59725	14.0736	1.30829e-11	1.29803e-10
gene_212483	0	7.46791	1.77097	4.13093	3.74506	5.23836	14.0729	1.30984e-11	1.29803e-10
gene_46726	8.00983	0	1.79318	11.7	7.91655	10.1792	14.3471	1.32102e-11	1.30625e-10
gene_218283	-0.551557	0.739861	2.03912	-4.75589	-0.52185	6.91646	13.8641	1.38257e-11	1.36272e-10
gene_218653	4.576	8.52875	1.84989	4.93812	2.8418	6.24228	13.8634	1.38418e-11	1.36272e-10
gene_469064	-5.82919	-9.20371	-7.25475	-4.35271	-3.85401	5.59861	14.181	1.41323e-11	1.3864e-10
gene_47576	4.93734	0	4.04242	6.42369	1.16366	5.39009	14.3059	1.41438e-11	1.3864e-10
gene_401622	-0.218148	3.71347	1.95483	-2.43529	0.199786	6.61312	13.8379	1.44804e-11	1.41632e-10
gene_12416	6.31849	0	4.38638	8.89198	3.33459	7.46834	14.2865	1.46064e-11	1.42555e-10
gene_219126	0	6.92255	3.50902	2.69601	4.62628	4.83037	13.9712	1.56097e-11	1.52017e-10
gene_16581	-0.21482	3.60539	2.68347	-0.504215	5.13234	7.63211	13.7769	1.61274e-11	1.56721e-10
gene_206102	0	0	6.63533	4.13886	2.09171	4.70548	14.3219	1.68093e-11	1.62996e-10
gene_362320	-2.93094	-9.49824	-4.3307	-5.19867	-2.94094	5.95444	14.059	1.73671e-11	1.68043e-10
gene_106819	-3.13926	-8.15973	-3.86826	-4.41233	-2.47205	5.14908	14.0565	1.74411e-11	1.68399e-10
gene_219071	0	7.98051	2.54691	4.4229	3.43214	5.44391	13.9045	1.75127e-11	1.68728e-10
gene_90413	0	2.9511	6.80458	3.07237	4.72587	4.74326	13.8868	1.80565e-11	1.73596e-10
gene_100110	-0.40294	-7.55995	-2.59481	-4.72442	-1.48372	5.17332	14.0257	1.8374e-11	1.76273e-10
gene_359267	0	0	3.83804	7.76143	10.7557	8.22736	14.2636	1.84925e-11	1.77033e-10
gene_416179	-4.39436	-4.68022	-0.80157	-4.19962	-0.609572	4.75117	13.6823	1.90672e-11	1.82148e-10
gene_397539	0	3.68569	6.18276	3.72063	0	4.50581	14.3304	1.92886e-11	1.83874e-10
gene_267711	0	8.2478	3.91572	4.56303	3.42676	5.69823	13.834	1.97816e-11	1.88176e-10
gene_468186	2.59468	-1.76642	4.31675	1.24481	-1.76642	4.34111	14.5386	1.99692e-11	1.89561e-10
gene_34221	13.0687	8.76777	3.15031	11.0874	5.43441	10.0457	13.7299	2.04801e-11	1.94001e-10
gene_362312	1.88484	-6.47966	3.76595	-0.683328	0.449385	7.34512	13.9576	2.0621e-11	1.94927e-10
gene_47546	4.70119	1.36872	4.67056	6.00373	0.618474	5.16007	13.7029	2.14696e-11	2.02524e-10
gene_34239	12.329	6.72885	2.23253	9.82719	5.50968	8.94398	13.6826	2.22494e-11	2.09441e-10
gene_218256	-0.946347	0.476261	1.61057	-5.07183	-1.40841	6.98215	13.5683	2.33385e-11	2.19066e-10
gene_219072	0	9.33519	3.14239	5.32757	5.30102	6.56412	13.7377	2.3369e-11	2.19066e-10
gene_141878	0	8.67658	2.48296	7.00152	1.67081	6.60245	13.7271	2.38029e-11	2.22671e-10
gene_34217	11.0217	6.74648	0	7.829	3.3537	7.35843	13.9114	2.4008e-11	2.24125e-10
gene_34238	11.4471	5.68454	2.29197	8.53143	4.12438	7.84453	13.5989	2.57625e-11	2.40006e-10
gene_218847	5.5343	-0.247298	-2.97574	-0.390785	-1.39203	8.47656	13.511	2.58371e-11	2.40205e-10
gene_219131	-0.976591	7.35198	3.34271	2.79101	3.82972	5.69176	13.5837	2.59455e-11	2.40716e-10
gene_141760	4.47115	5.13276	2.96312	2.15876	6.46087	4.86321	13.5686	2.7173e-11	2.51587e-10
gene_267766	0	1.69606	8.44239	7.1088	2.80438	6.46448	13.6491	2.72459e-11	2.51746e-10
gene_89641	4.7637	0	4.7569	7.59911	0	6.3152	14.5248	2.75086e-11	2.53653e-10
gene_212321	0	10.2815	0	6.79894	7.17244	7.63315	13.9083	2.89143e-11	2.6607e-10
gene_467414	3.02704	0	0	4.73713	0	4.34496	15.1303	2.94889e-11	2.70805e-10
gene_188593	0.643426	12.341	9.35896	8.08827	3.92576	9.98585	13.4198	3.03813e-11	2.78434e-10
gene_366979	4.5906	5.37206	0	2.93599	1.81105	4.22629	13.7575	3.11382e-11	2.84791e-10
gene_401520	5.43229	-2.71195	3.55419	1.09419	4.96741	5.82267	13.6891	3.25377e-11	2.96989e-10
gene_218728	-3.96635	-0.828871	-7.67343	-4.23142	-4.13534	5.15555	13.6179	3.27655e-11	2.98464e-10
gene_261807	4.0985	0	3.74495	3.10876	6.01314	4.56787	13.7981	3.29753e-11	2.9977e-10
gene_34304	0	5.5786	0	7.82623	0	6.51306	14.449	3.34338e-11	3.03326e-10
gene_267808	2.17134	4.00617	5.53985	9.06899	2.54223	7.62529	13.4471	3.36358e-11	3.04546e-10
gene_267772	0	0	4.75598	7.1955	9.90989	7.52693	13.8919	3.40637e-11	3.07802e-10
gene_394205	2.80905	2.66075	6.10097	2.23532	4.93785	4.54895	13.4042	3.62732e-11	3.27112e-10
gene_188662	-0.869539	10.178	7.54089	6.24584	1.72606	8.2871	13.3905	3.64513e-11	3.28062e-10
gene_219133	0	8.0134	4.67489	3.50142	5.38336	5.56276	13.4772	3.67277e-11	3.29641e-10
gene_34216	10.7998	6.09426	0	8.35429	3.42495	7.52295	13.6592	3.6773e-11	3.29641e-10
gene_218273	-1.44328	0.810928	1.47123	-4.80849	-0.933449	6.3499	13.292	3.81446e-11	3.41258e-10
gene_219043	0	7.90493	3.1135	4.02016	4.47858	5.40725	13.4521	3.83659e-11	3.42558e-10
gene_141810	0	9.26475	0	5.72553	5.73593	6.65409	13.7361	3.85344e-11	3.43383e-10
gene_468566	5.44799	4.14082	0	2.76621	6.22359	4.70182	13.6253	3.89499e-11	3.46401e-10
gene_206179	0	0	7.22402	4.54272	3.18894	5.05302	13.7943	4.00251e-11	3.55262e-10
gene_93406	4.35828	3.68834	8.55126	4.46195	9.18673	6.99427	13.3321	4.11789e-11	3.64785e-10
gene_46739	3.27525	0	1.95571	10.3826	12.0737	9.95954	13.6625	4.13981e-11	3.66008e-10
gene_141775	0	7.44903	0	4.96357	3.13843	5.35042	13.6888	4.17035e-11	3.67987e-10
gene_224222	-0.58267	-9.41162	-2.50522	-2.11345	-2.22555	10.6594	13.2129	4.20878e-11	3.70318e-10
gene_219032	0	6.12227	1.60309	2.5574	3.6415	4.384	13.3983	4.2132e-11	3.70318e-10
gene_218258	-1.0073	1.45669	1.70316	-4.61167	-0.344074	6.8995	13.2311	4.25243e-11	3.73039e-10
gene_83404	0	3.63971	4.03216	6.32177	9.78712	7.23936	13.3866	4.30009e-11	3.76487e-10
gene_347245	5.25455	0	1.87254	3.75618	6.06746	4.66967	13.6182	4.45971e-11	3.89706e-10
gene_469939	0	0	1.4018	9.35886	11.0108	8.92938	13.7228	4.50475e-11	3.9288e-10
gene_362328	-0.106635	-7.37896	-1.65768	-4.53642	-0.800732	5.36244	13.493	4.54585e-11	3.957e-10
gene_293051	10.7456	0	0.624712	7.00409	8.23569	7.19155	13.6027	4.57739e-11	3.97677e-10
gene_411324	4.31387	-0.0697141	3.17788	7.7422	4.73351	6.52963	13.485	4.60822e-11	3.99586e-10
gene_402123	0	1.7675	5.90315	2.83488	3.6359	4.34635	13.3294	4.75096e-11	4.11173e-10
gene_266041	2.15093	-8.91893	-1.27958	-0.770967	-0.794532	7.92056	13.4299	4.79098e-11	4.13841e-10
gene_218246	-0.853913	1.71138	1.60099	-4.20009	-0.190519	6.09633	13.1428	4.97786e-11	4.29162e-10
gene_212485	0	7.03312	0	4.30103	3.47553	5.03941	13.5802	5.0022e-11	4.30437e-10
gene_233890	3.32512	0	3.0822	6.76269	2.38695	5.61857	13.5448	5.04584e-11	4.33366e-10
gene_34225	-0.132551	5.89605	1.35954	1.76157	-0.986032	7.10147	13.1323	5.07196e-11	4.3478e-10
gene_212482	-3.00395	7.18626	1.11663	2.68706	3.30824	7.35975	13.1982	5.11845e-11	4.37933e-10
gene_469209	3.5603	0.829944	7.1555	6.8527	1.7046	5.9609	13.2054	5.14965e-11	4.39768e-10
gene_218263	-1.40202	0.986122	1.48258	-4.79104	-1.15083	7.14749	13.0973	5.39996e-11	4.60273e-10
gene_106806	0	0	1.3295	9.2893	7.01019	7.88542	13.6008	5.51359e-11	4.69072e-10
gene_218848	4.94506	-0.248364	-1.7542	-1.12929	-3.1654	8.82966	13.0512	5.86336e-11	4.97889e-10
gene_468872	0	1.37118	5.18295	4.70467	0.678185	4.52619	13.2057	5.89645e-11	4.99758e-10
gene_274566	2.98899	0	1.36609	9.10047	10.8026	8.70419	13.4209	6.21733e-11	5.25965e-10
gene_34234	10.6704	6.72331	1.55633	9.14127	3.94135	8.03753	13.0901	6.31252e-11	5.33018e-10
gene_401602	-0.899508	3.60539	1.24708	-2.06905	0.806609	5.88091	12.993	6.50815e-11	5.48509e-10
gene_219077	0	8.30405	4.52032	4.40742	4.35257	5.74179	13.1411	6.60164e-11	5.55351e-10
gene_34269	11.2252	6.09275	0	7.54639	4.24934	7.29832	13.2989	6.78559e-11	5.69762e-10
gene_219061	0	7.59654	2.91594	3.78074	4.53874	5.22872	13.1167	6.88972e-11	5.7743e-10
gene_369488	6.57081	0	1.68483	3.8264	3.60895	4.35359	13.3415	7.10952e-11	5.94747e-10
gene_362474	2.26023	6.25339	0.644038	2.25085	1.64937	5.69556	12.9401	7.15409e-11	5.97367e-10
gene_225909	-7.52415	-0.0430709	-7.52415	-3.46807	-4.67275	5.37739	13.2504	7.20438e-11	6.00454e-10
gene_106808	3.27491	0	1.59884	10.5039	8.52933	9.08329	13.3309	7.2369e-11	6.01006e-10
gene_224132	-4.8273	2.3247	-1.98272	-1.5482	-2.39802	4.92927	13.0026	7.23767e-11	6.01006e-10
gene_46740	4.00811	-1.54285	0.904514	9.77298	11.5294	10.9227	13.1917	7.61815e-11	6.31439e-10
gene_219067	0	7.67168	1.64902	4.56344	3.37343	5.31847	13.0556	7.66723e-11	6.34241e-10
gene_267693	0	6.14926	0	4.11017	2.10892	4.58843	13.3249	7.6801e-11	6.34241e-10
gene_267720	0	6.01603	0	4.2381	1.61242	4.61437	13.3234	7.69923e-11	6.34659e-10
gene_34218	11.631	7.02469	0	8.35889	4.46634	7.88312	13.2158	7.82075e-11	6.43499e-10
gene_16290	3.92575	0	4.1457	3.61793	7.22602	5.19528	13.2786	7.9063e-11	6.49353e-10
gene_141679	0	5.34826	2.58147	3.47693	7.41789	5.37154	13.0308	8.00793e-11	6.56505e-10
gene_16584	-3.65376	-0.0898527	-0.281676	-2.57267	2.93386	9.85195	12.8649	8.18784e-11	6.70036e-10
gene_34264	10.1561	5.77558	0	7.8081	3.06458	6.99121	13.1618	8.57652e-11	7.00571e-10
gene_212339	-1.48609	6.79108	-1.48609	3.12024	3.9272	5.847	13.1357	8.76807e-11	7.14923e-10
gene_469449	2.7191	0	4.00573	7.09135	2.93202	5.91082	13.2152	8.80243e-11	7.16429e-10
gene_34228	0.679288	9.62944	3.9431	6.6114	4.10596	7.02661	12.8932	8.94866e-11	7.27018e-10
gene_218804	5.78336	0.178755	-1.7165	-0.0730472	-1.95354	9.34151	12.8065	9.09208e-11	7.37342e-10
gene_218276	-0.774222	1.12432	1.82221	-4.73247	-0.712063	7.66729	12.8043	9.12862e-11	7.38975e-10
gene_188589	0.653602	10.6258	7.41601	6.59188	1.86137	9.42555	12.7951	9.27962e-11	7.49853e-10
gene_100079	-6.38375	-7.64156	-1.20351	-5.49364	-3.40934	7.39846	12.7827	9.48956e-11	7.65446e-10
gene_188748	-1.57872	11.0785	8.0683	7.09658	2.19378	9.81793	12.835	9.74642e-11	7.84761e-10
gene_218851	5.25608	-0.613871	-2.42327	-0.943682	-2.03224	10.6147	12.7649	9.79772e-11	7.87485e-10
gene_141892	0	9.30245	0.259054	6.14861	6.83907	6.8609	12.9082	9.93047e-11	7.96734e-10
gene_393839	2.00408	0	6.00041	3.17706	2.95621	4.36054	13.1176	1.0386e-10	8.31802e-10
gene_468027	5.25578	-2.60586	2.69478	1.58501	-2.60586	4.74961	13.4852	1.06345e-10	8.50191e-10
gene_218649	1.48069	8.1371	2.01277	4.84482	2.56879	6.18633	12.7177	1.06656e-10	8.51168e-10
gene_212450	0	9.86774	2.31763	6.71416	5.90198	7.25988	12.8573	1.08592e-10	8.65092e-10
gene_147903	12.2553	3.5594	6.03158	11.2983	8.79358	10.0592	12.7716	1.11063e-10	8.81788e-10
gene_107145	7.04649	1.6833	9.85598	5.38264	8.28061	7.22636	12.771	1.11172e-10	8.81788e-10
gene_212329	0	8.87242	3.22685	4.88332	5.38344	6.26682	12.8434	1.11275e-10	8.81788e-10
gene_47573	4.67484	0	2.69057	5.98562	2.00153	5.08179	13.071	1.1241e-10	8.89225e-10
gene_399712	0	3.62811	5.8359	3.04197	0	4.28367	13.2481	1.13256e-10	8.94345e-10
gene_219082	0	6.87548	1.62493	3.31853	4.84701	4.85565	12.7976	1.20616e-10	9.50803e-10
gene_47553	3.03878	3.39911	5.73561	7.52373	0.966545	6.30912	12.7209	1.21539e-10	9.56405e-10
gene_34267	10.163	5.64983	-1.16146	7.79941	3.71437	8.37688	12.643	1.22e-10	9.58362e-10
gene_218810	4.90235	-0.398495	-2.34954	-0.800074	-3.54409	9.09381	12.6397	1.22736e-10	9.62466e-10
gene_202695	2.25437	-8.36732	1.05895	1.0125	-0.54922	8.57552	12.8652	1.26985e-10	9.94053e-10
gene_219137	0	7.89506	2.54823	4.20258	5.25739	5.5111	12.7647	1.27808e-10	9.9876e-10
gene_362311	3.4143	-4.57453	3.39291	-0.458357	0.342337	5.66038	12.8711	1.32341e-10	1.03239e-09
gene_218257	-1.16031	1.61851	1.73506	-4.43013	-0.982125	7.54972	12.5934	1.33398e-10	1.03885e-09
gene_219138	0	6.55667	3.32337	3.14109	2.75394	4.59151	12.7346	1.34777e-10	1.04777e-09
gene_340736	0	5.30187	3.0154	6.92499	10.3477	7.7789	12.7304	1.35764e-10	1.05363e-09
gene_362316	3.6208	-4.13119	3.83896	-0.569238	0.972966	7.14041	12.5631	1.40891e-10	1.09154e-09
gene_83468	0	3.24789	4.69739	4.9815	8.63417	6.22084	12.6994	1.43387e-10	1.10897e-09
gene_219151	0	5.65354	2.50054	1.89004	3.11802	4.17641	13.6967	1.4888e-10	1.14905e-09
gene_469904	5.68294	0	1.45187	4.46243	2.64071	4.36757	12.905	1.49078e-10	1.14905e-09
gene_219440	6.45069	3.8345	-2.98563	2.47688	-1.52787	5.89814	12.7409	1.49694e-10	1.15183e-09
gene_34219	11.0072	5.10234	0	8.64592	4.98305	7.75254	12.8318	1.51063e-10	1.16038e-09
gene_219073	0	6.32633	1.68692	3.3173	2.39711	4.48902	12.6543	1.55271e-10	1.19067e-09
gene_359264	7.49432	0	0	9.27649	11.8696	9.43215	13.2081	1.56373e-10	1.19709e-09
gene_401621	-0.52262	4.08584	1.84411	-1.65658	0.853891	6.47767	12.5043	1.56649e-10	1.19717e-09
gene_212374	0	9.08934	1.52479	5.76831	5.89625	6.56481	12.6481	1.56959e-10	1.19751e-09
gene_233466	3.72062	0	2.60536	2.91829	5.31399	4.24691	12.8714	1.57851e-10	1.20228e-09
gene_402117	0	1.76537	5.46156	2.19533	4.34946	4.22839	12.6412	1.58877e-10	1.20806e-09
gene_212654	0	7.46409	0.262139	4.60952	5.44647	5.44258	12.639	1.59506e-10	1.2103e-09
gene_86608	-6.16263	-5.46289	-0.143522	-3.73712	-3.19269	5.10373	12.4936	1.5971e-10	1.2103e-09
gene_34245	11.6115	6.65038	0	9.50176	5.47759	8.51799	12.7966	1.60485e-10	1.21414e-09
gene_219139	-0.423869	8.87782	5.22931	4.36356	5.59392	6.59242	12.5474	1.62755e-10	1.22925e-09
gene_219119	0	6.68282	3.0892	3.11412	3.18883	4.65489	12.6196	1.65072e-10	1.24466e-09
gene_85827	-5.80184	3.25296	-9.3645	1.94218	-7.00437	10.592	12.6742	1.6819e-10	1.26428e-09
gene_220397	5.19495	0	3.20482	7.86216	4.73079	6.58278	12.834	1.68234e-10	1.26428e-09
gene_267962	0	6.47113	4.91434	3.73567	0	4.80819	13.0036	1.69861e-10	1.27438e-09
gene_34213	12.5314	5.00749	3.90591	9.77274	6.10709	8.97147	12.5283	1.71315e-10	1.28316e-09
gene_403121	8.45118	4.68237	4.96191	4.83454	2.12075	5.23504	12.5216	1.73384e-10	1.2965e-09
gene_34279	9.77505	4.83562	0	8.11161	3.49792	7.06636	12.7397	1.77016e-10	1.32147e-09
gene_359266	0	0	0	10.2259	11.9099	9.80003	13.2617	1.78516e-10	1.33046e-09
gene_34252	9.28237	5.60541	1.86155	7.03396	1.74624	6.30693	12.4955	1.81631e-10	1.35144e-09
gene_233970	3.17492	0	2.71615	6.76926	3.56895	5.63846	12.7848	1.82971e-10	1.35761e-09
gene_388977	4.89734	2.50542	5.72871	4.06573	8.34049	6.03712	12.4912	1.83062e-10	1.35761e-09
gene_383412	4.53299	0	0.64778	8.53466	9.94326	8.00831	12.7564	1.92082e-10	1.42216e-09
gene_212319	-2.22534	7.53732	-2.22534	3.94982	3.41325	7.06351	12.6697	1.95555e-10	1.4455e-09
gene_66486	2.18092	8.1861	3.89218	8.29017	0.819509	7.19711	12.4509	1.96698e-10	1.45158e-09
gene_141879	0	6.7827	1.59885	4.35203	2.42023	4.92704	12.5085	2.00857e-10	1.47984e-09
gene_402445	-0.262512	5.67242	7.19584	3.96863	1.99667	5.24761	12.4209	2.04082e-10	1.49908e-09
gene_218837	5.33518	-0.243246	-2.27669	-0.759762	-2.68765	10.4331	12.3578	2.04133e-10	1.49908e-09
gene_470175	0	0	6.13062	6.49727	2.20441	5.58135	12.8162	2.04645e-10	1.5004e-09
gene_219039	0	7.36843	7.26523	3.72275	4.64314	5.55595	12.476	2.12765e-10	1.5574e-09
gene_363539	6.12208	0	0.29893	9.26667	10.18	8.5048	12.6865	2.16454e-10	1.58183e-09
gene_283242	-3.93189	-6.66327	-4.84118	-2.08827	-9.68023	7.56866	12.3174	2.19579e-10	1.60207e-09
gene_218236	-1.14314	1.59261	1.85253	-4.41809	-0.311966	7.64068	12.3109	2.22202e-10	1.61859e-09
gene_188692	0	10.4564	8.66705	6.61628	3.05324	7.83056	12.4504	2.22616e-10	1.61899e-09
gene_141893	0	7.18623	0	4.06098	4.851	5.16777	12.674	2.31341e-10	1.67724e-09
gene_386666	4.76794	3.34341	6.56929	2.66637	3.60482	4.61803	12.3602	2.3137e-10	1.67724e-09
gene_219104	0	7.03176	1.62754	3.90435	3.47388	4.90357	12.4244	2.33092e-10	1.68702e-09
gene_212477	0	6.57194	0	3.60988	4.09257	4.76926	12.6655	2.3471e-10	1.696e-09
gene_219143	0	7.96869	4.67475	3.80839	4.92932	5.51031	12.4185	2.35546e-10	1.69932e-09
gene_47591	8.33856	1.54814	6.03418	7.92598	4.01957	7.01679	12.2747	2.36918e-10	1.70649e-09
gene_225940	-4.19186	-0.391355	-3.22497	-3.33644	-6.81073	5.16867	12.2613	2.4306e-10	1.74691e-09
gene_212481	0	10.5867	3.82808	7.0869	7.25726	7.90957	12.4002	2.43304e-10	1.74691e-09
gene_359269	0	0	0	10.2411	11.6692	9.68285	13.0277	2.59453e-10	1.85989e-09
gene_141237	7.21412	3.39392	8.18488	4.65993	9.17289	6.96279	12.2901	2.62301e-10	1.87733e-09
gene_218268	-0.939463	1.41454	1.7667	-4.25514	-0.812507	6.91162	12.2107	2.66414e-10	1.90374e-09
gene_218282	-1.41473	2.0876	2.19007	-3.8202	-0.535316	7.13043	12.1956	2.73821e-10	1.95358e-09
gene_219099	0	7.79358	1.65679	5.38453	3.16795	5.57691	12.3153	2.82829e-10	2.01465e-09
gene_46715	0.416714	-2.34927	-2.34927	7.1374	3.63013	8.01795	12.709	2.84716e-10	2.0249e-09
gene_35669	-0.363763	-0.363763	2.63766	7.57808	4.89101	6.63839	12.5065	2.88281e-10	2.04702e-09
gene_267977	0	8.11289	4.1925	4.25417	6.48401	5.81857	12.3034	2.88845e-10	2.0478e-09
gene_46738	7.2081	0	2.48476	11.0562	12.5255	10.5156	12.511	2.92349e-10	2.06939e-09
gene_90411	0	3.08634	5.86602	3.43777	0.965758	4.45367	12.2795	3.0138e-10	2.12997e-09
gene_469194	2.18568	4.65835	2.21883	6.92802	1.77132	5.80583	12.2114	3.02077e-10	2.13156e-09
gene_34215	10.3282	6.40794	0.9885	8.24214	4.13087	7.34463	12.2095	3.03084e-10	2.13532e-09
gene_211075	1.24503	-1.79372	6.34503	4.89891	-1.79372	6.12487	12.8331	3.05176e-10	2.14671e-09
gene_47584	5.9362	0	3.10968	5.96552	1.76963	5.11396	12.4804	3.08126e-10	2.16408e-09
gene_92588	-6.29737	-9.19563	-5.64896	-4.68938	-3.3585	5.61459	12.3741	3.13561e-10	2.19883e-09
gene_362355	-6.96612	-3.36772	-1.64492	-5.94444	-3.41879	5.92228	12.1173	3.15588e-10	2.2096e-09
gene_248585	5.97902	0	9.24048	5.20746	8.76476	7.06601	12.4615	3.18279e-10	2.22499e-09
gene_100080	-5.87985	-7.25696	-0.524731	-4.85407	-2.8695	7.01336	12.1047	3.22934e-10	2.25404e-09
gene_218237	-1.76549	1.33878	2.29915	-4.11322	-0.549473	7.68788	12.0929	3.29888e-10	2.29902e-09
gene_135089	9.68606	4.93555	8.2494	8.71537	8.90386	11.7363	12.0652	3.34555e-10	2.32795e-09
gene_219114	5.7961	7.24096	1.5354	2.94324	3.39064	6.01781	12.0713	3.43119e-10	2.3811e-09
gene_219108	0	7.62943	0	4.73125	4.20153	5.36769	12.4431	3.43251e-10	2.3811e-09
gene_411150	7.07977	0	2.38394	10.1534	11.9223	9.78255	12.4074	3.4932e-10	2.41948e-09
gene_86577	3.90971	-0.839311	4.37006	-0.284083	1.31771	6.46505	12.0349	3.66564e-10	2.53503e-09
gene_141886	0	10.3033	2.40978	6.88645	7.34315	7.68477	12.1321	3.91636e-10	2.70427e-09
gene_399983	4.26476	1.77152	4.48402	3.42521	6.78238	4.94299	12.0599	3.96548e-10	2.734e-09
gene_219429	6.48716	4.48962	-0.989655	1.71876	0.613484	5.56371	11.9732	4.10133e-10	2.82334e-09
gene_212438	0	8.15795	0	4.85312	6.73149	6.01946	12.3298	4.16795e-10	2.86483e-09
gene_218238	-1.263	2.79769	2.5964	-3.00325	0.721105	6.93851	11.9615	4.18889e-10	2.87484e-09
gene_401594	-3.22941	-9.47673	-1.96896	-4.09724	-4.39803	6.19875	12.2031	4.22674e-10	2.89641e-09
gene_340725	1.44071	4.6095	6.16321	7.43681	10.8136	8.24381	12.0216	4.24895e-10	2.90721e-09
gene_233903	3.41103	0	2.56254	6.25185	3.01672	5.25986	12.2823	4.33243e-10	2.95983e-09
gene_359942	0	5.78368	2.03846	5.13103	0	4.83069	12.4307	4.42395e-10	3.01779e-09
gene_34209	10.5555	6.28292	-0.601275	8.86653	4.40327	9.4872	11.9285	4.44827e-10	3.0298e-09
gene_91087	3.52022	1.5796	4.41746	1.26461	-0.745078	4.40418	11.9157	4.55383e-10	3.09702e-09
gene_218836	5.37048	-0.302005	-1.63952	-0.629052	-2.81567	10.5295	11.9147	4.56175e-10	3.09773e-09
gene_233848	1.82164	0.227266	3.88267	5.39727	1.91575	4.75971	11.9557	4.78431e-10	3.24398e-09
gene_468013	3.0212	-3.02709	2.33377	-1.1337	-3.1147	5.85693	11.8877	4.79164e-10	3.24407e-09
gene_470155	4.96944	0	0	12.4383	12.4198	11.3155	12.5103	4.89205e-10	3.30709e-09
gene_212340	0	7.09986	0	4.20978	4.77684	5.14441	12.2335	4.91712e-10	3.31906e-09
gene_401170	0	3.34817	6.2103	4.08045	0	4.55861	12.365	4.9409e-10	3.33012e-09
gene_400711	7.87048	2.15427	8.85179	6.6468	2.44762	6.54463	11.9285	5.02423e-10	3.38123e-09
gene_399001	-0.471804	-4.18021	2.9005	4.05152	-2.79627	6.9484	12.0404	5.61964e-10	3.7763e-09
gene_369965	-4.04792	-7.60303	-3.38733	-4.50922	-4.33947	5.49793	11.7988	5.63471e-10	3.78079e-09
gene_469902	5.31068	0	1.13221	4.10717	2.74876	4.21977	12.1251	5.68247e-10	3.80548e-09
gene_218844	5.10918	-0.144343	-1.53581	-0.430633	-3.43755	8.70182	11.7936	5.68838e-10	3.80548e-09
gene_267659	0	5.72906	0	4.60508	1.70398	4.64249	12.1418	5.75753e-10	3.84603e-09
gene_218827	5.74025	-0.3461	-2.09746	-0.254812	-0.465107	9.79813	11.7841	5.78816e-10	3.86077e-09
gene_219118	0	7.16134	3.12084	3.5548	4.11748	4.9667	11.9077	5.8441e-10	3.89232e-09
gene_372035	0	6.02611	0	3.3495	5.3187	4.70035	12.123	5.94685e-10	3.95492e-09
gene_188595	0.293778	11.4962	9.34117	7.90623	3.24843	9.6817	11.7631	6.01442e-10	3.99396e-09
gene_34275	11.3035	7.60795	1.56617	9.75005	5.60328	8.65559	11.8118	6.20194e-10	4.11244e-09
gene_219424	4.21734	3.76696	-3.52286	0.667704	-1.42183	5.32831	11.9302	6.22618e-10	4.11839e-09
gene_359279	4.54514	0	0	9.82183	11.39	9.34147	12.3638	6.22919e-10	4.11839e-09
gene_330660	6.848	0	1.89922	3.43464	4.45131	4.42321	12.0577	6.38461e-10	4.2036e-09
gene_83413	1.36755	3.00198	4.92069	5.84152	9.07895	6.66517	11.7958	6.38465e-10	4.2036e-09
gene_362327	-6.98184	-1.51371	-4.38379	-5.21139	-5.27128	5.99938	11.7303	6.38603e-10	4.2036e-09
gene_398018	0	3.58539	5.98324	3.62702	1.37982	4.44188	11.8519	6.45687e-10	4.24403e-09
gene_141753	3.09468	5.58811	1.64952	2.41033	5.8099	4.65866	11.7867	6.48965e-10	4.25937e-09
gene_218260	-1.26173	1.97497	2.00878	-3.83965	-0.271447	6.79116	11.7121	6.6012e-10	4.32628e-09
gene_362315	3.96831	-1.89725	3.92879	-0.255733	0.781286	6.18186	11.7083	6.64752e-10	4.35032e-09
gene_393872	-4.75252	-7.48263	0.665592	-2.96391	-2.9165	5.71242	11.9413	6.68797e-10	4.37045e-09
gene_359268	0	0	0	9.54158	10.5397	8.79898	12.4372	6.72118e-10	4.38579e-09
gene_469587	0.74655	-1.05602	1.91628	5.06576	-0.268333	6.41559	11.6909	6.86224e-10	4.47137e-09
gene_267791	0	4.58537	5.58791	4.89511	8.79371	6.36313	11.8054	7.01652e-10	4.56529e-09
gene_218590	-1.81298	2.71161	6.03321	0.446548	2.56555	7.92697	11.6684	7.1504e-10	4.6457e-09
gene_469940	8.35054	0	0	7.63564	10.0888	7.79709	12.2772	7.18784e-10	4.6633e-09
gene_401180	0	0	4.35852	4.48049	0.835402	4.34736	12.0731	7.21844e-10	4.67643e-09
gene_423789	3.67736	-1.57763	-0.443444	7.35723	6.05619	7.64762	11.892	7.29344e-10	4.71824e-09
gene_423790	4.83898	0	0	9.0387	10.7454	8.64786	12.2605	7.38964e-10	4.77362e-09
gene_401634	-3.47527	-6.435	-2.28966	-2.51848	0.862086	5.35916	11.8822	7.4192e-10	4.78586e-09
gene_224164	-0.115956	4.17029	0.872368	0.668066	-1.0249	6.85897	11.6277	7.44543e-10	4.79592e-09
gene_141673	0	9.83668	3.35127	6.40681	7.52119	7.31417	11.7673	7.51213e-10	4.83199e-09
gene_212320	0	9.60162	0	6.542	6.62768	7.09659	11.986	7.53199e-10	4.83786e-09
gene_267696	0	8.20977	4.14909	5.34179	3.27414	5.82442	11.7536	7.69773e-10	4.93043e-09
gene_246692	-3.51573	-6.00631	-3.44009	-0.666249	-4.93824	4.80123	11.8613	7.69799e-10	4.93043e-09
gene_219087	0	7.73235	2.43546	4.3989	4.66521	5.38492	11.7524	7.71507e-10	4.93436e-09
gene_218840	4.89416	-0.628608	-1.8792	-1.31482	-2.89919	10.1625	11.6152	7.88063e-10	5.03311e-09
gene_393707	1.97676	0	1.65303	5.92682	4.62048	5.1343	11.9339	7.91227e-10	5.04617e-09
gene_218686	-3.55588	-1.67158	-5.42045	-5.42739	-4.6122	5.87543	11.6082	7.98205e-10	5.08348e-09
gene_406909	6.78334	0	1.6651	10.5536	9.84456	9.30188	11.9023	8.35894e-10	5.316e-09
gene_411149	0	0	2.86893	7.04613	9.0291	6.89756	11.9833	8.41707e-10	5.34543e-09
gene_233852	3.75577	0	1.13773	6.23486	4.52789	5.31104	11.882	8.65799e-10	5.4907e-09
gene_90783	2.76192	5.18457	7.30139	4.22897	2.57343	5.15677	11.6257	8.68487e-10	5.50001e-09
gene_233934	3.53748	0	0.911673	5.35569	2.93234	4.71761	11.8719	8.81104e-10	5.57135e-09
gene_219149	-0.108343	8.54379	4.42326	4.05222	5.76719	6.65288	11.5536	8.82222e-10	5.57135e-09
gene_218247	-1.02177	1.7342	2.48143	-3.74204	0.390943	7.33246	11.543	8.99508e-10	5.67256e-09
gene_34212	10.6068	5.51508	0	8.31091	4.31467	7.42226	11.8012	9.04586e-10	5.69662e-09
gene_393731	4.79718	0	1.1832	6.05525	4.34624	5.21969	11.854	9.09015e-10	5.71653e-09
gene_469573	6.31209	6.28373	3.06664	3.29396	6.35563	5.1462	11.5897	9.26938e-10	5.82112e-09
gene_218814	4.70749	-0.699279	-1.03245	-1.48556	-3.60554	9.8179	11.5254	9.28882e-10	5.82521e-09
gene_469914	6.42995	0	2.25491	5.6079	4.07912	5.03114	11.8307	9.46489e-10	5.9212e-09
gene_191550	4.87655	3.59339	-0.0383015	0.459755	-0.557967	4.98426	11.515	9.46814e-10	5.9212e-09
gene_293877	-3.39439	-8.27637	-5.66022	-3.75376	-5.15468	5.0445	11.74	9.53177e-10	5.95273e-09
gene_399010	0.194904	-3.12201	3.11284	3.58208	-4.03943	8.33676	11.5033	9.67347e-10	6.03288e-09
gene_403156	9.00744	0	5.85368	6.38912	2.9505	5.94486	11.793	1.01063e-09	6.29413e-09
gene_218262	-1.46321	1.66291	1.78014	-4.08672	-0.631598	7.96063	11.4786	1.01214e-09	6.29484e-09
gene_34278	7.2539	5.39486	0	6.20441	0	5.48578	12.1485	1.01712e-09	6.3171e-09
gene_34210	12.8727	7.55736	3.91473	10.4605	6.13398	9.54351	11.5355	1.02282e-09	6.34373e-09
gene_135036	12.5697	9.80106	9.86285	10.4377	10.4756	9.9901	11.5137	1.02649e-09	6.35777e-09
gene_267861	-8.22674	-3.51217	-2.32041	-5.34769	-0.875594	5.70875	11.5121	1.05148e-09	6.50107e-09
gene_34211	11.7466	7.3783	1.95557	9.39034	5.3793	8.93427	11.4573	1.05251e-09	6.50107e-09
gene_91090	3.25737	-0.477	4.85753	1.75393	0.0621382	4.89854	11.4539	1.05901e-09	6.53225e-09
gene_92477	6.06093	1.75601	2.59842	4.89898	1.03451	4.58002	11.5036	1.08365e-09	6.6751e-09
gene_93439	5.80964	0	5.376	3.24176	6.47567	4.95081	11.7464	1.09601e-09	6.74203e-09
gene_212317	-0.86892	10.431	4.24088	6.70044	6.76433	8.52874	11.4873	1.09995e-09	6.75706e-09
gene_266061	9.1025	1.64635	10.0832	6.65179	10.0045	8.16608	11.4795	1.13214e-09	6.94533e-09
gene_388929	12.3969	9.31658	8.70733	9.57018	9.6354	9.31441	11.4541	1.14424e-09	7.01003e-09
gene_34235	10.1571	5.30002	2.36272	8.50145	4.04846	7.43614	11.467	1.15821e-09	7.08598e-09
gene_219125	-0.0752202	10.9973	7.37333	6.74046	7.92585	8.32307	11.4561	1.16419e-09	7.11289e-09
gene_218255	-1.70462	1.75565	1.75983	-4.10713	-0.765009	8.41243	11.3955	1.17882e-09	7.19258e-09
gene_468261	0	0	0.936731	5.99256	4.68426	5.12962	11.7843	1.18403e-09	7.2146e-09
gene_267949	0	7.28688	5.38435	4.96573	0	5.38502	11.8465	1.1877e-09	7.22718e-09
gene_86675	4.92483	0	8.87866	5.99702	5.69555	6.3238	11.6954	1.19774e-09	7.27845e-09
gene_468882	0	2.5196	5.6407	3.9279	1.14834	4.37624	11.4776	1.26346e-09	7.66747e-09
gene_372053	0	4.44143	6.72947	3.33902	6.91426	5.33486	11.4744	1.2708e-09	7.6991e-09
gene_219066	0	6.87086	1.62284	3.68263	4.02995	4.81865	11.4739	1.27209e-09	7.6991e-09
gene_212343	0	6.26954	1.48289	3.55827	3.18933	4.58379	11.4402	1.35153e-09	8.16895e-09
gene_201067	9.81556	2.41103	0	8.26533	7.07346	7.31558	11.5612	1.37896e-09	8.3236e-09
gene_219112	0	9.2963	4.74758	5.47835	5.79749	6.62722	11.4255	1.38768e-09	8.36502e-09
gene_267954	-0.353362	6.80953	5.42083	4.50742	0.321026	5.35439	11.3551	1.39927e-09	8.41261e-09
gene_219051	0	5.8781	1.60276	2.79656	3.93826	4.3698	11.4209	1.3993e-09	8.41261e-09
gene_34214	10.8504	6.80824	1.44463	8.82095	4.80841	7.87477	11.3608	1.40478e-09	8.43429e-09
gene_219086	0	7.4262	3.12682	4.07752	4.22971	5.15922	11.411	1.42444e-09	8.54098e-09
gene_286526	4.08301	-0.255053	4.77776	4.06947	0.598257	4.87241	11.2898	1.43164e-09	8.57276e-09
gene_219110	-7.20433	1.86746	-3.35972	-2.55863	-1.78932	6.40367	11.3416	1.43411e-09	8.57616e-09
gene_400315	-2.05008	-6.5147	-4.55319	-2.69328	-7.35682	5.44989	11.2847	1.44503e-09	8.63001e-09
gene_359256	7.13166	0	1.77163	9.55374	10.6781	8.87891	11.5808	1.46279e-09	8.72448e-09
gene_14400	7.21694	0	6.64255	3.85241	4.40785	5.00729	11.5768	1.47304e-09	8.77404e-09
gene_394237	-3.85317	-9.59012	-2.26553	-4.57887	-1.19224	6.7526	11.4746	1.52343e-09	9.0622e-09
gene_86674	-1.71921	-6.60034	4.2961	1.15941	0.0493316	8.04411	11.4727	1.52853e-09	9.08054e-09
gene_267961	0	6.66796	4.26009	4.58774	0	4.98364	11.6908	1.54847e-09	9.1869e-09
gene_83467	1.36766	3.95967	3.92275	5.4897	8.80078	6.40677	11.3034	1.55945e-09	9.23987e-09
gene_233925	1.19239	-1.58484	-1.12645	5.24156	3.69917	5.76319	11.4597	1.56424e-09	9.25613e-09
gene_39769	-1.3241	-4.95255	3.07961	-0.552952	0.752572	5.59381	11.4516	1.58693e-09	9.37809e-09
gene_83456	2.00117	5.35449	4.21878	6.96305	10.1787	7.67115	11.2896	1.59925e-09	9.4385e-09
gene_93409	7.43922	1.69526	6.07913	5.38759	9.04348	6.71128	11.2782	1.63262e-09	9.62284e-09
gene_403362	0	6.07262	0	3.4029	4.01415	4.50992	11.539	1.63517e-09	9.6253e-09
gene_344536	5.3272	0	2.37896	4.17069	2.30279	4.25224	11.5147	1.64182e-09	9.65184e-09
gene_218828	5.34442	-0.339632	-2.37317	-0.144217	-1.85309	9.86944	11.1869	1.72994e-09	1.01321e-08
gene_219142	0	8.45477	4.47613	4.55637	5.96588	5.98777	11.3032	1.73015e-09	1.01321e-08
gene_188656	-0.63689	10.181	7.69527	7.06268	2.1696	8.22852	11.2386	1.73026e-09	1.01321e-08
gene_218800	4.15719	-1.29057	-1.83249	-1.09505	-4.66033	8.86381	11.1754	1.76694e-09	1.03335e-08
gene_188755	0.940886	10.4566	8.21315	7.64241	2.08442	8.1725	11.1678	1.79193e-09	1.04661e-08
gene_80471	6.32205	2.50489	9.68432	5.49618	7.03014	6.88228	11.2195	1.817e-09	1.05988e-08
gene_16550	4.6435	-4.06598	-0.559222	1.35375	0.241672	5.40319	11.3728	1.82504e-09	1.06319e-08
gene_267816	0	5.33682	5.30327	8.35707	2.20798	7.01646	11.2625	1.86203e-09	1.08334e-08
gene_209688	-4.83271	-4.83271	-0.335286	2.58412	-2.74101	6.18531	11.4294	1.87094e-09	1.08712e-08
gene_47578	5.65543	1.80015	5.40958	6.00408	1.48251	5.25309	11.1978	1.89042e-09	1.09703e-08
gene_218280	-1.45358	1.77992	2.2448	-3.87057	-0.501362	8.75147	11.1292	1.92414e-09	1.11516e-08
gene_233966	2.04578	0	2.75777	5.74884	2.94085	4.92528	11.4188	1.94187e-09	1.12399e-08
gene_141882	0	9.39688	2.58102	6.3245	5.69856	6.86836	11.2322	1.96665e-09	1.13687e-08
gene_212476	-1.78895	7.80287	-1.78895	4.80167	4.41888	7.07259	11.3485	1.97212e-09	1.13785e-08
gene_92597	-2.51779	-6.30499	-0.477025	-4.12573	-3.06181	5.53008	11.1155	1.97339e-09	1.13785e-08
gene_141887	0	9.97888	4.51893	6.3306	6.59066	7.31522	11.2161	2.0249e-09	1.16606e-08
gene_34243	10.776	6.66643	2.00332	9.17948	5.12952	8.09947	11.1551	2.04355e-09	1.1753e-08
gene_141876	0	9.69687	2.01261	6.66981	6.3709	7.17079	11.2092	2.05039e-09	1.17709e-08
gene_96213	5.93893	0	0.632087	8.20153	8.98819	7.44125	11.3873	2.05188e-09	1.17709e-08
gene_49528	4.50891	0	4.85793	2.55593	2.91545	4.05169	11.363	2.14122e-09	1.22678e-08
gene_469208	0	0	6.99876	7.06175	3.03575	6.07412	11.4166	2.23217e-09	1.27727e-08
gene_219432	6.36331	3.95544	-3.23348	2.0979	-0.107495	6.01992	11.2115	2.24034e-09	1.28032e-08
gene_387699	-4.40219	-8.75159	-7.52404	-5.03375	-5.11741	7.81012	11.0246	2.33365e-09	1.33195e-08
gene_34284	9.39328	5.2827	0	7.72503	3.94301	6.73893	11.2311	2.47021e-09	1.40711e-08
gene_219434	7.16148	4.91396	-1.85976	3.21731	0.91741	5.65592	11.1567	2.47157e-09	1.40711e-08
gene_267686	0	7.62297	5.24465	4.39888	3.43711	5.36961	11.1015	2.49131e-09	1.41656e-08
gene_219146	0	7.75959	3.52229	4.17071	4.99608	5.42951	11.0921	2.53415e-09	1.4391e-08
gene_399561	-0.763642	-1.80958	2.31238	3.84792	-3.52826	7.41074	10.9745	2.56014e-09	1.45203e-08
gene_218284	-2.32196	1.06586	1.36013	-4.13913	-0.728076	6.36347	10.9725	2.56926e-09	1.45537e-08
gene_83466	0	4.61914	3.21939	4.83082	8.20399	5.92749	11.0754	2.61176e-09	1.47759e-08
gene_218279	-1.5447	1.51437	1.73939	-4.29553	-0.777163	8.75145	10.9594	2.63241e-09	1.48741e-08
gene_218274	-1.26459	1.29478	2.51359	-3.47304	-0.266689	6.88698	10.9547	2.65522e-09	1.49842e-08
gene_267694	0	6.00134	1.9281	3.88683	1.87617	4.51714	11.0594	2.68876e-09	1.5154e-08
gene_188507	5.31097	12.3181	8.8933	8.22382	3.27273	11.8931	10.9473	2.69203e-09	1.5154e-08
gene_267682	0	6.2815	3.10495	3.15199	2.66202	4.48843	11.0549	2.71062e-09	1.52396e-08
gene_219105	0	9.08701	2.55945	6.3905	5.40856	6.63757	11.0463	2.75339e-09	1.54608e-08
gene_219078	0	8.68806	4.81585	4.92382	5.75374	6.16319	11.045	2.75958e-09	1.54763e-08
gene_348178	1.91529	-0.0713408	3.98097	5.77757	3.36381	5.03942	11.1244	2.83861e-09	1.58997e-08
gene_188655	0	9.63583	7.09368	6.62291	2.54814	7.13185	11.0145	2.91647e-09	1.63156e-08
gene_469418	3.79232	1.45046	3.52268	6.66793	4.46929	5.62125	10.9496	2.97584e-09	1.66271e-08
gene_403360	3.07463	5.63535	2.45917	2.74482	0	4.2134	13.186	3.00749e-09	1.67831e-08
gene_401563	-5.00804	-9.2576	-4.8905	-4.04117	-2.60563	5.92752	11.0831	3.05537e-09	1.70293e-08
gene_141891	-3.12018	7.78918	-1.29305	4.32753	5.15548	8.29275	10.9171	3.11636e-09	1.73478e-08
gene_212416	0	10.2277	4.49888	6.88463	7.09846	7.61877	10.9746	3.13535e-09	1.74319e-08
gene_470176	0	0	6.24346	6.91882	6.18289	6.07566	11.2168	3.15632e-09	1.75269e-08
gene_232123	3.85365	-0.751403	2.50259	3.97617	0.22704	4.42332	11.0635	3.16426e-09	1.75494e-08
gene_469889	7.04748	-0.070283	4.90994	6.32787	3.99212	5.60852	11.0593	3.18813e-09	1.76487e-08
gene_219388	-4.52718	0.950396	0.0869952	-3.93709	-3.6219	6.46321	10.855	3.19342e-09	1.76487e-08
gene_267946	0	5.34118	3.67988	3.21561	0	4.30863	11.2681	3.19391e-09	1.76487e-08
gene_93816	0	0	0	8.66807	8.64429	7.61783	11.4792	3.23359e-09	1.78461e-08
gene_218254	-0.764117	1.03855	1.81397	-4.48059	-0.836497	8.30267	10.8448	3.25399e-09	1.79368e-08
gene_141774	-2.21623	8.30941	0.41108	4.93348	5.60823	7.9282	10.8833	3.31552e-09	1.82536e-08
gene_188744	-0.509876	10.1046	7.80754	6.7296	3.14782	8.00389	10.8677	3.41196e-09	1.87616e-08
gene_399539	-1.03131	0.0200698	2.15276	3.60591	-2.64134	5.55808	10.8142	3.44375e-09	1.89134e-08
gene_469888	7.65658	0	4.06782	5.58177	4.08676	5.21066	11.0663	3.60732e-09	1.97876e-08
gene_218261	-1.46713	0.542509	1.37593	-4.4272	-0.887517	6.43466	10.7863	3.6263e-09	1.98675e-08
gene_91061	4.15199	1.69733	5.73333	3.55597	1.3697	4.3735	10.8363	3.66231e-09	2.00405e-08
gene_267982	3.27763	6.92638	4.46681	4.66612	0.69937	5.11246	10.8294	3.7087e-09	2.02698e-08
gene_363660	3.91567	4.44722	5.96786	2.35602	3.30796	4.45967	10.8127	3.82461e-09	2.08779e-08
gene_218267	0.570381	2.2607	2.89321	-2.76301	0.0982138	6.61834	10.7496	3.88164e-09	2.11636e-08
gene_267784	3.19787	0	4.85639	6.04584	8.54531	6.38974	11.0232	3.89182e-09	2.11935e-08
gene_398984	-1.06966	-2.21657	2.63728	4.38581	-0.17187	6.19637	10.7413	3.94224e-09	2.14422e-08
gene_403105	8.07795	2.57858	5.63397	5.52174	2.47968	5.34757	10.7817	4.04823e-09	2.19921e-08
gene_344521	0	2.04352	3.55352	4.35421	7.01943	5.18283	10.827	4.09992e-09	2.22461e-08
gene_219152	0	7.36996	3.10882	3.93182	5.16816	5.22594	10.8183	4.16517e-09	2.2573e-08
gene_402777	1.82744	0	4.01289	3.44301	5.97144	4.55873	10.9793	4.2057e-09	2.27653e-08
gene_219081	-1.78381	8.18353	3.13612	4.2538	4.62621	7.22224	10.7421	4.29729e-09	2.32332e-08
gene_393709	6.19514	0	1.62276	6.21317	5.07102	5.42481	10.9614	4.34055e-09	2.3439e-08
gene_399565	-0.976478	-2.20903	1.57375	3.86645	-3.44356	8.79749	10.6875	4.35532e-09	2.34643e-08
gene_90803	0	2.90114	5.03199	2.03618	3.50372	4.09509	10.7937	4.35565e-09	2.34643e-08
gene_46714	5.15796	0	0.616993	7.79584	7.88479	6.84411	10.951	4.42088e-09	2.37873e-08
gene_219088	0	7.89979	3.02882	4.81561	4.54764	5.54567	10.7831	4.4407e-09	2.38477e-08
gene_464356	-5.11696	-5.77175	-4.9416	-3.71738	-4.01269	4.77496	10.6768	4.44269e-09	2.38477e-08
gene_233895	3.001	0	3.05241	7.29632	5.96218	6.17506	10.9355	4.54342e-09	2.43594e-08
gene_219120	0	6.57965	1.61718	3.65776	3.72651	4.72376	10.747	4.74237e-09	2.53959e-08
gene_344332	2.77609	1.8226	1.89253	5.42385	2.61968	4.73061	10.6849	4.83613e-09	2.58673e-08
gene_402179	0	6.21362	7.21462	3.51737	5.91768	5.4328	10.7279	4.9101e-09	2.62318e-08
gene_468550	2.63776	2.97753	-0.409237	-0.371989	3.53643	4.88932	10.6207	4.93087e-09	2.63116e-08
gene_234104	8.86307	0	3.61521	11.6207	11.043	10.3886	10.8813	5.00085e-09	2.66535e-08
gene_468276	-0.160549	-6.8198	-5.24668	-3.12344	-1.27918	4.86252	10.8009	5.06085e-09	2.6913e-08
gene_219368	-4.65962	1.24256	0.397626	-3.26163	-4.71995	7.45276	10.6066	5.06148e-09	2.6913e-08
gene_267879	0	6.97845	8.34652	4.08269	5.36019	5.9923	10.7087	5.08518e-09	2.70072e-08
gene_393730	3.39214	0	1.46953	6.09332	5.42202	5.32853	10.8691	5.10934e-09	2.71036e-08
gene_267708	0	8.42104	4.56724	5.68771	3.87986	6.05634	10.6936	5.22727e-09	2.76966e-08
gene_218264	-1.71455	1.60842	2.17802	-3.90863	0.20605	8.61938	10.5871	5.24878e-09	2.77779e-08
gene_141745	-1.70929	4.27109	-0.514682	0.105417	3.88993	6.04197	10.5736	5.38189e-09	2.84489e-08
gene_218277	-1.4524	1.56159	2.45804	-3.25961	-0.51003	6.88915	10.5588	5.53162e-09	2.91904e-08
gene_218259	-0.910276	1.63015	1.94138	-3.88964	-0.60995	8.08262	10.5581	5.53933e-09	2.91904e-08
gene_34247	9.53866	6.26405	2.09249	7.862	3.16385	6.9152	10.6109	5.54159e-09	2.91904e-08
gene_464444	-6.9181	-2.14167	-6.64089	-3.98738	-2.76859	4.55324	10.5915	5.67105e-09	2.98356e-08
gene_141877	-0.743969	8.24679	-0.743969	5.47648	5.43804	6.63355	10.7543	5.67731e-09	2.98356e-08
gene_234092	7.07222	2.5044	6.82543	5.58288	9.32052	6.95427	10.5849	5.8137e-09	3.05169e-08
gene_218842	5.40068	-0.216507	-1.97401	-0.271742	-1.99306	11.9459	10.5287	5.8508e-09	3.06759e-08
gene_267937	0	6.60703	4.96191	5.80053	1.10626	5.39693	10.631	5.85892e-09	3.06828e-08
gene_469901	5.79036	-0.0726455	2.18138	4.73417	3.33623	4.56405	10.7058	6.00323e-09	3.1402e-08
gene_362434	-5.07364	-7.90049	-1.53095	-1.62086	-6.44184	5.74697	10.7027	6.03693e-09	3.15418e-08
gene_469844	0.275962	-2.29088	-0.131668	3.01536	-0.748205	5.21393	10.5108	6.04894e-09	3.15679e-08
gene_141780	0.582462	8.18592	-0.338137	4.55412	5.26436	8.78468	10.5032	6.13451e-09	3.19775e-08
gene_393963	9.16892	0	7.48842	7.08387	3.57041	6.5129	10.7613	6.18395e-09	3.2198e-08
gene_86595	-2.23379	-9.24371	-0.822463	-3.35102	-4.79882	6.47434	10.6885	6.19268e-09	3.22062e-08
gene_267704	1.7966	8.97182	3.93019	6.23582	4.29442	6.51332	10.5462	6.24398e-09	3.24356e-08
gene_365255	5.3632	0	5.31215	5.15108	6.7619	5.36112	10.7446	6.37032e-09	3.30538e-08
gene_219123	0	7.44662	4.41069	3.82635	4.97094	5.24907	10.5769	6.46734e-09	3.35187e-08
gene_219056	-0.863833	6.27497	3.22974	2.33103	3.53536	4.98073	10.5168	6.50877e-09	3.36947e-08
gene_398301	0	3.04611	5.46142	4.3401	0	4.46995	10.8546	6.5231e-09	3.37301e-08
gene_359281	7.79908	0	0	9.55797	10.4809	8.80657	10.9531	6.62883e-09	3.4204e-08
gene_141873	0	9.07228	2.85383	6.04588	6.27441	6.65341	10.5633	6.62991e-09	3.4204e-08
gene_233879	0	0	0	5.1931	4.21855	4.699	11.0435	6.68032e-09	3.44247e-08
gene_92215	0.229087	-1.59459	0.322276	3.78515	0.560148	4.69054	10.6448	6.6983e-09	3.44779e-08
gene_469845	-1.06829	-4.22261	-0.819971	2.41873	-1.03895	6.26144	10.4475	6.80576e-09	3.49911e-08
gene_399571	-3.81578	-3.81578	1.29882	3.19795	-1.33327	5.8445	10.6942	6.8512e-09	3.51846e-08
gene_34169	1.23393	5.29996	4.5863	4.08156	0	4.49774	10.7481	6.90072e-09	3.53986e-08
gene_101563	7.24384	0	11.0218	7.56363	10.3398	8.72415	10.6912	7.00272e-09	3.58646e-08
gene_219431	5.44903	4.20099	-3.51502	1.43607	-0.878106	7.22986	10.4318	7.00747e-09	3.58646e-08
gene_233851	4.72224	0	3.50558	6.24831	3.17884	5.30757	10.6761	7.19268e-09	3.67707e-08
gene_267955	0	7.01887	5.6999	5.79311	0.673764	5.56571	10.5107	7.29998e-09	3.72566e-08
gene_469847	-1.69334	-3.34485	-1.17759	2.12065	-1.38233	5.3347	10.4095	7.30425e-09	3.72566e-08
gene_267717	0	6.92784	3.8867	4.89817	1.61847	5.12899	10.5043	7.38498e-09	3.76258e-08
gene_369494	6.20035	-0.31923	1.35166	4.69558	4.20951	4.79397	10.5829	7.48659e-09	3.81005e-08
gene_218815	5.04037	-0.458362	-0.0167426	-0.938036	-2.95833	10.142	10.3838	7.66235e-09	3.8951e-08
gene_402454	0	4.07622	6.709	4.0476	2.3422	4.78425	10.4811	7.70529e-09	3.91178e-08
gene_219093	0	8.40654	2.55623	5.96801	4.61685	6.11144	10.4806	7.71251e-09	3.91178e-08
gene_401089	0	4.86245	5.07172	2.33198	4.37396	4.36638	10.4786	7.7414e-09	3.92202e-08
gene_233904	0.740344	-3.63875	-0.938304	2.5136	-2.16248	5.2086	10.5637	7.75065e-09	3.9223e-08
gene_89721	1.1148	3.76528	1.83513	4.9056	0.96628	4.50638	10.4224	7.84513e-09	3.96566e-08
gene_401877	5.1082	0	5.39764	5.33377	2.03457	4.88452	10.6262	7.85951e-09	3.96848e-08
gene_340721	2.92206	1.63149	7.10378	4.28636	6.94101	5.46553	10.4176	7.91567e-09	3.99237e-08
gene_76930	3.625	1.71179	3.83769	5.68167	1.77286	4.9201	10.4136	7.9743e-09	4.01744e-08
gene_141806	0	8.43453	1.08059	6.05942	6.61405	6.36789	10.4581	8.03582e-09	4.04392e-08
gene_34220	10.1346	5.82474	1.65509	8.37109	3.97263	8.07699	10.3539	8.10271e-09	4.07304e-08
gene_218244	-2.15091	2.03799	1.66117	-3.64161	-0.864208	7.93293	10.3474	8.2008e-09	4.11775e-08
gene_393834	1.64922	0	5.12774	3.24543	2.32585	4.15542	10.5992	8.24707e-09	4.13638e-08
gene_35752	3.66814	0	2.85315	4.77906	2.80618	4.44404	10.5979	8.26473e-09	4.14063e-08
gene_141768	3.16078	5.79068	2.8425	3.28071	6.80263	5.14938	10.3869	8.37735e-09	4.19239e-08
gene_362478	3.90956	-0.358405	5.78428	4.24971	2.0805	4.7185	10.5092	8.54924e-09	4.27367e-08
gene_348192	3.08787	1.68848	3.49894	6.13207	3.86674	5.22705	10.3658	8.71001e-09	4.34922e-08
gene_253781	8.99732	5.70576	9.44765	9.43126	9.08371	13.8209	10.2858	8.95258e-09	4.4654e-08
gene_402839	-2.62918	-2.62918	3.97586	4.97141	0.806994	6.41116	10.5427	8.97177e-09	4.47003e-08
gene_83415	3.08683	5.42619	6.37287	7.90272	11.0064	8.49708	10.3331	9.25339e-09	4.60525e-08
gene_479423	0	2.54622	10.0733	10.0187	9.56098	9.089	10.3753	9.35273e-09	4.64887e-08
gene_393667	3.58538	0	6.60857	4.13777	5.77529	5.02466	10.5279	9.36166e-09	4.64887e-08
gene_267695	0	7.01117	3.87665	4.27025	2.91865	5.00762	10.3712	9.42335e-09	4.67436e-08
gene_386579	-3.37123	-6.6304	-6.54186	-3.46753	-5.52082	5.89976	10.2666	9.53705e-09	4.72556e-08
gene_250488	0	0.645354	5.47262	5.76848	4.13912	5.14649	10.3546	9.71353e-09	4.80772e-08
gene_362446	0.913867	-6.80625	-1.95817	-3.39687	-1.42904	5.05746	10.4293	9.87464e-09	4.8821e-08
gene_399002	-1.02863	-3.93758	2.0477	3.26796	-2.86545	7.63441	10.2401	1.00193e-08	4.94818e-08
gene_92217	1.09035	-1.81602	0.370801	3.82758	-1.09196	6.43114	10.2351	1.01137e-08	4.98868e-08
gene_359263	6.38432	0	0	7.86149	8.98099	7.25863	10.7048	1.01234e-08	4.98868e-08
gene_338880	-2.4797	-6.18109	-3.59647	-4.44065	-3.34262	4.69018	10.2084	1.06323e-08	5.23375e-08
gene_369969	4.97036	-0.992714	4.92046	5.15738	5.67053	7.25143	10.1918	1.06775e-08	5.25028e-08
gene_219062	0	8.47558	3.72379	5.34529	5.3513	6.05652	10.2967	1.08016e-08	5.30549e-08
gene_412477	7.5972	0	5.68798	4.14975	5.62002	5.08165	10.4331	1.10836e-08	5.43809e-08
gene_469898	4.82317	0	1.69815	4.36465	3.301	4.32421	10.4316	1.11146e-08	5.44736e-08
gene_399003	1.23356	-0.500518	2.37346	4.00761	-3.61387	6.38631	10.4001	1.12185e-08	5.49233e-08
gene_344518	-0.601241	1.3233	-0.735025	2.49847	4.86723	5.19236	10.1659	1.15106e-08	5.6292e-08
gene_362447	1.86373	-5.4504	-2.05178	-2.31246	-0.195466	4.72369	10.3437	1.15247e-08	5.62997e-08
gene_467674	5.30729	3.3893	6.20345	6.59478	8.55806	6.61412	10.2018	1.1691e-08	5.70506e-08
gene_299888	0.0286597	-5.72821	3.35062	-0.522326	0.463138	8.5206	10.1544	1.17619e-08	5.73074e-08
gene_218835	5.71978	0.497446	-1.51323	0.663931	0.115793	7.00003	10.154	1.17691e-08	5.73074e-08
gene_141838	0	2.17547	0.681524	5.57833	5.86048	5.12597	10.2231	1.23656e-08	6.01474e-08
gene_267973	0	4.81521	2.2949	4.42781	0	4.43013	10.4818	1.2482e-08	6.06481e-08
gene_218846	5.31021	-0.247158	-1.87188	-0.267216	-0.909739	9.58803	10.1142	1.26812e-08	6.15496e-08
gene_267706	0	6.84293	3.87035	4.14407	3.00321	4.92998	10.2058	1.27643e-08	6.18861e-08
gene_469924	6.06328	-0.203032	2.08106	4.83789	3.8909	4.74424	10.2712	1.31392e-08	6.36268e-08
gene_362336	4.5907	3.06084	6.38074	3.69887	6.14727	5.0373	10.1428	1.31623e-08	6.36268e-08
gene_401619	0.366387	3.31593	1.7146	-1.19112	0.714308	4.8633	10.0941	1.31656e-08	6.36268e-08
gene_233849	5.13791	0	2.32569	6.40446	5.07506	5.49859	10.3315	1.3288e-08	6.41494e-08
gene_403157	9.18053	3.00415	5.74688	5.91682	3.04241	6.43417	10.0869	1.3344e-08	6.43511e-08
gene_394091	-6.06338	-9.47589	-6.18363	-2.22737	-5.24381	6.5262	10.2604	1.33983e-08	6.45439e-08
gene_267763	1.08354	3.20252	3.47545	4.93831	7.55168	5.55849	10.0897	1.45239e-08	6.98912e-08
gene_233971	1.99083	0	1.45733	5.54632	4.37984	4.89776	10.2808	1.45473e-08	6.99296e-08
gene_141820	0	6.17867	0	4.39314	3.51479	4.73945	10.2959	1.46124e-08	7.01675e-08
gene_423800	4.35138	-0.0702095	3.71564	6.57088	5.31229	5.68009	10.2067	1.47668e-08	7.08336e-08
gene_422174	0	2.13101	2.26518	5.71145	3.17136	4.94319	10.1127	1.51483e-08	7.25864e-08
gene_372071	0	4.7683	7.37482	4.43344	7.73319	5.92727	10.107	1.53066e-08	7.32668e-08
gene_35685	5.42867	0.776693	3.54862	4.93126	2.6369	4.59057	10.0583	1.53968e-08	7.35913e-08
gene_93024	3.46657	0	6.02514	3.14774	4.6711	4.51517	10.2487	1.5407e-08	7.35913e-08
gene_86531	3.32516	-1.5925	4.0439	5.06613	0.221506	5.67945	10.1721	1.57229e-08	7.50206e-08
gene_99433	5.95593	-2.37154	5.11009	5.08885	4.4607	6.76531	10.1376	1.63117e-08	7.77477e-08
gene_219095	0	6.96111	1.24498	4.88669	3.62441	5.09111	10.0527	1.69154e-08	8.054e-08
gene_464447	-4.09294	-2.971	-6.72236	-4.24198	-1.81721	4.94195	9.95656	1.70382e-08	8.10393e-08
gene_267986	0	5.98863	4.87814	5.16297	0.676113	4.99986	10.0462	1.71195e-08	8.13403e-08
gene_393865	3.93164	0	2.52477	5.64825	3.93526	4.94451	10.1845	1.72834e-08	8.20327e-08
gene_393912	4.57601	0	2.71573	7.18963	6.7199	6.23001	10.1742	1.7606e-08	8.34756e-08
gene_212473	0	9.48462	3.23182	6.59951	6.58509	7.0471	10.0295	1.76556e-08	8.36191e-08
gene_85509	4.21722	-0.482048	-2.84449	-0.833993	-0.0366333	6.38655	9.93705	1.76733e-08	8.36191e-08
gene_68211	5.88295	4.62015	5.30951	6.8293	0	5.8352	10.1802	1.8837e-08	8.90316e-08
gene_34156	0	5.1299	4.26456	3.83065	0	4.37336	10.2445	1.89117e-08	8.9291e-08
gene_393841	2.93153	0	6.17855	4.10154	3.66912	4.66371	10.1274	1.91474e-08	9.03092e-08
gene_393743	5.87203	0	4.13889	6.21095	3.68755	5.35942	10.1238	1.9272e-08	9.07901e-08
gene_267991	3.03746	6.87659	4.10853	3.80851	2.70101	4.91919	9.93704	1.92896e-08	9.07901e-08
gene_212684	-4.20524	7.0756	1.42518	3.14804	2.51966	8.43811	9.92349	1.95605e-08	9.19688e-08
gene_92486	5.1633	2.26823	4.03216	6.60279	2.63839	5.57212	9.91414	2.01292e-08	9.45442e-08
gene_212521	6.60426	6.58921	0	5.96971	2.7894	5.50367	10.0531	2.03432e-08	9.54501e-08
gene_252621	7.38092	0	0	8.53181	8.68532	7.57529	10.2901	2.06372e-08	9.6729e-08
gene_219089	4.28203	8.63794	3.84357	5.07741	5.24914	6.08323	9.89656	2.07987e-08	9.73848e-08
gene_267809	-1.72934	2.99754	5.42734	8.41623	4.81888	8.69999	9.87959	2.12282e-08	9.92923e-08
gene_218825	4.62411	-0.338572	-0.120984	-0.813167	-3.67585	9.95479	9.83062	2.15838e-08	1.00851e-07
gene_403350	1.7938	5.44999	3.53729	3.31701	-0.600969	4.79847	9.82169	2.19493e-08	1.02453e-07
gene_83410	1.09606	5.40855	5.23787	6.55834	9.71703	7.28479	9.83891	2.31563e-08	1.07975e-07
gene_386634	2.10931	3.17578	1.39183	6.16241	0.814215	6.88678	9.7847	2.35306e-08	1.09607e-07
gene_267673	0	6.67381	2.03332	6.1457	2.7198	5.49835	9.87102	2.36515e-08	1.10056e-07
gene_403114	8.0878	2.34183	4.57531	4.64963	2.22124	5.49823	9.77915	2.37772e-08	1.10527e-07
gene_267764	0	4.3699	6.02848	6.49662	1.74969	5.61453	9.86312	2.39993e-08	1.11445e-07
gene_401509	0.270435	-4.66035	4.95476	1.96698	1.60471	6.94044	9.91681	2.49961e-08	1.15954e-07
gene_219101	0	6.8044	3.09571	3.95471	3.34985	4.82283	9.83214	2.54134e-08	1.17769e-07
gene_401612	-1.72494	3.96408	1.95893	-1.08618	1.1586	6.50011	9.73769	2.57062e-08	1.19003e-07
gene_267672	0	6.72633	2.0435	6.50632	2.92332	5.69917	9.80797	2.65745e-08	1.22897e-07
gene_233885	3.11207	1.72929	3.94851	6.78813	4.86552	5.74451	9.74081	2.78042e-08	1.28452e-07
gene_218536	-10.7076	-1.76987	-8.45679	-4.84084	-5.99055	11.1985	9.69205	2.8013e-08	1.29204e-07
gene_267707	0	6.23081	3.84882	4.13535	1.93893	4.68872	9.77925	2.80244e-08	1.29204e-07
gene_469892	6.22047	0	3.71356	5.41583	4.35501	4.96788	9.91457	2.80647e-08	1.29258e-07
gene_402047	4.34632	3.55469	6.31971	5.15708	0	4.96197	9.95257	2.82563e-08	1.30008e-07
gene_469912	6.08847	0	3.91919	5.23626	3.43967	4.82823	9.90772	2.84132e-08	1.30571e-07
gene_267958	7.88202	9.33917	5.4296	6.68939	4.18263	6.95663	9.7287	2.84401e-08	1.30571e-07
gene_364995	3.5926	2.77729	0.992558	-0.616097	4.11302	6.40351	9.68354	2.84655e-08	1.30571e-07
gene_218756	5.22056	1.5976	1.67001	-0.925776	-0.647558	7.37753	9.66108	2.96959e-08	1.36076e-07
gene_233924	1.1475	-1.41283	-2.49553	3.68642	1.2719	6.21942	9.65921	2.98009e-08	1.36419e-07
gene_83463	3.93367	4.78104	5.6209	6.84681	10.0198	7.54806	9.70237	2.98725e-08	1.36608e-07
gene_267691	0	6.40284	1.96877	4.64825	2.66298	4.86391	9.7398	3.01467e-08	1.37722e-07
gene_141835	1.55106	7.66738	2.0619	5.01179	5.34641	5.6027	9.69287	3.04074e-08	1.38772e-07
gene_90155	2.16655	1.62449	3.49053	3.71883	0.765453	4.04975	9.6914	3.04908e-08	1.39012e-07
gene_218235	-1.051	1.53141	2.34384	-3.35414	-0.389468	7.6703	9.64457	3.06347e-08	1.39527e-07
gene_267956	-0.355897	6.10305	4.65531	4.40374	0.32012	5.01857	9.68146	3.073e-08	1.3982e-07
gene_92216	1.65444	-3.2386	0.289862	3.78249	0.233978	6.56242	9.63732	3.10558e-08	1.4116e-07
gene_393911	4.91408	0	3.29378	7.30215	6.90252	6.34605	9.8569	3.11364e-08	1.41384e-07
gene_141870	-5.45133	2.45439	-3.93436	-1.04067	-0.244457	5.63941	9.67326	3.12049e-08	1.41552e-07
gene_18861	5.13892	0	5.8304	8.02627	4.6757	6.73749	9.85359	3.13228e-08	1.41944e-07
gene_212567	-3.41499	8.19213	2.53922	4.49509	3.47835	8.7875	9.66238	3.1846e-08	1.4417e-07
gene_141695	0	6.80897	2.26475	4.07649	6.28439	5.25365	9.709	3.19159e-08	1.44342e-07
gene_468251	-1.489	-4.76449	-2.95588	-0.735647	-3.99954	4.16282	9.77543	3.2343e-08	1.46127e-07
gene_219430	6.16077	4.87194	-2.39742	2.37466	1.55538	5.61996	9.73895	3.24489e-08	1.46459e-07
gene_362461	-2.61325	-5.97099	-1.01318	2.25588	-1.28612	6.91692	9.76835	3.27634e-08	1.4773e-07
gene_479425	3.26708	0	6.49715	8.85387	8.82926	7.83724	9.81542	3.35536e-08	1.51142e-07
gene_469842	0.165928	-3.76438	-0.949605	2.35894	-0.800599	5.85251	9.58913	3.40102e-08	1.53046e-07
gene_92214	0.257209	-2.37293	0.780264	4.04374	1.05878	5.38801	9.73253	3.49769e-08	1.57239e-07
gene_188587	3.2005	8.90497	7.48424	5.87102	2.5282	6.59859	9.6105	3.54667e-08	1.59282e-07
gene_469227	-3.50129	-9.91775	-6.03681	-3.24409	-4.35525	6.49578	9.72081	3.57337e-08	1.60322e-07
gene_398999	-0.968603	-2.83025	2.53908	2.6793	-3.43766	6.49544	9.5608	3.58771e-08	1.60682e-07
gene_267987	0	5.65917	4.33771	4.55463	0	4.69513	9.88081	3.58854e-08	1.60682e-07
gene_267664	0	6.82959	2.04147	6.38276	2.86931	5.65689	9.64302	3.60666e-08	1.61334e-07
gene_400305	-3.12849	-8.96915	-6.05973	-3.43245	-4.68774	7.39586	9.55288	3.64169e-08	1.62739e-07
gene_141898	-2.45538	6.78793	0.958207	3.30193	4.01912	6.71373	9.58458	3.68376e-08	1.64456e-07
gene_469212	3.9357	2.99143	7.21145	6.58248	0.937018	6.46453	9.54519	3.69496e-08	1.64793e-07
gene_188594	6.23373	11.1426	8.1364	7.87302	2.8482	9.60847	9.53619	3.75828e-08	1.67451e-07
gene_400303	-2.34646	-7.49382	-5.81641	-3.61592	-5.07773	6.39163	9.53183	3.7893e-08	1.68667e-07
gene_232122	3.51169	-3.46088	-0.67747	0.209801	1.51182	4.60034	9.6874	3.79829e-08	1.689e-07
gene_209487	0	0	6.98873	7.99658	5.12688	6.81234	9.80196	3.81275e-08	1.69376e-07
gene_403123	9.20999	3.853	4.69825	4.78994	2.78352	7.43689	9.52074	3.8695e-08	1.71728e-07
gene_91092	4.78067	2.10904	4.79343	4.60123	0.523469	4.5262	9.55872	3.90739e-08	1.73239e-07
gene_267884	-4.57986	1.53407	5.3072	0.598122	3.28836	7.13956	9.55208	3.91489e-08	1.73401e-07
gene_469890	6.13077	0	3.11815	5.32026	4.34939	4.90229	9.72825	3.92696e-08	1.73765e-07
gene_394053	-0.740997	-10.3101	-3.27253	-3.28588	-4.96465	7.13684	9.66226	3.97685e-08	1.758e-07
gene_403540	9.94641	4.6905	6.31913	6.12475	4.58992	6.51632	9.50513	3.98526e-08	1.75999e-07
gene_219091	0	7.93833	3.11726	5.26444	4.61463	5.68462	9.58657	4.00479e-08	1.76689e-07
gene_362299	-0.39928	-6.19061	-0.827551	-3.265	-4.06478	5.62144	9.49338	4.07466e-08	1.79487e-07
gene_219070	0	8.58711	4.66592	5.63068	4.80975	6.15351	9.57705	4.07618e-08	1.79487e-07
gene_403357	4.68184	5.80291	4.15888	3.97947	0	4.58492	9.73702	4.15498e-08	1.82779e-07
gene_468014	2.62135	-3.91213	1.55153	-0.880322	-2.92611	5.53962	9.47938	4.18388e-08	1.83753e-07
gene_76830	4.05261	0	2.8762	6.41218	5.65885	5.57246	9.69298	4.18528e-08	1.83753e-07
gene_394243	4.50721	-2.9707	-0.743033	3.64738	3.64907	5.9595	9.63161	4.20616e-08	1.8449e-07
gene_212341	-0.190196	6.94382	-0.190196	5.03102	4.37893	5.3592	9.64482	4.21289e-08	1.84606e-07
gene_92213	0.785631	-0.980638	1.19049	3.83154	-1.21054	6.17572	9.47083	4.25196e-08	1.86137e-07
gene_466984	6.25154	1.85263	3.85531	3.13181	3.14125	4.23052	9.51197	4.26467e-08	1.86512e-07
gene_212475	-2.28421	7.93971	1.61212	4.57182	5.52611	7.68732	9.50276	4.294e-08	1.87555e-07
gene_236026	-2.23992	-3.90913	-7.35042	-1.36875	-7.70418	7.19804	9.46528	4.29682e-08	1.87555e-07
gene_92212	-2.10268	-6.02303	-2.9878	-2.66203	-7.90573	7.00426	9.46106	4.33121e-08	1.88873e-07
gene_393727	1.23722	-2.99204	-0.962165	4.02008	2.38314	5.93894	9.61005	4.37538e-08	1.90614e-07
gene_469891	6.01223	0	3.58333	5.86761	4.24414	5.18966	9.66369	4.4129e-08	1.92064e-07
gene_403372	-0.357994	3.52924	1.79407	1.09608	-2.50333	4.56219	9.62929	4.5086e-08	1.96039e-07
gene_397286	2.47174	-1.85432	4.00685	2.47809	-0.838393	4.54999	9.59233	4.51956e-08	1.96327e-07
gene_233868	4.21335	2.68807	0.624811	6.36916	5.08374	5.46366	9.47828	4.54243e-08	1.9713e-07
gene_469218	0	0	3.55063	5.98172	4.65361	5.17752	9.69791	4.59151e-08	1.99069e-07
gene_469893	5.14409	-0.140965	1.90299	4.3119	2.93422	4.3624	9.58199	4.60593e-08	1.99502e-07
gene_468012	1.67483	-1.86138	1.16584	-1.15713	-5.09136	4.80949	9.61211	4.65158e-08	2.01286e-07
gene_469294	4.21788	0	3.11827	4.32939	4.11564	4.382	9.62945	4.69478e-08	2.0296e-07
gene_239239	2.68033	2.5376	2.26604	6.81092	5.43832	5.79585	9.45927	4.70722e-08	2.03303e-07
gene_267670	0	5.98577	1.97505	5.17612	2.03678	4.91811	9.49661	4.73293e-08	2.04218e-07
gene_86671	-2.41699	-3.50189	4.24881	1.59994	1.1835	5.4698	9.56159	4.78124e-08	2.06105e-07
gene_219065	0	7.87691	4.58934	5.01221	4.06072	5.61295	9.48449	4.84073e-08	2.08471e-07
gene_79180	5.24552	-0.420828	0.452868	5.79941	2.02126	6.86886	9.39908	4.86958e-08	2.09513e-07
gene_219090	0	9.97473	5.39607	7.40661	6.03592	7.51592	9.46337	5.03455e-08	2.16404e-07
gene_89628	0	3.2187	4.36926	6.3652	3.0107	5.41332	9.45653	5.09898e-08	2.18827e-07
gene_267660	-0.26486	6.30231	3.59326	3.61122	2.4571	4.78627	9.41068	5.1037e-08	2.18827e-07
gene_340099	-4.47203	-8.85556	-5.7964	-3.65248	-2.62715	5.68319	9.52577	5.10548e-08	2.18827e-07
gene_468016	1.33007	-4.37711	1.88055	-0.910809	-2.20314	4.58464	9.52344	5.12735e-08	2.19556e-07
gene_469315	5.97501	-1.09566	1.43993	3.58223	3.3087	4.7602	9.50991	5.256e-08	2.24851e-07
gene_239223	3.94943	1.59197	1.85361	5.76531	4.4147	5.04066	9.39493	5.31067e-08	2.26974e-07
gene_362439	-3.12809	-6.02359	0.120265	-2.88133	-1.18398	4.70021	9.50069	5.34561e-08	2.28251e-07
gene_267728	0	5.20424	1.94812	4.97156	1.5682	4.69987	9.41385	5.52035e-08	2.35284e-07
gene_99573	5.4376	-2.76935	2.13462	3.04827	2.12331	5.51207	9.48311	5.52074e-08	2.35284e-07
gene_401597	-4.56311	-9.85943	-3.5509	-2.43042	-2.65605	9.64415	9.32389	5.56796e-08	2.37072e-07
gene_469899	5.83337	-0.0720719	2.85806	5.02693	3.96851	4.75909	9.47737	5.5791e-08	2.37322e-07
gene_100115	-2.18272	-8.88231	-4.46933	-3.95418	-2.85753	5.69676	9.47044	5.65045e-08	2.40131e-07
gene_470177	4.27289	2.66146	6.01344	6.50386	4.29603	5.66581	9.35	5.77781e-08	2.45312e-07
gene_469908	6.79246	-0.0701415	4.53249	6.47677	5.28332	5.74956	9.45601	5.80203e-08	2.46109e-07
gene_79118	-3.9503	-0.66335	-9.10319	-3.60841	-6.16374	9.81219	9.29429	5.93783e-08	2.51632e-07
gene_188752	1.16363	10.6127	8.08552	7.66274	3.6849	9.02255	9.28772	6.01223e-08	2.54546e-07
gene_141809	0	9.18161	0	7.43687	6.99549	7.19439	9.50715	6.02069e-08	2.54665e-07
gene_47571	-2.17228	-5.54726	-5.83833	-3.1526	-5.79047	5.45005	9.26468	6.28048e-08	2.65405e-07
gene_400297	6.87366	0	5.38281	7.2733	4.88384	6.20496	9.46125	6.36757e-08	2.68833e-07
gene_399008	0.837097	-2.23006	2.95733	3.38214	-2.25356	6.32323	9.25236	6.42883e-08	2.71166e-07
gene_393909	-4.41571	-6.25041	-1.11631	-1.88746	-5.09981	4.59202	9.39464	6.49385e-08	2.73652e-07
gene_399428	1.67036	1.19993	5.74068	2.88954	3.30062	4.53512	9.24529	6.51554e-08	2.742e-07
gene_393703	3.6305	0	5.52985	6.30462	4.38022	5.48239	9.44829	6.51902e-08	2.742e-07
gene_340720	1.78941	4.43199	3.05257	6.3589	8.81438	6.61519	9.27784	6.61632e-08	2.78033e-07
gene_212338	0	7.52449	3.23144	5.04231	4.1296	5.4622	9.30831	6.71918e-08	2.82093e-07
gene_398980	1.35722	0.959498	3.59069	4.61467	-2.00019	6.62548	9.21531	6.89658e-08	2.89271e-07
gene_86657	2.28722	-5.18176	5.31353	3.39159	1.63261	8.14467	9.35964	6.92506e-08	2.90196e-07
gene_468560	1.693	4.13289	-2.21719	0.973164	3.63835	4.94574	9.32525	6.95794e-08	2.91303e-07
gene_16755	0.96362	2.17907	-5.04922	-0.998937	-1.68345	5.9075	9.20793	6.99371e-08	2.92529e-07
gene_49690	0.263302	1.68067	3.98888	5.08444	-0.943093	6.77055	9.19825	7.12341e-08	2.97678e-07
gene_267680	0	8.22495	4.7711	6.17857	3.56433	6.11273	9.27122	7.20015e-08	3.00386e-07
gene_91080	2.90771	0.794496	5.25669	2.56723	1.12821	4.72118	9.19249	7.20155e-08	3.00386e-07
gene_253782	9.20101	6.24129	9.77844	9.54551	9.13996	11.7223	9.17573	7.27194e-08	3.03042e-07
gene_252184	2.16801	0	3.72332	3.43616	4.98248	4.29069	9.38283	7.34192e-08	3.05676e-07
gene_76860	4.92036	0	4.56357	5.05686	5.309	4.89936	9.37978	7.38278e-08	3.07094e-07
gene_399529	-0.98596	2.64944	4.85758	4.19433	-0.98596	4.8753	9.39373	7.59648e-08	3.15691e-07
gene_469903	6.388	0	3.88265	5.43405	3.99203	4.97866	9.35454	7.72932e-08	3.20916e-07
gene_219122	3.07969	10.3845	6.26221	6.75329	7.41145	7.75092	9.18959	7.81053e-08	3.2399e-07
gene_344331	5.61514	0	2.82066	5.80631	4.88008	5.14393	9.34476	7.86798e-08	3.26073e-07
gene_414488	7.74743	2.49249	7.12113	6.84521	9.84338	7.5373	9.18498	7.87857e-08	3.26212e-07
gene_49689	3.40018	0.608282	3.27811	4.78909	-1.32458	7.01423	9.14062	7.94643e-08	3.28468e-07
gene_86528	4.33319	2.56322	6.49979	6.96979	2.75219	5.98899	9.18034	7.94764e-08	3.28468e-07
gene_267951	4.67185	7.92837	6.49285	6.17575	1.43711	6.11379	9.17115	8.08629e-08	3.33893e-07
gene_16611	-2.90123	-1.09109	1.0938	3.92175	0.576362	5.69886	9.16187	8.14933e-08	3.36188e-07
gene_47581	5.16137	1.80229	5.35934	6.13472	2.47617	5.31481	9.15926	8.26924e-08	3.40823e-07
gene_403373	6.16875	5.56952	4.45337	4.15464	-1.23785	5.54019	9.29048	8.35913e-08	3.44213e-07
gene_267658	0	5.75001	0	4.77509	3.18234	4.74359	9.32433	8.3834e-08	3.44897e-07
gene_260620	5.29026	1.88692	3.07056	4.91042	6.16432	5.01457	9.14962	8.42078e-08	3.46119e-07
gene_464400	2.21828	1.36684	2.75307	4.62725	3.0672	4.37506	9.14757	8.4533e-08	3.4714e-07
gene_405396	-0.407857	-6.44691	-1.45464	-0.674613	-1.74637	5.34069	9.22719	8.58746e-08	3.52328e-07
gene_79120	-1.68872	2.00066	-6.72854	0.64395	-5.36497	9.04501	9.09302	8.69808e-08	3.56542e-07
gene_363622	1.81433	5.2219	6.97621	3.60212	4.49439	5.0327	9.12996	8.73825e-08	3.57863e-07
gene_401167	3.62761	3.78944	5.6414	4.7669	0	4.69727	9.32206	8.76603e-08	3.58675e-07
gene_347119	3.37466	5.60966	3.29039	2.90169	2.70033	4.30822	9.12603	8.80312e-08	3.59867e-07
gene_218817	-1.5942	6.29546	-1.5942	4.9059	2.9582	6.09468	9.23161	8.97479e-08	3.66552e-07
gene_92224	-1.4944	1.10376	-0.43998	2.96635	-0.787156	4.27167	10.1514	9.13727e-08	3.7285e-07
gene_362302	-1.47342	-5.2579	-1.30493	-4.27446	-3.96065	5.959	9.06303	9.20798e-08	3.75396e-07
gene_330670	4.50954	0	0	4.42932	5.09436	4.53905	9.40142	9.69459e-08	3.94877e-07
gene_200956	2.18435	3.06034	2.38436	6.523	4.87203	5.55899	9.07124	9.76041e-08	3.9689e-07
gene_423792	0.467509	-3.66369	-0.087216	1.57306	0.0921308	7.67627	9.02107	9.76162e-08	3.9689e-07
gene_219054	-1.91942	5.47718	2.58645	1.70791	2.67527	5.17166	9.06481	9.78589e-08	3.97519e-07
gene_469803	3.49216	1.84543	4.73417	5.30139	4.49769	4.89097	9.06313	9.81194e-08	3.98011e-07
gene_218853	5.04149	-0.445691	-1.7674	-0.29616	-0.768062	9.83082	9.02941	9.81565e-08	3.98011e-07
gene_267974	0	8.04139	4.85145	5.05979	5.81903	5.86569	9.10472	9.82546e-08	3.9805e-07
gene_218813	4.70312	0.339092	-2.68009	-0.350196	-1.07706	7.72503	9.02234	9.94839e-08	4.02668e-07
gene_219085	0	7.22984	4.33665	4.17935	4.5175	5.1705	9.09486	1.00083e-07	4.04731e-07
gene_397553	0	2.26197	5.70906	3.01741	4.36658	4.38904	9.08921	1.01147e-07	4.08668e-07
gene_267831	-2.32327	2.6625	4.48698	3.36256	6.9375	6.87946	9.04606	1.01383e-07	4.09254e-07
gene_206870	3.70425	6.42615	7.41097	5.13948	1.9839	5.55249	9.05053	1.01489e-07	4.09316e-07
gene_188505	0.307383	11.0173	8.49338	8.10776	4.01917	9.60735	9.00923	1.01995e-07	4.10987e-07
gene_141808	0	6.77795	2.45557	4.36188	4.35277	5.00472	9.08131	1.02652e-07	4.13267e-07
gene_338885	-2.94662	-7.06144	-5.59858	-3.2316	-5.35136	5.84425	8.99125	1.05543e-07	4.24527e-07
gene_199445	5.56455	5.59421	1.16231	2.8705	2.19114	4.81423	8.99028	1.05739e-07	4.24574e-07
gene_218920	7.28944	1.36706	2.32963	6.3411	4.94071	5.56779	9.02875	1.05743e-07	4.24574e-07
gene_402988	0	0	6.0079	5.93508	4.39584	5.2942	9.22301	1.07738e-07	4.32197e-07
gene_469201	6.89278	2.30973	1.8902	5.20084	2.73731	5.01266	8.97996	1.07835e-07	4.32203e-07
gene_219427	4.18539	3.88723	-4.11756	1.18332	-0.38975	5.95574	9.0772	1.10197e-07	4.41279e-07
gene_393910	4.00279	0	3.77625	6.83383	6.61257	5.99362	9.15411	1.11343e-07	4.4547e-07
gene_344334	7.72615	-0.475531	4.14092	5.40079	5.91751	5.72013	9.10005	1.1169e-07	4.46464e-07
gene_85816	-4.04872	0.79813	-8.00497	-1.33413	-5.55896	8.50429	8.95178	1.13775e-07	4.54393e-07
gene_468010	2.8557	-4.07013	2.10607	0.746136	-2.8135	4.93225	9.08322	1.15215e-07	4.59737e-07
gene_267663	0	6.81814	2.00718	5.26519	3.46252	5.19434	9.00652	1.18072e-07	4.70488e-07
gene_393654	4.55131	0	2.10872	5.03207	5.27845	4.79811	9.12174	1.18118e-07	4.70488e-07
gene_212509	6.79628	3.64668	0	6.98112	5.74931	6.00422	9.08804	1.18241e-07	4.70564e-07
gene_218269	-1.04974	1.19166	2.24237	-3.41637	-0.719963	8.49214	8.92886	1.18848e-07	4.72562e-07
gene_398125	0	4.88009	7.39958	4.01858	5.35794	5.25356	9.00205	1.19065e-07	4.73009e-07
gene_49685	-1.29051	0.05795	3.15633	4.71753	-0.585252	6.90221	8.92488	1.19751e-07	4.75316e-07
gene_372011	0	6.13447	8.72243	5.16893	6.70597	6.29768	8.99063	1.21637e-07	4.82376e-07
gene_246678	6.23564	-0.199531	3.96502	5.54173	5.32115	5.28715	9.05025	1.22447e-07	4.85161e-07
gene_76857	5.14679	0.855002	6.13484	4.07139	4.43886	4.74101	8.93934	1.2518e-07	4.95556e-07
gene_331512	3.17471	0	3.00912	3.97345	5.90321	4.65911	9.08899	1.25398e-07	4.95981e-07
gene_401580	1.92848	-3.26226	5.33985	2.53795	2.17354	6.12484	9.03588	1.2574e-07	4.969e-07
gene_228645	5.06237	0	3.78065	4.47591	3.03316	4.42385	9.07451	1.28758e-07	5.07991e-07
gene_469838	-1.30734	-3.85418	0.276463	2.76032	-0.538137	7.10095	8.88674	1.28772e-07	5.07991e-07
gene_267985	3.1261	6.6176	4.97936	4.67376	1.11923	5.0533	8.92213	1.29314e-07	5.09681e-07
gene_372008	0	7.0336	8.33572	5.06156	7.64622	6.45155	8.95272	1.3059e-07	5.14132e-07
gene_393768	3.38661	0	5.97673	6.56069	5.4636	5.76327	9.06644	1.30671e-07	5.14132e-07
gene_188591	1.14964	10.9433	8.60014	7.8031	4.26423	9.49991	8.8775	1.31059e-07	5.15208e-07
gene_402456	0	2.73956	3.17049	2.97444	0	3.88765	9.15022	1.31731e-07	5.17399e-07
gene_364564	0	0.86047	5.48156	4.36786	4.09714	4.57983	8.94749	1.31877e-07	5.17522e-07
gene_219354	-5.11158	-7.07473	-4.69899	-0.340896	-2.0227	5.80439	8.99964	1.34448e-07	5.27153e-07
gene_233886	0.704485	-2.86174	-0.300278	3.10417	0.05855	5.0971	8.99837	1.34763e-07	5.27929e-07
gene_393878	0.774227	-1.90012	4.26234	3.94984	1.02493	5.22525	8.99565	1.35443e-07	5.3003e-07
gene_362471	-3.04329	-4.86595	2.02275	-0.896001	-1.36478	4.86142	8.99529	1.35534e-07	5.3003e-07
gene_267718	0	6.90252	3.92161	6.85505	2.53782	5.95712	8.91937	1.39015e-07	5.43169e-07
gene_218826	5.22804	-0.0516949	-1.12537	0.434343	-0.751644	8.71679	8.84319	1.39915e-07	5.46213e-07
gene_267788	0	5.16366	6.9194	7.48878	9.74122	7.59532	8.90947	1.41619e-07	5.52388e-07
gene_219433	5.97026	3.57128	-5.04431	2.19113	0.224438	7.43607	8.91883	1.47939e-07	5.76541e-07
gene_141871	0	8.80184	3.53325	6.1805	6.15173	6.52551	8.88217	1.49059e-07	5.80403e-07
gene_16730	1.51958	0	3.48779	3.8343	1.37905	4.11176	8.98873	1.50619e-07	5.8597e-07
gene_86672	-0.135263	-4.13776	4.84959	2.73444	0.9153	6.63357	8.93659	1.51076e-07	5.87244e-07
gene_218792	6.00195	3.42743	3.06453	2.39467	6.82685	6.85012	8.79923	1.52145e-07	5.90889e-07
gene_287941	-0.483003	-0.483003	2.82805	4.0563	4.93656	4.64022	8.97455	1.52725e-07	5.9263e-07
gene_267747	-3.00122	-0.308328	4.01421	5.98323	6.53115	8.15507	8.81223	1.57741e-07	6.11569e-07
gene_362017	8.18363	0	7.51132	8.54062	6.67788	7.42866	8.9608	1.58517e-07	6.14049e-07
gene_469067	1.78226	0.842281	3.70481	4.81861	5.57966	4.7741	8.81141	1.59421e-07	6.17022e-07
gene_402432	1.8244	0	5.52055	4.82263	3.34478	4.66696	8.9554	1.60093e-07	6.19092e-07
gene_377474	3.54348	0	2.77667	5.56712	4.89767	4.97114	8.94203	1.64059e-07	6.33883e-07
gene_400299	-0.205139	-6.10385	-2.82763	-0.671935	-4.69949	4.9541	8.88976	1.64754e-07	6.36022e-07
gene_362301	-1.53688	-6.85984	-1.20499	-3.75988	-3.51474	6.37837	8.75621	1.65158e-07	6.37038e-07
gene_93267	4.94925	4.48276	3.82169	3.8011	0	4.32222	8.96941	1.66061e-07	6.39975e-07
gene_313538	0.287797	-9.87355	0.0233138	-0.822232	-0.602122	8.70146	8.88444	1.66387e-07	6.40682e-07
gene_99425	1.73824	-6.0974	0.625491	1.18829	0.469315	6.53934	8.85835	1.70073e-07	6.54318e-07
gene_241617	4.75682	5.4608	2.01096	6.09403	2.11923	5.30654	8.77221	1.71695e-07	6.59993e-07
gene_467676	2.09999	2.0869	5.3015	5.62344	1.48803	5.63524	8.73268	1.72743e-07	6.62917e-07
gene_219098	0	6.57471	0	5.11465	4.33913	5.0978	8.92711	1.72749e-07	6.62917e-07
gene_242690	-3.26694	-5.49204	-1.11663	-4.12555	-2.66638	5.45122	8.70594	1.81789e-07	6.97012e-07
gene_363632	1.80273	-1.25434	0.64606	2.48445	-2.9694	5.27609	8.70523	1.82039e-07	6.97377e-07
gene_401547	-2.19904	-8.85379	-4.43412	-3.98957	-3.13876	5.63189	8.83522	1.82271e-07	6.97676e-07
gene_403532	6.14	2.15876	1.75081	1.57867	-0.585896	6.13627	8.70365	1.82586e-07	6.97876e-07
gene_86662	1.54303	-3.23318	4.59498	2.46295	0.415153	5.65825	8.83415	1.82633e-07	6.97876e-07
gene_260546	8.28561	1.64202	9.48346	7.76783	10.2234	8.26273	8.72712	1.86999e-07	7.13952e-07
gene_469473	4.57035	0	3.5185	4.50573	2.84803	4.38638	8.86792	1.87918e-07	7.16853e-07
gene_267709	3.1918	8.28344	3.92188	5.46385	4.51654	5.9723	8.71851	1.90073e-07	7.24462e-07
gene_47586	5.87393	1.80084	4.1809	6.1036	3.18461	5.27258	8.70901	1.93523e-07	7.3699e-07
gene_1832	2.93051	1.44845	3.70895	3.42776	5.82881	4.49065	8.70716	1.94205e-07	7.38961e-07
gene_267796	-0.26114	4.99784	5.45943	8.01022	4.20748	6.97255	8.69336	1.97601e-07	7.51252e-07
gene_374518	-1.47762	-1.47762	1.62222	4.32915	1.79564	4.9835	8.83081	1.98809e-07	7.55207e-07
gene_470162	3.21496	6.38309	4.33022	5.11727	1.66687	5.06647	8.6915	2.00051e-07	7.59283e-07
gene_470012	1.2967	0.570719	3.63027	2.76034	6.68945	7.68459	8.64895	2.02697e-07	7.68678e-07
gene_212682	-6.29201	6.39311	1.14934	2.40313	1.73429	9.80724	8.67569	2.04338e-07	7.74252e-07
gene_468017	3.64922	-2.66558	2.62842	-0.367146	-0.183625	5.33378	8.63939	2.06433e-07	7.81534e-07
gene_393692	4.54633	-0.905233	6.11346	7.13852	5.21218	6.92067	8.76259	2.0855e-07	7.88887e-07
gene_372072	0	3.84363	4.51328	3.0874	5.91742	4.57937	8.70042	2.09711e-07	7.92613e-07
gene_212342	0	7.02778	1.5126	5.14352	5.31081	5.37705	8.69561	2.11616e-07	7.99141e-07
gene_36960	6.04719	1.80695	3.99723	2.99693	3.5448	4.23433	8.65893	2.12789e-07	8.02899e-07
gene_218233	-0.789726	1.2318	1.68735	-3.52046	-0.655067	6.24336	8.62216	2.13347e-07	8.04331e-07
gene_266051	0	0	8.75377	7.35903	8.72351	7.28956	8.84233	2.14597e-07	8.08369e-07
gene_267749	-4.65909	-1.01334	5.13685	2.08177	4.17054	7.50072	8.64744	2.15592e-07	8.11439e-07
gene_468063	2.60754	0	2.68291	4.40042	5.45356	4.57748	8.7856	2.18555e-07	8.21906e-07
gene_79125	-3.98235	0.00132334	-8.61339	-1.82445	-6.61261	9.67469	8.60394	2.20906e-07	8.30056e-07
gene_399061	0.24647	-4.02806	-1.08258	1.84015	-1.79696	5.02748	8.7293	2.21842e-07	8.32877e-07
gene_393999	-0.291819	-8.73889	-2.92957	-3.11451	-4.48689	5.95054	8.72583	2.23275e-07	8.37559e-07
gene_233921	1.61672	-1.59392	2.67491	5.55899	3.27787	6.00753	8.72345	2.24265e-07	8.40576e-07
gene_100073	5.5274	1.22856	6.98256	3.56456	5.22499	6.12781	8.58906	2.27285e-07	8.51185e-07
gene_91088	4.27247	1.95298	5.68234	3.12304	0.61878	5.20593	8.5811	2.30771e-07	8.63525e-07
gene_233898	6.00762	3.0472	5.03549	7.93729	6.38317	6.77228	8.61391	2.31756e-07	8.66491e-07
gene_403643	-0.070749	2.81205	6.52204	4.3233	6.45185	5.28628	8.60685	2.32864e-07	8.69913e-07
gene_369960	-3.69393	-6.51811	-3.21039	-4.24629	-3.07426	5.7408	8.56944	2.35975e-07	8.80803e-07
gene_47585	5.26033	3.24189	2.77197	6.32789	3.18249	5.36701	8.60377	2.36256e-07	8.81125e-07
gene_313622	5.84938	-0.497573	3.3865	6.06764	4.96763	5.72206	8.69241	2.37571e-07	8.84591e-07
gene_86597	-1.67045	-6.72389	-1.5982	-4.03717	-3.83205	6.20331	8.5659	2.37578e-07	8.84591e-07
gene_90450	7.35553	1.89721	2.74575	5.97815	3.11924	5.78725	8.55797	2.41213e-07	8.97382e-07
gene_92582	3.43251	-2.6279	6.77338	5.95093	4.38684	7.75231	8.67121	2.47113e-07	9.18104e-07
gene_403577	4.3924	0	5.15893	5.82303	3.83677	5.15074	8.71857	2.4719e-07	9.18104e-07
gene_13012	3.55248	5.34691	2.82067	2.70331	3.95657	4.31086	8.57816	2.48023e-07	9.2044e-07
gene_469839	-1.02414	-3.28648	-0.809509	2.53989	-0.881843	7.26909	8.53154	2.53722e-07	9.40816e-07
gene_34227	-3.62853	4.13865	0.601658	1.85139	-0.915345	5.67036	8.56052	2.54287e-07	9.42138e-07
gene_233941	1.63038	-2.45524	0.489813	4.44313	5.1972	6.27632	8.65516	2.54595e-07	9.42502e-07
gene_393964	9.0461	0	7.1478	7.0541	5.27501	6.48066	8.69541	2.57944e-07	9.5412e-07
gene_401534	-4.96641	-7.3016	-3.43412	-3.913	-3.38486	5.73186	8.52153	2.58633e-07	9.5588e-07
gene_219425	5.09346	4.54678	-4.46483	1.88962	0.80299	6.91871	8.60934	2.63607e-07	9.73469e-07
gene_394201	1.41674	1.76336	4.80475	2.48881	3.45129	4.06385	8.53489	2.69259e-07	9.92401e-07
gene_49688	0.953904	1.22582	3.10145	4.61998	-1.66045	7.20719	8.50034	2.6934e-07	9.92401e-07
gene_141224	5.35407	0	9.55949	6.97058	7.47879	7.14917	8.67179	2.69394e-07	9.92401e-07
gene_386240	6.06118	1.70999	2.86061	5.69455	4.96972	5.19383	8.49804	2.70526e-07	9.95757e-07
gene_393728	2.67319	-2.226	0.999038	4.52681	2.67057	5.7395	8.61304	2.75335e-07	1.01263e-06
gene_394068	-6.04651	-7.82338	-5.60841	-2.82039	-4.69273	6.49232	8.48532	2.77196e-07	1.01864e-06
gene_141874	0	8.27783	2.94047	6.01269	6.99474	6.35953	8.55018	2.7828e-07	1.02179e-06
gene_255606	3.14696	0	2.83475	5.50028	6.77459	5.36823	8.64559	2.82699e-07	1.03718e-06
gene_313527	2.79625	6.04197	2.16916	4.03336	3.50963	4.62001	8.50468	2.85161e-07	1.04536e-06
gene_401168	0	4.01121	4.4915	4.30136	0.835639	4.40752	8.52717	2.90617e-07	1.06449e-06
gene_352461	2.67149	-1.75158	3.61793	0.636786	-2.42089	11.9795	8.45556	2.92282e-07	1.06972e-06
gene_469206	2.84017	4.66402	5.95058	7.2502	2.32448	6.56026	8.45458	2.94009e-07	1.07517e-06
gene_212467	0	7.20334	3.87896	4.4304	6.06059	5.42872	8.5205	2.94295e-07	1.07534e-06
gene_349389	4.88679	1.83569	4.04613	3.97866	-0.266548	4.37155	8.59882	2.98082e-07	1.0883e-06
gene_344352	-1.53657	-6.5301	-1.32978	-2.24726	-1.77558	11.7144	8.43519	2.9945e-07	1.09086e-06
gene_236027	-3.88014	2.34523	-6.57764	-0.0563524	-3.9157	9.18759	8.44494	2.99488e-07	1.09086e-06
gene_102678	2.01072	-2.01778	1.04061	1.61324	-1.90544	4.39699	8.4449	2.9951e-07	1.09086e-06
gene_469897	5.51165	0	3.37701	4.50269	3.57526	4.47453	8.60685	3.03595e-07	1.10485e-06
gene_469205	-3.85678	-5.98182	-2.80156	-2.18254	-7.1725	6.51915	8.42739	3.09733e-07	1.12628e-06
gene_402092	0	4.16289	5.21769	2.6858	4.89752	4.47538	8.47724	3.19321e-07	1.16021e-06
gene_469907	4.78074	-0.0728574	2.10359	4.25771	3.83884	4.36766	8.531	3.20756e-07	1.16448e-06
gene_469910	5.33575	1.93777	1.17143	3.99603	3.55184	4.27149	8.43127	3.27866e-07	1.18934e-06
gene_396780	-4.01749	-3.49594	-3.05721	0.854803	-2.19786	5.32542	8.39382	3.30315e-07	1.19726e-06
gene_467997	3.19703	-1.15256	2.02267	0.231948	-3.30709	4.99226	8.38932	3.33177e-07	1.20666e-06
gene_468725	4.26033	1.94117	2.79494	4.53768	2.70248	4.38393	8.41617	3.37416e-07	1.22103e-06
gene_237871	4.58903	-1.40992	3.61522	5.73536	3.24018	6.03739	8.50217	3.38452e-07	1.2238e-06
gene_233859	1.22376	0	3.25239	5.54549	5.22968	5.0154	8.54176	3.4228e-07	1.23665e-06
gene_365257	-0.122476	-5.11354	-0.295993	1.2454	-2.27344	5.47285	8.49495	3.43032e-07	1.23838e-06
gene_282885	6.57478	0	5.09408	6.58225	5.02713	5.71805	8.53825	3.44501e-07	1.24268e-06
gene_401572	-7.46295	-2.19339	-4.29331	-4.5011	-5.04299	5.60329	8.35494	3.5589e-07	1.28274e-06
gene_99561	1.40734	-7.094	-0.846143	-1.11793	-2.18968	5.85896	8.46783	3.60818e-07	1.29946e-06
gene_394054	-1.92098	-10.2809	-4.26853	-2.89839	-4.83448	7.05568	8.46101	3.65437e-07	1.31505e-06
gene_416159	2.76997	1.76872	2.20981	3.7532	5.37578	4.41561	8.37266	3.66541e-07	1.31797e-06
gene_16583	-2.97623	-1.26482	-2.12249	-2.0638	2.02518	9.00348	8.33496	3.69795e-07	1.32861e-06
gene_267678	0	7.29666	5.29755	5.17069	3.17866	5.41655	8.39768	3.71078e-07	1.33216e-06
gene_467992	2.98763	-4.53046	2.02577	0.338048	-1.98701	5.15487	8.4462	3.75665e-07	1.34755e-06
gene_85821	-4.41776	0.458851	-9.5738	-1.72941	-6.17719	12.6192	8.3251	3.76856e-07	1.35075e-06
gene_80468	10.7375	5.71357	9.84687	7.77772	11.2944	9.07702	8.35441	3.79502e-07	1.35915e-06
gene_267679	0	7.62807	4.40957	7.17695	3.56371	6.34839	8.38526	3.79887e-07	1.35945e-06
gene_241612	3.42901	3.77709	1.23869	5.56982	2.37171	5.16976	8.31396	3.85004e-07	1.37667e-06
gene_107122	8.24082	4.48031	8.60427	6.45147	9.91176	7.70424	8.34561	3.85915e-07	1.37883e-06
gene_250470	8.66491	2.4593	10.1814	9.18313	11.3163	9.32079	8.34434	3.86845e-07	1.38106e-06
gene_218589	-1.01894	3.39978	7.28197	3.23096	4.48523	8.59349	8.30902	3.88667e-07	1.38647e-06
gene_79115	-3.10783	0.799715	-7.96413	-0.618223	-5.43684	9.1163	8.30693	3.90232e-07	1.39095e-06
gene_219084	0	6.09638	2.50851	3.80327	3.63487	4.56946	8.36959	3.91307e-07	1.39368e-06
gene_212508	4.65549	0.0179345	-1.79018	4.62805	3.68015	5.57475	8.39174	3.9633e-07	1.41046e-06
gene_79129	-2.81972	0.551671	-7.63974	-1.26156	-5.79783	8.58992	8.29623	3.98329e-07	1.41646e-06
gene_338879	-0.489152	-8.04236	-5.54536	-2.84607	-2.13587	5.56184	8.41159	4.00723e-07	1.42384e-06
gene_393913	-4.69917	-4.69917	-1.14692	1.37608	-1.13288	5.21291	8.44996	4.01086e-07	1.42401e-06
gene_267823	2.76641	8.71564	8.13284	7.75166	11.0841	8.7317	8.31573	4.08513e-07	1.44924e-06
gene_469232	-3.42961	-6.57602	-6.72986	-3.84891	-4.42044	6.86521	8.27332	4.16243e-07	1.4755e-06
gene_218852	5.456	-0.333013	-1.79372	0.60946	0.269933	10.1267	8.27088	4.18199e-07	1.48127e-06
gene_188648	-0.850556	6.85763	4.66445	6.71949	0.620949	6.63775	8.29227	4.2376e-07	1.49979e-06
gene_395466	1.56211	2.34573	0	4.20274	4.46193	4.3418	8.39694	4.24398e-07	1.50087e-06
gene_468421	4.35623	0	3.88713	5.07154	3.50263	4.66331	8.42453	4.24934e-07	1.50159e-06
gene_86673	-1.27494	-4.46403	4.80957	2.81952	1.51242	6.97095	8.37644	4.27888e-07	1.51084e-06
gene_239243	6.82155	2.54663	2.45752	6.14215	4.92307	5.41464	8.28811	4.30582e-07	1.51917e-06
gene_86652	1.65645	-2.88222	4.80601	2.25408	2.56638	5.54533	8.37055	4.32616e-07	1.52515e-06
gene_468026	3.83674	-3.38865	1.95997	0.143895	-1.27016	5.79944	8.24774	4.37205e-07	1.54012e-06
gene_76856	4.90577	-0.260592	4.77192	5.1354	4.6649	5.02786	8.36297	4.38782e-07	1.54371e-06
gene_399334	0.70463	1.69823	2.23421	4.75054	3.25875	4.44188	8.27806	4.38908e-07	1.54371e-06
gene_219217	4.94813	9.09925	6.89197	8.08613	3.28153	7.4199	8.27113	4.44743e-07	1.56301e-06
gene_91084	2.56072	0.00194971	4.81719	2.00846	-0.559551	5.9113	8.23619	4.47012e-07	1.56977e-06
gene_267701	0	6.50284	4.36132	4.30572	3.13276	4.86901	8.29844	4.47662e-07	1.57082e-06
gene_267737	-4.81346	-0.572886	1.66852	2.46585	-3.13693	6.20529	8.25892	4.516e-07	1.58341e-06
gene_219408	-5.14322	1.21329	-1.65617	-3.36419	-1.9579	6.61069	8.2287	4.53491e-07	1.5888e-06
gene_218539	-13.5765	-1.47304	-8.58559	-3.70008	-4.9307	10.3158	8.25609	4.54044e-07	1.58951e-06
gene_394202	1.64958	0	3.37532	3.01336	4.47313	4.11117	8.38757	4.54969e-07	1.59151e-06
gene_219100	0	9.47677	4.497	7.49653	6.01037	7.26933	8.28846	4.56199e-07	1.59457e-06
gene_340726	2.32882	5.19117	5.7706	6.37889	9.25826	6.95315	8.25634	4.57461e-07	1.59775e-06
gene_80482	6.6975	2.50248	8.0945	6.27218	9.12048	7.08275	8.25071	4.62399e-07	1.61374e-06
gene_393885	2.70235	-2.52397	0.652463	-1.72799	0.0402	5.09321	8.21722	4.63605e-07	1.6167e-06
gene_464350	-4.48706	-2.89756	-4.24799	-3.86096	-4.0328	4.43764	8.21464	4.65906e-07	1.62347e-06
gene_393737	3.1545	0	4.93447	5.65802	3.83769	5.02157	8.37043	4.69612e-07	1.63512e-06
gene_350266	0.885866	-6.75826	-3.48876	-0.588187	-1.90215	6.32858	8.21006	4.70031e-07	1.63532e-06
gene_393702	4.80371	0	4.76864	5.54547	3.53634	4.96428	8.36659	4.72962e-07	1.64425e-06
gene_479424	0	3.23097	8.71674	7.11902	7.13557	6.7795	8.26792	4.74277e-07	1.64755e-06
gene_80463	8.38428	0	11.8696	10.6468	12.0391	10.4586	8.36322	4.7592e-07	1.65198e-06
gene_79116	-3.62058	0.81309	-8.94752	-1.02289	-5.3321	10.5719	8.201	4.7828e-07	1.65889e-06
gene_267768	0	1.59778	6.44367	5.84979	7.1154	5.79686	8.25848	4.82831e-07	1.67339e-06
gene_212381	-4.35055	3.65718	-2.83111	1.03514	0.648288	5.82918	8.21676	4.89439e-07	1.69499e-06
gene_219113	3.80856	2.55655	-1.38466	-0.408953	-0.945852	5.9563	8.18763	4.90731e-07	1.69816e-06
gene_86627	2.43867	-1.81912	4.20296	5.9073	4.26776	6.60568	8.30257	4.91199e-07	1.69821e-06
gene_393833	0.707739	1.77827	4.84455	3.29846	2.27867	4.14993	8.21871	4.91497e-07	1.69821e-06
gene_394069	-4.72944	-7.93476	-5.39838	-2.12397	-3.52189	5.41008	8.28188	5.10562e-07	1.76273e-06
gene_66485	-4.73467	5.53806	-0.366066	3.92149	-0.45432	8.1321	8.19314	5.12021e-07	1.76641e-06
gene_141821	0	9.29749	3.35201	8.07229	6.96329	7.51841	8.22683	5.12643e-07	1.76721e-06
gene_141239	7.70973	0	11.12	9.87959	11.4397	9.76962	8.3192	5.16288e-07	1.77841e-06
gene_188508	7.50759	11.5206	9.66008	8.2187	4.80413	9.47894	8.15824	5.19266e-07	1.78731e-06
gene_267770	1.03818	-0.219498	5.13755	4.72853	0.475193	6.92524	8.1555	5.2201e-07	1.79538e-06
gene_398154	0	5.17997	7.27505	4.2634	5.72578	5.35713	8.21413	5.25131e-07	1.80474e-06
gene_268703	7.26624	0	12.4202	10.9399	11.3432	10.5208	8.30347	5.31538e-07	1.82536e-06
gene_398897	1.82863	3.08265	1.03195	4.74984	2.79284	4.44586	8.1729	5.3638e-07	1.84059e-06
gene_347235	5.15232	0	3.41902	3.407	4.19254	4.20622	8.29293	5.42006e-07	1.85796e-06
gene_469085	4.12353	0	3.57792	4.74804	4.09871	4.55518	8.29267	5.42265e-07	1.85796e-06
gene_348193	4.19812	0	4.54784	3.88669	4.6636	4.41291	8.28301	5.5205e-07	1.89005e-06
gene_248581	9.79658	3.68357	10.7469	8.09495	10.4585	8.83801	8.15582	5.54159e-07	1.89583e-06
gene_234101	5.26633	0	6.73396	6.32421	8.40418	6.51706	8.27784	5.57362e-07	1.90427e-06
gene_377473	3.36538	0	2.28414	5.02904	3.80403	4.61518	8.27773	5.57472e-07	1.90427e-06
gene_267700	0	7.12097	5.29384	4.75105	3.63658	5.27484	8.17329	5.67371e-07	1.93662e-06
gene_469421	2.45389	0	1.7713	3.73164	4.16428	4.17736	8.25394	5.8258e-07	1.98703e-06
gene_76853	3.68548	-4.04194	0.310401	0.844551	1.97349	5.24696	8.20883	5.85319e-07	1.99486e-06
gene_86658	2.30789	-4.85523	5.00675	3.41573	2.04363	7.74703	8.20481	5.89741e-07	2.00842e-06
gene_399307	6.36661	1.71999	3.66221	5.80314	4.74378	5.19758	8.11576	5.9821e-07	2.03572e-06
gene_225961	-0.115855	1.60243	-0.277466	-1.95954	-3.33193	5.10905	8.07137	6.13737e-07	2.08574e-06
gene_91089	3.33616	1.94474	4.7303	2.43618	-1.02109	5.2151	8.07128	6.13835e-07	2.08574e-06
gene_232091	4.78452	1.88939	4.41975	4.004	1.68451	4.29827	8.10056	6.15832e-07	2.09095e-06
gene_218499	-5.04932	-2.26689	0.899335	2.02143	-2.81205	5.97984	8.09195	6.21266e-07	2.10782e-06
gene_470013	5.63446	5.69836	7.71116	7.00451	10.5045	8.02391	8.09336	6.24362e-07	2.11673e-06
gene_468411	6.70599	2.01794	6.7617	5.89476	4.75964	5.51514	8.09178	6.26255e-07	2.12155e-06
gene_393837	1.64498	1.78314	5.65923	3.57492	3.63867	4.41869	8.08589	6.3334e-07	2.14394e-06
gene_232088	4.53877	3.73406	2.28481	4.22523	1.62839	4.29716	8.08422	6.3537e-07	2.1492e-06
gene_393672	3.89443	0	5.7768	4.294	4.79692	4.69614	8.20565	6.37113e-07	2.15348e-06
gene_469585	2.16802	-0.650838	0.916181	4.22242	1.6443	5.64072	8.04811	6.41839e-07	2.16783e-06
gene_393950	-0.377262	-10.8474	-2.50732	-2.76388	-4.23371	7.97835	8.15882	6.42777e-07	2.16934e-06
gene_85822	-0.0553129	5.6914	-1.39533	6.39476	2.12246	8.23961	8.04697	6.4325e-07	2.16934e-06
gene_267981	-1.15242	4.93244	4.13185	2.69267	0.343814	4.77399	8.07018	6.47678e-07	2.18265e-06
gene_399531	3.15037	0.427063	2.48114	0.799413	-2.86545	4.45618	8.18009	6.48188e-07	2.18273e-06
gene_469640	5.33993	8.84026	5.33237	10.7719	11.2245	9.88811	8.06283	6.61877e-07	2.22717e-06
gene_408921	1.73173	3.39675	0.338692	-0.442728	0.940771	4.53377	8.03031	6.64231e-07	2.23342e-06
gene_91960	0	1.75498	2.25415	4.23878	5.31621	4.51929	8.08932	6.65317e-07	2.23541e-06
gene_399542	0.887335	-0.716554	3.08316	4.24464	-0.417802	6.85882	8.02032	6.77127e-07	2.27339e-06
gene_401874	3.09615	0	4.38658	4.90126	3.36808	4.59464	8.16986	6.80831e-07	2.28413e-06
gene_79122	-3.81359	0.248936	-7.82236	-1.44561	-6.03688	9.01269	8.01688	6.81634e-07	2.28512e-06
gene_402302	0	0	4.45577	5.12432	4.33147	4.74946	8.2074	6.84345e-07	2.29251e-06
gene_267810	-1.96084	1.60334	2.20896	5.64297	1.03446	9.15854	8.01441	6.84885e-07	2.29261e-06
gene_267692	-2.26331	6.47023	3.321	3.49141	2.27511	6.30925	8.0375	6.8947e-07	2.30625e-06
gene_393976	-0.21384	-10.5945	-2.48654	-2.51645	-3.9263	7.87739	8.12071	6.90357e-07	2.3075e-06
gene_363715	-3.5868	-9.69236	-4.05172	-3.43753	-3.70089	6.3432	8.11997	6.91319e-07	2.309e-06
gene_260589	7.0226	2.25702	9.44923	8.37334	10.3674	8.46502	8.02456	7.12109e-07	2.37668e-06
gene_470008	4.1653	4.4003	7.04808	6.13292	9.80878	8.98765	7.99296	7.13777e-07	2.38035e-06
gene_469221	-4.01108	-7.14626	-5.91465	-4.11579	-4.15445	7.16579	7.99261	7.14263e-07	2.38035e-06
gene_395507	4.67337	0.941465	5.32871	5.08426	3.55385	4.79118	8.02047	7.1771e-07	2.39007e-06
gene_47572	5.93282	0	4.11956	6.33237	5.69733	5.58047	8.13598	7.25003e-07	2.41257e-06
gene_83453	0.674393	4.61956	3.89265	6.28638	8.2916	6.31966	8.01061	7.31369e-07	2.43197e-06
gene_398615	1.14299	-1.68655	-1.33598	2.52357	-1.09707	5.2951	7.97987	7.32013e-07	2.43231e-06
gene_400312	6.87092	1.81359	4.24021	7.00098	5.33866	6.00875	8.00891	7.33758e-07	2.43575e-06
gene_469213	6.38429	0	5.98963	5.40246	3.51138	5.10819	8.12924	7.34129e-07	2.43575e-06
gene_267783	0	6.01737	7.63981	8.05819	10.3056	8.14698	8.02788	7.47613e-07	2.47867e-06
gene_86579	3.99265	-0.236378	3.4388	-0.0587828	1.33313	5.59204	7.96813	7.48773e-07	2.48069e-06
gene_464372	4.06275	1.58067	3.99939	4.35227	2.42543	4.33467	7.98852	7.62932e-07	2.52574e-06
gene_1836	3.22235	1.57996	0.658232	4.08878	3.62779	4.24176	7.98553	7.67313e-07	2.53838e-06
gene_387695	0	3.41005	3.97576	6.12907	3.38726	5.23603	8.01279	7.69357e-07	2.54328e-06
gene_219096	0	9.1227	4.67978	7.42066	5.74165	7.06585	8.00779	7.76699e-07	2.56567e-06
gene_218968	3.33446	5.4381	4.3558	8.95894	6.02451	7.58161	7.97695	7.80021e-07	2.57314e-06
gene_393866	3.51204	0	3.08883	4.81496	3.69142	4.52091	8.09652	7.80104e-07	2.57314e-06
gene_49686	1.55932	1.19178	3.61763	4.3611	-1.35971	6.47793	7.9434	7.85329e-07	2.58849e-06
gene_372012	0	7.95415	8.19009	5.46806	7.48554	6.62192	7.99867	7.90278e-07	2.60289e-06
gene_394247	0	4.01737	4.26184	7.59094	6.84917	6.5401	7.99454	7.96501e-07	2.61921e-06
gene_400279	1.96291	2.06676	3.86512	6.44656	5.81987	5.61824	7.9658	7.96839e-07	2.61921e-06
gene_93422	7.90486	2.45643	11.7923	10.8765	12.0674	10.5415	7.96543	7.97401e-07	2.61921e-06
gene_86575	3.64149	-0.0781278	2.85504	-0.599726	0.796153	5.16567	7.93539	7.97555e-07	2.61921e-06
gene_362330	-5.23226	-6.8013	-3.44082	-3.78079	-2.87359	5.4425	7.93277	8.01598e-07	2.63057e-06
gene_401875	4.90979	2.1584	6.80911	6.78381	4.7875	5.96007	7.96199	8.0267e-07	2.63217e-06
gene_218801	4.7415	-0.765944	-1.90859	-0.165871	-0.182299	8.89977	7.9304	8.05277e-07	2.6388e-06
gene_39768	2.23966	0	6.31382	5.96023	5.102	5.43292	8.07697	8.0895e-07	2.64891e-06
gene_268007	1.97616	5.71184	4.48301	3.26909	1.70619	4.57904	7.92326	8.16443e-07	2.67151e-06
gene_267972	3.10319	9.66594	5.14293	7.46574	7.6386	7.51446	7.94937	8.22291e-07	2.6887e-06
gene_395504	3.42659	0	2.71222	4.80086	4.98038	4.64125	8.0655	8.2637e-07	2.70007e-06
gene_79169	-3.4476	0.533786	-8.31027	-1.18892	-5.48106	9.64179	7.91412	8.30954e-07	2.71309e-06
gene_399044	6.3054	0	3.9739	4.82919	5.72655	4.94251	8.0617	8.32218e-07	2.71507e-06
gene_267818	0	5.88508	4.48391	9.58077	9.60406	8.54212	7.97111	8.32767e-07	2.71507e-06
gene_101570	8.12539	2.50675	7.90424	5.63201	8.15314	6.56136	7.94197	8.3403e-07	2.71722e-06
gene_283264	5.04938	0.949215	5.87395	6.67734	4.13945	7.11915	7.90784	8.41083e-07	2.73823e-06
gene_79124	-4.04015	0.384443	-9.31101	-1.25091	-5.53458	11.1132	7.89763	8.57816e-07	2.79069e-06
gene_16753	0.889328	2.79292	-0.40689	-0.576182	-1.16974	4.83417	7.89412	8.63643e-07	2.80762e-06
gene_362356	4.78925	-0.192055	6.57202	3.62427	4.31969	6.157	7.8931	8.6534e-07	2.81013e-06
gene_469313	1.91456	0.478319	5.79502	2.67929	3.45799	4.60467	7.89291	8.65662e-07	2.81013e-06
gene_47561	-0.665679	4.4002	5.42768	3.66576	1.10955	4.77636	7.91758	8.67485e-07	2.81288e-06
gene_372048	0	3.30926	5.37144	5.43394	2.53013	4.92	7.94945	8.67756e-07	2.81288e-06
gene_464359	-6.98073	-2.18821	-4.36871	-3.77616	-3.01173	4.57757	7.90865	8.82453e-07	2.85846e-06
gene_369964	-4.18526	-6.01093	-3.00812	-4.34771	-3.4216	5.72681	7.88186	8.84314e-07	2.86244e-06
gene_1651	2.16824	0	5.1397	3.77789	3.67386	4.31976	8.02467	8.91514e-07	2.88367e-06
gene_400713	5.96595	1.19074	5.56818	6.48852	4.25125	5.6403	7.90437	8.96279e-07	2.89701e-06
gene_267668	0	8.58371	5.29873	7.86398	4.62055	7.06061	7.92528	9.08572e-07	2.93324e-06
gene_401181	0	3.37949	5.59169	5.09929	2.12042	4.81685	7.92516	9.08789e-07	2.93324e-06
gene_360853	0	3.72819	6.66138	6.53237	2.58772	5.72239	7.92428	9.10302e-07	2.93602e-06
gene_99558	-1.45246	-7.79295	-1.05942	-2.72167	-1.80346	5.62609	7.97202	9.12497e-07	2.94099e-06
gene_86663	1.89617	-4.2314	4.57988	2.67934	0.867795	6.60353	7.97034	9.15375e-07	2.94816e-06
gene_394248	0.681799	1.72502	4.36957	5.97503	6.02619	5.40204	7.87894	9.41031e-07	3.02863e-06
gene_42717	3.10753	3.53497	1.55005	3.47129	5.36657	4.40386	7.86774	9.61435e-07	3.09209e-06
gene_267702	0	9.39708	7.22496	6.87902	5.8538	7.12747	7.89353	9.65136e-07	3.10178e-06
gene_95987	-0.790371	2.512	-4.45968	0.709799	-1.55109	5.24451	7.91415	9.74482e-07	3.12959e-06
gene_393668	4.36122	1.79373	6.59352	4.4639	5.6027	5.0831	7.85948	9.76767e-07	3.13469e-06
gene_393729	3.02151	-0.158628	-0.702709	4.32924	2.8554	5.62825	7.82215	9.92349e-07	3.18243e-06
gene_218741	1.20747	4.4896	-0.168198	3.51911	6.86386	7.68356	7.81896	9.98487e-07	3.19984e-06
gene_469998	-1.28807	-7.3559	-2.79414	-2.49736	-1.75403	5.21348	7.91947	1.00721e-06	3.2255e-06
gene_225955	4.78281	5.64561	3.85777	2.50171	-0.25977	6.03934	7.81144	1.01308e-06	3.24202e-06
gene_101551	6.84016	0	6.85203	6.8175	8.85671	6.9209	7.9506	1.02323e-06	3.27215e-06
gene_141885	0	6.22555	1.37962	6.51041	7.43356	6.15134	7.8606	1.02755e-06	3.28365e-06
gene_401090	-5.9846	-5.9846	2.27508	0.141852	-0.592169	6.07455	7.93685	1.03971e-06	3.32015e-06
gene_469724	-6.0134	-3.32352	-3.62873	-3.27676	-1.31606	4.29297	7.82041	1.04519e-06	3.33527e-06
gene_394263	6.73092	-0.378841	7.24269	5.9195	5.42793	8.34041	7.78859	1.05881e-06	3.37636e-06
gene_212506	6.90699	4.20783	0.476596	4.87584	4.21949	4.85386	7.81191	1.07003e-06	3.40972e-06
gene_218806	4.55871	-0.156013	-2.08227	-0.191111	-1.66774	10.256	7.77452	1.08797e-06	3.46446e-06
gene_246680	3.80764	-2.48446	-0.470911	1.76912	1.88625	4.51166	7.87584	1.09332e-06	3.47902e-06
gene_86665	-0.0200883	-1.98646	5.14415	3.77351	2.4541	5.4593	7.8748	1.09547e-06	3.48342e-06
gene_467960	4.20538	4.51071	-0.62557	5.39927	2.46393	5.24439	7.8507	1.09873e-06	3.49132e-06
gene_233467	2.89003	-0.499615	3.83926	2.96523	4.51724	4.36718	7.87194	1.10137e-06	3.49617e-06
gene_393996	-1.47211	-8.95798	-2.14865	-2.90021	-4.68597	6.11516	7.87173	1.10181e-06	3.49617e-06
gene_362477	-3.23446	-2.11053	-1.0399	-4.0405	-5.0126	5.48381	7.76098	1.11681e-06	3.54127e-06
gene_414724	-3.37966	-4.78646	-4.07568	-2.32476	-3.47681	4.33046	7.75933	1.12038e-06	3.55009e-06
gene_267685	-0.481743	8.50053	6.30239	7.84453	3.70027	7.50102	7.77587	1.13849e-06	3.60274e-06
gene_267838	-3.14664	4.31432	4.35154	3.67814	7.18258	7.93846	7.77582	1.13859e-06	3.60274e-06
gene_468066	6.10426	1.76796	5.05838	5.21491	6.11391	5.26768	7.74782	1.14558e-06	3.62233e-06
gene_330663	4.79464	0	1.70356	4.34971	4.09451	4.41244	7.88186	1.16297e-06	3.67472e-06
gene_467956	3.08047	4.52755	-2.52052	5.05002	1.62758	6.51949	7.8202	1.16401e-06	3.67542e-06
gene_267840	-1.3103	4.60199	5.66764	5.1339	8.07103	7.14053	7.75074	1.19479e-06	3.76997e-06
gene_218807	5.16533	0.484033	-2.93462	0.755184	0.761103	8.11604	7.72516	1.19687e-06	3.77392e-06
gene_218548	-10.5146	-0.826259	-8.07757	-2.86382	-3.67281	7.8569	7.74846	1.20002e-06	3.78118e-06
gene_219097	0	6.82851	2.54644	5.80478	3.96022	5.42106	7.77824	1.20207e-06	3.78501e-06
gene_469203	5.05856	0	2.78211	5.57952	4.41516	4.95826	7.86117	1.20868e-06	3.80316e-06
gene_86661	1.90358	-5.11149	4.77652	3.07415	1.77182	7.713	7.8195	1.21561e-06	3.82231e-06
gene_395456	2.2426	2.71027	1.82423	5.73107	5.77518	5.19682	7.74449	1.21777e-06	3.82641e-06
gene_393726	2.79648	-1.99999	1.14968	3.79255	2.25666	6.91349	7.70576	1.23473e-06	3.87701e-06
gene_267675	-0.948422	8.77699	5.28841	7.83911	4.44547	8.01148	7.73069	1.24169e-06	3.89591e-06
gene_469355	0.438054	-0.035778	-0.152807	2.8821	-1.45233	5.37996	7.70582	1.24248e-06	3.89591e-06
gene_268012	2.17517	6.52696	3.78096	3.99194	3.13842	4.82997	7.73295	1.24505e-06	3.90126e-06
gene_39746	-3.02604	-8.51539	0.611549	-0.0189917	-1.1477	9.40093	7.70346	1.24815e-06	3.90828e-06
gene_377413	4.6885	6.20266	3.89308	4.23536	3.01016	4.82518	7.69806	1.26127e-06	3.94662e-06
gene_386234	6.2408	1.57191	4.08592	5.22875	3.49672	4.99134	7.69675	1.26446e-06	3.95384e-06
gene_362453	3.41225	-0.975855	6.09824	5.0651	3.60273	5.59143	7.79555	1.27167e-06	3.97365e-06
gene_49682	0.616435	-1.34607	0.674074	1.771	-2.96081	4.44845	7.88427	1.27346e-06	3.97647e-06
gene_219107	1.09019	9.47632	5.89019	7.12191	6.02782	7.16773	7.71635	1.28536e-06	4.01087e-06
gene_219148	0	6.614	4.15886	3.88359	4.59754	4.8956	7.74035	1.29209e-06	4.02905e-06
gene_386620	-2.21897	-7.79036	-5.26606	-2.52906	-3.69155	6.24358	7.67894	1.30879e-06	4.07831e-06
gene_232075	1.6293	0.0916185	4.90033	5.25754	3.89787	5.33119	7.67315	1.32351e-06	4.12133e-06
gene_212373	-1.10402	8.29711	2.67331	6.00164	5.79233	7.17695	7.69568	1.32812e-06	4.13284e-06
gene_49681	1.95432	-0.0443329	3.07615	4.08092	0.158919	5.00914	7.66518	1.34409e-06	4.17967e-06
gene_267690	1.96348	8.93304	6.36271	6.5667	4.9186	6.69569	7.69172	1.34761e-06	4.18772e-06
gene_464446	-3.08889	-1.74648	-6.5061	-3.33956	-1.50446	4.61688	7.73747	1.36145e-06	4.22781e-06
gene_218281	-1.81932	0.988943	1.57154	-3.36745	-0.999835	8.41552	7.65262	1.37714e-06	4.27225e-06
gene_469599	0.0137239	-5.71073	-2.11285	-0.694285	-3.56409	4.74726	7.75306	1.37766e-06	4.27225e-06
gene_225923	-0.250354	1.55671	-2.17798	-1.52746	-4.35646	6.0425	7.64845	1.3883e-06	4.3023e-06
gene_219063	0	8.55865	4.95952	6.35104	5.21687	6.39031	7.69822	1.40018e-06	4.33614e-06
gene_89615	7.5106	1.42494	3.01838	5.03655	4.23138	5.1587	7.64011	1.41089e-06	4.3663e-06
gene_35744	3.22417	5.31986	1.912	4.53444	2.36438	4.67335	7.635	1.42492e-06	4.40641e-06
gene_393998	1.3201	-7.13333	-1.13199	-1.32305	-3.68772	5.72732	7.73483	1.42581e-06	4.40641e-06
gene_85831	-3.38455	0.792063	-7.25206	-1.24542	-5.16249	9.06161	7.6304	1.43766e-06	4.44002e-06
gene_86620	0.333312	-7.3818	0.013913	-0.732865	-0.493286	8.75642	7.62362	1.43956e-06	4.44283e-06
gene_386642	-2.33207	-5.84203	-6.12561	-3.36401	-4.39629	5.55994	7.62304	1.45827e-06	4.4975e-06
gene_402500	-2.03036	3.02478	3.67303	0.261799	0.324408	7.10057	7.61964	1.46459e-06	4.51391e-06
gene_218525	-5.64515	-1.18055	1.059	1.56455	-4.13463	6.19245	7.64054	1.47666e-06	4.54798e-06
gene_395517	4.15916	3.4912	1.60676	5.58395	4.14146	4.94951	7.64239	1.48157e-06	4.55998e-06
gene_467963	6.60685	6.73605	0	5.95127	4.36906	5.58653	7.7269	1.48497e-06	4.56734e-06
gene_403664	2.76047	1.77729	5.95983	6.29387	4.41273	5.49496	7.63761	1.49522e-06	4.59572e-06
gene_200971	8.45655	2.76105	8.10893	6.73559	7.44595	9.83879	7.60293	1.49623e-06	4.59572e-06
gene_399017	0.462294	-0.613931	1.25102	3.11693	-1.26049	5.39736	7.6028	1.51653e-06	4.65229e-06
gene_141238	5.94748	1.64209	9.76666	8.53929	9.54952	8.26113	7.63003	1.51717e-06	4.65229e-06
gene_83411	5.12911	3.93743	5.01913	8.34763	8.88058	7.52323	7.62983	1.51775e-06	4.65229e-06
gene_267822	-0.668397	5.95532	4.63597	6.89305	9.22825	7.69663	7.62442	1.52316e-06	4.66572e-06
gene_393955	-0.210131	-8.84482	-2.41447	-2.78309	-3.99577	6.20703	7.69521	1.53642e-06	4.70313e-06
gene_311391	1.64987	0	4.36827	3.16549	3.46289	4.07655	7.72671	1.55334e-06	4.75172e-06
gene_267930	4.43037	7.27917	1.61313	5.00456	3.24899	5.98645	7.58467	1.57072e-06	4.80162e-06
gene_267751	3.17314	0	3.90487	5.80763	6.15092	5.33665	7.72017	1.57245e-06	4.80364e-06
gene_233896	0.371405	-1.59132	2.20399	4.83428	3.37404	5.49643	7.68049	1.57967e-06	4.82244e-06
gene_233862	2.57371	1.15718	1.71491	6.14318	4.83182	6.57221	7.5774	1.593e-06	4.85984e-06
gene_86670	0.529532	-3.96554	4.54976	2.82575	1.91901	6.46341	7.67088	1.60855e-06	4.90397e-06
gene_395468	3.19787	1.84366	3.44069	4.29021	6.12679	4.75816	7.59845	1.61213e-06	4.91156e-06
gene_400549	2.82493	5.04011	1.25718	4.94092	2.08481	4.95933	7.56765	1.62335e-06	4.94238e-06
gene_267922	-2.65007	4.09931	7.96506	4.69569	5.29831	7.91033	7.59076	1.62508e-06	4.94432e-06
gene_393959	0.105056	-8.57915	-2.7456	-1.93629	-4.40346	6.2945	7.654	1.66061e-06	5.049e-06
gene_39728	7.16066	1.8916	3.48148	6.27011	5.66654	5.62534	7.58215	1.66347e-06	5.0543e-06
gene_86660	2.16499	-4.70186	4.6946	3.06216	1.7275	7.29712	7.65242	1.66557e-06	5.05729e-06
gene_139450	9.13342	0	10.6845	9.2063	10.743	9.18846	7.68677	1.6737e-06	5.07853e-06
gene_92601	-5.42783	-3.29685	-0.869178	-3.54727	-4.84714	5.23511	7.55052	1.67812e-06	5.08853e-06
gene_469399	5.2139	2.52976	4.00087	5.33104	3.12097	4.83205	7.57034	1.70168e-06	5.15649e-06
gene_394050	-0.838419	-7.31421	-2.8917	-2.82538	-5.03482	6.07923	7.54076	1.71017e-06	5.17876e-06
gene_369491	6.45234	1.16043	2.01825	3.82384	4.50754	5.10356	7.53783	1.71991e-06	5.20474e-06
gene_394001	-0.43409	-9.15219	-2.60293	-2.57066	-4.12852	6.48022	7.63385	1.72499e-06	5.21663e-06
gene_423799	4.19299	3.36248	3.70114	6.52599	5.51138	5.6524	7.55977	1.73661e-06	5.24823e-06
gene_236018	-3.27762	-0.602228	-10.2019	-1.4159	-5.75977	8.17623	7.6053	1.74935e-06	5.2832e-06
gene_267773	-1.36373	0.970077	3.85838	4.35631	6.21199	8.27556	7.52093	1.77715e-06	5.36356e-06
gene_219436	5.48305	3.36023	-1.7044	1.91201	-0.599483	6.20961	7.51213	1.80771e-06	5.45216e-06
gene_469074	3.60027	0.851211	2.51026	4.41811	4.00138	4.38	7.53802	1.81084e-06	5.45795e-06
gene_92594	-2.96902	-6.1278	-0.898578	-3.66933	-2.35253	6.06926	7.50667	1.82696e-06	5.50284e-06
gene_79138	-3.14464	0.698742	-8.55865	-1.00784	-5.15673	11.3636	7.50216	1.84299e-06	5.54741e-06
gene_398983	-1.05808	-1.072	2.85705	3.61557	-0.493345	5.53469	7.49178	1.88043e-06	5.65635e-06
gene_399336	4.72444	0	3.80247	3.13128	2.56835	4.06257	7.62209	1.8889e-06	5.67805e-06
gene_141221	6.7419	4.3227	4.78832	8.7388	9.9593	8.16432	7.51335	1.89889e-06	5.70425e-06
gene_260604	4.08202	0.148005	1.12458	1.14995	-1.36671	4.64666	7.48074	1.92111e-06	5.76716e-06
gene_219007	0	3.2772	3.40667	6.77448	6.23384	5.8592	7.53222	1.92248e-06	5.76743e-06
gene_267824	-0.839162	6.08124	6.88173	7.07008	9.68725	8.26044	7.49221	1.96468e-06	5.89011e-06
gene_394244	3.35912	-2.26306	0.257585	3.37865	2.25527	5.02448	7.56154	1.97742e-06	5.92439e-06
gene_372060	0	4.35772	4.57156	3.13196	5.3874	4.51435	7.51597	1.98313e-06	5.93754e-06
gene_233902	3.03788	0	3.15842	4.61241	2.60779	4.41814	7.59399	1.99088e-06	5.95679e-06
gene_469224	-3.71832	-7.4838	-6.20743	-3.4188	-4.06556	6.74254	7.46035	1.9986e-06	5.97375e-06
gene_79108	-3.7084	0.0901387	-9.10933	-1.52963	-5.70711	11.7689	7.46019	1.9992e-06	5.97375e-06
gene_86605	-0.73152	-7.55181	-0.474814	-2.40022	-1.82807	5.68424	7.55319	2.00885e-06	5.9986e-06
gene_86555	3.33044	0	4.74297	5.93077	5.32039	5.29393	7.58709	2.01674e-06	6.01819e-06
gene_398998	0.598268	-1.08346	2.48254	2.52038	-3.19048	6.01765	7.45484	2.02006e-06	6.02412e-06
gene_86669	-1.49025	-7.57365	2.38118	1.15158	-0.104726	8.06937	7.54858	2.02645e-06	6.03918e-06
gene_397489	-8.45239	-0.959025	-5.56918	-2.61274	-5.14237	5.96923	7.47388	2.03531e-06	6.06157e-06
gene_394087	-4.37978	-6.71161	-5.32556	-2.47037	-3.41958	5.8349	7.44824	2.04606e-06	6.08957e-06
gene_141251	6.63371	1.67212	8.81233	7.48969	9.15653	7.53395	7.47327	2.05118e-06	6.10077e-06
gene_393985	-2.89331	-9.88649	-2.48564	-2.92761	-4.81393	6.77615	7.53841	2.06579e-06	6.14017e-06
gene_79177	-3.17615	-0.0352057	-9.03382	-1.06955	-5.56953	9.89595	7.44232	2.06972e-06	6.14782e-06
gene_79117	-3.66891	-0.0929316	-7.74663	-1.38389	-6.26242	9.94454	7.43318	2.10673e-06	6.25334e-06
gene_79144	-3.04661	0.968908	-8.65126	-0.622777	-4.98118	10.7928	7.43286	2.10802e-06	6.25334e-06
gene_212516	7.92959	4.2113	1.92084	5.26472	4.6995	5.21805	7.4579	2.11282e-06	6.26344e-06
gene_141900	2.05606	5.24337	-0.708406	1.69379	4.08662	6.73414	7.42401	2.14454e-06	6.35331e-06
gene_399509	0.717607	1.27934	6.04723	5.64468	3.99041	5.50823	7.42026	2.16019e-06	6.39546e-06
gene_402853	-4.05353	3.22537	1.14787	1.29412	-2.0438	5.49406	7.43611	2.18904e-06	6.47662e-06
gene_393986	-2.13454	-11.7919	-2.29447	-2.71998	-4.51511	8.7251	7.50619	2.19554e-06	6.49159e-06
gene_350268	-2.37402	-8.13022	-5.4055	-1.625	-2.47585	5.91866	7.50111	2.2167e-06	6.54987e-06
gene_218304	1.46358	2.97845	-2.12603	-0.255604	1.15184	4.87594	7.39413	2.27252e-06	6.71042e-06
gene_79121	-2.88238	1.09883	-8.04681	-0.394259	-4.99735	11.379	7.39318	2.27675e-06	6.7185e-06
gene_267699	-1.48773	7.40021	5.35492	4.84551	3.01354	6.62389	7.41488	2.28053e-06	6.72526e-06
gene_100107	-2.64013	-6.41261	-4.14911	-3.62318	-3.69402	5.11755	7.38998	2.29093e-06	6.75152e-06
gene_393961	-0.270393	-7.69446	-2.34695	-2.48373	-4.19004	5.37308	7.48247	2.29627e-06	6.76281e-06
gene_202696	1.97082	6.00678	6.42398	5.33014	8.76506	8.07336	7.38563	2.31034e-06	6.79983e-06
gene_232097	3.80193	0	2.69514	3.72652	2.61822	4.07604	7.51242	2.31945e-06	6.82219e-06
gene_200972	8.32996	7.03299	11.7442	9.75104	10.4326	9.62596	7.40773	2.32721e-06	6.84054e-06
gene_469231	-3.55022	-7.15077	-6.35735	-2.91835	-3.95634	8.0932	7.38116	2.33045e-06	6.84561e-06
gene_469471	5.22628	1.93558	1.45466	3.69741	3.61388	4.20093	7.40258	2.35044e-06	6.89984e-06
gene_402452	3.55496	7.67847	9.55434	7.26255	5.47412	7.60448	7.35829	2.43627e-06	7.14308e-06
gene_79154	-3.23726	0.404177	-8.84152	-1.19845	-5.47051	11.7769	7.35824	2.43647e-06	7.14308e-06
gene_34190	-2.30251	-4.47359	-4.54548	-3.8105	-5.10877	5.39113	7.35741	2.44042e-06	7.15e-06
gene_283482	4.49352	2.4714	10.0626	8.71289	9.14264	8.3006	7.38046	2.45279e-06	7.18158e-06
gene_212520	2.20238	2.36488	-5.11019	0.348618	-1.37829	6.07063	7.35387	2.45726e-06	7.18999e-06
gene_386648	6.33388	5.87748	0.212214	3.47533	3.5025	6.16118	7.34965	2.47745e-06	7.24437e-06
gene_91049	-4.59105	-3.72463	-2.87811	-4.41395	-5.95242	6.35374	7.34834	2.48376e-06	7.25813e-06
gene_393693	3.89543	0	4.48928	5.2383	4.32819	4.82832	7.46927	2.51488e-06	7.34431e-06
gene_401593	-3.02231	-7.67246	-3.80397	-2.11658	-2.90987	5.94978	7.33988	2.52489e-06	7.36876e-06
gene_402315	1.95921	0	5.27146	4.92886	3.81335	4.71356	7.46637	2.52861e-06	7.3732e-06
gene_218768	3.94822	4.90745	3.01955	4.76524	-1.00338	5.23559	7.45266	2.52968e-06	7.3732e-06
gene_469843	0.00153661	-3.51436	-0.74666	2.07939	-0.948898	6.45838	7.33815	2.53341e-06	7.3793e-06
gene_468073	3.97533	1.36695	2.78292	3.81508	4.42599	4.26841	7.36028	2.55009e-06	7.42308e-06
gene_399541	-0.614533	-1.01858	2.65742	3.73551	-1.06511	6.74408	7.32805	2.58358e-06	7.51571e-06
gene_13767	-0.845101	0.0580129	-4.49744	-1.36617	-4.1005	6.38775	7.32023	2.5899e-06	7.52923e-06
gene_34226	2.59621	5.70176	3.14994	2.7343	0.0200009	7.04829	7.32453	2.60132e-06	7.55756e-06
gene_225954	4.0379	6.16361	3.91872	2.72292	0.858929	6.27541	7.32026	2.62294e-06	7.61548e-06
gene_79167	-4.35533	0.0765995	-8.24205	-1.68471	-4.80198	7.77694	7.31908	2.62897e-06	7.62807e-06
gene_91081	3.42947	2.1272	5.46955	3.44984	-0.666771	6.87095	7.31791	2.63497e-06	7.64057e-06
gene_267754	-0.864044	-0.0280001	1.94506	3.38403	5.71902	7.57328	7.31643	2.64258e-06	7.6577e-06
gene_47589	4.586	1.79467	4.31289	5.8618	3.80333	5.10644	7.33757	2.6643e-06	7.71569e-06
gene_304169	0	1.93084	4.46856	5.18274	6.09889	5.09471	7.36006	2.67273e-06	7.73514e-06
gene_362430	-1.02766	-1.71033	4.03533	4.34542	2.74319	5.35592	7.39898	2.6894e-06	7.77839e-06
gene_218635	0.766028	6.57969	3.00747	3.49437	4.13369	5.35642	7.30364	2.70902e-06	7.8301e-06
gene_49679	0.784814	0.664328	3.40496	3.57418	-0.595862	4.9681	7.30236	2.71576e-06	7.84456e-06
gene_80461	8.52386	3.00438	9.9104	7.7712	9.61545	8.12141	7.32719	2.71818e-06	7.84651e-06
gene_403001	3.90121	1.79771	7.06264	7.10002	6.24881	6.28862	7.32655	2.7215e-06	7.84768e-06
gene_469607	5.52316	5.22601	3.66003	3.2958	2.90694	4.39459	7.32645	2.72206e-06	7.84768e-06
gene_347155	1.16943	-4.02062	-3.74084	-0.614375	0.0201037	4.20919	7.38902	2.74063e-06	7.89615e-06
gene_330650	0	1.79589	4.05152	5.1396	4.22251	4.73981	7.34189	2.76742e-06	7.96825e-06
gene_137837	0	0	3.38891	4.01362	3.55245	4.23262	7.45004	2.77477e-06	7.98434e-06
gene_79141	-2.51585	0.341896	-7.76028	-0.792603	-5.87282	10.2036	7.28996	2.78195e-06	7.99989e-06
gene_469446	3.8048	4.43421	2.50058	2.46384	2.20136	4.00398	7.31417	2.78729e-06	8.01013e-06
gene_344355	5.57575	2.23099	5.2825	4.45353	3.01118	4.58543	7.31196	2.79921e-06	8.03926e-06
gene_219161	-7.50584	0.388261	0.094519	-3.50278	-1.79703	6.12352	7.30398	2.82475e-06	8.10745e-06
gene_468030	1.60224	-3.51635	1.59751	-0.993679	-2.75095	5.76189	7.27771	2.84897e-06	8.17175e-06
gene_39772	-2.57748	-4.98024	-0.491304	0.665225	-2.18365	4.99714	7.36214	2.88381e-06	8.26457e-06
gene_76915	-3.36087	-6.27612	-5.95349	-4.10816	-3.89459	6.62291	7.27125	2.88499e-06	8.26457e-06
gene_402800	2.73994	0	4.24101	4.14647	2.92135	4.28964	7.39255	2.90422e-06	8.31437e-06
gene_402245	-0.428237	-0.428237	3.71578	4.11484	3.3822	4.45805	7.3855	2.9184e-06	8.34966e-06
gene_393983	-2.37113	-9.08541	-2.20997	-3.0969	-4.58538	6.10111	7.35492	2.9235e-06	8.35896e-06
gene_394225	-1.82139	-7.44893	1.42452	-0.816479	-0.707131	6.72486	7.35063	2.9474e-06	8.42195e-06
gene_267674	0	7.61619	5.69569	7.22956	3.86666	6.426	7.30124	2.99168e-06	8.54305e-06
gene_402187	-2.03628	-0.716364	3.2205	0.792708	3.43721	5.1791	7.2475	3.02126e-06	8.62205e-06
gene_363686	7.19828	5.02159	5.07275	5.14087	2.05441	5.08987	7.2594	3.09806e-06	8.83565e-06
gene_85620	-2.1822	-5.06413	-3.61959	-2.83122	-2.06242	5.03217	7.22507	3.11949e-06	8.89114e-06
gene_141700	-5.17695	2.04399	-2.06913	-1.16538	0.826126	5.36307	7.25198	3.12328e-06	8.89633e-06
gene_369962	-3.6242	-5.01166	-3.05544	-4.21674	-3.29624	5.26248	7.22669	3.14595e-06	8.95523e-06
gene_86596	-1.30769	-5.66333	-1.0277	-3.74815	-3.99147	7.433	7.22121	3.17965e-06	9.04544e-06
gene_394098	0.0994015	-7.56153	-0.409709	-0.835368	-0.994776	9.04566	7.21404	3.1965e-06	9.08764e-06
gene_468409	-0.570695	1.4914	2.86903	4.18217	1.86098	4.44583	7.23937	3.20033e-06	9.0928e-06
gene_372069	0	4.77443	6.62914	4.22953	6.0643	5.17095	7.25809	3.24981e-06	9.22486e-06
gene_212464	0	4.66272	4.18386	7.52309	7.63605	6.65711	7.25791	3.2509e-06	9.22486e-06
gene_267983	4.98092	6.42004	5.43957	5.64761	1.15395	5.36228	7.23089	3.27335e-06	9.28274e-06
gene_365254	4.32903	0	2.93557	3.62369	3.52854	4.13725	7.31383	3.36706e-06	9.54248e-06
gene_344503	6.59995	1.39995	6.16805	6.16191	5.45236	5.8044	7.19021	3.37726e-06	9.56538e-06
gene_393979	-2.34792	-11.4642	-2.42092	-2.88124	-4.33319	8.32287	7.27769	3.38459e-06	9.58011e-06
gene_267927	-1.09999	4.60614	-1.09999	4.45941	2.77935	5.07758	7.28341	3.39941e-06	9.61602e-06
gene_92206	-1.50567	-1.50567	1.71937	3.98652	3.08288	4.90057	7.30034	3.42537e-06	9.67947e-06
gene_464445	-8.49	-2.60184	-6.52094	-3.45838	-1.76087	5.7879	7.20409	3.42613e-06	9.67947e-06
gene_394229	-3.03088	-8.27969	-5.71632	-1.57969	-1.40671	6.20597	7.26518	3.46586e-06	9.78556e-06
gene_86615	-0.0248383	-7.70217	-0.738612	-0.830836	-1.43889	8.81436	7.17168	3.47977e-06	9.81869e-06
gene_218949	0	3.08811	3.91678	6.56695	4.99542	5.60535	7.22166	3.48505e-06	9.82745e-06
gene_79146	-2.51202	1.57147	-7.77324	-0.0523838	-4.27785	10.8259	7.1694	3.51672e-06	9.91057e-06
gene_267926	-1.3843	5.10904	8.05567	4.75006	5.77209	6.90234	7.18399	3.56194e-06	1.00317e-05
gene_399500	-6.84332	-2.08038	-2.55798	-4.24022	-2.71886	4.59721	7.18199	3.57575e-06	1.00643e-05
gene_69846	5.85675	4.4224	1.60916	4.85072	6.62131	5.22226	7.17962	3.61414e-06	1.0166e-05
gene_13024	4.00183	5.28628	2.8837	2.70337	2.69871	4.43947	7.15332	3.6285e-06	1.02001e-05
gene_79143	-3.81901	0.111731	-8.8977	-1.42094	-4.91715	9.78678	7.15234	3.63545e-06	1.02132e-05
gene_469581	3.94018	3.11152	2.86805	4.0795	1.55398	4.2316	7.17624	3.63777e-06	1.02134e-05
gene_347168	-0.0748981	-4.20926	-4.39639	-2.41004	-1.08346	4.44372	7.14967	3.65434e-06	1.02535e-05
gene_267872	0	5.17999	6.13556	7.58895	9.25525	7.33534	7.19638	3.65837e-06	1.02584e-05
gene_219004	3.1868	1.85937	4.39818	6.71247	5.15824	5.72262	7.15761	3.77115e-06	1.05681e-05
gene_236023	-3.68004	0.640176	-7.63564	-0.771304	-4.75544	9.16082	7.13235	3.77963e-06	1.05853e-05
gene_101542	6.69783	0	8.70562	7.08711	8.38677	7.11047	7.24711	3.81716e-06	1.06829e-05
gene_267687	-3.13987	5.96911	2.78165	3.51767	1.65446	6.78505	7.14793	3.8192e-06	1.06829e-05
gene_92203	5.41435	4.85528	6.08645	5.60183	1.76815	5.24232	7.15007	3.82651e-06	1.06967e-05
gene_218588	2.16244	4.03907	8.05172	5.31281	4.51095	7.8432	7.11967	3.87403e-06	1.08228e-05
gene_79113	-2.80686	0.60403	-7.77966	-0.988317	-5.46135	10.7809	7.11571	3.90401e-06	1.08998e-05
gene_401263	7.15383	2.55818	6.02352	5.63263	4.09238	5.32301	7.13748	3.92081e-06	1.09399e-05
gene_470015	-6.3321	1.26817	-6.3321	-0.877456	-1.35995	5.70221	7.20532	3.94125e-06	1.09902e-05
gene_313566	1.87207	1.68447	2.74442	5.22732	2.8201	6.04701	7.1102	3.9461e-06	1.09969e-05
gene_469841	0.151654	-2.56803	-0.750026	2.47617	-0.841716	7.39382	7.10648	3.97477e-06	1.107e-05
gene_394057	0.306216	-8.00862	-0.0828828	-0.783031	-0.958974	8.48605	7.10245	4.00613e-06	1.11504e-05
gene_218793	4.14952	0.847814	2.87912	0.430209	4.77476	7.83503	7.1018	4.01113e-06	1.11574e-05
gene_393960	-0.409052	-9.43535	-2.37498	-2.21903	-4.20748	6.88595	7.18617	4.02671e-06	1.11926e-05
gene_469065	4.68638	0	3.39938	4.11012	4.57844	4.4085	7.21844	4.02873e-06	1.11926e-05
gene_13000	6.72449	6.87062	3.87875	5.04063	4.44611	5.35631	7.11764	4.07407e-06	1.13094e-05
gene_86650	-0.545567	-3.21057	1.71894	3.57158	2.22268	5.82455	7.17979	4.07579e-06	1.13094e-05
gene_394049	0.0198212	-8.4291	-2.29292	-2.41857	-3.64196	6.04118	7.1766	4.10062e-06	1.13713e-05
gene_141895	0	6.63663	2.84491	4.9755	4.69864	5.15154	7.13207	4.13928e-06	1.14714e-05
gene_267979	0	6.42199	4.1622	5.14204	3.64794	5.09697	7.13126	4.14573e-06	1.14822e-05
gene_91096	2.85372	0.272605	4.80138	2.39094	0.62588	5.17279	7.08234	4.16607e-06	1.15315e-05
gene_347130	4.7635	6.42268	4.79585	4.07471	4.09088	4.91359	7.10377	4.18482e-06	1.15763e-05
gene_139452	8.68134	4.48495	11.0829	9.90492	11.9587	10.0129	7.10044	4.21191e-06	1.16441e-05
gene_236030	-3.12134	0.366624	-7.60522	-1.50649	-5.19589	9.5567	7.07225	4.24869e-06	1.17386e-05
gene_93419	5.3601	0	6.9726	5.54583	6.86539	5.74604	7.18923	4.2565e-06	1.17529e-05
gene_377401	1.06442	-3.79922	-1.22782	0.915241	-1.02819	4.47269	7.15638	4.26119e-06	1.17587e-05
gene_401876	3.07968	0	3.46407	4.42732	3.1037	4.35896	7.18795	4.26671e-06	1.17667e-05
gene_400251	-1.09466	5.13435	3.62642	3.5057	1.41841	4.88363	7.08693	4.29773e-06	1.1845e-05
gene_241614	4.32499	2.93838	3.10496	3.37359	-1.31999	4.65121	7.16438	4.35705e-06	1.1995e-05
gene_206816	2.30102	-0.97345	3.11465	2.15959	-0.391367	4.81588	7.05927	4.35746e-06	1.1995e-05
gene_267793	0	3.90674	6.01911	7.68957	8.22095	6.95802	7.10484	4.36163e-06	1.19991e-05
gene_372017	0	5.66907	6.60336	4.29956	4.44782	5.0591	7.09963	4.40553e-06	1.21125e-05
gene_401692	0.144136	-7.65579	-0.408266	-0.909111	-0.641531	8.05251	7.04554	4.44278e-06	1.22075e-05
gene_402566	4.89056	3.43357	8.04396	8.14715	6.65719	7.15704	7.06982	4.46889e-06	1.22718e-05
gene_86676	-2.74081	-6.76297	1.65971	0.659194	-1.09197	6.76693	7.12172	4.55132e-06	1.24905e-05
gene_401636	0.297968	-7.96761	-0.270351	-0.58564	-0.659162	8.55072	7.0331	4.5851e-06	1.25755e-05
gene_470174	3.82727	2.80093	5.73617	6.38992	4.42315	6.17755	7.0325	4.58813e-06	1.25762e-05
gene_212511	4.55012	2.8338	7.93736	6.89176	5.25424	6.27416	7.05114	4.63331e-06	1.26923e-05
gene_92248	6.07019	4.34259	2.88045	5.26849	2.63476	4.86829	7.04983	4.64512e-06	1.2717e-05
gene_39770	-2.08054	-7.19985	1.7112	-0.060802	-0.906569	6.85651	7.10508	4.6976e-06	1.28528e-05
gene_92596	1.8872	4.67029	-0.173425	2.86581	0.265127	5.77435	7.01753	4.72659e-06	1.29243e-05
gene_86598	-1.68156	-5.76086	-0.816258	-3.66539	-3.28451	7.47041	7.01266	4.77164e-06	1.30396e-05
gene_39729	5.41543	1.88649	3.0307	6.04456	5.66737	5.40499	7.03413	4.78835e-06	1.30773e-05
gene_393823	-0.207743	-5.72431	-0.717543	-0.960654	-1.13319	10.4204	7.00213	4.80709e-06	1.31206e-05
gene_423805	2.84895	4.90212	4.79098	3.72447	1.56353	4.39221	7.02725	4.85259e-06	1.32367e-05
gene_345470	5.75668	1.32698	5.90982	5.1014	3.43997	5.03457	6.99771	4.91266e-06	1.33925e-05
gene_79174	-3.82106	-0.945135	-9.4984	-2.26561	-5.2101	9.50999	6.99607	4.92843e-06	1.34215e-05
gene_393982	-2.01023	-10.4755	-2.42144	-2.95805	-4.0439	7.39509	7.07977	4.92924e-06	1.34215e-05
gene_371944	-4.46811	-1.97491	-5.41376	-3.61385	-6.21368	5.85511	6.99027	4.98442e-06	1.35635e-05
gene_155442	6.73074	3.1999	6.2429	6.82559	4.48602	6.52336	6.98103	5.07199e-06	1.37935e-05
gene_394135	-0.464375	-4.1629	-0.180139	-0.291848	1.81943	4.70292	7.06325	5.08669e-06	1.38251e-05
gene_469606	3.76754	4.02075	2.20276	2.66588	1.48407	3.9515	7.00076	5.10792e-06	1.38745e-05
gene_200974	1.30269	5.52606	7.13395	5.68888	1.66452	5.89221	6.97597	5.12528e-06	1.3909e-05
gene_399505	0	1.77169	5.79417	5.07781	4.85728	4.94758	7.02078	5.12681e-06	1.3909e-05
gene_267787	4.18748	6.19965	5.16159	7.60693	9.27377	7.37326	6.99829	5.1324e-06	1.39158e-05
gene_467948	4.36834	3.93943	-0.85783	3.42682	1.1635	4.4632	7.04008	5.13638e-06	1.39182e-05
gene_399455	-2.73383	-4.37916	-1.93039	-3.96107	-4.41317	5.41873	6.97289	5.15616e-06	1.39634e-05
gene_86664	-1.92093	-4.15845	3.0777	1.79259	0.0497317	5.57716	7.05389	5.17801e-06	1.40142e-05
gene_423791	-0.386613	-4.53112	-0.573616	-0.00366834	-0.871975	9.26167	6.96159	5.20307e-06	1.40736e-05
gene_362451	-3.96982	-8.28697	-4.99751	-1.37666	-1.12558	6.3645	7.04959	5.22063e-06	1.41126e-05
gene_19847	1.5521	3.586	5.21847	6.23725	3.9814	5.41427	6.98822	5.23347e-06	1.41388e-05
gene_79153	-2.7686	0.431336	-8.64489	-1.62492	-4.61926	10.3048	6.96492	5.23693e-06	1.41397e-05
gene_79111	-3.26807	0.540505	-8.82174	-1.07513	-4.97692	12.1234	6.95239	5.36632e-06	1.44804e-05
gene_467903	4.83448	6.22643	-1.40457	4.20453	4.34496	5.82403	7.01556	5.38307e-06	1.4512e-05
gene_212681	0	8.46992	3.98772	6.62567	5.84192	6.4841	6.99529	5.38447e-06	1.4512e-05
gene_393657	0.452184	-2.85763	1.1018	3.84122	2.52091	5.73707	7.03215	5.39677e-06	1.45365e-05
gene_464371	1.94335	-3.12431	2.48028	1.33195	0.681879	4.64466	7.02677	5.45226e-06	1.46747e-05
gene_468028	1.13428	-4.17968	1.84568	0.376615	-2.12858	4.7421	7.02655	5.45462e-06	1.46747e-05
gene_469840	-0.980029	-2.57594	-1.58853	1.90599	-1.05826	6.44835	6.94296	5.46591e-06	1.46964e-05
gene_393876	1.77497	-2.22619	5.08545	4.15163	2.83783	5.8385	7.02266	5.49516e-06	1.47662e-05
gene_253780	9.5939	7.51402	9.09258	9.016	8.1638	10.9296	6.93322	5.49958e-06	1.47693e-05
gene_468069	0.393385	0.422944	0.53724	3.09025	1.12275	4.40738	6.93929	5.50519e-06	1.47755e-05
gene_47590	5.80702	2.69365	4.72938	7.04171	5.4084	6.01138	6.95998	5.52766e-06	1.4827e-05
gene_394043	1.77134	-6.14533	-0.00758247	-0.960727	-2.28499	5.36376	7.01881	5.53554e-06	1.48393e-05
gene_13004	4.09349	5.68193	2.69716	3.68737	4.05824	4.52667	6.95624	5.56783e-06	1.4917e-05
gene_393987	-2.16839	-8.87165	-2.46975	-2.80641	-4.50932	5.99844	7.00853	5.64497e-06	1.51147e-05
gene_393953	-0.704245	-9.1141	-2.13267	-2.55757	-3.99669	6.47058	7.00641	5.66773e-06	1.51666e-05
gene_218484	-6.39745	-3.35599	0.846476	1.72038	-2.14762	6.93771	6.94246	5.6859e-06	1.52062e-05
gene_141766	-0.47449	6.15228	1.50007	6.66481	5.07264	6.21316	6.93806	5.73461e-06	1.53274e-05
gene_394241	3.62704	-2.44583	0.133796	3.17941	2.98536	5.15718	6.99868	5.75176e-06	1.53642e-05
gene_13017	4.57551	5.1268	1.78949	3.99704	4.19493	4.50959	6.93907	5.75613e-06	1.53667e-05
gene_47583	4.93804	3.95561	3.53054	6.21551	3.46155	5.32501	6.93821	5.76568e-06	1.53831e-05
gene_395503	4.48545	2.57653	3.58496	5.9618	6.07566	5.40973	6.93091	5.84785e-06	1.55931e-05
gene_79123	-3.50376	0.41455	-8.19085	-1.02677	-5.12782	11.8189	6.90746	5.85781e-06	1.56104e-05
gene_218783	7.31572	4.28269	4.10512	3.7423	0.318231	5.90542	6.90055	5.93729e-06	1.58129e-05
gene_394117	1.91325	-3.07251	3.43235	1.92235	-0.0560581	4.9733	6.97996	5.96059e-06	1.58589e-05
gene_219172	-6.23381	2.26254	0.638095	-1.11903	-1.96317	6.18847	6.91804	5.9616e-06	1.58589e-05
gene_400718	8.17877	4.09666	6.37648	5.43862	3.71499	5.48116	6.91734	6.00366e-06	1.59614e-05
gene_362293	5.0594	1.87915	4.00941	5.77148	5.42779	5.23207	6.91689	6.00891e-06	1.59659e-05
gene_344346	4.45805	4.90663	3.54908	4.09903	2.2484	4.42842	6.91535	6.02686e-06	1.60042e-05
gene_101544	9.48307	0	10.2932	9.379	9.60808	8.84995	7.0002	6.07904e-06	1.61333e-05
gene_233915	0.571735	-0.557479	0.773143	4.02302	1.91712	5.4285	6.88552	6.11393e-06	1.62163e-05
gene_352381	1.53761	0.942321	6.37224	5.31347	5.0369	5.45772	6.88475	6.12314e-06	1.62312e-05
gene_394226	-5.84808	-8.77193	-4.21488	-2.04514	-1.33266	6.43994	6.95477	6.25355e-06	1.65671e-05
gene_361979	-1.0024	-5.31769	-5.26029	-1.16659	-0.239265	5.70397	6.86898	6.31442e-06	1.6717e-05
gene_266060	8.83238	3.38001	11.518	10.6038	11.1936	10.0922	6.89104	6.31752e-06	1.6717e-05
gene_393973	-0.888927	-7.6659	-2.40009	-2.41799	-4.26933	5.30124	6.94679	6.34931e-06	1.67912e-05
gene_40538	6.62585	6.03967	1.89697	4.96177	3.90706	5.05019	6.88637	6.37507e-06	1.68495e-05
gene_232036	5.62496	1.30335	4.31855	4.41583	4.4012	4.57127	6.88344	6.41137e-06	1.69355e-05
gene_39745	-2.31394	-6.75159	0.848412	0.370737	-1.57696	6.39012	6.9334	6.51337e-06	1.71948e-05
gene_85817	-2.69544	0.585883	-7.6379	-0.87525	-5.08207	9.30599	6.85025	6.54945e-06	1.728e-05
gene_219011	0	4.16934	3.19445	6.47222	4.93386	5.5464	6.89301	6.5565e-06	1.72885e-05
gene_397554	0	5.03126	6.99102	8.23028	6.11718	7.05871	6.89179	6.57195e-06	1.73191e-05
gene_267705	0	7.17253	5.05573	5.64507	3.76524	5.53893	6.8863	6.64178e-06	1.74929e-05
gene_313541	0.69418	-7.31038	0.258221	-0.250473	-0.882638	6.59626	6.91847	6.70139e-06	1.76396e-05
gene_304170	3.54834	1.29665	1.93298	4.36276	1.61274	4.82124	6.83814	6.7061e-06	1.76417e-05
gene_395469	4.0463	2.59306	1.44904	4.63798	4.62745	4.54474	6.8596	6.71467e-06	1.76441e-05
gene_397555	0	4.77188	6.21708	4.01871	5.91544	5.05617	6.88063	6.71484e-06	1.76441e-05
gene_348171	3.2185	0	3.89459	3.30697	2.97647	4.03306	6.93629	6.85891e-06	1.80121e-05
gene_1862	3.06916	-1.55088	0.0770206	2.27766	0.517793	4.9389	6.82504	6.87974e-06	1.80563e-05
gene_86628	-2.69208	-8.42475	0.0546769	0.823194	0.138587	8.25625	6.90336	6.89732e-06	1.80919e-05
gene_219008	0	2.41417	4.38915	5.93221	4.75603	5.20405	6.86441	6.92798e-06	1.81618e-05
gene_403387	3.43513	5.26026	2.78831	3.05725	0.91365	5.0458	6.82044	6.94179e-06	1.81874e-05
gene_39744	-3.71388	-8.07566	0.105902	-0.481849	-1.75205	6.92023	6.89874	6.95828e-06	1.822e-05
gene_218942	0	4.00947	4.74567	7.528	6.79911	6.49425	6.85939	6.99539e-06	1.83066e-05
gene_30337	1.58481	1.90058	0.216202	3.80259	1.05985	4.64774	6.81588	7.00394e-06	1.83183e-05
gene_393995	-0.0793796	-8.00998	-2.08666	-2.1531	-3.8261	5.78576	6.89491	7.00927e-06	1.83216e-05
gene_236020	-2.28288	1.787	-6.64963	0.482602	-3.58707	9.84363	6.81497	7.01642e-06	1.83297e-05
gene_90496	4.5861	2.03991	3.27533	4.38928	1.77233	4.35027	6.83608	7.02797e-06	1.83492e-05
gene_267719	1.96317	6.81898	5.51107	6.53006	2.66092	5.83101	6.83572	7.03286e-06	1.83514e-05
gene_79161	-3.70474	0.0915011	-8.98853	-1.27461	-4.68407	9.98834	6.81125	7.06746e-06	1.84297e-05
gene_16585	5.97039	2.29651	5.08969	5.32261	4.70081	14.9263	6.80456	7.07224e-06	1.84297e-05
gene_218991	1.21856	3.19885	2.84685	6.05777	5.06707	5.27704	6.83263	7.07514e-06	1.84297e-05
gene_469586	4.27633	0.404594	2.33932	4.99625	2.73856	6.11831	6.80909	7.09742e-06	1.84771e-05
gene_79107	-3.46383	0.346404	-8.13412	-1.16172	-5.3995	11.6457	6.80479	7.15721e-06	1.86219e-05
gene_267777	-4.88559	-4.88559	0.965553	2.0121	3.13493	6.48658	6.9083	7.17854e-06	1.86667e-05
gene_218943	0	3.5237	3.78073	6.62756	5.82996	5.72773	6.84258	7.22573e-06	1.87786e-05
gene_232035	5.8197	1.86328	3.86983	4.46605	3.76697	4.52739	6.81912	7.26302e-06	1.88646e-05
gene_85833	-3.37499	0.306346	-8.81255	-1.28481	-4.93758	11.9862	6.79305	7.3232e-06	1.901e-05
gene_219003	0	4.4382	4.35108	7.32617	5.92874	6.24305	6.82238	7.51262e-06	1.94904e-05
gene_234089	7.29768	2.49492	8.65608	7.28215	9.08061	7.42624	6.79394	7.62664e-06	1.97749e-05
gene_401179	1.96122	3.80299	5.58116	5.58554	2.40534	5.05785	6.78986	7.68728e-06	1.99207e-05
gene_79155	-3.14633	0.212171	-8.26194	-1.52304	-5.53739	11.4602	6.76753	7.69743e-06	1.99355e-05
gene_348201	5.80846	2.02698	5.75648	5.59378	5.56665	5.31005	6.78866	7.7052e-06	1.99442e-05
gene_401084	4.53786	4.21897	1.20124	5.18094	3.72024	4.77854	6.78813	7.71311e-06	1.99532e-05
gene_218821	3.87634	0.22061	0.133517	-0.620392	-3.13939	6.90982	6.76362	7.75631e-06	2.00534e-05
gene_39773	-0.959138	-5.6623	2.42853	0.259565	-0.160216	5.96776	6.84055	7.77492e-06	2.00835e-05
gene_283267	0	3.41351	4.04966	6.31779	5.36332	5.51465	6.80446	7.77683e-06	2.00835e-05
gene_468390	5.73572	1.58466	4.59719	4.64489	4.40322	4.684	6.77852	7.85823e-06	2.02793e-05
gene_398978	-0.0384926	-1.54972	2.91287	3.49106	-0.620222	6.47891	6.75672	7.86167e-06	2.02793e-05
gene_68210	6.62232	4.37128	2.48684	4.91614	2.67002	4.76656	6.77563	7.90246e-06	2.03729e-05
gene_16582	-3.16676	-0.806537	-1.00736	-1.82532	1.89505	10.424	6.75031	7.93562e-06	2.04467e-05
gene_92202	3.35898	0.893995	3.69063	5.45722	2.0014	8.55756	6.74843	7.98996e-06	2.05749e-05
gene_34193	-2.68602	0.0668849	-2.67473	-2.86128	-4.12152	5.54154	6.74673	8.01655e-06	2.06262e-05
gene_398127	0	4.83522	7.07802	4.59237	5.96311	5.36907	6.78856	8.01903e-06	2.06262e-05
gene_469532	-2.89261	-4.27865	0.597292	1.61128	-0.238159	5.17638	6.8227	8.04437e-06	2.06796e-05
gene_79166	-3.80748	-0.00969086	-8.22589	-1.56476	-5.5691	10.8898	6.74273	8.07947e-06	2.0758e-05
gene_374504	0	3.1969	2.67023	4.01316	5.28889	4.49768	6.7809	8.13832e-06	2.08973e-05
gene_283470	7.2603	1.67073	8.53848	7.88726	8.97668	7.57389	6.75877	8.16529e-06	2.09546e-05
gene_394227	-3.50497	-8.16776	-4.69185	-2.09894	-1.06993	5.98719	6.81244	8.20348e-06	2.10407e-05
gene_236029	-3.33425	-1.573	-8.47256	-1.34285	-6.68354	10.3964	6.73391	8.21979e-06	2.10705e-05
gene_91059	3.62546	2.71045	6.3877	4.32932	4.863	4.87844	6.74027	8.46386e-06	2.16838e-05
gene_466982	-2.25412	-8.27429	-4.46847	-1.66409	-2.20157	6.06457	6.7927	8.51845e-06	2.18113e-05
gene_49540	5.01615	2.71906	5.56057	6.65368	5.19329	5.77968	6.73514	8.5486e-06	2.18761e-05
gene_347169	1.18249	-4.79289	-1.76388	-1.71246	-1.20307	4.25782	6.78688	8.61365e-06	2.203e-05
gene_400302	-1.46768	-6.83646	-5.25184	-2.9975	-3.26835	6.30799	6.70077	8.76972e-06	2.24165e-05
gene_267971	0	7.08031	4.14075	7.03379	7.83052	6.61603	6.74124	8.78555e-06	2.24442e-05
gene_393848	1.3977	-1.48559	4.69077	4.99592	3.75167	5.71445	6.77334	8.83924e-06	2.25686e-05
gene_402589	-0.742936	3.46159	1.6772	0.604208	-0.0538744	4.75806	6.69343	8.89646e-06	2.27018e-05
gene_372871	-0.323951	2.2601	3.60226	3.84261	4.73281	4.50707	6.71109	8.90951e-06	2.27141e-05
gene_393917	-3.35661	-9.23306	-1.61851	-0.677509	-0.710288	7.80099	6.76908	8.91134e-06	2.27141e-05
gene_79145	-1.83041	1.78356	-6.80641	-0.188227	-3.94802	10.0585	6.6918	8.92483e-06	2.27356e-05
gene_362479	3.53741	0	2.40942	3.32333	3.83501	4.06915	6.79531	8.9549e-06	2.27994e-05
gene_83442	3.23844	3.24656	4.46447	6.02893	7.59292	5.91933	6.70765	9.01733e-06	2.29453e-05
gene_86666	-1.38561	-6.84422	1.60968	0.280863	-1.08139	6.64877	6.76156	9.04034e-06	2.29909e-05
gene_79152	-2.67828	0.0549539	-7.97585	-0.848474	-5.12132	9.2262	6.6826	9.08667e-06	2.30862e-05
gene_402649	0.109958	0.260674	4.45917	4.90189	4.12173	5.36607	6.68253	9.08805e-06	2.30862e-05
gene_402831	2.67006	2.38356	4.98808	5.25786	1.0768	6.64548	6.68199	9.0976e-06	2.30975e-05
gene_423803	6.22297	7.24279	9.82599	9.40668	8.32733	8.54422	6.69932	9.16431e-06	2.32537e-05
gene_39771	-2.61436	-6.5522	1.1146	-0.0526012	-1.35987	6.07167	6.75042	9.23466e-06	2.34191e-05
gene_416178	-0.364593	-0.573866	1.02434	-2.73912	-1.40322	4.90072	6.67294	9.25996e-06	2.347e-05
gene_233738	-1.6236	-4.14709	-1.1306	-2.91573	-0.589586	4.60414	6.67184	9.27989e-06	2.35073e-05
gene_386507	-0.944713	-5.15038	-3.77785	-0.332865	-2.29755	5.0529	6.67088	9.29738e-06	2.35384e-05
gene_218324	1.77233	-3.08124	1.93478	1.85652	1.55863	9.30513	6.66148	9.35783e-06	2.36695e-05
gene_267975	0	9.2091	5.08738	7.4298	8.05545	7.36936	6.70845	9.35965e-06	2.36695e-05
gene_232041	5.32399	4.64456	3.54589	3.33747	2.35389	4.27086	6.68021	9.51089e-06	2.40385e-05
gene_79162	-3.1258	0.549289	-7.38711	-1.22397	-5.13885	10.5134	6.65888	9.51802e-06	2.4043e-05
gene_393981	-2.22127	-9.51205	-2.23827	-2.80124	-4.00428	6.59392	6.73259	9.55466e-06	2.4122e-05
gene_79110	-3.25023	0.195799	-8.82961	-1.04552	-5.14417	11.8557	6.64986	9.68727e-06	2.44432e-05
gene_85820	-3.95236	-0.0349324	-8.26614	-1.42643	-5.38155	10.4793	6.64556	9.76915e-06	2.46359e-05
gene_267799	0	6.66148	6.88735	7.89305	4.81587	6.83602	6.68463	9.80009e-06	2.46889e-05
gene_400316	-5.33921	-6.14291	-4.03327	-3.75238	-4.90188	6.93695	6.64389	9.80108e-06	2.46889e-05
gene_393725	2.60684	-1.85185	1.15749	3.14343	2.66174	4.68499	6.71758	9.83253e-06	2.47543e-05
gene_267850	-0.27265	6.25827	6.60614	9.31334	9.2003	8.55608	6.65906	9.85786e-06	2.48042e-05
gene_86655	-0.695744	-6.52311	2.38078	1.5353	0.0876221	7.31003	6.71574	9.8672e-06	2.48138e-05
gene_393660	-0.366519	-2.35083	0.653204	3.19419	2.28024	4.94659	6.70763	1.00214e-05	2.51875e-05
gene_372865	-0.141277	4.63108	2.62096	3.12807	3.31271	4.21327	6.64949	1.0043e-05	2.52277e-05
gene_141235	6.34894	3.38888	9.50599	7.90917	9.47755	7.95235	6.64719	1.01409e-05	2.54596e-05
gene_85828	-3.30077	0.325373	-8.65189	-0.945606	-4.98785	11.8923	6.62546	1.01607e-05	2.5495e-05
gene_313539	-0.113712	-7.3421	-0.208377	-1.00872	-0.838147	8.48574	6.62225	1.02027e-05	2.55862e-05
gene_403525	0	3.54522	5.29511	3.39155	4.19217	4.3998	6.66279	1.02223e-05	2.56211e-05
gene_86668	-2.40273	-6.13846	1.64954	0.554544	-0.579346	6.19932	6.69511	1.0264e-05	2.57112e-05
gene_35688	0.629255	-4.86668	-2.20528	-0.313247	-2.15347	4.47504	6.69467	1.02726e-05	2.57185e-05
gene_267815	-0.657067	2.64823	3.23442	5.93679	6.58684	6.01668	6.63318	1.03666e-05	2.59395e-05
gene_79134	-3.79473	-0.455438	-9.1782	-1.48161	-5.33232	11.2495	6.61479	1.0375e-05	2.5946e-05
gene_360466	4.86696	-0.428115	4.40339	3.34495	4.55688	4.54891	6.68412	1.04818e-05	2.61988e-05
gene_47555	3.86477	5.55756	4.9897	5.80645	2.18589	5.25288	6.62902	1.05055e-05	2.62435e-05
gene_398985	0.859931	-0.496859	3.20848	3.46809	-1.47233	6.55981	6.60141	1.06501e-05	2.65899e-05
gene_469101	2.86053	-2.73283	0.478655	1.10922	-0.248979	4.22295	6.67347	1.06976e-05	2.66936e-05
gene_401667	-2.08343	-5.9178	-3.1703	-2.55993	-2.18343	4.27344	6.67296	1.07079e-05	2.67046e-05
gene_79175	-3.07843	0.440407	-8.00783	-1.33942	-4.94655	10.7797	6.59202	1.08475e-05	2.70379e-05
gene_468061	-3.88115	-3.29772	-2.36334	-3.43372	-5.23275	4.92859	6.58992	1.08923e-05	2.71344e-05
gene_467958	3.6707	5.38901	-0.844335	5.38814	3.29103	5.5364	6.64118	1.10351e-05	2.74751e-05
gene_393988	-1.74511	-9.17493	-2.21437	-3.17517	-3.54819	6.25312	6.65635	1.10535e-05	2.75056e-05
gene_86656	1.04008	-6.1586	1.50351	2.31638	0.211027	7.36969	6.65565	1.10683e-05	2.75273e-05
gene_414487	7.57836	3.0188	5.85773	4.67974	6.95341	5.58658	6.59897	1.11374e-05	2.76838e-05
gene_267821	0	4.37815	5.10799	7.7806	7.55184	6.82676	6.61623	1.11843e-05	2.77851e-05
gene_344511	-0.374447	3.62348	2.69577	4.19907	4.91091	4.68862	6.59328	1.12034e-05	2.78173e-05
gene_349280	3.24642	0.643071	5.41855	4.15294	2.27232	7.45328	6.56705	1.13019e-05	2.80465e-05
gene_267866	0	6.73091	6.69912	9.63636	9.43824	8.58368	6.60808	1.13619e-05	2.81798e-05
gene_79112	-2.77727	0.873228	-7.43242	-0.763298	-4.41987	9.85563	6.56192	1.15055e-05	2.85203e-05
gene_86623	-2.11752	-7.43438	-0.857076	-0.297461	-2.24831	7.73132	6.55829	1.15876e-05	2.87079e-05
gene_233973	2.70404	-0.971981	3.29238	4.89947	4.43786	5.24608	6.62503	1.17357e-05	2.90589e-05
gene_85826	-3.31393	-1.82327	-8.86093	-2.17404	-5.81926	8.17882	6.54961	1.17861e-05	2.91676e-05
gene_79163	-3.41683	-0.095972	-8.04724	-1.12737	-4.91962	9.7794	6.54926	1.17941e-05	2.91715e-05
gene_219378	-6.44627	0.830929	1.25581	-1.04907	-4.1297	5.93086	6.5657	1.1821e-05	2.9222e-05
gene_469480	-0.0485296	-5.66641	-1.19194	-0.917584	-0.626945	4.87013	6.61656	1.1899e-05	2.93986e-05
gene_372009	0	7.88317	9.21425	7.12837	8.81826	7.57112	6.58321	1.19214e-05	2.94379e-05
gene_470172	-1.18067	-4.54913	-0.316901	1.29464	1.03006	5.28875	6.6149	1.19655e-05	2.95306e-05
gene_467955	2.0667	4.18481	-2.67532	3.3397	1.01297	5.55154	6.5985	1.19787e-05	2.95471e-05
gene_79140	-3.05154	0.164401	-9.08128	-0.864953	-5.26818	11.9613	6.5382	1.20521e-05	2.97117e-05
gene_86667	-0.512379	-6.71332	2.16127	0.636625	-0.317246	6.93908	6.60796	1.21254e-05	2.98762e-05
gene_393956	-0.438986	-7.69649	-2.42834	-2.42474	-3.74567	5.38363	6.60722	1.21425e-05	2.9902e-05
gene_402231	-1.37137	2.82357	2.45133	3.96302	0.612401	4.80352	6.551	1.21642e-05	2.9932e-05
gene_402430	4.44429	0	3.63453	3.95204	4.44305	4.35785	6.63353	1.2168e-05	2.9932e-05
gene_107128	7.9307	2.49411	7.99407	7.52498	9.1864	7.46344	6.55018	1.22456e-05	3.01066e-05
gene_394058	-0.144808	-7.24	-0.273794	-1.33188	-1.72635	8.19224	6.52894	1.22565e-05	3.0117e-05
gene_219015	1.21076	3.89656	4.26964	7.20205	6.65788	6.22967	6.54926	1.22676e-05	3.01277e-05
gene_86624	1.0297	-2.44268	3.1056	3.91528	2.48135	5.56002	6.59918	1.23306e-05	3.02661e-05
gene_400296	-4.16742	-6.68082	-5.24863	-2.95305	-4.15881	6.3411	6.52295	1.24174e-05	3.04624e-05
gene_79109	-3.56164	0.223831	-8.36312	-1.22312	-5.15211	11.5492	6.52177	1.24461e-05	3.05162e-05
gene_267795	0.764729	3.68935	4.70941	6.7272	3.18739	6.6943	6.51801	1.2538e-05	3.07248e-05
gene_35710	-0.399433	-5.3766	-0.336541	0.695329	-1.49135	5.34903	6.58989	1.25519e-05	3.07424e-05
gene_411316	-1.28795	-6.46165	-2.70138	-2.47183	-2.6316	4.55	6.58917	1.25691e-05	3.07677e-05
gene_79130	-3.60266	0.424621	-8.52946	-1.05866	-5.29656	15.4106	6.51471	1.26193e-05	3.08738e-05
gene_393938	-0.127846	-5.11721	-0.344542	-0.965285	-0.907788	9.63784	6.50744	1.26557e-05	3.0946e-05
gene_47582	5.70906	3.24373	5.61303	6.35849	3.57786	5.53596	6.52886	1.27641e-05	3.11942e-05
gene_393936	0.517302	-6.87879	-0.0953547	-0.424556	-0.190967	10.3054	6.50206	1.28062e-05	3.12726e-05
gene_79114	-3.7241	0.0292499	-8.07448	-1.28588	-5.63485	11.4979	6.50704	1.28101e-05	3.12726e-05
gene_79142	-3.14664	0.367483	-7.56102	-1.11215	-4.80545	9.67942	6.50509	1.28592e-05	3.13757e-05
gene_79160	-3.55038	0.267086	-8.59735	-1.16209	-5.29385	13.1095	6.502	1.29371e-05	3.15486e-05
gene_30362	5.99432	4.07763	0	4.31629	3.64963	4.50426	6.57702	1.31092e-05	3.1951e-05
gene_466983	0	4.72303	3.35348	4.48138	4.72091	4.63978	6.53029	1.32059e-05	3.21528e-05
gene_361984	-0.545072	-6.68278	-2.99287	-1.11485	0.170788	5.59268	6.56334	1.32062e-05	3.21528e-05
gene_141807	-1.484	7.31676	1.96323	5.72238	6.29818	7.08668	6.50761	1.32363e-05	3.22086e-05
gene_79179	-3.54525	0.314761	-8.22582	-1.27913	-5.09828	12.2747	6.48792	1.32988e-05	3.23431e-05
gene_469603	2.92235	0.347499	3.18023	4.38259	2.86801	5.12737	6.48616	1.33447e-05	3.24373e-05
gene_267817	1.95481	5.57161	6.45917	9.07974	8.53342	7.97167	6.5053	1.33629e-05	3.2464e-05
gene_219025	2.52089	4.53455	4.26088	7.66316	6.12217	6.50015	6.50477	1.33767e-05	3.248e-05
gene_377471	4.4172	3.66366	4.33263	6.78169	6.47559	5.96597	6.493	1.36865e-05	3.32144e-05
gene_267727	0	5.06716	3.83391	4.11441	2.22588	4.48759	6.50286	1.39254e-05	3.3776e-05
gene_372882	2.13172	3.47684	3.59156	4.88843	5.46011	4.81844	6.48277	1.39618e-05	3.38462e-05
gene_362307	3.2835	-4.43781	0.559087	0.667818	0.240744	5.16172	6.53223	1.40168e-05	3.39612e-05
gene_267862	0	6.73791	6.60378	5.03162	5.13694	5.49975	6.49778	1.40631e-05	3.4055e-05
gene_79133	-1.88379	1.04547	-6.81748	0.00875456	-4.81308	11.0283	6.45454	1.4197e-05	3.43607e-05
gene_232033	6.40373	2.18668	4.57433	4.61527	4.84795	4.80139	6.47141	1.4274e-05	3.45199e-05
gene_141232	9.94758	3.93153	10.3864	8.97112	10.4869	8.98623	6.47126	1.4278e-05	3.45199e-05
gene_92484	-1.10362	1.66178	1.64242	4.84123	3.96488	5.21793	6.46294	1.44394e-05	3.48913e-05
gene_232043	4.4648	3.74133	2.41045	4.15728	2.28662	4.28446	6.46377	1.44878e-05	3.49896e-05
gene_232038	6.39308	5.26359	4.26152	4.1058	3.31858	4.68838	6.46241	1.4526e-05	3.50631e-05
gene_267662	0	6.86806	5.4076	6.04314	3.41398	5.61626	6.46966	1.48495e-05	3.58248e-05
gene_79137	-2.82252	0.519385	-8.27329	-0.927281	-4.66212	11.5339	6.4263	1.50044e-05	3.61616e-05
gene_86638	-1.18188	-6.01704	0.068833	-1.68959	-3.15661	6.11484	6.42627	1.50052e-05	3.61616e-05
gene_394056	0.388594	-6.67307	0.249057	-0.684877	-1.63748	5.77366	6.49371	1.509e-05	3.63467e-05
gene_278203	-0.898662	-5.60978	-4.00774	-0.412737	-0.611816	4.9171	6.49106	1.51667e-05	3.65119e-05
gene_372058	3.32245	3.37067	2.5369	4.64503	6.89211	5.8458	6.41842	1.52379e-05	3.66636e-05
gene_374845	4.05128	3.34183	3.90872	5.78	2.07213	5.32682	6.41748	1.52659e-05	3.67114e-05
gene_403579	6.15556	3.80941	6.34639	6.87901	5.03631	6.02222	6.43393	1.53544e-05	3.69045e-05
gene_400278	1.9627	3.21561	3.93191	6.20044	5.75692	5.48211	6.43361	1.53639e-05	3.69078e-05
gene_64313	4.67995	6.88609	3.11635	7.3406	4.46869	6.34177	6.43319	1.53764e-05	3.69181e-05
gene_91136	4.51545	-0.302423	-0.00701877	1.58316	-0.494421	4.59419	6.41183	1.5436e-05	3.70414e-05
gene_79156	-3.45865	0.247917	-8.20996	-1.39964	-5.26026	12.134	6.40622	1.56065e-05	3.74306e-05
gene_79151	-3.28899	-0.0129672	-8.93102	-1.43111	-4.77807	10.864	6.40257	1.57185e-05	3.76792e-05
gene_219002	0	3.75531	4.02802	6.7734	5.92025	5.84346	6.43846	1.5774e-05	3.77922e-05
gene_267921	-4.38466	3.77747	6.71736	3.64389	3.82285	8.4639	6.41474	1.58613e-05	3.79813e-05
gene_398986	1.08156	-0.41873	3.04364	4.2898	0.362879	7.10075	6.39744	1.58771e-05	3.7999e-05
gene_402108	0	5.40773	6.56715	4.46088	5.84385	5.25578	6.43163	1.59838e-05	3.82339e-05
gene_371901	4.88612	1.20667	3.66699	4.41484	3.06309	4.3908	6.41025	1.6079e-05	3.84282e-05
gene_468384	3.74053	-2.1685	1.54681	2.8518	3.25669	4.92799	6.46048	1.60821e-05	3.84282e-05
gene_469440	4.49126	3.6488	4.81503	2.76648	3.24995	4.18439	6.4005	1.63873e-05	3.91367e-05
gene_39743	-1.74904	-7.54683	-3.94786	-1.76821	-3.06987	5.39546	6.45013	1.64042e-05	3.91566e-05
gene_267797	0	3.87349	4.66974	4.5149	2.15661	4.49872	6.41093	1.66375e-05	3.96924e-05
gene_470173	-1.43489	-5.05696	-0.906088	0.756597	0.139819	5.22957	6.44141	1.66808e-05	3.97745e-05
gene_464380	3.99165	2.91371	4.29067	2.66774	4.38689	4.18979	6.3878	1.67975e-05	4.00316e-05
gene_362339	-2.45902	-6.91783	-0.827304	-2.42715	-2.81832	5.58039	6.36732	1.68427e-05	4.01181e-05
gene_79126	-3.42189	0.519397	-7.26015	-1.21641	-5.07121	11.0439	6.36692	1.68557e-05	4.01281e-05
gene_79132	-3.50337	0.334181	-8.59801	-1.03974	-4.89986	13.1508	6.36658	1.68671e-05	4.01339e-05
gene_218823	5.21053	-0.598114	0.483064	1.87134	-0.422013	7.77704	6.36604	1.6885e-05	4.01553e-05
gene_267689	1.95738	5.36552	3.09757	3.34985	2.79815	4.33169	6.38134	1.70102e-05	4.04318e-05
gene_402176	0	4.98927	5.62132	3.84409	4.87356	4.73141	6.39847	1.70437e-05	4.04901e-05
gene_372059	0	5.78042	6.94863	4.95784	6.68348	5.63323	6.39297	1.72262e-05	4.08819e-05
gene_86534	3.87794	-0.978258	4.63535	5.7663	5.69125	6.02524	6.42461	1.72268e-05	4.08819e-05
gene_219337	-9.7002	-4.52032	-4.90576	-0.785138	-1.86467	7.88991	6.37088	1.7277e-05	4.09796e-05
gene_79158	-3.33761	0.522782	-7.47456	-0.855155	-5.19251	12.3631	6.35339	1.73088e-05	4.10334e-05
gene_85834	-6.07361	1.10305	-8.41822	-0.720543	-3.28784	10.6722	6.34832	1.74816e-05	4.14213e-05
gene_267825	0.795936	7.61676	7.03928	7.50562	10.0482	9.18646	6.34664	1.75392e-05	4.15357e-05
gene_141222	7.48059	2.50422	8.07164	6.81431	8.5709	6.98013	6.36438	1.75816e-05	4.16144e-05
gene_393926	0.096081	-6.8711	-0.288576	-0.762593	-0.94555	9.08861	6.34157	1.76173e-05	4.16771e-05
gene_47592	5.34988	3.6356	5.70686	7.25186	5.0148	6.17619	6.35884	1.77726e-05	4.20223e-05
gene_469816	3.10249	3.17219	1.27401	0.376445	2.95621	4.35971	6.33847	1.78224e-05	4.21179e-05
gene_401706	-2.88182	-5.75784	2.26425	1.0653	1.59779	6.55151	6.40089	1.80284e-05	4.25826e-05
gene_393701	2.96239	-2.22623	3.67098	4.4992	3.12493	5.86588	6.3978	1.81354e-05	4.28129e-05
gene_79164	-3.4303	0.313954	-8.37716	-1.25232	-4.63003	10.9865	6.32911	1.81524e-05	4.28305e-05
gene_267846	0	5.80845	6.48184	8.72598	8.60882	7.74822	6.36195	1.82933e-05	4.31403e-05
gene_201070	9.92471	4.40597	5.10954	7.96536	6.63959	7.16715	6.34268	1.8341e-05	4.32302e-05
gene_399526	3.78026	-0.035346	4.65037	3.63623	0.936389	5.75088	6.31508	1.86589e-05	4.39566e-05
gene_402852	-3.76395	3.26063	0.982303	0.949517	-1.03714	5.21317	6.32908	1.87444e-05	4.41349e-05
gene_468018	1.34229	-4.49957	0.494272	-1.38764	-2.64846	5.24664	6.31229	1.87611e-05	4.41513e-05
gene_468413	4.42455	4.95777	4.23914	3.95214	1.7832	4.42753	6.32256	1.90743e-05	4.4865e-05
gene_398128	0	4.75105	6.73573	4.3938	5.75692	5.18381	6.3399	1.90916e-05	4.48822e-05
gene_267934	0	5.22945	3.65711	3.52054	2.90131	4.39154	6.33791	1.91655e-05	4.50325e-05
gene_267849	2.89944	7.46537	6.23776	9.86147	8.53238	8.6197	6.31892	1.92101e-05	4.51136e-05
gene_85824	-2.95685	-0.704203	-7.883	-0.40261	-4.52052	8.75222	6.2987	1.92677e-05	4.52255e-05
gene_219316	-4.82062	-6.00043	-3.59407	-0.277493	-1.68671	8.54282	6.29321	1.94762e-05	4.56911e-05
gene_401696	-0.314475	-3.38697	3.52408	1.8133	2.46241	5.36169	6.35925	1.95275e-05	4.57877e-05
gene_86622	-0.021354	-6.819	-0.468297	-0.904778	-0.639285	8.67178	6.28913	1.95508e-05	4.58184e-05
gene_393942	0.0475238	-5.00286	-0.511436	-0.671272	-0.70487	9.76207	6.28207	1.9697e-05	4.6137e-05
gene_350231	-4.29731	-0.754592	-4.01729	-1.39721	0.159779	4.17999	6.30208	1.9758e-05	4.62559e-05
gene_467675	7.65484	6.44516	6.65261	8.11698	9.59041	9.02954	6.28025	1.99456e-05	4.66709e-05
gene_393690	2.76429	3.22548	5.98939	3.86869	4.34099	4.64262	6.29937	1.99563e-05	4.66717e-05
gene_86527	1.58778	-4.48141	0.024185	2.86962	1.16418	6.27636	6.34748	1.99733e-05	4.66871e-05
gene_394258	-0.301189	-6.10314	-4.23436	-1.12878	0.183261	8.43941	6.27652	2.01244e-05	4.70161e-05
gene_267767	-0.685322	0.758618	3.31259	4.30032	5.95387	10.1753	6.27619	2.01375e-05	4.70222e-05
gene_79135	-3.32808	0.496471	-8.59629	-1.11092	-4.7837	13.8226	6.27275	2.02735e-05	4.73154e-05
gene_372902	-1.39583	-1.60254	-3.0734	0.223892	1.3923	4.24249	6.27241	2.02873e-05	4.73231e-05
gene_422186	5.44367	2.42583	2.78808	3.60024	3.45271	4.20522	6.28834	2.039e-05	4.7538e-05
gene_250462	9.15207	3.68334	10.223	9.5761	10.7915	9.25343	6.28494	2.05257e-05	4.78297e-05
gene_312797	0.947599	3.43137	-0.226547	0.728914	-0.13415	5.2783	6.26427	2.06135e-05	4.80095e-05
gene_141231	8.56048	3.68813	9.29817	7.51962	9.22428	7.75202	6.28227	2.06327e-05	4.80293e-05
gene_282346	2.57246	4.40414	1.80915	3.41832	2.2512	4.10704	6.28175	2.06537e-05	4.80534e-05
gene_372075	0	5.78771	5.27929	4.60095	2.93335	4.85203	6.29731	2.07342e-05	4.82128e-05
gene_267776	-5.83972	-4.20521	0.536466	1.86137	1.81345	6.84788	6.27712	2.07436e-05	4.82128e-05
gene_393821	-0.352884	-5.66875	-0.512778	-0.935135	-0.927977	9.34146	6.24659	2.11192e-05	4.90606e-05
gene_344349	2.24943	4.16975	5.03313	5.04238	3.82179	4.81143	6.26767	2.12287e-05	4.92894e-05
gene_79128	-3.62573	0.0694852	-7.92047	-1.09492	-5.01675	10.0518	6.24674	2.13347e-05	4.95101e-05
gene_411317	-3.1078	-7.21497	-2.94689	-2.97952	-2.99685	4.78033	6.31197	2.13819e-05	4.95942e-05
gene_369963	-3.73426	-4.78394	-2.76374	-3.83439	-3.70967	5.58577	6.24292	2.14953e-05	4.98316e-05
gene_393980	-2.42805	-8.26101	-2.38976	-2.51834	-3.92595	5.63355	6.30694	2.15894e-05	5.00232e-05
gene_35687	-1.04032	-5.53157	-2.76396	-0.853713	-2.55605	4.53735	6.30668	2.16002e-05	5.00232e-05
gene_403154	8.72047	4.54685	5.77693	6.76464	4.961	6.16426	6.25318	2.18369e-05	5.05265e-05
gene_267835	1.32453	6.27402	5.00116	9.21162	7.82149	9.61032	6.23481	2.18399e-05	5.05265e-05
gene_399512	1.23093	2.10169	5.6767	4.50437	4.07933	4.67519	6.24955	2.19918e-05	5.08518e-05
gene_47552	5.62286	5.74188	5.68168	6.79767	1.541	7.14338	6.2252	2.22559e-05	5.14362e-05
gene_248577	9.80654	4.32385	10.3475	8.88594	10.5514	8.96657	6.24044	2.2386e-05	5.17103e-05
gene_79106	-1.21408	1.7639	-6.78903	0.470992	-3.29184	10.0653	6.22175	2.24071e-05	5.17325e-05
gene_85510	0.308255	-4.50761	-0.924987	-2.41892	-3.15835	4.81669	6.22054	2.24601e-05	5.18142e-05
gene_393738	0.0992405	-3.80543	2.49307	3.1938	1.61538	6.07263	6.28608	2.24719e-05	5.18142e-05
gene_403108	7.62936	3.22268	5.97862	6.03314	2.92921	6.55041	6.22016	2.24769e-05	5.18142e-05
gene_464428	-7.38873	-2.17419	-4.50504	-3.28396	-1.72404	5.06857	6.22851	2.28082e-05	5.25509e-05
gene_393884	3.01291	-1.08839	1.71673	-0.977324	0.0274843	5.34119	6.20932	2.29601e-05	5.28739e-05
gene_403578	6.16046	2.60615	5.24953	5.81388	3.96708	5.24693	6.2266	2.29987e-05	5.29357e-05
gene_228121	-2.42314	-1.93371	-4.04806	-3.19396	-1.74011	4.31839	6.19625	2.35568e-05	5.41927e-05
gene_218976	1.82156	5.16938	5.90181	8.58389	8.11485	7.50795	6.21271	2.36304e-05	5.43342e-05
gene_386503	7.04475	4.9981	1.59703	5.33744	4.78674	5.15282	6.21158	2.36823e-05	5.44259e-05
gene_362456	2.45795	-0.0874168	2.25427	2.21775	-0.468264	4.15024	6.1888	2.39036e-05	5.49065e-05
gene_469911	5.36518	3.03634	2.57649	4.477	3.12899	4.46164	6.20446	2.40138e-05	5.51316e-05
gene_267898	-2.73845	0.869489	3.97148	1.71806	4.30508	5.53842	6.20036	2.40963e-05	5.52926e-05
gene_76848	1.73155	-4.09094	-0.556431	0.328082	-0.912192	4.4909	6.24908	2.41267e-05	5.53343e-05
gene_313550	4.28445	5.52332	3.68277	4.17279	2.37833	4.68434	6.18271	2.4191e-05	5.54535e-05
gene_218552	-11.585	-0.921946	-6.72193	-2.34106	-4.05522	9.01887	6.19454	2.43718e-05	5.58396e-05
gene_468564	0.360892	0.815244	-3.79122	-1.0164	1.05047	4.34976	6.22602	2.45479e-05	5.62145e-05
gene_393945	-0.249288	-5.55513	-0.607104	-0.901723	-0.955604	9.85017	6.16666	2.47123e-05	5.65623e-05
gene_92241	3.17102	4.35516	4.37011	3.97878	-0.225747	4.93975	6.16739	2.49294e-05	5.70303e-05
gene_91083	3.54795	0.872731	5.34494	3.06625	0.775245	6.60975	6.16446	2.50731e-05	5.73299e-05
gene_282355	-0.485224	1.29254	3.24825	2.37761	3.85107	4.09659	6.16974	2.55811e-05	5.84405e-05
gene_400282	4.67029	-1.21502	2.20144	3.41714	2.15269	4.54383	6.21854	2.55847e-05	5.84405e-05
gene_372061	0	6.1004	6.69143	4.87099	6.25677	5.51104	6.18178	2.59418e-05	5.9226e-05
gene_253779	7.88203	5.51315	7.34894	7.38648	6.34116	11.9558	6.14058	2.60127e-05	5.9358e-05
gene_260563	6.93385	1.6843	8.22487	7.71142	8.18364	7.19983	6.16174	2.61013e-05	5.953e-05
gene_79148	-3.2432	-0.0564498	-8.71883	-1.51796	-5.16388	12.4468	6.13893	2.63618e-05	6.00937e-05
gene_83416	-8.24401	-5.15611	-1.40314	-3.5502	-2.44548	5.59443	6.15248	2.6458e-05	6.02826e-05
gene_340747	6.91059	6.77579	6.66408	7.30071	10.0003	7.75532	6.15397	2.65002e-05	6.03481e-05
gene_267782	-0.0954924	1.73106	3.45676	4.58685	6.69537	9.78669	6.13576	2.65263e-05	6.03771e-05
gene_267771	-1.30182	-0.75788	3.5554	3.20958	-0.429555	8.28586	6.13222	2.67112e-05	6.07673e-05
gene_102978	9.63262	4.75993	12.0322	11.0968	11.6722	10.5876	6.14958	2.6728e-05	6.07749e-05
gene_469316	6.99582	3.65917	4.77965	5.35273	4.69302	5.15372	6.14723	2.68507e-05	6.10231e-05
gene_79173	-3.8885	-0.335084	-8.0749	-1.35967	-5.2588	11.0628	6.12768	2.69505e-05	6.1219e-05
gene_137849	-0.238841	-7.14087	-0.640199	-1.35162	-1.45031	7.21185	6.12457	2.70019e-05	6.13049e-05
gene_369958	-3.59614	-5.79775	-1.8969	-3.34942	-2.85608	5.18171	6.12047	2.73348e-05	6.20294e-05
gene_236028	-2.83639	1.12849	-7.60944	-0.305725	-3.82294	11.3007	6.11673	2.75362e-05	6.24281e-05
gene_267792	9.87226	4.19402	5.78476	7.51285	8.41494	7.23225	6.13428	2.75381e-05	6.24281e-05
gene_393949	-0.103781	-4.81222	-0.549797	-0.57468	-0.755237	10.2531	6.11126	2.75564e-05	6.24381e-05
gene_267864	-1.41089	3.50896	3.88533	6.66544	7.0364	7.24609	6.13038	2.76254e-05	6.25491e-05
gene_467957	5.6672	6.39057	0.623138	7.25819	4.69459	7.95019	6.11494	2.76332e-05	6.25491e-05
gene_79157	-3.74789	0.0373694	-7.8478	-1.32543	-5.29411	12.5997	6.11149	2.78212e-05	6.29431e-05
gene_365248	5.17043	4.88477	2.61292	3.64442	3.16581	4.3529	6.12852	2.78497e-05	6.2976e-05
gene_93405	9.94408	4.75967	11.736	10.1576	11.2241	9.99416	6.12773	2.78925e-05	6.30413e-05
gene_268006	5.41146	6.99464	5.27432	5.72034	2.62094	5.55304	6.12555	2.80115e-05	6.32785e-05
gene_76861	1.99533	-2.65071	2.14773	2.28166	1.02038	5.24292	6.10741	2.80449e-05	6.33221e-05
gene_34263	2.67052	5.05708	0.774592	3.92413	0.732122	6.05681	6.10586	2.81301e-05	6.34511e-05
gene_372077	-1.08331	5.80265	6.09798	4.24543	6.86543	6.29716	6.12111	2.81301e-05	6.34511e-05
[truncated: 2,510 more rows]

## Sheet: FDR_up_0.01
gene	logFC.ALC-China	logFC.Alc-Russ	logFC.both	logFC.HBV	logFC.other	logCPM	F	PValue	FDR
gene_167808	0	7.04332	0	0.11547	0	4.57495	99.2525	1.87753e-42	4.71222e-39
gene_204779	-8.81764	-21.556	-10.1556	-10.0386	-10.1898	16.7541	78.4106	2.09014e-42	4.71222e-39
gene_136153	6.66912	9.15507	0.257946	1.25823	0.85944	6.20113	71.9718	6.91214e-42	1.03889e-38
gene_252922	0	8.95657	0	0.535511	0	5.95316	94.5191	1.53838e-41	1.73414e-38
gene_224183	-6.93287	1.6425	-4.02132	-6.55066	-6.93287	5.79243	76.4412	1.75084e-40	1.34766e-37
gene_218931	-8.87483	-21.3467	-9.41316	-9.35609	-9.61961	16.5567	72.649	1.79329e-40	1.34766e-37
gene_350493	-9.12772	-21.2535	-9.05336	-8.97014	-9.16065	16.473	71.8264	3.45178e-40	2.22344e-37
gene_359274	0	0	2.97247	0.363317	11.5443	8.58017	75.847	5.77965e-40	3.25755e-37
gene_450137	0	6.73173	0	0.11576	0	4.40591	94.2927	7.79808e-40	3.90684e-37
gene_218876	-8.49687	-16.0696	-9.46065	-9.26016	-9.50889	16.212	64.7377	1.01145e-39	4.56065e-37
gene_1678	-1.05255	7.65307	-1.05255	-0.539553	0.569521	5.7755	68.8199	6.04742e-39	2.35185e-36
gene_406921	7.10632	0	1.3696	0.861021	12.8921	9.91502	70.4347	6.25907e-39	2.35185e-36
gene_1673	0	7.81289	0	0.275156	2.06131	5.11381	70.5835	8.81693e-39	3.05812e-36
gene_39573	-2.87028	6.18623	-2.87028	-2.15293	-1.87874	6.07214	65.5248	9.28675e-38	2.93525e-35
gene_219370	-9.10254	-12.5715	-10.2242	-10.0535	-10.3757	14.2598	59.9697	9.76463e-38	2.93525e-35
gene_429435	3.36845	8.11208	0	0.517633	0	5.30834	75.2363	1.50641e-37	4.24525e-35
gene_99550	-8.6496	-18.6421	-9.21189	-9.08038	-9.40557	13.8596	63.3059	4.16258e-37	1.10406e-34
gene_135088	5.0756	7.98869	0	0.799379	0.856174	5.24684	63.4788	6.45514e-37	1.61701e-34
gene_426489	0	6.40929	0	0.314921	0	4.306	75.6184	9.19769e-37	2.18276e-34
gene_107290	0	7.43433	0	0.406642	0	4.84121	74.3475	2.06917e-36	4.66493e-34
gene_13231	-1.39133	5.45596	-1.39133	-1.11883	-1.39133	4.50896	70.4449	2.95678e-36	6.24953e-34
gene_205448	-8.86205	-16.9734	-9.02574	-9.01383	-9.03376	12.198	61.0383	3.04923e-36	6.24953e-34
gene_1675	-0.864778	6.38083	-0.864778	-0.355692	0.107018	4.74656	58.9334	2.89795e-35	5.68124e-33
gene_77748	-6.84636	-17.7041	-9.14044	-8.72858	-8.91857	12.9406	58.0231	4.63632e-35	8.71048e-33
gene_103820	-3.65566	8.47484	-3.65566	-2.16101	-3.65566	8.92732	66.0818	6.63519e-35	1.19672e-32
gene_363080	-2.18147	7.07034	-2.18147	-1.28559	-2.18147	6.23475	65.1367	1.3265e-34	2.30045e-32
gene_218678	-9.34895	-10.77	-9.33319	-8.95433	-9.44808	12.6787	52.0375	3.22754e-34	5.39e-32
gene_162925	1.25941	11.9959	0.302524	4.2854	4.5743	8.81534	52.4689	6.10392e-34	9.82948e-32
gene_1670	-2.53127	7.00188	-2.53127	-1.06771	-1.13753	6.48845	54.8393	1.2613e-33	1.9611e-31
gene_468104	-2.5191	5.76394	-2.5191	-2.16358	0.116178	5.48154	54.4639	1.79787e-33	2.7022e-31
gene_1672	0	7.80303	0	0.715523	0	5.09779	61.864	1.07056e-32	1.55715e-30
gene_218546	-8.09731	-0.0257178	-8.09731	-7.59457	-8.09731	5.62291	58.1101	2.87795e-32	4.05521e-30
gene_468582	-1.42934	7.87602	-1.42934	0.215163	0.19498	6.29035	51.4075	3.41065e-32	4.62523e-30
gene_1674	-0.498369	7.37104	-0.498369	0.217354	-0.498369	5.14543	57.8691	3.48764e-32	4.62523e-30
gene_155444	-5.82992	-19.0428	-7.486	-7.27944	-7.26047	14.3736	50.4949	6.18911e-32	7.97334e-30
gene_403370	-1.85481	5.75866	-0.908969	-2.5388	-4.35022	7.02036	50.5969	1.2034e-31	1.50726e-29
gene_196424	-5.45277	-19.4366	-7.52858	-7.20496	-6.92243	14.7845	49.4457	1.77322e-31	2.16093e-29
gene_386673	-5.92003	7.11358	3.12001	-2.32342	-1.17033	9.89396	46.2612	4.17807e-31	4.95761e-29
gene_359273	0	0	4.31755	2.22601	13.5299	10.5612	50.9875	5.48745e-31	6.34434e-29
gene_273865	-6.13258	-17.8206	-7.55237	-7.09297	-7.41131	13.1558	47.3246	1.54999e-30	1.74723e-28
gene_103821	-5.7339	7.23527	-5.7339	-2.9365	-5.7339	9.75523	53.4602	1.71806e-30	1.88945e-28
gene_356806	0	8.10738	0	1.52723	0	5.28948	55.0633	1.89946e-30	2.03921e-28
gene_23162	-1.92232	5.39803	-1.92232	-1.48758	0.751768	4.83084	47.1578	2.53794e-30	2.6613e-28
gene_103814	-5.4356	3.36428	-5.4356	-4.61184	-5.4356	5.89103	51.9208	4.99109e-30	5.11473e-28
gene_14298	-1.14793	7.57667	-1.14793	0.156172	1.25797	5.81922	45.9662	8.47833e-30	8.49528e-28
gene_189333	-5.98107	-17.9121	-6.83991	-6.51781	-6.82692	13.3152	45.055	1.67764e-29	1.64445e-27
gene_45873	-0.192336	10.3104	0.75835	3.42257	4.29501	7.41	42.9471	1.7938e-29	1.72091e-27
gene_393990	-7.3538	-8.50145	-3.65303	-9.69312	-10.1865	7.72878	41.7202	3.70784e-29	3.48306e-27
gene_224197	-4.34736	5.79932	-1.76593	-2.0137	-4.34736	7.04755	45.5566	5.2122e-29	4.79629e-27
gene_99571	-7.72959	-15.1486	-7.57542	-7.43208	-7.79711	10.4601	43.6941	7.22628e-29	6.51666e-27
gene_403356	0	6.90715	5.23516	0.555317	0	4.69549	44.074	9.2157e-28	8.14776e-26
gene_219079	-6.3842	-9.98689	-7.9825	-7.55439	-7.81153	13.1776	38.8983	1.13461e-27	9.83837e-26
gene_205449	-5.26304	-17.2742	-6.04328	-5.97611	-6.26674	12.7817	40.8486	1.66241e-27	1.4143e-25
gene_218545	-11.0015	-1.12123	-11.0015	-9.14633	-11.0015	7.53506	45.2627	2.29034e-27	1.91243e-25
gene_79830	-1.58198	5.97048	-1.58198	-0.554101	-1.58198	4.82859	44.606	4.76367e-27	3.90534e-25
gene_362332	-7.30918	-10.7402	-9.86723	-8.04867	-5.70228	6.338	39.017	1.43401e-26	1.15463e-24
gene_350494	-5.56011	-17.4598	-5.72174	-5.69659	-6.03702	13.0177	38.6363	2.06394e-26	1.63269e-24
gene_212468	0	10.421	1.09987	3.04276	4.43144	7.33741	36.822	6.59016e-26	5.12328e-24
gene_226476	5.11345	7.44096	0.27012	2.00185	0	4.93072	38.3716	1.41748e-25	1.08329e-23
gene_381900	12.427	0	0.639994	6.40676	0.964925	7.74676	36.5573	7.06521e-25	5.3095e-23
gene_212586	0	9.77541	0	2.51276	3.97267	6.759	36.4242	9.30058e-25	6.87481e-23
gene_135041	-5.6228	-8.64945	-7.05602	-6.89598	-7.06526	13.8897	33.6037	9.99983e-25	7.27245e-23
gene_218623	-6.04785	-8.79236	-7.86973	-7.51961	-7.62408	11.4414	33.5744	1.03955e-24	7.44023e-23
gene_357478	5.94417	8.42517	0	2.465	0	5.61731	38.2177	2.86001e-24	2.01497e-22
gene_212350	0	9.5403	0	3.00455	2.67683	6.5441	35.4476	3.01373e-24	2.0906e-22
gene_218422	0	11.189	0	0	0.976921	7.9873	57.3782	3.84364e-24	2.6259e-22
gene_403388	10.0232	3.90014	2.82349	3.12928	0.988883	5.65682	32.9157	5.28264e-24	3.55514e-22
gene_403359	-0.266058	6.4962	3.96035	0.531744	1.78601	4.58671	32.4537	8.90632e-24	5.90567e-22
gene_224187	-4.75241	4.39503	-1.82601	-2.00283	-3.22373	6.20792	31.0461	5.65312e-23	3.69419e-21
gene_468137	-0.589753	2.24601	-1.04354	-3.14137	-3.91509	4.75444	28.9768	5.62245e-22	3.62166e-20
gene_276213	14.5704	0	1.55368	8.29167	4.22354	9.78662	30.8256	6.80755e-22	4.32327e-20
gene_369493	2.62885	8.40822	1.89703	3.08924	1.67835	5.5533	29.109	8.93161e-22	5.59342e-20
gene_85823	6.22896	11.3787	0.506417	3.1072	5.21842	10.2184	28.6811	9.83809e-22	6.0767e-20
gene_371898	13.3653	0	1.29551	7.96628	2.30792	8.73894	30.4867	1.04113e-21	6.34388e-20
gene_261225	15.5462	0	3.35607	9.37748	4.10153	10.7627	30.1769	1.53839e-21	9.2488e-20
gene_468683	7.08265	11.6774	3.02401	5.44627	5.65664	9.25652	27.9054	2.77754e-21	1.64788e-19
gene_274384	13.9239	0	2.24649	7.82201	3.83578	9.17509	29.5817	3.27404e-21	1.91723e-19
gene_263860	13.3413	0	0.952699	7.82064	2.89176	8.69369	29.4227	4.01045e-21	2.31835e-19
gene_263848	14.6848	0	2.16648	8.23635	4.73677	9.8812	29.2814	4.80557e-21	2.74282e-19
gene_359112	14.0283	0	1.07345	8.10618	4.25503	9.30187	29.2519	4.99023e-21	2.81262e-19
gene_271115	15.4084	0	2.43547	9.33731	4.65687	10.6394	28.9477	7.37589e-21	4.10591e-19
gene_39615	-0.498381	7.34696	-0.498381	-0.498381	1.90403	5.13937	40.5941	7.59002e-21	4.17358e-19
gene_345469	-5.33704	-8.90706	-7.67997	-5.67466	-5.75244	5.69026	27.1463	7.73978e-21	4.18969e-19
gene_16717	-1.12994	5.12943	-0.852546	0.696252	-1.83661	4.97247	27.1846	7.80515e-21	4.18969e-19
gene_32534	14.2159	0	2.89042	8.41306	3.09208	9.50114	28.6976	1.01849e-20	5.40282e-19
gene_411307	-0.98081	-7.20679	-4.91643	-7.26146	-4.31718	5.43919	26.9535	1.14416e-20	5.99888e-19
gene_260578	14.4727	0	2.16628	8.62844	3.91037	9.74691	28.5843	1.17919e-20	6.11146e-19
gene_135094	-4.7896	-8.58954	-6.33746	-6.06108	-6.169	13.6128	26.7611	1.33685e-20	6.84985e-19
gene_218729	-2.6183	-0.733419	-6.42688	-5.96444	-5.71407	5.09207	26.6839	1.63743e-20	8.29572e-19
gene_261226	15.4589	0	2.67864	9.35541	5.23246	10.6878	28.2072	1.92446e-20	9.64157e-19
gene_263857	15.7087	0	2.71087	9.84912	4.99917	10.9686	28.1572	2.05378e-20	1.01764e-18
gene_264942	15.2695	0	3.83901	9.28115	4.33172	10.5146	28.113	2.17591e-20	1.06643e-18
gene_271114	14.9339	0	2.50423	8.96742	4.55828	10.1855	28.0545	2.3484e-20	1.1386e-18
gene_274395	14.4538	0	3.70688	8.16413	4.61295	9.6722	28.0165	2.468e-20	1.18385e-18
gene_403538	9.31373	3.83019	4.44612	3.11565	1.58549	5.25789	26.5211	3.3583e-20	1.59395e-18
gene_225929	-4.77776	3.87367	-4.77776	-1.75978	-4.77776	5.73222	29.3646	4.21125e-20	1.97797e-18
gene_263829	16.5031	0	3.17124	10.4778	5.4952	11.7341	27.4662	5.08116e-20	2.36195e-18
gene_468549	2.0926	2.36662	-2.25977	-1.75129	3.66265	4.46651	26.7591	5.35399e-20	2.46338e-18
gene_261785	-0.471364	3.95982	-3.62481	-1.37604	-1.87342	5.05096	26.7349	5.53569e-20	2.52126e-18
gene_401198	0.787456	3.99727	-2.68675	-0.862655	-2.68675	4.52105	28.55	5.68799e-20	2.56472e-18
gene_88061	11.7002	0	0.937574	6.9054	0.97906	7.29754	27.3319	6.06587e-20	2.70802e-18
gene_149753	-4.64468	6.05458	-4.64468	-0.289972	-4.64468	7.54623	28.8607	7.63452e-20	3.37491e-18
gene_248571	6.9206	3.01992	7.63021	1.32561	8.40973	6.27073	25.9355	7.84182e-20	3.43289e-18
gene_271117	16.9729	0	3.51741	11.046	5.98484	12.2164	27.0048	9.35527e-20	4.05562e-18
gene_217929	-2.22245	5.31314	-2.22245	0.0930701	-2.22245	4.97056	28.6753	9.51492e-20	4.05562e-18
gene_394119	2.47447	0	10.5261	3.30855	6.38551	7.27611	26.9905	9.53418e-20	4.05562e-18
gene_75887	-5.12254	-8.00719	-5.23379	-8.60544	-7.67117	7.7739	25.226	1.44722e-19	6.0986e-18
gene_32539	15.1341	0	3.27428	9.01095	5.62339	10.3664	26.5115	1.80585e-19	7.53942e-18
gene_340758	0	2.69344	5.31783	3.2589	9.56552	6.83029	25.5621	1.9914e-19	8.23783e-18
gene_263826	15.2502	0	3.34944	9.45692	4.78531	10.5246	26.2479	2.57164e-19	1.05414e-17
gene_141772	1.21369	7.02326	1.97978	1.74602	7.69066	5.69589	25.1015	2.62815e-19	1.0676e-17
gene_385070	12.7462	0	1.68282	7.82642	2.03507	8.24957	26.2189	2.67414e-19	1.07658e-17
gene_403353	2.59605	6.21534	4.52428	1.59486	0	4.40513	26.4047	2.98639e-19	1.19165e-17
gene_403364	2.25487	6.05155	2.74466	0.399216	1.07833	4.8587	24.6241	3.44755e-19	1.3636e-17
gene_212609	0	9.25196	0	3.44231	4.16417	6.3539	26.0992	3.61288e-19	1.41656e-17
gene_32524	12.3426	0	2.19728	6.87085	3.09846	7.75469	25.9788	3.69564e-19	1.43652e-17
gene_77099	-1.12822	6.90763	-0.0809219	2.93281	-0.454082	5.42171	24.7988	3.88429e-19	1.49694e-17
gene_218713	-5.69396	-1.79595	-7.87072	-6.6265	-3.5464	4.92756	25.3286	3.94196e-19	1.5063e-17
gene_362334	-5.62414	-9.44992	-7.60764	-6.2225	-4.35119	5.51204	25.4841	4.30346e-19	1.63061e-17
gene_141899	0	6.62179	1.83481	1.37017	6.16327	4.92913	24.817	5.8001e-19	2.17939e-17
gene_359115	13.7534	0	2.38001	8.51237	3.42284	9.15348	25.5098	6.97852e-19	2.60051e-17
gene_337752	-4.26422	3.0186	-2.17546	-1.51225	-3.4119	4.89709	24.3173	7.68062e-19	2.83868e-17
gene_346860	10.8497	0	8.52057	2.82063	9.28417	7.51449	25.3972	8.13485e-19	2.98212e-17
gene_88056	13.5509	0	0	7.94033	2.41798	8.88515	26.5889	8.39608e-19	3.05306e-17
gene_141705	0	6.92733	2.38549	1.44782	6.53464	5.14495	24.5316	8.76291e-19	3.16096e-17
gene_464336	-3.07598	-16.3645	-3.98839	-3.71636	-4.0163	12.6782	24.859	8.90217e-19	3.1857e-17
gene_111854	0	8.33952	0	0	0	5.44777	60.353	1.0539e-18	3.74175e-17
gene_99246	15.3231	0	3.33867	9.54189	5.91281	10.6021	25.0881	1.24114e-18	4.3721e-17
gene_103873	-8.89721	3.78576	-1.57342	-2.77533	-2.88407	9.58311	23.9699	1.31835e-18	4.60808e-17
gene_225956	3.14393	6.66085	0.951436	0.361419	-0.858983	7.31632	23.6815	1.46218e-18	5.0715e-17
gene_224133	-4.87024	2.51328	-3.49782	-2.00664	-4.87024	4.95157	25.0543	1.69633e-18	5.83874e-17
gene_212322	4.11293	10.2799	4.32768	3.72794	6.51472	7.33128	23.659	2.201e-18	7.51841e-17
gene_212823	0	8.87415	0.812176	4.15884	4.61863	6.09959	23.5345	3.76017e-18	1.27478e-16
gene_137684	9.70907	0	9.75538	3.17212	10.5065	8.22467	24.2126	4.15485e-18	1.39808e-16
gene_173229	2.13399	12.5704	6.86026	6.63704	3.31379	9.43081	23.1412	4.79255e-18	1.60071e-16
gene_386421	10.0658	8.07759	0	4.56715	2.07039	6.32834	23.7376	5.99706e-18	1.98829e-16
gene_76033	14.9001	0	2.77072	9.52554	6.00623	10.2608	23.7757	7.64445e-18	2.51597e-16
gene_403530	8.2935	4.60034	4.75142	2.81777	0.626049	4.84067	22.7622	8.48723e-18	2.77311e-16
gene_79168	-3.32208	-2.76172	-7.12173	-6.697	-8.75154	6.57973	22.5089	8.69656e-18	2.82106e-16
gene_403308	-4.03001	5.4632	3.10035	-1.10512	0.234029	7.84865	22.4773	8.79362e-18	2.83217e-16
gene_468706	7.83615	13.7296	3.47122	8.4714	8.90469	10.6755	22.4994	1.23478e-17	3.94866e-16
gene_99446	-3.5749	-12.7983	-4.67325	-4.84247	-4.93942	8.71042	22.9214	1.43659e-17	4.56169e-16
gene_75889	0.0201621	-4.12405	-5.47152	-7.94935	-6.50609	7.5945	22.1605	1.50582e-17	4.74809e-16
gene_224125	-4.62529	2.31155	-2.98486	-2.16317	-4.62529	4.67697	23.2708	1.97504e-17	6.18435e-16
gene_394154	7.85127	-0.899051	4.2429	1.54596	4.23739	5.0926	22.6138	2.55852e-17	7.95612e-16
gene_206205	0	0	7.59792	4.1217	0.572746	5.08833	23.1999	2.62234e-17	8.09871e-16
gene_362300	-9.09443	-10.4632	-8.81006	-5.60573	-5.47257	6.2621	22.5632	2.75428e-17	8.44834e-16
gene_394150	5.78602	-3.48596	-0.852079	-0.431439	1.60156	5.28206	22.5367	2.8631e-17	8.72278e-16
gene_401565	-6.26106	-9.63519	-7.37392	-6.07626	-4.75857	5.62668	22.5134	2.96195e-17	8.96338e-16
gene_218843	6.0174	1.19458	-0.0640386	-1.15361	-4.95409	6.48766	22.6056	3.38614e-17	1.01787e-15
gene_374648	0	0.898113	3.59611	10.5479	3.37033	9.00618	21.9526	3.97531e-17	1.18706e-15
gene_280199	12.995	8.63199	0	6.62486	0	8.41689	23.7712	4.54925e-17	1.34951e-15
gene_403309	-3.66352	4.80288	2.87662	-1.74165	0.114925	7.63825	21.3388	5.17407e-17	1.52199e-15
gene_212594	0	8.43812	0	3.48279	3.65908	5.73595	22.5013	5.19819e-17	1.52199e-15
gene_188669	7.6096	12.6168	6.3569	6.56178	3.12617	9.50253	21.3637	7.20159e-17	2.09497e-15
gene_206226	0	0	7.33588	3.79166	0.975607	4.90097	22.4531	7.44225e-17	2.1511e-15
gene_141724	0	5.92115	3.52524	1.08364	5.67193	4.65451	21.4568	8.42913e-17	2.42082e-15
gene_206128	0	0	8.07919	4.62643	0.843197	5.43015	22.3512	8.59005e-17	2.44086e-15
gene_326481	11.638	4.54691	9.58916	3.68025	9.69343	8.17762	21.2484	8.60717e-17	2.44086e-15
gene_99547	-3.9865	-12.8141	-4.81622	-4.50818	-4.92176	8.77651	21.6632	9.17011e-17	2.57732e-15
gene_219407	-3.32934	3.0414	-1.09132	-6.5843	-1.07781	6.70266	24.9704	9.25717e-17	2.57732e-15
gene_394175	5.74055	-3.80558	-0.952507	-0.485805	1.3957	5.46504	21.7375	9.25984e-17	2.57732e-15
gene_219076	0	7.36831	1.703	2.64908	3.10272	4.85737	21.3763	9.52803e-17	2.6357e-15
gene_16757	4.67961	6.92988	0	1.8815	3.5229	4.72807	21.7992	9.83169e-17	2.70311e-15
gene_219074	0	8.17882	1.79406	3.23682	4.35326	5.4719	21.3224	1.03444e-16	2.82684e-15
gene_212606	0	8.83812	0	3.57276	4.9729	6.08533	21.9663	1.1174e-16	3.03515e-15
gene_394176	6.27828	-3.36123	0.0358896	-0.0706492	2.0296	5.5366	21.4292	1.46244e-16	3.94858e-15
gene_141733	3.14194	7.2316	3.20611	1.60364	6.51917	5.28457	20.8226	1.66805e-16	4.47692e-15
gene_398034	0	3.45134	7.07755	2.83055	1.34342	4.73772	20.9983	1.69805e-16	4.53048e-15
gene_34289	0.70213	4.27816	2.12095	9.14197	0.966117	7.64459	20.7851	1.76847e-16	4.6906e-15
gene_141728	0	5.5299	1.64338	1.77584	6.43819	4.81382	20.9611	1.7978e-16	4.74053e-15
gene_206151	0	0	8.19807	4.93356	0.987971	5.56053	21.8075	1.8541e-16	4.86054e-15
gene_219132	0	8.17758	2.54674	2.99145	4.09878	5.4354	20.9047	1.96017e-16	5.10892e-15
gene_326460	0	0	9.52777	4.37531	10.4064	7.99527	21.7347	2.05672e-16	5.32975e-15
gene_394153	5.55375	-2.34348	-0.462203	-0.373494	0.929501	5.27158	20.4873	2.0837e-16	5.3688e-15
gene_206082	0	0	8.4619	4.92612	1.89269	5.70363	21.6255	2.40297e-16	6.15626e-15
gene_206020	0	0	8.76705	5.28226	1.33924	5.97348	21.5253	2.77253e-16	7.06291e-15
gene_400221	8.04044	6.46536	0	3.31323	0	4.95693	22.349	2.93786e-16	7.44202e-15
gene_218634	1.26551	7.12998	-0.355219	3.57457	0.472327	5.10044	20.772	3.11481e-16	7.84619e-15
gene_394031	10.7086	0	1.4534	6.92819	2.57208	6.73085	21.1449	3.31087e-16	8.29374e-15
gene_212486	0	7.68389	0	3.212	3.64403	5.22626	21.1008	3.91316e-16	9.7483e-15
gene_206167	0	0	8.13845	5.4297	0.352137	5.65717	21.1797	4.55073e-16	1.12743e-14
gene_306428	-8.68369	-4.97161	-8.68369	-6.04997	-0.605042	5.99486	20.7103	4.70185e-16	1.15222e-14
gene_443524	0	6.26343	0	0	0	4.22605	44.8439	4.70188e-16	1.15222e-14
gene_225907	-6.91109	0.871163	-6.91109	-3.19819	-6.23666	5.34578	20.6984	4.78602e-16	1.1665e-14
gene_394137	6.22	-3.07302	0.609545	0.121633	1.77949	5.2978	20.6292	4.84113e-16	1.17358e-14
gene_354463	-0.865816	5.7328	-0.865816	-0.865816	-0.865816	4.39372	37.6494	4.94888e-16	1.19329e-14
gene_86602	8.66713	1.80496	6.87964	2.70403	5.48243	5.40077	19.9941	6.12254e-16	1.46843e-14
gene_267828	0	4.36598	4.64855	2.31543	8.15294	5.72576	20.1605	6.18901e-16	1.47652e-14
gene_362321	-8.31642	-9.31733	-5.87384	-6.54002	-5.06974	7.48038	19.7949	6.30574e-16	1.48928e-14
gene_358664	0	8.2134	0	0	0	5.38786	44.1139	6.30855e-16	1.48928e-14
gene_206051	2.18407	0	8.03654	5.08499	0.6739	5.51212	20.6633	6.72519e-16	1.57937e-14
gene_58300	14.6966	8.99202	13.1432	13.4217	13.7705	12.7908	19.8312	7.24124e-16	1.69175e-14
gene_212569	0	8.62405	0	3.84844	4.29883	5.92554	20.6549	7.5195e-16	1.7477e-14
gene_386674	2.67507	5.20973	-1.75121	1.35519	-2.22291	5.03371	20.3256	9.62378e-16	2.22531e-14
gene_173104	0	12.1385	4.23046	6.49311	5.80453	9.02033	19.7601	1.15549e-15	2.65821e-14
gene_206164	0	0	7.56364	4.28545	1.00725	5.11944	20.4503	1.30822e-15	2.99429e-14
gene_359951	8.30115	7.65196	-1.19423	3.22597	2.4068	8.19289	19.3317	1.33154e-15	3.03228e-14
gene_34229	0	10.4875	4.92266	6.20702	2.65267	7.57541	19.6655	1.34005e-15	3.03632e-14
gene_218702	-3.55264	-2.27679	-8.97183	-6.32776	-4.92715	5.53686	19.7959	1.38956e-15	3.13277e-14
gene_206060	0	0	6.89824	3.59964	0.995281	4.68865	20.3728	1.46492e-15	3.28622e-14
gene_141744	0	7.16005	2.00129	2.04445	5.19179	4.94173	19.5705	1.55532e-15	3.47176e-14
gene_363083	-1.76913	5.14227	-1.76913	-1.76913	-1.76913	4.54883	35.4213	1.6489e-15	3.66251e-14
gene_206096	0	0	8.21233	4.40887	2.41454	5.48053	20.2799	1.67782e-15	3.70847e-14
gene_358665	0	7.89675	0	0	0	5.15549	41.6616	1.74545e-15	3.83913e-14
gene_34241	11.3865	5.76477	0.671685	8.90835	-0.529526	9.03583	19.1061	1.91978e-15	4.20208e-14
gene_348003	0	7.54136	0	0	0	4.90961	41.0929	2.22548e-15	4.84768e-14
gene_14095	5.79475	8.65409	4.0561	3.83283	4.0681	6.72274	18.9038	2.46836e-15	5.35088e-14
gene_206037	0	0	7.71485	4.15163	0	5.13725	21.2939	2.8174e-15	6.0783e-14
gene_206152	0	0	7.81165	4.25373	0	5.20598	21.2219	3.09398e-15	6.64322e-14
gene_206197	0	0	8.03678	4.52075	2.43767	5.40919	19.8056	3.36654e-15	7.19417e-14
gene_141853	2.76031	7.40475	3.10407	2.20457	6.99829	5.55304	18.8702	3.67269e-15	7.77526e-14
gene_141755	3.18114	7.02931	1.98247	2.30147	7.29441	5.53266	18.869	3.67963e-15	7.77526e-14
gene_75890	-1.90655	-5.23454	-5.4735	-8.09125	-7.10984	8.5363	18.7053	3.69019e-15	7.77526e-14
gene_141803	-2.26258	7.41518	0.590075	1.59313	3.73627	6.78533	18.8401	3.72626e-15	7.81476e-14
gene_206185	0	0.814707	9.13546	6.40783	2.80712	6.48707	19.0103	3.76239e-15	7.85399e-14
gene_206155	0	0	8.03419	5.13651	1.01526	5.52997	19.6719	4.10111e-15	8.52161e-14
gene_219115	0	7.73025	3.1066	2.83708	3.78353	5.15111	18.9322	4.25772e-15	8.80645e-14
gene_141840	-0.192376	6.18662	2.40754	1.55946	5.86807	4.8814	18.6812	4.81633e-15	9.91635e-14
gene_219369	-7.89931	1.19473	-0.228635	-5.60831	-3.03459	6.60098	18.6601	4.98308e-15	1.01851e-13
gene_106594	-4.39742	-7.19071	-6.12209	-5.60761	-5.87279	11.6623	18.475	4.99201e-15	1.01851e-13
gene_80474	8.62818	1.658	8.61325	4.34246	10.422	7.9137	18.6649	5.11252e-15	1.03839e-13
gene_206098	0	0	8.41813	4.99855	0	5.69332	20.8243	5.20395e-15	1.04863e-13
gene_206077	0	0	8.0356	5.09931	1.48317	5.52027	19.5098	5.21298e-15	1.04863e-13
gene_217346	0	7.71292	0	0	0	4.91366	39.1415	5.23266e-15	1.04863e-13
gene_266040	-1.28788	-12.9581	-4.11899	-3.6533	-3.42581	9.52801	18.9396	5.81252e-15	1.15968e-13
gene_469157	0	8.30661	0	0	0	5.45147	38.8645	5.92403e-15	1.17672e-13
gene_218717	-7.59736	-0.88691	-7.59736	-5.05915	-4.24223	5.0231	19.0047	6.28178e-15	1.24231e-13
gene_369049	4.28769	5.33647	-1.50792	0.60801	2.00437	4.91981	18.2937	7.24895e-15	1.42732e-13
gene_141727	0	6.99413	3.98488	1.73744	6.52204	5.2396	18.514	8.28547e-15	1.62431e-13
gene_184823	0	6.37229	0	0	0	4.26282	38.0734	8.47812e-15	1.65488e-13
gene_218286	-1.43191	1.38101	1.78336	-5.70377	-0.704127	6.90045	18.19	8.60015e-15	1.67147e-13
gene_206196	0	0	6.7744	3.39114	0	4.60037	20.334	9.93999e-15	1.92358e-13
gene_141883	0	9.45981	0	4.44625	6.25087	6.67253	18.853	1.11105e-14	2.14091e-13
gene_206181	0	0	9.14379	6.1659	2.05621	6.40863	18.9751	1.15631e-14	2.21863e-13
gene_141715	2.75935	7.53846	3.09826	2.78063	7.96408	6.01472	18.1452	1.18708e-14	2.26803e-13
gene_365216	-8.21022	-9.38889	-9.30084	-4.46295	-5.79161	6.62998	17.9792	1.21805e-14	2.31737e-13
gene_394166	0.84295	-9.97586	-4.37786	-5.34896	-3.58691	6.99877	18.4592	1.35372e-14	2.56467e-13
gene_206074	0	2.22403	8.53153	5.39778	0	5.87023	19.0079	1.3951e-14	2.63201e-13
gene_179135	6.59286	0	2.21857	1.99745	5.77726	4.49536	18.6439	1.40306e-14	2.636e-13
gene_141880	0	9.2821	3.77898	4.30165	4.28129	6.45828	18.1566	1.46867e-14	2.74781e-13
gene_218818	5.66479	-0.358139	0.0410595	-0.630786	-4.39245	7.28465	17.8611	1.48117e-14	2.75975e-13
gene_219135	0	7.36926	1.6306	3.05661	3.88016	4.96218	18.1201	1.55737e-14	2.88978e-13
gene_206184	3.19076	0	8.48663	5.65542	0.990719	5.90923	18.5612	1.59276e-14	2.94335e-13
gene_141865	-0.425344	9.55418	1.20005	4.78019	5.76055	7.11987	17.8707	1.80064e-14	3.31392e-13
gene_206017	3.03862	0	8.1992	5.06705	1.60138	5.61018	18.4271	1.957e-14	3.58703e-13
gene_386594	7.54038	5.67696	1.11284	2.56235	1.29181	4.89873	17.6775	2.00867e-14	3.66685e-13
gene_400252	-0.484494	5.20552	4.16092	1.94867	-0.116402	4.33486	17.7833	2.07793e-14	3.77797e-13
gene_75872	1.75989	-2.09169	-7.31353	-6.19611	-3.85765	8.599	17.652	2.09586e-14	3.79527e-13
gene_212472	0.417276	4.83208	-2.34585	-0.0868842	1.68592	4.91341	18.0567	2.12325e-14	3.8295e-13
gene_206112	0	0	7.874	5.11162	1.25205	5.44293	18.561	2.15461e-14	3.87057e-13
gene_218833	5.45504	-0.808613	-1.8807	-0.722497	-3.92168	7.91844	17.5978	2.2936e-14	4.1039e-13
gene_206038	0	0	8.1851	5.01801	2.00621	5.58332	18.4266	2.63975e-14	4.7046e-13
gene_362341	-2.0091	-9.60992	-1.20635	-6.23518	-3.41022	6.45125	18.0239	2.68139e-14	4.75999e-13
gene_470006	-6.11397	-8.00128	-6.65944	-4.31548	-7.66118	6.19393	17.4847	2.76884e-14	4.89597e-13
gene_166520	0	6.08576	0	0	0	4.12566	35.471	2.87939e-14	5.07155e-13
gene_34270	7.27866	6.26909	9.62539	4.33468	2.48673	6.64106	17.5756	3.01293e-14	5.2861e-13
gene_212362	0	8.72047	2.82355	3.51283	6.8049	6.21182	17.7012	3.0617e-14	5.35085e-13
gene_206192	-0.825679	-0.825679	6.25103	2.96894	0.147162	4.78685	18.076	3.23225e-14	5.62711e-13
gene_206136	0	0	8.67327	5.85695	2.43098	6.05435	18.2881	3.25616e-14	5.64694e-13
gene_206130	0	0	7.8263	4.72924	2.1502	5.33438	18.2744	3.32412e-14	5.7427e-13
gene_394165	7.02517	-2.22499	0.896453	1.61368	3.09594	5.37345	17.8704	3.41622e-14	5.87929e-13
gene_206218	0	0	7.81229	5.01296	1.50195	5.38646	18.2342	3.53319e-14	6.05748e-13
gene_218591	-2.40414	2.98557	7.13708	1.14971	2.475	6.37218	17.4528	3.57801e-14	6.11108e-13
gene_206223	0	0	7.44442	4.64376	1.55826	5.12752	18.2119	3.65484e-14	6.21875e-13
gene_206146	0	0	7.41727	4.5024	1.37872	5.0867	18.1828	3.82006e-14	6.47544e-13
gene_403535	5.54095	1.77374	6.59023	2.88267	1.75866	4.62159	17.3696	4.22884e-14	7.14152e-13
gene_394151	6.18045	-3.36124	-0.405419	0.667496	2.36229	5.59467	17.7021	4.45871e-14	7.50162e-13
gene_66482	0	9.59241	0	6.26198	1.45922	6.84084	17.8621	5.07347e-14	8.50419e-13
gene_173116	-6.31866	4.95896	-1.33807	0.295755	-6.31866	8.26334	17.8518	5.58859e-14	9.33294e-13
gene_206073	0	0	8.36542	5.42439	1.669	5.77743	17.9291	5.62251e-14	9.35495e-13
gene_218819	5.21318	-0.729127	0.348358	-1.26382	-4.52755	7.87911	17.0441	5.78665e-14	9.59265e-13
gene_219042	0	7.34292	3.09883	2.74514	3.50695	4.91447	17.2087	6.81862e-14	1.1262e-12
gene_141691	0	7.32181	0	3.54459	7.87291	5.94183	17.6627	6.91021e-14	1.13716e-12
gene_218802	5.55168	-0.53775	-2.89368	-0.477827	-3.45206	8.30374	16.9273	7.04148e-14	1.15455e-12
gene_218829	5.48802	-0.682539	-3.47112	-0.364424	-3.58017	8.15609	16.8854	7.55551e-14	1.23434e-12
gene_219106	0	7.43558	1.63333	3.68613	2.25951	5.01174	17.1342	7.7012e-14	1.2536e-12
gene_206100	0	0	8.18469	5.60454	1.38393	5.73674	17.7083	7.88197e-14	1.27841e-12
gene_398152	0	5.42207	8.24427	2.89695	5.88769	5.68572	17.1123	7.98185e-14	1.28997e-12
gene_90788	0	2.79072	6.19664	3.39143	0.835727	4.43021	17.0774	8.45035e-14	1.36081e-12
gene_206072	0	0	7.44469	4.45487	0	5.0817	18.6986	9.03706e-14	1.45011e-12
gene_100085	-5.30442	-6.40843	-1.77331	-4.44232	-0.0606233	4.8316	17.2441	9.24089e-14	1.47756e-12
gene_218812	4.60214	-0.303536	-3.57742	-1.69329	-4.08017	7.77004	16.7592	9.34543e-14	1.48899e-12
gene_100114	-1.23301	-8.55435	-5.61349	-5.55722	-2.89162	5.31628	17.2007	9.90546e-14	1.57267e-12
gene_274398	0	0	1.056	9.73092	4.11362	8.23026	17.5004	1.08466e-13	1.71604e-12
gene_141703	2.7593	8.07709	2.25075	3.20586	7.62953	6.05179	16.7948	1.09543e-13	1.72703e-12
gene_401613	-0.819617	4.99658	2.13323	-0.762008	0.727294	5.67917	16.6103	1.20173e-13	1.88801e-12
gene_394143	5.97703	-2.2203	1.33321	0.896997	0.96357	4.69104	17.0584	1.24391e-13	1.94749e-12
gene_267684	0	7.53019	3.88576	3.70156	2.11456	5.11708	16.7203	1.51839e-13	2.369e-12
gene_243202	12.7507	7.7947	7.81021	4.53918	8.48716	8.35065	16.5743	1.58216e-13	2.45998e-12
gene_219075	0	8.24741	2.61349	3.68072	4.78461	5.59145	16.6061	1.83288e-13	2.84001e-12
gene_14384	6.9206	1.61273	5.84002	3.89815	0	4.62427	17.0808	1.91953e-13	2.9641e-12
gene_66488	0	9.57418	0	7.71461	0.486773	7.30741	16.9863	1.98789e-13	3.05918e-12
gene_83431	0	2.69162	2.69827	4.21153	8.12036	5.74759	16.4781	2.26429e-13	3.47268e-12
gene_401581	5.976	-2.18113	4.6441	0.175343	2.66119	7.3772	16.2206	2.30394e-13	3.52151e-12
gene_469659	2.68708	3.29677	-2.12989	-0.0705916	4.44516	4.876	16.5537	2.39374e-13	3.64642e-12
gene_219367	-7.42978	0.938236	0.03558	-4.62912	-3.92595	6.09104	16.2832	2.50761e-13	3.807e-12
gene_362367	-5.24314	-9.07696	-1.13278	-4.84908	-5.57097	5.91021	16.6044	2.58316e-13	3.9055e-12
gene_399525	2.92317	1.66807	6.07347	0.791697	2.21662	5.28887	16.1577	2.58981e-13	3.9055e-12
gene_206204	0	1.91844	8.6814	5.62724	3.00836	6.02259	16.3866	2.63397e-13	3.95886e-12
gene_173230	-1.7838	6.41503	-0.917048	1.46967	-3.30256	10.4158	16.1351	2.69149e-13	4.02409e-12
gene_218832	5.44163	0.0516358	-2.47859	-0.74508	-3.50345	8.20664	16.1343	2.69522e-13	4.02409e-12
gene_218703	-2.92682	-3.39272	-8.67498	-5.52727	-5.54756	5.20733	16.4716	2.73753e-13	4.05971e-12
gene_468185	5.14242	-3.82158	1.96259	0.213498	-2.61292	5.16131	16.5674	2.74239e-13	4.05971e-12
gene_469442	5.23756	0	6.13336	2.91709	2.65692	4.42351	16.7357	2.74609e-13	4.05971e-12
gene_206022	0	0	9.36229	6.2771	3.5213	6.58981	16.8956	2.76649e-13	4.07651e-12
gene_218501	-3.51921	-9.77799	-4.0423	-4.03702	-4.8623	9.73776	16.0722	2.82206e-13	4.14484e-12
gene_218834	5.51429	0.578643	-2.20862	-0.583718	-2.46424	6.53811	16.0847	2.93291e-13	4.29367e-12
gene_394145	6.27136	-2.71109	1.89955	0.686836	2.71404	5.27123	16.5054	3.03166e-13	4.42387e-12
gene_352459	-2.3592	-2.3592	6.13785	1.12477	3.34756	5.60117	16.6288	3.1427e-13	4.57111e-12
gene_206095	3.56255	0	7.27685	4.20528	0	4.95364	17.5064	3.24648e-13	4.70688e-12
gene_219069	0	8.36989	2.55115	4.2517	3.80286	5.6722	16.2585	3.25738e-13	4.70755e-12
gene_219145	0.679368	8.15436	1.65749	3.90374	5.2274	5.60778	16.1054	3.47233e-13	4.98472e-12
gene_219116	0	8.09935	3.54966	3.51558	4.37138	5.46544	16.2184	3.48138e-13	4.98472e-12
gene_206157	4.23174	0	8.54194	5.47022	2.15829	5.90135	16.5862	3.48234e-13	4.98472e-12
gene_206198	0	2.00826	7.79626	5.30397	0	5.47191	16.843	3.65356e-13	5.21327e-12
gene_34195	2.53697	5.45318	-1.63071	1.5053	0.141769	4.83481	16.2706	3.80505e-13	5.41229e-12
gene_233850	3.00818	0	1.95298	6.79031	2.30319	5.6092	16.5174	3.88543e-13	5.50925e-12
gene_372055	0	5.61048	6.66047	1.82656	4.18269	4.75331	16.1279	4.04614e-13	5.71914e-12
gene_206149	0	0	8.0918	5.59641	1.82876	5.68914	16.6496	4.06087e-13	5.72202e-12
gene_206216	0	0	7.3573	4.82055	0	5.12891	17.6115	4.09347e-13	5.74999e-12
gene_218830	5.36575	-0.29019	-2.10113	-0.765913	-3.68888	8.43818	15.8786	4.16946e-13	5.83853e-12
gene_233919	1.8076	0	1.97685	6.37659	1.59724	5.29809	16.4648	4.22482e-13	5.89774e-12
gene_468561	2.67659	3.34296	-0.693706	1.14044	5.10819	4.39948	16.19	4.34326e-13	6.04437e-12
gene_212474	0	9.36714	1.97244	5.1991	5.73237	6.64358	16.0649	4.49312e-13	6.23368e-12
gene_188604	-0.505951	10.0617	6.03962	6.28708	0.458498	7.76294	15.8918	4.85153e-13	6.71029e-12
gene_16579	-0.718369	4.84421	5.53357	0.71514	5.61497	5.9489	15.7825	4.91516e-13	6.77751e-12
gene_178392	2.63947	4.37375	-2.78804	0.903084	-1.24595	4.96346	16.1113	4.94351e-13	6.79582e-12
gene_218677	6.34567	7.14296	1.47259	4.15383	1.0005	5.09381	15.8847	5.0377e-13	6.90425e-12
gene_206117	0	0	6.91069	4.31346	0	4.82692	17.4489	5.14704e-13	7.03272e-12
gene_393989	-4.62914	-9.43534	-3.29925	-5.82868	-7.10561	7.93066	15.7162	5.5065e-13	7.50116e-12
gene_34290	7.03736	4.94125	4.12442	10.1183	3.28592	8.60438	15.8155	5.66242e-13	7.69032e-12
gene_218242	-1.38577	1.28921	2.14207	-4.47904	-0.876056	6.04596	15.6865	5.79406e-13	7.84547e-12
gene_219109	0	7.7393	0	4.20732	3.24323	5.27335	16.288	5.99962e-13	8.09949e-12
gene_137685	9.18739	0	11.1481	6.31859	11.5931	9.32677	16.2222	6.22458e-13	8.37809e-12
gene_188605	-0.763319	11.9301	8.79308	7.59167	1.72727	9.79214	15.7416	6.25706e-13	8.39675e-12
gene_218803	5.10254	-0.510291	-1.95094	-1.20695	-3.91649	8.88035	15.64	6.27623e-13	8.39748e-12
gene_206215	0	0	7.66286	4.99901	0	5.31687	17.2995	6.35716e-13	8.4806e-12
gene_34271	10.2677	5.15291	0	5.87623	2.45077	6.19808	16.0999	6.43632e-13	8.56088e-12
gene_365223	-5.81749	-10.496	-7.59855	-4.00727	-5.90573	6.61919	16.0392	6.46806e-13	8.57779e-12
gene_218824	4.84358	0.18589	-0.888178	-1.53802	-4.47369	8.45189	15.6101	6.60607e-13	8.73512e-12
gene_219136	0	7.48366	1.63838	3.45956	4.20317	5.10271	15.7967	7.0289e-13	9.26705e-12
gene_141702	0	7.82829	2.37055	3.18665	7.02898	5.75165	15.7746	7.29306e-13	9.58729e-12
gene_401626	-7.11807	-8.73385	-8.10346	-4.35602	-3.97489	5.2357	15.9632	7.32377e-13	9.59967e-12
gene_360888	-1.18194	-0.0540192	-7.47797	-5.39996	-1.93215	6.60564	15.548	7.35073e-13	9.60709e-12
gene_219117	0	6.89502	1.61681	3.17115	3.17589	4.71784	15.7545	7.54256e-13	9.8293e-12
gene_402440	0	6.22019	6.69082	3.4457	0	4.96854	16.3424	7.92854e-13	1.03025e-11
gene_218234	-1.2698	1.94219	1.4791	-4.73122	0.0182249	6.43297	15.4643	8.48822e-13	1.09981e-11
gene_218809	-6.58224	-1.3143	-0.603101	-4.80333	-4.44126	4.63844	15.5503	8.65863e-13	1.11868e-11
gene_403150	6.97171	2.74042	4.75064	3.10748	0	4.3992	16.1201	8.69724e-13	1.12045e-11
gene_95955	-1.28549	1.71136	-2.1737	-2.96866	-4.30914	4.9812	16.5443	8.83293e-13	1.13469e-11
gene_469937	7.47997	-0.148216	2.3531	9.32858	12.5876	10.1138	15.8316	9.08274e-13	1.16347e-11
gene_218831	5.15522	-0.447194	-3.54261	-0.825092	-3.66598	8.37936	15.3947	9.57004e-13	1.22242e-11
gene_86576	3.19912	-2.17087	4.36035	-0.360576	1.72399	5.76181	15.387	9.69778e-13	1.23523e-11
gene_359278	0	0	1.49532	9.97866	12.8131	10.2855	16.0873	9.8324e-13	1.24885e-11
gene_399012	-3.98297	-2.79265	2.42323	4.36272	-2.9701	6.98921	15.44	1.04467e-12	1.32315e-11
gene_79171	-5.2245	0.988474	-9.89737	-2.61411	-8.64028	10.2489	15.3098	1.10799e-12	1.39942e-11
gene_362314	3.26556	-5.37116	3.57743	-0.782484	0.1465	7.08184	15.2949	1.1277e-12	1.42034e-11
gene_152974	1.12283	2.17866	-3.74616	-1.45293	-3.74616	4.34978	16.7367	1.15566e-12	1.4515e-11
gene_212634	3.00442	7.07078	0.35501	3.3086	1.88767	5.74834	15.273	1.18051e-12	1.47859e-11
gene_218845	6.48666	0.828807	-1.25326	0.436673	-1.94335	8.45147	15.2294	1.27282e-12	1.58979e-11
gene_206047	0	1.45046	7.90237	5.36458	2.42198	5.54615	15.3828	1.40769e-12	1.75339e-11
gene_299989	6.92607	0	8.70882	4.95994	6.17498	6.14657	15.6823	1.48389e-12	1.84321e-11
gene_218841	5.00171	-0.325671	-2.4335	-1.7175	-3.68797	9.64827	15.1372	1.49304e-12	1.84948e-11
gene_394172	5.18086	-4.88988	-0.529636	-0.298741	1.18265	6.02088	15.5211	1.51292e-12	1.86889e-11
gene_401625	-5.31631	-9.39387	-5.01731	-4.7588	-4.50521	5.65369	15.5194	1.517e-12	1.86889e-11
gene_218838	5.53244	0.448051	-2.10567	-0.991077	-1.99472	8.69584	15.1038	1.5818e-12	1.94342e-11
gene_267790	0	6.54745	7.58807	5.50286	10.8417	8.14348	15.2569	1.74046e-12	2.13254e-11
gene_212471	0	9.8567	0.267033	6.002	7.44852	7.25855	15.2474	1.76878e-12	2.16136e-11
gene_394168	5.75602	-2.21978	1.55228	0.614968	1.74326	4.6354	15.4174	1.79488e-12	2.18732e-11
gene_212372	0	8.50145	0	4.67943	5.40893	5.97371	15.5994	1.80899e-12	2.19858e-11
gene_206067	0	0	6.91308	4.41967	1.65252	4.8583	15.6998	1.81834e-12	2.20401e-11
gene_218849	4.9382	-0.607438	-2.29611	-1.13694	-3.68215	8.26987	15.0087	1.8653e-12	2.25486e-11
gene_359282	5.42685	0	1.75787	10.3396	13.1876	10.655	15.5312	1.89539e-12	2.28511e-11
gene_403104	9.12195	4.20171	4.13642	4.87349	2.02788	5.4095	15.049	2.08685e-12	2.50923e-11
gene_401529	2.23999	-1.07668	7.27533	3.13403	4.47447	6.37898	14.9306	2.13602e-12	2.56152e-11
gene_141699	0	6.37268	1.41554	2.28739	4.72573	4.55885	15.1195	2.19519e-12	2.6255e-11
gene_113154	11.0422	12.1405	0	10.2633	0	9.91204	16.0405	2.22588e-12	2.65515e-11
gene_77749	2.43666	-9.25189	0.842467	1.38091	0.882711	9.81388	15.189	2.44665e-12	2.9108e-11
gene_212538	0	8.37027	0	4.4723	5.51422	5.89614	15.3934	2.5236e-12	2.99445e-11
gene_339650	5.67736	6.60996	5.84183	1.8978	4.62874	4.9738	14.9301	2.55884e-12	3.02786e-11
gene_206208	0	0	7.403	5.10402	1.66211	5.24663	15.4842	2.56518e-12	3.02786e-11
gene_219141	0	7.92981	0	3.90587	5.76235	5.53392	15.3579	2.67275e-12	3.14659e-11
gene_219130	0	7.33868	2.65819	3.16272	5.08907	5.09768	14.97	2.82797e-12	3.32065e-11
gene_219059	0	6.78337	1.61451	2.87129	3.73905	4.68162	14.9444	2.95324e-12	3.45875e-11
gene_188661	0	10.2955	7.02398	6.23039	0	7.49939	15.4992	2.97447e-12	3.47458e-11
gene_85825	6.83879	3.04256	2.02645	8.32403	1.73634	6.90521	14.8146	3.12022e-12	3.63542e-11
gene_206227	0	3.35022	6.89023	3.96714	0	4.80605	15.4457	3.23716e-12	3.76195e-11
gene_16580	-1.2765	3.7537	5.39035	0.804222	4.84295	5.01067	14.7558	3.37478e-12	3.9118e-11
gene_401670	-0.502042	4.32942	1.76228	-1.84103	0.898254	6.43738	14.6572	3.43687e-12	3.97355e-11
gene_34237	12.2677	7.87578	1.56689	10.4229	4.47146	9.34535	14.7558	3.45196e-12	3.98079e-11
gene_34248	0	4.59639	0	6.87451	1.01438	5.69757	15.1972	3.46928e-12	3.99055e-11
gene_141735	0	7.10011	2.98145	2.76574	6.47974	5.28494	14.8393	3.53042e-12	4.05055e-11
gene_212461	0	7.12293	0.682107	3.35186	5.19864	5.09588	14.8349	3.55717e-12	4.07089e-11
gene_86578	4.78882	-2.73254	5.48646	1.11544	2.33184	5.70032	14.9628	3.81316e-12	4.3528e-11
gene_372010	0	5.73059	4.22765	1.78271	4.84878	4.49672	14.7893	3.84372e-12	4.3766e-11
gene_267712	0	9.30554	5.7576	5.25087	3.2513	6.56302	14.7706	3.96779e-12	4.50649e-11
gene_384703	-1.89377	2.26999	-3.95109	-2.39607	-2.13176	5.37482	14.5527	4.12486e-12	4.67311e-11
gene_141894	-1.79543	7.46989	-1.79543	3.25111	3.67106	6.54113	14.9389	4.19262e-12	4.73798e-11
gene_225922	-1.52021	2.14983	-2.81271	-2.14858	-4.98422	5.90504	14.5265	4.31808e-12	4.86755e-11
gene_469226	-4.73396	-6.95322	-8.31489	-4.5191	-3.743	5.14623	14.5222	4.35012e-12	4.89144e-11
gene_212451	0	8.34745	0	4.49587	5.06136	5.85972	15.0327	4.53464e-12	5.08624e-11
gene_411151	7.66217	0	0.666505	9.21465	12.0036	9.50824	14.9835	4.62761e-12	5.17764e-11
gene_218252	-1.30344	1.71212	-0.723584	-4.17001	-2.54811	5.76272	14.4779	4.70116e-12	5.24692e-11
gene_359257	3.64297	0	0.526573	11.0702	8.47055	9.59566	14.9483	4.90302e-12	5.4587e-11
gene_218272	-3.35965	1.19269	1.82432	-4.66318	-0.739759	6.82439	14.4504	4.93211e-12	5.47756e-11
gene_267976	0	8.46563	3.55761	3.62571	6.32717	5.90701	14.6347	5.00131e-12	5.54077e-11
gene_218289	-6.6274	1.81668	1.73461	-3.92056	-0.768494	6.4219	14.5235	5.03993e-12	5.56986e-11
gene_188797	-0.36557	10.504	6.89735	7.15351	0.794854	8.14896	14.5208	5.06405e-12	5.58284e-11
gene_218607	1.80816	7.15586	0	5.12477	1.4942	5.23492	14.8247	5.21008e-12	5.72982e-11
gene_363538	0	0	0.303425	9.67631	11.4258	9.29323	15.0299	5.32229e-12	5.83898e-11
gene_34280	8.93362	2.77378	0	4.90223	3.34641	5.24322	14.7679	5.72463e-12	6.26514e-11
gene_188636	-1.06997	11.097	8.4654	7.42805	0.148529	9.41654	14.4472	5.75222e-12	6.28009e-11
gene_92583	-2.46311	-8.77998	-1.50643	-4.96122	-4.13372	5.66605	14.7137	5.77632e-12	6.29117e-11
gene_141811	0	9.28018	0	5.22737	6.10505	6.62199	14.8805	5.81383e-12	6.31676e-11
gene_141737	0	8.70027	4.24029	3.7792	6.96121	6.21536	14.5172	6.11249e-12	6.62529e-11
gene_218249	-1.67234	1.83971	1.53387	-4.48558	-1.27016	6.83275	14.3084	6.32554e-12	6.83978e-11
gene_202977	0.790029	-1.64793	-5.82369	-3.04584	-6.10157	4.45907	14.7285	6.4608e-12	6.95566e-11
gene_141740	1.9631	7.57267	2.57433	3.33735	7.27961	5.76642	14.3924	6.46356e-12	6.95566e-11
gene_219111	0	7.86168	3.11221	3.9041	3.86826	5.34963	14.4806	6.5069e-12	6.98563e-11
gene_219040	0	5.7193	5.92073	2.47111	2.66943	4.53147	14.4766	6.55142e-12	7.01671e-11
gene_233906	3.01718	0	3.39313	6.1554	0	5.16433	15.4607	6.61994e-12	7.07329e-11
gene_218248	-1.59588	0.779477	1.37065	-5.56325	-1.21844	7.72913	14.2737	6.72264e-12	7.16605e-11
gene_205576	5.22633	-5.05971	-0.406149	1.18279	-0.177759	6.35845	14.5633	7.42987e-12	7.90124e-11
gene_399566	-1.4227	-2.49338	0.123039	4.53104	-1.85636	7.8426	14.2139	7.46611e-12	7.91743e-11
gene_470154	4.96824	0	0	10.2028	13.3449	10.7376	15.1184	7.49344e-12	7.91743e-11
gene_100117	-2.21492	-8.54151	-6.27189	-5.24906	-3.52407	7.72039	14.2099	7.49776e-12	7.91743e-11
gene_212636	0	7.09388	0	4.32343	2.54703	5.0475	14.7152	7.61999e-12	8.02769e-11
gene_400288	0	1.86868	6.52305	4.33661	0.974867	4.69601	14.3851	7.66224e-12	8.05339e-11
gene_267827	0	6.72793	5.73057	3.8693	9.00132	6.58701	14.372	7.83668e-12	8.21758e-11
gene_401620	-0.653668	4.17795	1.81784	-1.36798	0.955177	5.5713	14.1756	7.98577e-12	8.35448e-11
gene_86600	-1.19442	-6.15653	-0.41723	-5.0474	-4.66989	7.15509	14.1413	8.48248e-12	8.85359e-11
gene_401516	-6.29446	-6.89312	-0.578222	-4.51757	-5.55245	6.54912	14.1344	8.58623e-12	8.94118e-11
gene_267710	0	7.68277	3.21234	4.34937	2.31615	5.28407	14.2761	9.23715e-12	9.59684e-11
gene_401519	4.7762	-2.48861	3.39428	0.482253	4.5192	5.31149	14.4178	9.4852e-12	9.82066e-11
gene_218285	-1.11313	1.73569	2.84102	-3.6396	0.0711414	6.49795	14.0771	9.49614e-12	9.82066e-11
gene_14381	6.11817	0.840742	6.8463	3.59978	3.46196	4.8239	14.1519	9.80957e-12	1.01216e-10
gene_212632	0	7.8537	0	3.78926	6.22749	5.65639	14.5442	1.00927e-11	1.03899e-10
gene_141824	6.87189	7.02679	1.36366	3.32736	5.16889	5.1599	14.1331	1.01355e-11	1.04103e-10
gene_219421	5.79798	5.70787	-0.864822	1.90768	1.78309	4.73638	14.3009	1.01995e-11	1.04522e-10
gene_96214	2.76623	0	0.667631	10.8824	12.2978	10.3117	14.4759	1.06721e-11	1.09116e-10
gene_188585	-0.151499	9.69262	7.14255	5.98369	0.470803	7.84877	13.9948	1.09774e-11	1.11985e-10
gene_34250	10.4049	5.49214	0	7.92134	0	7.11631	14.9775	1.12753e-11	1.14764e-10
gene_218839	5.09737	-0.653367	-3.345	-1.18628	-2.77663	10.0308	13.9653	1.15632e-11	1.17266e-10
gene_219127	0	7.43592	3.51585	3.13775	4.70327	5.10458	14.1449	1.15732e-11	1.17266e-10
gene_92245	0	0	6.22776	6.64325	0.816173	5.67592	14.5482	1.16198e-11	1.17474e-10
gene_212469	0	8.43665	0	4.42095	6.27224	6.02638	14.4566	1.1658e-11	1.17542e-10
gene_225937	-1.84442	1.02612	-2.26833	-2.9663	-5.64518	5.51354	13.9597	1.16786e-11	1.17542e-10
gene_219128	0	6.31446	0	2.85606	3.19163	4.44116	14.4507	1.17724e-11	1.18222e-10
gene_218239	-1.73238	1.97117	1.54735	-4.00289	-0.50925	5.64743	13.9356	1.21851e-11	1.22095e-10
gene_219036	0	7.11204	1.62728	3.26356	4.33283	4.89873	14.1011	1.24775e-11	1.24747e-10
gene_218850	5.50634	-0.104573	-1.52586	-0.584339	-2.71455	8.31	13.9165	1.2604e-11	1.25733e-10
gene_394198	6.693	0	3.84102	3.01807	4.57198	4.3783	14.3639	1.28476e-11	1.2788e-10
gene_402933	0	6.17289	5.02649	2.66983	2.38591	4.59725	14.0736	1.30829e-11	1.29803e-10
gene_212483	0	7.46791	1.77097	4.13093	3.74506	5.23836	14.0729	1.30984e-11	1.29803e-10
gene_46726	8.00983	0	1.79318	11.7	7.91655	10.1792	14.3471	1.32102e-11	1.30625e-10
gene_218283	-0.551557	0.739861	2.03912	-4.75589	-0.52185	6.91646	13.8641	1.38257e-11	1.36272e-10
gene_218653	4.576	8.52875	1.84989	4.93812	2.8418	6.24228	13.8634	1.38418e-11	1.36272e-10
gene_469064	-5.82919	-9.20371	-7.25475	-4.35271	-3.85401	5.59861	14.181	1.41323e-11	1.3864e-10
gene_47576	4.93734	0	4.04242	6.42369	1.16366	5.39009	14.3059	1.41438e-11	1.3864e-10
gene_401622	-0.218148	3.71347	1.95483	-2.43529	0.199786	6.61312	13.8379	1.44804e-11	1.41632e-10
gene_12416	6.31849	0	4.38638	8.89198	3.33459	7.46834	14.2865	1.46064e-11	1.42555e-10
gene_219126	0	6.92255	3.50902	2.69601	4.62628	4.83037	13.9712	1.56097e-11	1.52017e-10
gene_16581	-0.21482	3.60539	2.68347	-0.504215	5.13234	7.63211	13.7769	1.61274e-11	1.56721e-10
gene_206102	0	0	6.63533	4.13886	2.09171	4.70548	14.3219	1.68093e-11	1.62996e-10
gene_362320	-2.93094	-9.49824	-4.3307	-5.19867	-2.94094	5.95444	14.059	1.73671e-11	1.68043e-10
gene_106819	-3.13926	-8.15973	-3.86826	-4.41233	-2.47205	5.14908	14.0565	1.74411e-11	1.68399e-10
gene_219071	0	7.98051	2.54691	4.4229	3.43214	5.44391	13.9045	1.75127e-11	1.68728e-10
gene_90413	0	2.9511	6.80458	3.07237	4.72587	4.74326	13.8868	1.80565e-11	1.73596e-10
gene_100110	-0.40294	-7.55995	-2.59481	-4.72442	-1.48372	5.17332	14.0257	1.8374e-11	1.76273e-10
gene_359267	0	0	3.83804	7.76143	10.7557	8.22736	14.2636	1.84925e-11	1.77033e-10
gene_416179	-4.39436	-4.68022	-0.80157	-4.19962	-0.609572	4.75117	13.6823	1.90672e-11	1.82148e-10
gene_397539	0	3.68569	6.18276	3.72063	0	4.50581	14.3304	1.92886e-11	1.83874e-10
gene_267711	0	8.2478	3.91572	4.56303	3.42676	5.69823	13.834	1.97816e-11	1.88176e-10
gene_468186	2.59468	-1.76642	4.31675	1.24481	-1.76642	4.34111	14.5386	1.99692e-11	1.89561e-10
gene_34221	13.0687	8.76777	3.15031	11.0874	5.43441	10.0457	13.7299	2.04801e-11	1.94001e-10
gene_362312	1.88484	-6.47966	3.76595	-0.683328	0.449385	7.34512	13.9576	2.0621e-11	1.94927e-10
gene_47546	4.70119	1.36872	4.67056	6.00373	0.618474	5.16007	13.7029	2.14696e-11	2.02524e-10
gene_34239	12.329	6.72885	2.23253	9.82719	5.50968	8.94398	13.6826	2.22494e-11	2.09441e-10
gene_218256	-0.946347	0.476261	1.61057	-5.07183	-1.40841	6.98215	13.5683	2.33385e-11	2.19066e-10
gene_219072	0	9.33519	3.14239	5.32757	5.30102	6.56412	13.7377	2.3369e-11	2.19066e-10
gene_141878	0	8.67658	2.48296	7.00152	1.67081	6.60245	13.7271	2.38029e-11	2.22671e-10
gene_34217	11.0217	6.74648	0	7.829	3.3537	7.35843	13.9114	2.4008e-11	2.24125e-10
gene_34238	11.4471	5.68454	2.29197	8.53143	4.12438	7.84453	13.5989	2.57625e-11	2.40006e-10
gene_218847	5.5343	-0.247298	-2.97574	-0.390785	-1.39203	8.47656	13.511	2.58371e-11	2.40205e-10
gene_219131	-0.976591	7.35198	3.34271	2.79101	3.82972	5.69176	13.5837	2.59455e-11	2.40716e-10
gene_141760	4.47115	5.13276	2.96312	2.15876	6.46087	4.86321	13.5686	2.7173e-11	2.51587e-10
gene_267766	0	1.69606	8.44239	7.1088	2.80438	6.46448	13.6491	2.72459e-11	2.51746e-10
gene_89641	4.7637	0	4.7569	7.59911	0	6.3152	14.5248	2.75086e-11	2.53653e-10
gene_212321	0	10.2815	0	6.79894	7.17244	7.63315	13.9083	2.89143e-11	2.6607e-10
gene_467414	3.02704	0	0	4.73713	0	4.34496	15.1303	2.94889e-11	2.70805e-10
gene_188593	0.643426	12.341	9.35896	8.08827	3.92576	9.98585	13.4198	3.03813e-11	2.78434e-10
gene_366979	4.5906	5.37206	0	2.93599	1.81105	4.22629	13.7575	3.11382e-11	2.84791e-10
gene_401520	5.43229	-2.71195	3.55419	1.09419	4.96741	5.82267	13.6891	3.25377e-11	2.96989e-10
gene_218728	-3.96635	-0.828871	-7.67343	-4.23142	-4.13534	5.15555	13.6179	3.27655e-11	2.98464e-10
gene_261807	4.0985	0	3.74495	3.10876	6.01314	4.56787	13.7981	3.29753e-11	2.9977e-10
gene_34304	0	5.5786	0	7.82623	0	6.51306	14.449	3.34338e-11	3.03326e-10
gene_267808	2.17134	4.00617	5.53985	9.06899	2.54223	7.62529	13.4471	3.36358e-11	3.04546e-10
gene_267772	0	0	4.75598	7.1955	9.90989	7.52693	13.8919	3.40637e-11	3.07802e-10
gene_394205	2.80905	2.66075	6.10097	2.23532	4.93785	4.54895	13.4042	3.62732e-11	3.27112e-10
gene_188662	-0.869539	10.178	7.54089	6.24584	1.72606	8.2871	13.3905	3.64513e-11	3.28062e-10
gene_219133	0	8.0134	4.67489	3.50142	5.38336	5.56276	13.4772	3.67277e-11	3.29641e-10
gene_34216	10.7998	6.09426	0	8.35429	3.42495	7.52295	13.6592	3.6773e-11	3.29641e-10
gene_218273	-1.44328	0.810928	1.47123	-4.80849	-0.933449	6.3499	13.292	3.81446e-11	3.41258e-10
gene_219043	0	7.90493	3.1135	4.02016	4.47858	5.40725	13.4521	3.83659e-11	3.42558e-10
gene_141810	0	9.26475	0	5.72553	5.73593	6.65409	13.7361	3.85344e-11	3.43383e-10
gene_468566	5.44799	4.14082	0	2.76621	6.22359	4.70182	13.6253	3.89499e-11	3.46401e-10
gene_206179	0	0	7.22402	4.54272	3.18894	5.05302	13.7943	4.00251e-11	3.55262e-10
gene_93406	4.35828	3.68834	8.55126	4.46195	9.18673	6.99427	13.3321	4.11789e-11	3.64785e-10
gene_46739	3.27525	0	1.95571	10.3826	12.0737	9.95954	13.6625	4.13981e-11	3.66008e-10
gene_141775	0	7.44903	0	4.96357	3.13843	5.35042	13.6888	4.17035e-11	3.67987e-10
gene_224222	-0.58267	-9.41162	-2.50522	-2.11345	-2.22555	10.6594	13.2129	4.20878e-11	3.70318e-10
gene_219032	0	6.12227	1.60309	2.5574	3.6415	4.384	13.3983	4.2132e-11	3.70318e-10
gene_218258	-1.0073	1.45669	1.70316	-4.61167	-0.344074	6.8995	13.2311	4.25243e-11	3.73039e-10
gene_83404	0	3.63971	4.03216	6.32177	9.78712	7.23936	13.3866	4.30009e-11	3.76487e-10
gene_347245	5.25455	0	1.87254	3.75618	6.06746	4.66967	13.6182	4.45971e-11	3.89706e-10
gene_469939	0	0	1.4018	9.35886	11.0108	8.92938	13.7228	4.50475e-11	3.9288e-10
gene_362328	-0.106635	-7.37896	-1.65768	-4.53642	-0.800732	5.36244	13.493	4.54585e-11	3.957e-10
gene_293051	10.7456	0	0.624712	7.00409	8.23569	7.19155	13.6027	4.57739e-11	3.97677e-10
gene_411324	4.31387	-0.0697141	3.17788	7.7422	4.73351	6.52963	13.485	4.60822e-11	3.99586e-10
gene_402123	0	1.7675	5.90315	2.83488	3.6359	4.34635	13.3294	4.75096e-11	4.11173e-10
gene_266041	2.15093	-8.91893	-1.27958	-0.770967	-0.794532	7.92056	13.4299	4.79098e-11	4.13841e-10
gene_218246	-0.853913	1.71138	1.60099	-4.20009	-0.190519	6.09633	13.1428	4.97786e-11	4.29162e-10
gene_212485	0	7.03312	0	4.30103	3.47553	5.03941	13.5802	5.0022e-11	4.30437e-10
gene_233890	3.32512	0	3.0822	6.76269	2.38695	5.61857	13.5448	5.04584e-11	4.33366e-10
gene_34225	-0.132551	5.89605	1.35954	1.76157	-0.986032	7.10147	13.1323	5.07196e-11	4.3478e-10
gene_212482	-3.00395	7.18626	1.11663	2.68706	3.30824	7.35975	13.1982	5.11845e-11	4.37933e-10
gene_469209	3.5603	0.829944	7.1555	6.8527	1.7046	5.9609	13.2054	5.14965e-11	4.39768e-10
gene_218263	-1.40202	0.986122	1.48258	-4.79104	-1.15083	7.14749	13.0973	5.39996e-11	4.60273e-10
gene_106806	0	0	1.3295	9.2893	7.01019	7.88542	13.6008	5.51359e-11	4.69072e-10
gene_218848	4.94506	-0.248364	-1.7542	-1.12929	-3.1654	8.82966	13.0512	5.86336e-11	4.97889e-10
gene_468872	0	1.37118	5.18295	4.70467	0.678185	4.52619	13.2057	5.89645e-11	4.99758e-10
gene_274566	2.98899	0	1.36609	9.10047	10.8026	8.70419	13.4209	6.21733e-11	5.25965e-10
gene_34234	10.6704	6.72331	1.55633	9.14127	3.94135	8.03753	13.0901	6.31252e-11	5.33018e-10
gene_401602	-0.899508	3.60539	1.24708	-2.06905	0.806609	5.88091	12.993	6.50815e-11	5.48509e-10
gene_219077	0	8.30405	4.52032	4.40742	4.35257	5.74179	13.1411	6.60164e-11	5.55351e-10
gene_34269	11.2252	6.09275	0	7.54639	4.24934	7.29832	13.2989	6.78559e-11	5.69762e-10
gene_219061	0	7.59654	2.91594	3.78074	4.53874	5.22872	13.1167	6.88972e-11	5.7743e-10
gene_369488	6.57081	0	1.68483	3.8264	3.60895	4.35359	13.3415	7.10952e-11	5.94747e-10
gene_362474	2.26023	6.25339	0.644038	2.25085	1.64937	5.69556	12.9401	7.15409e-11	5.97367e-10
gene_225909	-7.52415	-0.0430709	-7.52415	-3.46807	-4.67275	5.37739	13.2504	7.20438e-11	6.00454e-10
gene_106808	3.27491	0	1.59884	10.5039	8.52933	9.08329	13.3309	7.2369e-11	6.01006e-10
gene_224132	-4.8273	2.3247	-1.98272	-1.5482	-2.39802	4.92927	13.0026	7.23767e-11	6.01006e-10
gene_46740	4.00811	-1.54285	0.904514	9.77298	11.5294	10.9227	13.1917	7.61815e-11	6.31439e-10
gene_219067	0	7.67168	1.64902	4.56344	3.37343	5.31847	13.0556	7.66723e-11	6.34241e-10
gene_267693	0	6.14926	0	4.11017	2.10892	4.58843	13.3249	7.6801e-11	6.34241e-10
gene_267720	0	6.01603	0	4.2381	1.61242	4.61437	13.3234	7.69923e-11	6.34659e-10
gene_34218	11.631	7.02469	0	8.35889	4.46634	7.88312	13.2158	7.82075e-11	6.43499e-10
gene_16290	3.92575	0	4.1457	3.61793	7.22602	5.19528	13.2786	7.9063e-11	6.49353e-10
gene_141679	0	5.34826	2.58147	3.47693	7.41789	5.37154	13.0308	8.00793e-11	6.56505e-10
gene_16584	-3.65376	-0.0898527	-0.281676	-2.57267	2.93386	9.85195	12.8649	8.18784e-11	6.70036e-10
gene_34264	10.1561	5.77558	0	7.8081	3.06458	6.99121	13.1618	8.57652e-11	7.00571e-10
gene_212339	-1.48609	6.79108	-1.48609	3.12024	3.9272	5.847	13.1357	8.76807e-11	7.14923e-10
gene_469449	2.7191	0	4.00573	7.09135	2.93202	5.91082	13.2152	8.80243e-11	7.16429e-10
gene_34228	0.679288	9.62944	3.9431	6.6114	4.10596	7.02661	12.8932	8.94866e-11	7.27018e-10
gene_218804	5.78336	0.178755	-1.7165	-0.0730472	-1.95354	9.34151	12.8065	9.09208e-11	7.37342e-10
gene_218276	-0.774222	1.12432	1.82221	-4.73247	-0.712063	7.66729	12.8043	9.12862e-11	7.38975e-10
gene_188589	0.653602	10.6258	7.41601	6.59188	1.86137	9.42555	12.7951	9.27962e-11	7.49853e-10
gene_100079	-6.38375	-7.64156	-1.20351	-5.49364	-3.40934	7.39846	12.7827	9.48956e-11	7.65446e-10
gene_188748	-1.57872	11.0785	8.0683	7.09658	2.19378	9.81793	12.835	9.74642e-11	7.84761e-10
gene_218851	5.25608	-0.613871	-2.42327	-0.943682	-2.03224	10.6147	12.7649	9.79772e-11	7.87485e-10
gene_141892	0	9.30245	0.259054	6.14861	6.83907	6.8609	12.9082	9.93047e-11	7.96734e-10
gene_393839	2.00408	0	6.00041	3.17706	2.95621	4.36054	13.1176	1.0386e-10	8.31802e-10
gene_468027	5.25578	-2.60586	2.69478	1.58501	-2.60586	4.74961	13.4852	1.06345e-10	8.50191e-10
gene_218649	1.48069	8.1371	2.01277	4.84482	2.56879	6.18633	12.7177	1.06656e-10	8.51168e-10
gene_212450	0	9.86774	2.31763	6.71416	5.90198	7.25988	12.8573	1.08592e-10	8.65092e-10
gene_147903	12.2553	3.5594	6.03158	11.2983	8.79358	10.0592	12.7716	1.11063e-10	8.81788e-10
gene_107145	7.04649	1.6833	9.85598	5.38264	8.28061	7.22636	12.771	1.11172e-10	8.81788e-10
gene_212329	0	8.87242	3.22685	4.88332	5.38344	6.26682	12.8434	1.11275e-10	8.81788e-10
gene_47573	4.67484	0	2.69057	5.98562	2.00153	5.08179	13.071	1.1241e-10	8.89225e-10
gene_399712	0	3.62811	5.8359	3.04197	0	4.28367	13.2481	1.13256e-10	8.94345e-10
gene_219082	0	6.87548	1.62493	3.31853	4.84701	4.85565	12.7976	1.20616e-10	9.50803e-10
gene_47553	3.03878	3.39911	5.73561	7.52373	0.966545	6.30912	12.7209	1.21539e-10	9.56405e-10
gene_34267	10.163	5.64983	-1.16146	7.79941	3.71437	8.37688	12.643	1.22e-10	9.58362e-10
gene_218810	4.90235	-0.398495	-2.34954	-0.800074	-3.54409	9.09381	12.6397	1.22736e-10	9.62466e-10
gene_202695	2.25437	-8.36732	1.05895	1.0125	-0.54922	8.57552	12.8652	1.26985e-10	9.94053e-10
gene_219137	0	7.89506	2.54823	4.20258	5.25739	5.5111	12.7647	1.27808e-10	9.9876e-10
gene_362311	3.4143	-4.57453	3.39291	-0.458357	0.342337	5.66038	12.8711	1.32341e-10	1.03239e-09
gene_218257	-1.16031	1.61851	1.73506	-4.43013	-0.982125	7.54972	12.5934	1.33398e-10	1.03885e-09
gene_219138	0	6.55667	3.32337	3.14109	2.75394	4.59151	12.7346	1.34777e-10	1.04777e-09
gene_340736	0	5.30187	3.0154	6.92499	10.3477	7.7789	12.7304	1.35764e-10	1.05363e-09
gene_362316	3.6208	-4.13119	3.83896	-0.569238	0.972966	7.14041	12.5631	1.40891e-10	1.09154e-09
gene_83468	0	3.24789	4.69739	4.9815	8.63417	6.22084	12.6994	1.43387e-10	1.10897e-09
gene_219151	0	5.65354	2.50054	1.89004	3.11802	4.17641	13.6967	1.4888e-10	1.14905e-09
gene_469904	5.68294	0	1.45187	4.46243	2.64071	4.36757	12.905	1.49078e-10	1.14905e-09
gene_219440	6.45069	3.8345	-2.98563	2.47688	-1.52787	5.89814	12.7409	1.49694e-10	1.15183e-09
gene_34219	11.0072	5.10234	0	8.64592	4.98305	7.75254	12.8318	1.51063e-10	1.16038e-09
gene_219073	0	6.32633	1.68692	3.3173	2.39711	4.48902	12.6543	1.55271e-10	1.19067e-09
gene_359264	7.49432	0	0	9.27649	11.8696	9.43215	13.2081	1.56373e-10	1.19709e-09
gene_401621	-0.52262	4.08584	1.84411	-1.65658	0.853891	6.47767	12.5043	1.56649e-10	1.19717e-09
gene_212374	0	9.08934	1.52479	5.76831	5.89625	6.56481	12.6481	1.56959e-10	1.19751e-09
gene_233466	3.72062	0	2.60536	2.91829	5.31399	4.24691	12.8714	1.57851e-10	1.20228e-09
gene_402117	0	1.76537	5.46156	2.19533	4.34946	4.22839	12.6412	1.58877e-10	1.20806e-09
gene_212654	0	7.46409	0.262139	4.60952	5.44647	5.44258	12.639	1.59506e-10	1.2103e-09
gene_86608	-6.16263	-5.46289	-0.143522	-3.73712	-3.19269	5.10373	12.4936	1.5971e-10	1.2103e-09
gene_34245	11.6115	6.65038	0	9.50176	5.47759	8.51799	12.7966	1.60485e-10	1.21414e-09
gene_219139	-0.423869	8.87782	5.22931	4.36356	5.59392	6.59242	12.5474	1.62755e-10	1.22925e-09
gene_219119	0	6.68282	3.0892	3.11412	3.18883	4.65489	12.6196	1.65072e-10	1.24466e-09
gene_85827	-5.80184	3.25296	-9.3645	1.94218	-7.00437	10.592	12.6742	1.6819e-10	1.26428e-09
gene_220397	5.19495	0	3.20482	7.86216	4.73079	6.58278	12.834	1.68234e-10	1.26428e-09
gene_267962	0	6.47113	4.91434	3.73567	0	4.80819	13.0036	1.69861e-10	1.27438e-09
gene_34213	12.5314	5.00749	3.90591	9.77274	6.10709	8.97147	12.5283	1.71315e-10	1.28316e-09
gene_403121	8.45118	4.68237	4.96191	4.83454	2.12075	5.23504	12.5216	1.73384e-10	1.2965e-09
gene_34279	9.77505	4.83562	0	8.11161	3.49792	7.06636	12.7397	1.77016e-10	1.32147e-09
gene_359266	0	0	0	10.2259	11.9099	9.80003	13.2617	1.78516e-10	1.33046e-09
gene_34252	9.28237	5.60541	1.86155	7.03396	1.74624	6.30693	12.4955	1.81631e-10	1.35144e-09
gene_233970	3.17492	0	2.71615	6.76926	3.56895	5.63846	12.7848	1.82971e-10	1.35761e-09
gene_388977	4.89734	2.50542	5.72871	4.06573	8.34049	6.03712	12.4912	1.83062e-10	1.35761e-09
gene_383412	4.53299	0	0.64778	8.53466	9.94326	8.00831	12.7564	1.92082e-10	1.42216e-09
gene_212319	-2.22534	7.53732	-2.22534	3.94982	3.41325	7.06351	12.6697	1.95555e-10	1.4455e-09
gene_66486	2.18092	8.1861	3.89218	8.29017	0.819509	7.19711	12.4509	1.96698e-10	1.45158e-09
gene_141879	0	6.7827	1.59885	4.35203	2.42023	4.92704	12.5085	2.00857e-10	1.47984e-09
gene_402445	-0.262512	5.67242	7.19584	3.96863	1.99667	5.24761	12.4209	2.04082e-10	1.49908e-09
gene_218837	5.33518	-0.243246	-2.27669	-0.759762	-2.68765	10.4331	12.3578	2.04133e-10	1.49908e-09
gene_470175	0	0	6.13062	6.49727	2.20441	5.58135	12.8162	2.04645e-10	1.5004e-09
gene_219039	0	7.36843	7.26523	3.72275	4.64314	5.55595	12.476	2.12765e-10	1.5574e-09
gene_363539	6.12208	0	0.29893	9.26667	10.18	8.5048	12.6865	2.16454e-10	1.58183e-09
gene_283242	-3.93189	-6.66327	-4.84118	-2.08827	-9.68023	7.56866	12.3174	2.19579e-10	1.60207e-09
gene_218236	-1.14314	1.59261	1.85253	-4.41809	-0.311966	7.64068	12.3109	2.22202e-10	1.61859e-09
gene_188692	0	10.4564	8.66705	6.61628	3.05324	7.83056	12.4504	2.22616e-10	1.61899e-09
gene_141893	0	7.18623	0	4.06098	4.851	5.16777	12.674	2.31341e-10	1.67724e-09
gene_386666	4.76794	3.34341	6.56929	2.66637	3.60482	4.61803	12.3602	2.3137e-10	1.67724e-09
gene_219104	0	7.03176	1.62754	3.90435	3.47388	4.90357	12.4244	2.33092e-10	1.68702e-09
gene_212477	0	6.57194	0	3.60988	4.09257	4.76926	12.6655	2.3471e-10	1.696e-09
gene_219143	0	7.96869	4.67475	3.80839	4.92932	5.51031	12.4185	2.35546e-10	1.69932e-09
gene_47591	8.33856	1.54814	6.03418	7.92598	4.01957	7.01679	12.2747	2.36918e-10	1.70649e-09
gene_225940	-4.19186	-0.391355	-3.22497	-3.33644	-6.81073	5.16867	12.2613	2.4306e-10	1.74691e-09
gene_212481	0	10.5867	3.82808	7.0869	7.25726	7.90957	12.4002	2.43304e-10	1.74691e-09
gene_359269	0	0	0	10.2411	11.6692	9.68285	13.0277	2.59453e-10	1.85989e-09
gene_141237	7.21412	3.39392	8.18488	4.65993	9.17289	6.96279	12.2901	2.62301e-10	1.87733e-09
gene_218268	-0.939463	1.41454	1.7667	-4.25514	-0.812507	6.91162	12.2107	2.66414e-10	1.90374e-09
gene_218282	-1.41473	2.0876	2.19007	-3.8202	-0.535316	7.13043	12.1956	2.73821e-10	1.95358e-09
gene_219099	0	7.79358	1.65679	5.38453	3.16795	5.57691	12.3153	2.82829e-10	2.01465e-09
gene_46715	0.416714	-2.34927	-2.34927	7.1374	3.63013	8.01795	12.709	2.84716e-10	2.0249e-09
gene_35669	-0.363763	-0.363763	2.63766	7.57808	4.89101	6.63839	12.5065	2.88281e-10	2.04702e-09
gene_267977	0	8.11289	4.1925	4.25417	6.48401	5.81857	12.3034	2.88845e-10	2.0478e-09
gene_46738	7.2081	0	2.48476	11.0562	12.5255	10.5156	12.511	2.92349e-10	2.06939e-09
gene_90411	0	3.08634	5.86602	3.43777	0.965758	4.45367	12.2795	3.0138e-10	2.12997e-09
gene_469194	2.18568	4.65835	2.21883	6.92802	1.77132	5.80583	12.2114	3.02077e-10	2.13156e-09
gene_34215	10.3282	6.40794	0.9885	8.24214	4.13087	7.34463	12.2095	3.03084e-10	2.13532e-09
gene_211075	1.24503	-1.79372	6.34503	4.89891	-1.79372	6.12487	12.8331	3.05176e-10	2.14671e-09
gene_47584	5.9362	0	3.10968	5.96552	1.76963	5.11396	12.4804	3.08126e-10	2.16408e-09
gene_92588	-6.29737	-9.19563	-5.64896	-4.68938	-3.3585	5.61459	12.3741	3.13561e-10	2.19883e-09
gene_362355	-6.96612	-3.36772	-1.64492	-5.94444	-3.41879	5.92228	12.1173	3.15588e-10	2.2096e-09
gene_248585	5.97902	0	9.24048	5.20746	8.76476	7.06601	12.4615	3.18279e-10	2.22499e-09
gene_100080	-5.87985	-7.25696	-0.524731	-4.85407	-2.8695	7.01336	12.1047	3.22934e-10	2.25404e-09
gene_218237	-1.76549	1.33878	2.29915	-4.11322	-0.549473	7.68788	12.0929	3.29888e-10	2.29902e-09
gene_135089	9.68606	4.93555	8.2494	8.71537	8.90386	11.7363	12.0652	3.34555e-10	2.32795e-09
gene_219114	5.7961	7.24096	1.5354	2.94324	3.39064	6.01781	12.0713	3.43119e-10	2.3811e-09
gene_219108	0	7.62943	0	4.73125	4.20153	5.36769	12.4431	3.43251e-10	2.3811e-09
gene_411150	7.07977	0	2.38394	10.1534	11.9223	9.78255	12.4074	3.4932e-10	2.41948e-09
gene_86577	3.90971	-0.839311	4.37006	-0.284083	1.31771	6.46505	12.0349	3.66564e-10	2.53503e-09
gene_141886	0	10.3033	2.40978	6.88645	7.34315	7.68477	12.1321	3.91636e-10	2.70427e-09
gene_399983	4.26476	1.77152	4.48402	3.42521	6.78238	4.94299	12.0599	3.96548e-10	2.734e-09
gene_219429	6.48716	4.48962	-0.989655	1.71876	0.613484	5.56371	11.9732	4.10133e-10	2.82334e-09
gene_212438	0	8.15795	0	4.85312	6.73149	6.01946	12.3298	4.16795e-10	2.86483e-09
gene_218238	-1.263	2.79769	2.5964	-3.00325	0.721105	6.93851	11.9615	4.18889e-10	2.87484e-09
gene_401594	-3.22941	-9.47673	-1.96896	-4.09724	-4.39803	6.19875	12.2031	4.22674e-10	2.89641e-09
gene_340725	1.44071	4.6095	6.16321	7.43681	10.8136	8.24381	12.0216	4.24895e-10	2.90721e-09
gene_233903	3.41103	0	2.56254	6.25185	3.01672	5.25986	12.2823	4.33243e-10	2.95983e-09
gene_359942	0	5.78368	2.03846	5.13103	0	4.83069	12.4307	4.42395e-10	3.01779e-09
gene_34209	10.5555	6.28292	-0.601275	8.86653	4.40327	9.4872	11.9285	4.44827e-10	3.0298e-09
gene_91087	3.52022	1.5796	4.41746	1.26461	-0.745078	4.40418	11.9157	4.55383e-10	3.09702e-09
gene_218836	5.37048	-0.302005	-1.63952	-0.629052	-2.81567	10.5295	11.9147	4.56175e-10	3.09773e-09
gene_233848	1.82164	0.227266	3.88267	5.39727	1.91575	4.75971	11.9557	4.78431e-10	3.24398e-09
gene_468013	3.0212	-3.02709	2.33377	-1.1337	-3.1147	5.85693	11.8877	4.79164e-10	3.24407e-09
gene_470155	4.96944	0	0	12.4383	12.4198	11.3155	12.5103	4.89205e-10	3.30709e-09
gene_212340	0	7.09986	0	4.20978	4.77684	5.14441	12.2335	4.91712e-10	3.31906e-09
gene_401170	0	3.34817	6.2103	4.08045	0	4.55861	12.365	4.9409e-10	3.33012e-09
gene_400711	7.87048	2.15427	8.85179	6.6468	2.44762	6.54463	11.9285	5.02423e-10	3.38123e-09
gene_399001	-0.471804	-4.18021	2.9005	4.05152	-2.79627	6.9484	12.0404	5.61964e-10	3.7763e-09
gene_369965	-4.04792	-7.60303	-3.38733	-4.50922	-4.33947	5.49793	11.7988	5.63471e-10	3.78079e-09
gene_469902	5.31068	0	1.13221	4.10717	2.74876	4.21977	12.1251	5.68247e-10	3.80548e-09
gene_218844	5.10918	-0.144343	-1.53581	-0.430633	-3.43755	8.70182	11.7936	5.68838e-10	3.80548e-09
gene_267659	0	5.72906	0	4.60508	1.70398	4.64249	12.1418	5.75753e-10	3.84603e-09
gene_218827	5.74025	-0.3461	-2.09746	-0.254812	-0.465107	9.79813	11.7841	5.78816e-10	3.86077e-09
gene_219118	0	7.16134	3.12084	3.5548	4.11748	4.9667	11.9077	5.8441e-10	3.89232e-09
gene_372035	0	6.02611	0	3.3495	5.3187	4.70035	12.123	5.94685e-10	3.95492e-09
gene_188595	0.293778	11.4962	9.34117	7.90623	3.24843	9.6817	11.7631	6.01442e-10	3.99396e-09
gene_34275	11.3035	7.60795	1.56617	9.75005	5.60328	8.65559	11.8118	6.20194e-10	4.11244e-09
gene_219424	4.21734	3.76696	-3.52286	0.667704	-1.42183	5.32831	11.9302	6.22618e-10	4.11839e-09
gene_359279	4.54514	0	0	9.82183	11.39	9.34147	12.3638	6.22919e-10	4.11839e-09
gene_330660	6.848	0	1.89922	3.43464	4.45131	4.42321	12.0577	6.38461e-10	4.2036e-09
gene_83413	1.36755	3.00198	4.92069	5.84152	9.07895	6.66517	11.7958	6.38465e-10	4.2036e-09
gene_362327	-6.98184	-1.51371	-4.38379	-5.21139	-5.27128	5.99938	11.7303	6.38603e-10	4.2036e-09
gene_398018	0	3.58539	5.98324	3.62702	1.37982	4.44188	11.8519	6.45687e-10	4.24403e-09
gene_141753	3.09468	5.58811	1.64952	2.41033	5.8099	4.65866	11.7867	6.48965e-10	4.25937e-09
gene_218260	-1.26173	1.97497	2.00878	-3.83965	-0.271447	6.79116	11.7121	6.6012e-10	4.32628e-09
gene_362315	3.96831	-1.89725	3.92879	-0.255733	0.781286	6.18186	11.7083	6.64752e-10	4.35032e-09
gene_393872	-4.75252	-7.48263	0.665592	-2.96391	-2.9165	5.71242	11.9413	6.68797e-10	4.37045e-09
gene_359268	0	0	0	9.54158	10.5397	8.79898	12.4372	6.72118e-10	4.38579e-09
gene_469587	0.74655	-1.05602	1.91628	5.06576	-0.268333	6.41559	11.6909	6.86224e-10	4.47137e-09
gene_267791	0	4.58537	5.58791	4.89511	8.79371	6.36313	11.8054	7.01652e-10	4.56529e-09
gene_218590	-1.81298	2.71161	6.03321	0.446548	2.56555	7.92697	11.6684	7.1504e-10	4.6457e-09
gene_469940	8.35054	0	0	7.63564	10.0888	7.79709	12.2772	7.18784e-10	4.6633e-09
gene_401180	0	0	4.35852	4.48049	0.835402	4.34736	12.0731	7.21844e-10	4.67643e-09
gene_423789	3.67736	-1.57763	-0.443444	7.35723	6.05619	7.64762	11.892	7.29344e-10	4.71824e-09
gene_423790	4.83898	0	0	9.0387	10.7454	8.64786	12.2605	7.38964e-10	4.77362e-09
gene_401634	-3.47527	-6.435	-2.28966	-2.51848	0.862086	5.35916	11.8822	7.4192e-10	4.78586e-09
gene_224164	-0.115956	4.17029	0.872368	0.668066	-1.0249	6.85897	11.6277	7.44543e-10	4.79592e-09
gene_141673	0	9.83668	3.35127	6.40681	7.52119	7.31417	11.7673	7.51213e-10	4.83199e-09
gene_212320	0	9.60162	0	6.542	6.62768	7.09659	11.986	7.53199e-10	4.83786e-09
gene_267696	0	8.20977	4.14909	5.34179	3.27414	5.82442	11.7536	7.69773e-10	4.93043e-09
gene_246692	-3.51573	-6.00631	-3.44009	-0.666249	-4.93824	4.80123	11.8613	7.69799e-10	4.93043e-09
gene_219087	0	7.73235	2.43546	4.3989	4.66521	5.38492	11.7524	7.71507e-10	4.93436e-09
gene_218840	4.89416	-0.628608	-1.8792	-1.31482	-2.89919	10.1625	11.6152	7.88063e-10	5.03311e-09
gene_393707	1.97676	0	1.65303	5.92682	4.62048	5.1343	11.9339	7.91227e-10	5.04617e-09
gene_218686	-3.55588	-1.67158	-5.42045	-5.42739	-4.6122	5.87543	11.6082	7.98205e-10	5.08348e-09
gene_406909	6.78334	0	1.6651	10.5536	9.84456	9.30188	11.9023	8.35894e-10	5.316e-09
gene_411149	0	0	2.86893	7.04613	9.0291	6.89756	11.9833	8.41707e-10	5.34543e-09
gene_233852	3.75577	0	1.13773	6.23486	4.52789	5.31104	11.882	8.65799e-10	5.4907e-09
gene_90783	2.76192	5.18457	7.30139	4.22897	2.57343	5.15677	11.6257	8.68487e-10	5.50001e-09
gene_233934	3.53748	0	0.911673	5.35569	2.93234	4.71761	11.8719	8.81104e-10	5.57135e-09
gene_219149	-0.108343	8.54379	4.42326	4.05222	5.76719	6.65288	11.5536	8.82222e-10	5.57135e-09
gene_218247	-1.02177	1.7342	2.48143	-3.74204	0.390943	7.33246	11.543	8.99508e-10	5.67256e-09
gene_34212	10.6068	5.51508	0	8.31091	4.31467	7.42226	11.8012	9.04586e-10	5.69662e-09
gene_393731	4.79718	0	1.1832	6.05525	4.34624	5.21969	11.854	9.09015e-10	5.71653e-09
gene_469573	6.31209	6.28373	3.06664	3.29396	6.35563	5.1462	11.5897	9.26938e-10	5.82112e-09
gene_218814	4.70749	-0.699279	-1.03245	-1.48556	-3.60554	9.8179	11.5254	9.28882e-10	5.82521e-09
gene_469914	6.42995	0	2.25491	5.6079	4.07912	5.03114	11.8307	9.46489e-10	5.9212e-09
gene_191550	4.87655	3.59339	-0.0383015	0.459755	-0.557967	4.98426	11.515	9.46814e-10	5.9212e-09
gene_293877	-3.39439	-8.27637	-5.66022	-3.75376	-5.15468	5.0445	11.74	9.53177e-10	5.95273e-09
gene_399010	0.194904	-3.12201	3.11284	3.58208	-4.03943	8.33676	11.5033	9.67347e-10	6.03288e-09
gene_403156	9.00744	0	5.85368	6.38912	2.9505	5.94486	11.793	1.01063e-09	6.29413e-09
gene_218262	-1.46321	1.66291	1.78014	-4.08672	-0.631598	7.96063	11.4786	1.01214e-09	6.29484e-09
gene_34278	7.2539	5.39486	0	6.20441	0	5.48578	12.1485	1.01712e-09	6.3171e-09
gene_34210	12.8727	7.55736	3.91473	10.4605	6.13398	9.54351	11.5355	1.02282e-09	6.34373e-09
gene_135036	12.5697	9.80106	9.86285	10.4377	10.4756	9.9901	11.5137	1.02649e-09	6.35777e-09
gene_267861	-8.22674	-3.51217	-2.32041	-5.34769	-0.875594	5.70875	11.5121	1.05148e-09	6.50107e-09
gene_34211	11.7466	7.3783	1.95557	9.39034	5.3793	8.93427	11.4573	1.05251e-09	6.50107e-09
gene_91090	3.25737	-0.477	4.85753	1.75393	0.0621382	4.89854	11.4539	1.05901e-09	6.53225e-09
gene_92477	6.06093	1.75601	2.59842	4.89898	1.03451	4.58002	11.5036	1.08365e-09	6.6751e-09
gene_93439	5.80964	0	5.376	3.24176	6.47567	4.95081	11.7464	1.09601e-09	6.74203e-09
gene_212317	-0.86892	10.431	4.24088	6.70044	6.76433	8.52874	11.4873	1.09995e-09	6.75706e-09
gene_266061	9.1025	1.64635	10.0832	6.65179	10.0045	8.16608	11.4795	1.13214e-09	6.94533e-09
gene_388929	12.3969	9.31658	8.70733	9.57018	9.6354	9.31441	11.4541	1.14424e-09	7.01003e-09
gene_34235	10.1571	5.30002	2.36272	8.50145	4.04846	7.43614	11.467	1.15821e-09	7.08598e-09
gene_219125	-0.0752202	10.9973	7.37333	6.74046	7.92585	8.32307	11.4561	1.16419e-09	7.11289e-09
gene_218255	-1.70462	1.75565	1.75983	-4.10713	-0.765009	8.41243	11.3955	1.17882e-09	7.19258e-09
gene_468261	0	0	0.936731	5.99256	4.68426	5.12962	11.7843	1.18403e-09	7.2146e-09
gene_267949	0	7.28688	5.38435	4.96573	0	5.38502	11.8465	1.1877e-09	7.22718e-09
gene_86675	4.92483	0	8.87866	5.99702	5.69555	6.3238	11.6954	1.19774e-09	7.27845e-09
gene_468882	0	2.5196	5.6407	3.9279	1.14834	4.37624	11.4776	1.26346e-09	7.66747e-09
gene_372053	0	4.44143	6.72947	3.33902	6.91426	5.33486	11.4744	1.2708e-09	7.6991e-09
gene_219066	0	6.87086	1.62284	3.68263	4.02995	4.81865	11.4739	1.27209e-09	7.6991e-09
gene_212343	0	6.26954	1.48289	3.55827	3.18933	4.58379	11.4402	1.35153e-09	8.16895e-09
gene_201067	9.81556	2.41103	0	8.26533	7.07346	7.31558	11.5612	1.37896e-09	8.3236e-09
gene_219112	0	9.2963	4.74758	5.47835	5.79749	6.62722	11.4255	1.38768e-09	8.36502e-09
gene_267954	-0.353362	6.80953	5.42083	4.50742	0.321026	5.35439	11.3551	1.39927e-09	8.41261e-09
gene_219051	0	5.8781	1.60276	2.79656	3.93826	4.3698	11.4209	1.3993e-09	8.41261e-09
gene_34214	10.8504	6.80824	1.44463	8.82095	4.80841	7.87477	11.3608	1.40478e-09	8.43429e-09
gene_219086	0	7.4262	3.12682	4.07752	4.22971	5.15922	11.411	1.42444e-09	8.54098e-09
gene_286526	4.08301	-0.255053	4.77776	4.06947	0.598257	4.87241	11.2898	1.43164e-09	8.57276e-09
gene_219110	-7.20433	1.86746	-3.35972	-2.55863	-1.78932	6.40367	11.3416	1.43411e-09	8.57616e-09
gene_400315	-2.05008	-6.5147	-4.55319	-2.69328	-7.35682	5.44989	11.2847	1.44503e-09	8.63001e-09
gene_359256	7.13166	0	1.77163	9.55374	10.6781	8.87891	11.5808	1.46279e-09	8.72448e-09
gene_14400	7.21694	0	6.64255	3.85241	4.40785	5.00729	11.5768	1.47304e-09	8.77404e-09
gene_394237	-3.85317	-9.59012	-2.26553	-4.57887	-1.19224	6.7526	11.4746	1.52343e-09	9.0622e-09
gene_86674	-1.71921	-6.60034	4.2961	1.15941	0.0493316	8.04411	11.4727	1.52853e-09	9.08054e-09
gene_267961	0	6.66796	4.26009	4.58774	0	4.98364	11.6908	1.54847e-09	9.1869e-09
gene_83467	1.36766	3.95967	3.92275	5.4897	8.80078	6.40677	11.3034	1.55945e-09	9.23987e-09
gene_233925	1.19239	-1.58484	-1.12645	5.24156	3.69917	5.76319	11.4597	1.56424e-09	9.25613e-09
gene_39769	-1.3241	-4.95255	3.07961	-0.552952	0.752572	5.59381	11.4516	1.58693e-09	9.37809e-09
gene_83456	2.00117	5.35449	4.21878	6.96305	10.1787	7.67115	11.2896	1.59925e-09	9.4385e-09
gene_93409	7.43922	1.69526	6.07913	5.38759	9.04348	6.71128	11.2782	1.63262e-09	9.62284e-09
gene_403362	0	6.07262	0	3.4029	4.01415	4.50992	11.539	1.63517e-09	9.6253e-09
gene_344536	5.3272	0	2.37896	4.17069	2.30279	4.25224	11.5147	1.64182e-09	9.65184e-09
gene_218828	5.34442	-0.339632	-2.37317	-0.144217	-1.85309	9.86944	11.1869	1.72994e-09	1.01321e-08
gene_219142	0	8.45477	4.47613	4.55637	5.96588	5.98777	11.3032	1.73015e-09	1.01321e-08
gene_188656	-0.63689	10.181	7.69527	7.06268	2.1696	8.22852	11.2386	1.73026e-09	1.01321e-08
gene_218800	4.15719	-1.29057	-1.83249	-1.09505	-4.66033	8.86381	11.1754	1.76694e-09	1.03335e-08
gene_188755	0.940886	10.4566	8.21315	7.64241	2.08442	8.1725	11.1678	1.79193e-09	1.04661e-08
gene_80471	6.32205	2.50489	9.68432	5.49618	7.03014	6.88228	11.2195	1.817e-09	1.05988e-08
gene_16550	4.6435	-4.06598	-0.559222	1.35375	0.241672	5.40319	11.3728	1.82504e-09	1.06319e-08
gene_267816	0	5.33682	5.30327	8.35707	2.20798	7.01646	11.2625	1.86203e-09	1.08334e-08
gene_209688	-4.83271	-4.83271	-0.335286	2.58412	-2.74101	6.18531	11.4294	1.87094e-09	1.08712e-08
gene_47578	5.65543	1.80015	5.40958	6.00408	1.48251	5.25309	11.1978	1.89042e-09	1.09703e-08
gene_218280	-1.45358	1.77992	2.2448	-3.87057	-0.501362	8.75147	11.1292	1.92414e-09	1.11516e-08
gene_233966	2.04578	0	2.75777	5.74884	2.94085	4.92528	11.4188	1.94187e-09	1.12399e-08
gene_141882	0	9.39688	2.58102	6.3245	5.69856	6.86836	11.2322	1.96665e-09	1.13687e-08
gene_212476	-1.78895	7.80287	-1.78895	4.80167	4.41888	7.07259	11.3485	1.97212e-09	1.13785e-08
gene_92597	-2.51779	-6.30499	-0.477025	-4.12573	-3.06181	5.53008	11.1155	1.97339e-09	1.13785e-08
gene_141887	0	9.97888	4.51893	6.3306	6.59066	7.31522	11.2161	2.0249e-09	1.16606e-08
gene_34243	10.776	6.66643	2.00332	9.17948	5.12952	8.09947	11.1551	2.04355e-09	1.1753e-08
gene_141876	0	9.69687	2.01261	6.66981	6.3709	7.17079	11.2092	2.05039e-09	1.17709e-08
gene_96213	5.93893	0	0.632087	8.20153	8.98819	7.44125	11.3873	2.05188e-09	1.17709e-08
gene_49528	4.50891	0	4.85793	2.55593	2.91545	4.05169	11.363	2.14122e-09	1.22678e-08
gene_469208	0	0	6.99876	7.06175	3.03575	6.07412	11.4166	2.23217e-09	1.27727e-08
gene_219432	6.36331	3.95544	-3.23348	2.0979	-0.107495	6.01992	11.2115	2.24034e-09	1.28032e-08
gene_387699	-4.40219	-8.75159	-7.52404	-5.03375	-5.11741	7.81012	11.0246	2.33365e-09	1.33195e-08
gene_34284	9.39328	5.2827	0	7.72503	3.94301	6.73893	11.2311	2.47021e-09	1.40711e-08
gene_219434	7.16148	4.91396	-1.85976	3.21731	0.91741	5.65592	11.1567	2.47157e-09	1.40711e-08
gene_267686	0	7.62297	5.24465	4.39888	3.43711	5.36961	11.1015	2.49131e-09	1.41656e-08
gene_219146	0	7.75959	3.52229	4.17071	4.99608	5.42951	11.0921	2.53415e-09	1.4391e-08
gene_399561	-0.763642	-1.80958	2.31238	3.84792	-3.52826	7.41074	10.9745	2.56014e-09	1.45203e-08
gene_218284	-2.32196	1.06586	1.36013	-4.13913	-0.728076	6.36347	10.9725	2.56926e-09	1.45537e-08
gene_83466	0	4.61914	3.21939	4.83082	8.20399	5.92749	11.0754	2.61176e-09	1.47759e-08
gene_218279	-1.5447	1.51437	1.73939	-4.29553	-0.777163	8.75145	10.9594	2.63241e-09	1.48741e-08
gene_218274	-1.26459	1.29478	2.51359	-3.47304	-0.266689	6.88698	10.9547	2.65522e-09	1.49842e-08
gene_267694	0	6.00134	1.9281	3.88683	1.87617	4.51714	11.0594	2.68876e-09	1.5154e-08
gene_188507	5.31097	12.3181	8.8933	8.22382	3.27273	11.8931	10.9473	2.69203e-09	1.5154e-08
gene_267682	0	6.2815	3.10495	3.15199	2.66202	4.48843	11.0549	2.71062e-09	1.52396e-08
gene_219105	0	9.08701	2.55945	6.3905	5.40856	6.63757	11.0463	2.75339e-09	1.54608e-08
gene_219078	0	8.68806	4.81585	4.92382	5.75374	6.16319	11.045	2.75958e-09	1.54763e-08
gene_348178	1.91529	-0.0713408	3.98097	5.77757	3.36381	5.03942	11.1244	2.83861e-09	1.58997e-08
gene_188655	0	9.63583	7.09368	6.62291	2.54814	7.13185	11.0145	2.91647e-09	1.63156e-08
gene_469418	3.79232	1.45046	3.52268	6.66793	4.46929	5.62125	10.9496	2.97584e-09	1.66271e-08
gene_403360	3.07463	5.63535	2.45917	2.74482	0	4.2134	13.186	3.00749e-09	1.67831e-08
gene_401563	-5.00804	-9.2576	-4.8905	-4.04117	-2.60563	5.92752	11.0831	3.05537e-09	1.70293e-08
gene_141891	-3.12018	7.78918	-1.29305	4.32753	5.15548	8.29275	10.9171	3.11636e-09	1.73478e-08
gene_212416	0	10.2277	4.49888	6.88463	7.09846	7.61877	10.9746	3.13535e-09	1.74319e-08
gene_470176	0	0	6.24346	6.91882	6.18289	6.07566	11.2168	3.15632e-09	1.75269e-08
gene_232123	3.85365	-0.751403	2.50259	3.97617	0.22704	4.42332	11.0635	3.16426e-09	1.75494e-08
gene_469889	7.04748	-0.070283	4.90994	6.32787	3.99212	5.60852	11.0593	3.18813e-09	1.76487e-08
gene_219388	-4.52718	0.950396	0.0869952	-3.93709	-3.6219	6.46321	10.855	3.19342e-09	1.76487e-08
gene_267946	0	5.34118	3.67988	3.21561	0	4.30863	11.2681	3.19391e-09	1.76487e-08
gene_93816	0	0	0	8.66807	8.64429	7.61783	11.4792	3.23359e-09	1.78461e-08
gene_218254	-0.764117	1.03855	1.81397	-4.48059	-0.836497	8.30267	10.8448	3.25399e-09	1.79368e-08
gene_141774	-2.21623	8.30941	0.41108	4.93348	5.60823	7.9282	10.8833	3.31552e-09	1.82536e-08
gene_188744	-0.509876	10.1046	7.80754	6.7296	3.14782	8.00389	10.8677	3.41196e-09	1.87616e-08
gene_399539	-1.03131	0.0200698	2.15276	3.60591	-2.64134	5.55808	10.8142	3.44375e-09	1.89134e-08
gene_469888	7.65658	0	4.06782	5.58177	4.08676	5.21066	11.0663	3.60732e-09	1.97876e-08
gene_218261	-1.46713	0.542509	1.37593	-4.4272	-0.887517	6.43466	10.7863	3.6263e-09	1.98675e-08
gene_91061	4.15199	1.69733	5.73333	3.55597	1.3697	4.3735	10.8363	3.66231e-09	2.00405e-08
gene_267982	3.27763	6.92638	4.46681	4.66612	0.69937	5.11246	10.8294	3.7087e-09	2.02698e-08
gene_363660	3.91567	4.44722	5.96786	2.35602	3.30796	4.45967	10.8127	3.82461e-09	2.08779e-08
gene_218267	0.570381	2.2607	2.89321	-2.76301	0.0982138	6.61834	10.7496	3.88164e-09	2.11636e-08
gene_267784	3.19787	0	4.85639	6.04584	8.54531	6.38974	11.0232	3.89182e-09	2.11935e-08
gene_398984	-1.06966	-2.21657	2.63728	4.38581	-0.17187	6.19637	10.7413	3.94224e-09	2.14422e-08
gene_403105	8.07795	2.57858	5.63397	5.52174	2.47968	5.34757	10.7817	4.04823e-09	2.19921e-08
gene_344521	0	2.04352	3.55352	4.35421	7.01943	5.18283	10.827	4.09992e-09	2.22461e-08
gene_219152	0	7.36996	3.10882	3.93182	5.16816	5.22594	10.8183	4.16517e-09	2.2573e-08
gene_402777	1.82744	0	4.01289	3.44301	5.97144	4.55873	10.9793	4.2057e-09	2.27653e-08
gene_219081	-1.78381	8.18353	3.13612	4.2538	4.62621	7.22224	10.7421	4.29729e-09	2.32332e-08
gene_393709	6.19514	0	1.62276	6.21317	5.07102	5.42481	10.9614	4.34055e-09	2.3439e-08
gene_399565	-0.976478	-2.20903	1.57375	3.86645	-3.44356	8.79749	10.6875	4.35532e-09	2.34643e-08
gene_90803	0	2.90114	5.03199	2.03618	3.50372	4.09509	10.7937	4.35565e-09	2.34643e-08
gene_46714	5.15796	0	0.616993	7.79584	7.88479	6.84411	10.951	4.42088e-09	2.37873e-08
gene_219088	0	7.89979	3.02882	4.81561	4.54764	5.54567	10.7831	4.4407e-09	2.38477e-08
gene_464356	-5.11696	-5.77175	-4.9416	-3.71738	-4.01269	4.77496	10.6768	4.44269e-09	2.38477e-08
gene_233895	3.001	0	3.05241	7.29632	5.96218	6.17506	10.9355	4.54342e-09	2.43594e-08
gene_219120	0	6.57965	1.61718	3.65776	3.72651	4.72376	10.747	4.74237e-09	2.53959e-08
gene_344332	2.77609	1.8226	1.89253	5.42385	2.61968	4.73061	10.6849	4.83613e-09	2.58673e-08
gene_402179	0	6.21362	7.21462	3.51737	5.91768	5.4328	10.7279	4.9101e-09	2.62318e-08
gene_468550	2.63776	2.97753	-0.409237	-0.371989	3.53643	4.88932	10.6207	4.93087e-09	2.63116e-08
gene_234104	8.86307	0	3.61521	11.6207	11.043	10.3886	10.8813	5.00085e-09	2.66535e-08
gene_468276	-0.160549	-6.8198	-5.24668	-3.12344	-1.27918	4.86252	10.8009	5.06085e-09	2.6913e-08
gene_219368	-4.65962	1.24256	0.397626	-3.26163	-4.71995	7.45276	10.6066	5.06148e-09	2.6913e-08
gene_267879	0	6.97845	8.34652	4.08269	5.36019	5.9923	10.7087	5.08518e-09	2.70072e-08
gene_393730	3.39214	0	1.46953	6.09332	5.42202	5.32853	10.8691	5.10934e-09	2.71036e-08
gene_267708	0	8.42104	4.56724	5.68771	3.87986	6.05634	10.6936	5.22727e-09	2.76966e-08
gene_218264	-1.71455	1.60842	2.17802	-3.90863	0.20605	8.61938	10.5871	5.24878e-09	2.77779e-08
gene_141745	-1.70929	4.27109	-0.514682	0.105417	3.88993	6.04197	10.5736	5.38189e-09	2.84489e-08
gene_218277	-1.4524	1.56159	2.45804	-3.25961	-0.51003	6.88915	10.5588	5.53162e-09	2.91904e-08
gene_218259	-0.910276	1.63015	1.94138	-3.88964	-0.60995	8.08262	10.5581	5.53933e-09	2.91904e-08
gene_34247	9.53866	6.26405	2.09249	7.862	3.16385	6.9152	10.6109	5.54159e-09	2.91904e-08
gene_464444	-6.9181	-2.14167	-6.64089	-3.98738	-2.76859	4.55324	10.5915	5.67105e-09	2.98356e-08
gene_141877	-0.743969	8.24679	-0.743969	5.47648	5.43804	6.63355	10.7543	5.67731e-09	2.98356e-08
gene_234092	7.07222	2.5044	6.82543	5.58288	9.32052	6.95427	10.5849	5.8137e-09	3.05169e-08
gene_218842	5.40068	-0.216507	-1.97401	-0.271742	-1.99306	11.9459	10.5287	5.8508e-09	3.06759e-08
gene_267937	0	6.60703	4.96191	5.80053	1.10626	5.39693	10.631	5.85892e-09	3.06828e-08
gene_469901	5.79036	-0.0726455	2.18138	4.73417	3.33623	4.56405	10.7058	6.00323e-09	3.1402e-08
gene_362434	-5.07364	-7.90049	-1.53095	-1.62086	-6.44184	5.74697	10.7027	6.03693e-09	3.15418e-08
gene_469844	0.275962	-2.29088	-0.131668	3.01536	-0.748205	5.21393	10.5108	6.04894e-09	3.15679e-08
gene_141780	0.582462	8.18592	-0.338137	4.55412	5.26436	8.78468	10.5032	6.13451e-09	3.19775e-08
gene_393963	9.16892	0	7.48842	7.08387	3.57041	6.5129	10.7613	6.18395e-09	3.2198e-08
gene_86595	-2.23379	-9.24371	-0.822463	-3.35102	-4.79882	6.47434	10.6885	6.19268e-09	3.22062e-08
gene_267704	1.7966	8.97182	3.93019	6.23582	4.29442	6.51332	10.5462	6.24398e-09	3.24356e-08
gene_365255	5.3632	0	5.31215	5.15108	6.7619	5.36112	10.7446	6.37032e-09	3.30538e-08
gene_219123	0	7.44662	4.41069	3.82635	4.97094	5.24907	10.5769	6.46734e-09	3.35187e-08
gene_219056	-0.863833	6.27497	3.22974	2.33103	3.53536	4.98073	10.5168	6.50877e-09	3.36947e-08
gene_398301	0	3.04611	5.46142	4.3401	0	4.46995	10.8546	6.5231e-09	3.37301e-08
gene_359281	7.79908	0	0	9.55797	10.4809	8.80657	10.9531	6.62883e-09	3.4204e-08
gene_141873	0	9.07228	2.85383	6.04588	6.27441	6.65341	10.5633	6.62991e-09	3.4204e-08
gene_233879	0	0	0	5.1931	4.21855	4.699	11.0435	6.68032e-09	3.44247e-08
gene_92215	0.229087	-1.59459	0.322276	3.78515	0.560148	4.69054	10.6448	6.6983e-09	3.44779e-08
gene_469845	-1.06829	-4.22261	-0.819971	2.41873	-1.03895	6.26144	10.4475	6.80576e-09	3.49911e-08
gene_399571	-3.81578	-3.81578	1.29882	3.19795	-1.33327	5.8445	10.6942	6.8512e-09	3.51846e-08
gene_34169	1.23393	5.29996	4.5863	4.08156	0	4.49774	10.7481	6.90072e-09	3.53986e-08
gene_101563	7.24384	0	11.0218	7.56363	10.3398	8.72415	10.6912	7.00272e-09	3.58646e-08
gene_219431	5.44903	4.20099	-3.51502	1.43607	-0.878106	7.22986	10.4318	7.00747e-09	3.58646e-08
gene_233851	4.72224	0	3.50558	6.24831	3.17884	5.30757	10.6761	7.19268e-09	3.67707e-08
gene_267955	0	7.01887	5.6999	5.79311	0.673764	5.56571	10.5107	7.29998e-09	3.72566e-08
gene_469847	-1.69334	-3.34485	-1.17759	2.12065	-1.38233	5.3347	10.4095	7.30425e-09	3.72566e-08
gene_267717	0	6.92784	3.8867	4.89817	1.61847	5.12899	10.5043	7.38498e-09	3.76258e-08
gene_369494	6.20035	-0.31923	1.35166	4.69558	4.20951	4.79397	10.5829	7.48659e-09	3.81005e-08
gene_218815	5.04037	-0.458362	-0.0167426	-0.938036	-2.95833	10.142	10.3838	7.66235e-09	3.8951e-08
gene_402454	0	4.07622	6.709	4.0476	2.3422	4.78425	10.4811	7.70529e-09	3.91178e-08
gene_219093	0	8.40654	2.55623	5.96801	4.61685	6.11144	10.4806	7.71251e-09	3.91178e-08
gene_401089	0	4.86245	5.07172	2.33198	4.37396	4.36638	10.4786	7.7414e-09	3.92202e-08
gene_233904	0.740344	-3.63875	-0.938304	2.5136	-2.16248	5.2086	10.5637	7.75065e-09	3.9223e-08
gene_89721	1.1148	3.76528	1.83513	4.9056	0.96628	4.50638	10.4224	7.84513e-09	3.96566e-08
gene_401877	5.1082	0	5.39764	5.33377	2.03457	4.88452	10.6262	7.85951e-09	3.96848e-08
gene_340721	2.92206	1.63149	7.10378	4.28636	6.94101	5.46553	10.4176	7.91567e-09	3.99237e-08
gene_76930	3.625	1.71179	3.83769	5.68167	1.77286	4.9201	10.4136	7.9743e-09	4.01744e-08
gene_141806	0	8.43453	1.08059	6.05942	6.61405	6.36789	10.4581	8.03582e-09	4.04392e-08
gene_34220	10.1346	5.82474	1.65509	8.37109	3.97263	8.07699	10.3539	8.10271e-09	4.07304e-08
gene_218244	-2.15091	2.03799	1.66117	-3.64161	-0.864208	7.93293	10.3474	8.2008e-09	4.11775e-08
gene_393834	1.64922	0	5.12774	3.24543	2.32585	4.15542	10.5992	8.24707e-09	4.13638e-08
gene_35752	3.66814	0	2.85315	4.77906	2.80618	4.44404	10.5979	8.26473e-09	4.14063e-08
gene_141768	3.16078	5.79068	2.8425	3.28071	6.80263	5.14938	10.3869	8.37735e-09	4.19239e-08
gene_362478	3.90956	-0.358405	5.78428	4.24971	2.0805	4.7185	10.5092	8.54924e-09	4.27367e-08
gene_348192	3.08787	1.68848	3.49894	6.13207	3.86674	5.22705	10.3658	8.71001e-09	4.34922e-08
gene_253781	8.99732	5.70576	9.44765	9.43126	9.08371	13.8209	10.2858	8.95258e-09	4.4654e-08
gene_402839	-2.62918	-2.62918	3.97586	4.97141	0.806994	6.41116	10.5427	8.97177e-09	4.47003e-08
gene_83415	3.08683	5.42619	6.37287	7.90272	11.0064	8.49708	10.3331	9.25339e-09	4.60525e-08
gene_479423	0	2.54622	10.0733	10.0187	9.56098	9.089	10.3753	9.35273e-09	4.64887e-08
gene_393667	3.58538	0	6.60857	4.13777	5.77529	5.02466	10.5279	9.36166e-09	4.64887e-08
gene_267695	0	7.01117	3.87665	4.27025	2.91865	5.00762	10.3712	9.42335e-09	4.67436e-08
gene_386579	-3.37123	-6.6304	-6.54186	-3.46753	-5.52082	5.89976	10.2666	9.53705e-09	4.72556e-08
gene_250488	0	0.645354	5.47262	5.76848	4.13912	5.14649	10.3546	9.71353e-09	4.80772e-08
gene_362446	0.913867	-6.80625	-1.95817	-3.39687	-1.42904	5.05746	10.4293	9.87464e-09	4.8821e-08
gene_399002	-1.02863	-3.93758	2.0477	3.26796	-2.86545	7.63441	10.2401	1.00193e-08	4.94818e-08
gene_92217	1.09035	-1.81602	0.370801	3.82758	-1.09196	6.43114	10.2351	1.01137e-08	4.98868e-08
gene_359263	6.38432	0	0	7.86149	8.98099	7.25863	10.7048	1.01234e-08	4.98868e-08
gene_338880	-2.4797	-6.18109	-3.59647	-4.44065	-3.34262	4.69018	10.2084	1.06323e-08	5.23375e-08
gene_369969	4.97036	-0.992714	4.92046	5.15738	5.67053	7.25143	10.1918	1.06775e-08	5.25028e-08
gene_219062	0	8.47558	3.72379	5.34529	5.3513	6.05652	10.2967	1.08016e-08	5.30549e-08
gene_412477	7.5972	0	5.68798	4.14975	5.62002	5.08165	10.4331	1.10836e-08	5.43809e-08
gene_469898	4.82317	0	1.69815	4.36465	3.301	4.32421	10.4316	1.11146e-08	5.44736e-08
gene_399003	1.23356	-0.500518	2.37346	4.00761	-3.61387	6.38631	10.4001	1.12185e-08	5.49233e-08
gene_344518	-0.601241	1.3233	-0.735025	2.49847	4.86723	5.19236	10.1659	1.15106e-08	5.6292e-08
gene_362447	1.86373	-5.4504	-2.05178	-2.31246	-0.195466	4.72369	10.3437	1.15247e-08	5.62997e-08
gene_467674	5.30729	3.3893	6.20345	6.59478	8.55806	6.61412	10.2018	1.1691e-08	5.70506e-08
gene_299888	0.0286597	-5.72821	3.35062	-0.522326	0.463138	8.5206	10.1544	1.17619e-08	5.73074e-08
gene_218835	5.71978	0.497446	-1.51323	0.663931	0.115793	7.00003	10.154	1.17691e-08	5.73074e-08
gene_141838	0	2.17547	0.681524	5.57833	5.86048	5.12597	10.2231	1.23656e-08	6.01474e-08
gene_267973	0	4.81521	2.2949	4.42781	0	4.43013	10.4818	1.2482e-08	6.06481e-08
gene_218846	5.31021	-0.247158	-1.87188	-0.267216	-0.909739	9.58803	10.1142	1.26812e-08	6.15496e-08
gene_267706	0	6.84293	3.87035	4.14407	3.00321	4.92998	10.2058	1.27643e-08	6.18861e-08
gene_469924	6.06328	-0.203032	2.08106	4.83789	3.8909	4.74424	10.2712	1.31392e-08	6.36268e-08
gene_362336	4.5907	3.06084	6.38074	3.69887	6.14727	5.0373	10.1428	1.31623e-08	6.36268e-08
gene_401619	0.366387	3.31593	1.7146	-1.19112	0.714308	4.8633	10.0941	1.31656e-08	6.36268e-08
gene_233849	5.13791	0	2.32569	6.40446	5.07506	5.49859	10.3315	1.3288e-08	6.41494e-08
gene_403157	9.18053	3.00415	5.74688	5.91682	3.04241	6.43417	10.0869	1.3344e-08	6.43511e-08
gene_394091	-6.06338	-9.47589	-6.18363	-2.22737	-5.24381	6.5262	10.2604	1.33983e-08	6.45439e-08
gene_267763	1.08354	3.20252	3.47545	4.93831	7.55168	5.55849	10.0897	1.45239e-08	6.98912e-08
gene_233971	1.99083	0	1.45733	5.54632	4.37984	4.89776	10.2808	1.45473e-08	6.99296e-08
gene_141820	0	6.17867	0	4.39314	3.51479	4.73945	10.2959	1.46124e-08	7.01675e-08
gene_423800	4.35138	-0.0702095	3.71564	6.57088	5.31229	5.68009	10.2067	1.47668e-08	7.08336e-08
gene_422174	0	2.13101	2.26518	5.71145	3.17136	4.94319	10.1127	1.51483e-08	7.25864e-08
gene_372071	0	4.7683	7.37482	4.43344	7.73319	5.92727	10.107	1.53066e-08	7.32668e-08
gene_35685	5.42867	0.776693	3.54862	4.93126	2.6369	4.59057	10.0583	1.53968e-08	7.35913e-08
gene_93024	3.46657	0	6.02514	3.14774	4.6711	4.51517	10.2487	1.5407e-08	7.35913e-08
gene_86531	3.32516	-1.5925	4.0439	5.06613	0.221506	5.67945	10.1721	1.57229e-08	7.50206e-08
gene_99433	5.95593	-2.37154	5.11009	5.08885	4.4607	6.76531	10.1376	1.63117e-08	7.77477e-08
gene_219095	0	6.96111	1.24498	4.88669	3.62441	5.09111	10.0527	1.69154e-08	8.054e-08
gene_464447	-4.09294	-2.971	-6.72236	-4.24198	-1.81721	4.94195	9.95656	1.70382e-08	8.10393e-08
gene_267986	0	5.98863	4.87814	5.16297	0.676113	4.99986	10.0462	1.71195e-08	8.13403e-08
gene_393865	3.93164	0	2.52477	5.64825	3.93526	4.94451	10.1845	1.72834e-08	8.20327e-08
gene_393912	4.57601	0	2.71573	7.18963	6.7199	6.23001	10.1742	1.7606e-08	8.34756e-08
gene_212473	0	9.48462	3.23182	6.59951	6.58509	7.0471	10.0295	1.76556e-08	8.36191e-08
gene_85509	4.21722	-0.482048	-2.84449	-0.833993	-0.0366333	6.38655	9.93705	1.76733e-08	8.36191e-08
gene_68211	5.88295	4.62015	5.30951	6.8293	0	5.8352	10.1802	1.8837e-08	8.90316e-08
gene_34156	0	5.1299	4.26456	3.83065	0	4.37336	10.2445	1.89117e-08	8.9291e-08
gene_393841	2.93153	0	6.17855	4.10154	3.66912	4.66371	10.1274	1.91474e-08	9.03092e-08
gene_393743	5.87203	0	4.13889	6.21095	3.68755	5.35942	10.1238	1.9272e-08	9.07901e-08
gene_267991	3.03746	6.87659	4.10853	3.80851	2.70101	4.91919	9.93704	1.92896e-08	9.07901e-08
gene_212684	-4.20524	7.0756	1.42518	3.14804	2.51966	8.43811	9.92349	1.95605e-08	9.19688e-08
gene_92486	5.1633	2.26823	4.03216	6.60279	2.63839	5.57212	9.91414	2.01292e-08	9.45442e-08
gene_212521	6.60426	6.58921	0	5.96971	2.7894	5.50367	10.0531	2.03432e-08	9.54501e-08
gene_252621	7.38092	0	0	8.53181	8.68532	7.57529	10.2901	2.06372e-08	9.6729e-08
gene_219089	4.28203	8.63794	3.84357	5.07741	5.24914	6.08323	9.89656	2.07987e-08	9.73848e-08
gene_267809	-1.72934	2.99754	5.42734	8.41623	4.81888	8.69999	9.87959	2.12282e-08	9.92923e-08
gene_218825	4.62411	-0.338572	-0.120984	-0.813167	-3.67585	9.95479	9.83062	2.15838e-08	1.00851e-07
gene_403350	1.7938	5.44999	3.53729	3.31701	-0.600969	4.79847	9.82169	2.19493e-08	1.02453e-07
gene_83410	1.09606	5.40855	5.23787	6.55834	9.71703	7.28479	9.83891	2.31563e-08	1.07975e-07
gene_386634	2.10931	3.17578	1.39183	6.16241	0.814215	6.88678	9.7847	2.35306e-08	1.09607e-07
gene_267673	0	6.67381	2.03332	6.1457	2.7198	5.49835	9.87102	2.36515e-08	1.10056e-07
gene_403114	8.0878	2.34183	4.57531	4.64963	2.22124	5.49823	9.77915	2.37772e-08	1.10527e-07
gene_267764	0	4.3699	6.02848	6.49662	1.74969	5.61453	9.86312	2.39993e-08	1.11445e-07
gene_401509	0.270435	-4.66035	4.95476	1.96698	1.60471	6.94044	9.91681	2.49961e-08	1.15954e-07
gene_219101	0	6.8044	3.09571	3.95471	3.34985	4.82283	9.83214	2.54134e-08	1.17769e-07
gene_401612	-1.72494	3.96408	1.95893	-1.08618	1.1586	6.50011	9.73769	2.57062e-08	1.19003e-07
gene_267672	0	6.72633	2.0435	6.50632	2.92332	5.69917	9.80797	2.65745e-08	1.22897e-07
gene_233885	3.11207	1.72929	3.94851	6.78813	4.86552	5.74451	9.74081	2.78042e-08	1.28452e-07
gene_218536	-10.7076	-1.76987	-8.45679	-4.84084	-5.99055	11.1985	9.69205	2.8013e-08	1.29204e-07
gene_267707	0	6.23081	3.84882	4.13535	1.93893	4.68872	9.77925	2.80244e-08	1.29204e-07
gene_469892	6.22047	0	3.71356	5.41583	4.35501	4.96788	9.91457	2.80647e-08	1.29258e-07
gene_402047	4.34632	3.55469	6.31971	5.15708	0	4.96197	9.95257	2.82563e-08	1.30008e-07
gene_469912	6.08847	0	3.91919	5.23626	3.43967	4.82823	9.90772	2.84132e-08	1.30571e-07
gene_267958	7.88202	9.33917	5.4296	6.68939	4.18263	6.95663	9.7287	2.84401e-08	1.30571e-07
gene_364995	3.5926	2.77729	0.992558	-0.616097	4.11302	6.40351	9.68354	2.84655e-08	1.30571e-07
gene_218756	5.22056	1.5976	1.67001	-0.925776	-0.647558	7.37753	9.66108	2.96959e-08	1.36076e-07
gene_233924	1.1475	-1.41283	-2.49553	3.68642	1.2719	6.21942	9.65921	2.98009e-08	1.36419e-07
gene_83463	3.93367	4.78104	5.6209	6.84681	10.0198	7.54806	9.70237	2.98725e-08	1.36608e-07
gene_267691	0	6.40284	1.96877	4.64825	2.66298	4.86391	9.7398	3.01467e-08	1.37722e-07
gene_141835	1.55106	7.66738	2.0619	5.01179	5.34641	5.6027	9.69287	3.04074e-08	1.38772e-07
gene_90155	2.16655	1.62449	3.49053	3.71883	0.765453	4.04975	9.6914	3.04908e-08	1.39012e-07
gene_218235	-1.051	1.53141	2.34384	-3.35414	-0.389468	7.6703	9.64457	3.06347e-08	1.39527e-07
gene_267956	-0.355897	6.10305	4.65531	4.40374	0.32012	5.01857	9.68146	3.073e-08	1.3982e-07
gene_92216	1.65444	-3.2386	0.289862	3.78249	0.233978	6.56242	9.63732	3.10558e-08	1.4116e-07
gene_393911	4.91408	0	3.29378	7.30215	6.90252	6.34605	9.8569	3.11364e-08	1.41384e-07
gene_141870	-5.45133	2.45439	-3.93436	-1.04067	-0.244457	5.63941	9.67326	3.12049e-08	1.41552e-07
gene_18861	5.13892	0	5.8304	8.02627	4.6757	6.73749	9.85359	3.13228e-08	1.41944e-07
gene_212567	-3.41499	8.19213	2.53922	4.49509	3.47835	8.7875	9.66238	3.1846e-08	1.4417e-07
gene_141695	0	6.80897	2.26475	4.07649	6.28439	5.25365	9.709	3.19159e-08	1.44342e-07
gene_468251	-1.489	-4.76449	-2.95588	-0.735647	-3.99954	4.16282	9.77543	3.2343e-08	1.46127e-07
gene_219430	6.16077	4.87194	-2.39742	2.37466	1.55538	5.61996	9.73895	3.24489e-08	1.46459e-07
gene_362461	-2.61325	-5.97099	-1.01318	2.25588	-1.28612	6.91692	9.76835	3.27634e-08	1.4773e-07
gene_479425	3.26708	0	6.49715	8.85387	8.82926	7.83724	9.81542	3.35536e-08	1.51142e-07
gene_469842	0.165928	-3.76438	-0.949605	2.35894	-0.800599	5.85251	9.58913	3.40102e-08	1.53046e-07
gene_92214	0.257209	-2.37293	0.780264	4.04374	1.05878	5.38801	9.73253	3.49769e-08	1.57239e-07
gene_188587	3.2005	8.90497	7.48424	5.87102	2.5282	6.59859	9.6105	3.54667e-08	1.59282e-07
gene_469227	-3.50129	-9.91775	-6.03681	-3.24409	-4.35525	6.49578	9.72081	3.57337e-08	1.60322e-07
gene_398999	-0.968603	-2.83025	2.53908	2.6793	-3.43766	6.49544	9.5608	3.58771e-08	1.60682e-07
gene_267987	0	5.65917	4.33771	4.55463	0	4.69513	9.88081	3.58854e-08	1.60682e-07
gene_267664	0	6.82959	2.04147	6.38276	2.86931	5.65689	9.64302	3.60666e-08	1.61334e-07
gene_400305	-3.12849	-8.96915	-6.05973	-3.43245	-4.68774	7.39586	9.55288	3.64169e-08	1.62739e-07
gene_141898	-2.45538	6.78793	0.958207	3.30193	4.01912	6.71373	9.58458	3.68376e-08	1.64456e-07
gene_469212	3.9357	2.99143	7.21145	6.58248	0.937018	6.46453	9.54519	3.69496e-08	1.64793e-07
gene_188594	6.23373	11.1426	8.1364	7.87302	2.8482	9.60847	9.53619	3.75828e-08	1.67451e-07
gene_400303	-2.34646	-7.49382	-5.81641	-3.61592	-5.07773	6.39163	9.53183	3.7893e-08	1.68667e-07
gene_232122	3.51169	-3.46088	-0.67747	0.209801	1.51182	4.60034	9.6874	3.79829e-08	1.689e-07
gene_209487	0	0	6.98873	7.99658	5.12688	6.81234	9.80196	3.81275e-08	1.69376e-07
gene_403123	9.20999	3.853	4.69825	4.78994	2.78352	7.43689	9.52074	3.8695e-08	1.71728e-07
gene_91092	4.78067	2.10904	4.79343	4.60123	0.523469	4.5262	9.55872	3.90739e-08	1.73239e-07
gene_267884	-4.57986	1.53407	5.3072	0.598122	3.28836	7.13956	9.55208	3.91489e-08	1.73401e-07
gene_469890	6.13077	0	3.11815	5.32026	4.34939	4.90229	9.72825	3.92696e-08	1.73765e-07
gene_394053	-0.740997	-10.3101	-3.27253	-3.28588	-4.96465	7.13684	9.66226	3.97685e-08	1.758e-07
gene_403540	9.94641	4.6905	6.31913	6.12475	4.58992	6.51632	9.50513	3.98526e-08	1.75999e-07
gene_219091	0	7.93833	3.11726	5.26444	4.61463	5.68462	9.58657	4.00479e-08	1.76689e-07
gene_362299	-0.39928	-6.19061	-0.827551	-3.265	-4.06478	5.62144	9.49338	4.07466e-08	1.79487e-07
gene_219070	0	8.58711	4.66592	5.63068	4.80975	6.15351	9.57705	4.07618e-08	1.79487e-07
gene_403357	4.68184	5.80291	4.15888	3.97947	0	4.58492	9.73702	4.15498e-08	1.82779e-07
gene_468014	2.62135	-3.91213	1.55153	-0.880322	-2.92611	5.53962	9.47938	4.18388e-08	1.83753e-07
gene_76830	4.05261	0	2.8762	6.41218	5.65885	5.57246	9.69298	4.18528e-08	1.83753e-07
gene_394243	4.50721	-2.9707	-0.743033	3.64738	3.64907	5.9595	9.63161	4.20616e-08	1.8449e-07
gene_212341	-0.190196	6.94382	-0.190196	5.03102	4.37893	5.3592	9.64482	4.21289e-08	1.84606e-07
gene_92213	0.785631	-0.980638	1.19049	3.83154	-1.21054	6.17572	9.47083	4.25196e-08	1.86137e-07
gene_466984	6.25154	1.85263	3.85531	3.13181	3.14125	4.23052	9.51197	4.26467e-08	1.86512e-07
gene_212475	-2.28421	7.93971	1.61212	4.57182	5.52611	7.68732	9.50276	4.294e-08	1.87555e-07
gene_236026	-2.23992	-3.90913	-7.35042	-1.36875	-7.70418	7.19804	9.46528	4.29682e-08	1.87555e-07
gene_92212	-2.10268	-6.02303	-2.9878	-2.66203	-7.90573	7.00426	9.46106	4.33121e-08	1.88873e-07
gene_393727	1.23722	-2.99204	-0.962165	4.02008	2.38314	5.93894	9.61005	4.37538e-08	1.90614e-07
gene_469891	6.01223	0	3.58333	5.86761	4.24414	5.18966	9.66369	4.4129e-08	1.92064e-07
gene_403372	-0.357994	3.52924	1.79407	1.09608	-2.50333	4.56219	9.62929	4.5086e-08	1.96039e-07
gene_397286	2.47174	-1.85432	4.00685	2.47809	-0.838393	4.54999	9.59233	4.51956e-08	1.96327e-07
gene_233868	4.21335	2.68807	0.624811	6.36916	5.08374	5.46366	9.47828	4.54243e-08	1.9713e-07
gene_469218	0	0	3.55063	5.98172	4.65361	5.17752	9.69791	4.59151e-08	1.99069e-07
gene_469893	5.14409	-0.140965	1.90299	4.3119	2.93422	4.3624	9.58199	4.60593e-08	1.99502e-07
gene_468012	1.67483	-1.86138	1.16584	-1.15713	-5.09136	4.80949	9.61211	4.65158e-08	2.01286e-07
gene_469294	4.21788	0	3.11827	4.32939	4.11564	4.382	9.62945	4.69478e-08	2.0296e-07
gene_239239	2.68033	2.5376	2.26604	6.81092	5.43832	5.79585	9.45927	4.70722e-08	2.03303e-07
gene_267670	0	5.98577	1.97505	5.17612	2.03678	4.91811	9.49661	4.73293e-08	2.04218e-07
gene_86671	-2.41699	-3.50189	4.24881	1.59994	1.1835	5.4698	9.56159	4.78124e-08	2.06105e-07
gene_219065	0	7.87691	4.58934	5.01221	4.06072	5.61295	9.48449	4.84073e-08	2.08471e-07
gene_79180	5.24552	-0.420828	0.452868	5.79941	2.02126	6.86886	9.39908	4.86958e-08	2.09513e-07
gene_219090	0	9.97473	5.39607	7.40661	6.03592	7.51592	9.46337	5.03455e-08	2.16404e-07
gene_89628	0	3.2187	4.36926	6.3652	3.0107	5.41332	9.45653	5.09898e-08	2.18827e-07
gene_267660	-0.26486	6.30231	3.59326	3.61122	2.4571	4.78627	9.41068	5.1037e-08	2.18827e-07
gene_340099	-4.47203	-8.85556	-5.7964	-3.65248	-2.62715	5.68319	9.52577	5.10548e-08	2.18827e-07
gene_468016	1.33007	-4.37711	1.88055	-0.910809	-2.20314	4.58464	9.52344	5.12735e-08	2.19556e-07
gene_469315	5.97501	-1.09566	1.43993	3.58223	3.3087	4.7602	9.50991	5.256e-08	2.24851e-07
gene_239223	3.94943	1.59197	1.85361	5.76531	4.4147	5.04066	9.39493	5.31067e-08	2.26974e-07
gene_362439	-3.12809	-6.02359	0.120265	-2.88133	-1.18398	4.70021	9.50069	5.34561e-08	2.28251e-07
gene_267728	0	5.20424	1.94812	4.97156	1.5682	4.69987	9.41385	5.52035e-08	2.35284e-07
gene_99573	5.4376	-2.76935	2.13462	3.04827	2.12331	5.51207	9.48311	5.52074e-08	2.35284e-07
gene_401597	-4.56311	-9.85943	-3.5509	-2.43042	-2.65605	9.64415	9.32389	5.56796e-08	2.37072e-07
gene_469899	5.83337	-0.0720719	2.85806	5.02693	3.96851	4.75909	9.47737	5.5791e-08	2.37322e-07
gene_100115	-2.18272	-8.88231	-4.46933	-3.95418	-2.85753	5.69676	9.47044	5.65045e-08	2.40131e-07
gene_470177	4.27289	2.66146	6.01344	6.50386	4.29603	5.66581	9.35	5.77781e-08	2.45312e-07
gene_469908	6.79246	-0.0701415	4.53249	6.47677	5.28332	5.74956	9.45601	5.80203e-08	2.46109e-07
gene_79118	-3.9503	-0.66335	-9.10319	-3.60841	-6.16374	9.81219	9.29429	5.93783e-08	2.51632e-07
gene_188752	1.16363	10.6127	8.08552	7.66274	3.6849	9.02255	9.28772	6.01223e-08	2.54546e-07
gene_141809	0	9.18161	0	7.43687	6.99549	7.19439	9.50715	6.02069e-08	2.54665e-07
gene_47571	-2.17228	-5.54726	-5.83833	-3.1526	-5.79047	5.45005	9.26468	6.28048e-08	2.65405e-07
gene_400297	6.87366	0	5.38281	7.2733	4.88384	6.20496	9.46125	6.36757e-08	2.68833e-07
gene_399008	0.837097	-2.23006	2.95733	3.38214	-2.25356	6.32323	9.25236	6.42883e-08	2.71166e-07
gene_393909	-4.41571	-6.25041	-1.11631	-1.88746	-5.09981	4.59202	9.39464	6.49385e-08	2.73652e-07
gene_399428	1.67036	1.19993	5.74068	2.88954	3.30062	4.53512	9.24529	6.51554e-08	2.742e-07
gene_393703	3.6305	0	5.52985	6.30462	4.38022	5.48239	9.44829	6.51902e-08	2.742e-07
gene_340720	1.78941	4.43199	3.05257	6.3589	8.81438	6.61519	9.27784	6.61632e-08	2.78033e-07
gene_212338	0	7.52449	3.23144	5.04231	4.1296	5.4622	9.30831	6.71918e-08	2.82093e-07
gene_398980	1.35722	0.959498	3.59069	4.61467	-2.00019	6.62548	9.21531	6.89658e-08	2.89271e-07
gene_86657	2.28722	-5.18176	5.31353	3.39159	1.63261	8.14467	9.35964	6.92506e-08	2.90196e-07
gene_468560	1.693	4.13289	-2.21719	0.973164	3.63835	4.94574	9.32525	6.95794e-08	2.91303e-07
gene_16755	0.96362	2.17907	-5.04922	-0.998937	-1.68345	5.9075	9.20793	6.99371e-08	2.92529e-07
gene_49690	0.263302	1.68067	3.98888	5.08444	-0.943093	6.77055	9.19825	7.12341e-08	2.97678e-07
gene_267680	0	8.22495	4.7711	6.17857	3.56433	6.11273	9.27122	7.20015e-08	3.00386e-07
gene_91080	2.90771	0.794496	5.25669	2.56723	1.12821	4.72118	9.19249	7.20155e-08	3.00386e-07
gene_253782	9.20101	6.24129	9.77844	9.54551	9.13996	11.7223	9.17573	7.27194e-08	3.03042e-07
gene_252184	2.16801	0	3.72332	3.43616	4.98248	4.29069	9.38283	7.34192e-08	3.05676e-07
gene_76860	4.92036	0	4.56357	5.05686	5.309	4.89936	9.37978	7.38278e-08	3.07094e-07
gene_399529	-0.98596	2.64944	4.85758	4.19433	-0.98596	4.8753	9.39373	7.59648e-08	3.15691e-07
gene_469903	6.388	0	3.88265	5.43405	3.99203	4.97866	9.35454	7.72932e-08	3.20916e-07
gene_219122	3.07969	10.3845	6.26221	6.75329	7.41145	7.75092	9.18959	7.81053e-08	3.2399e-07
gene_344331	5.61514	0	2.82066	5.80631	4.88008	5.14393	9.34476	7.86798e-08	3.26073e-07
gene_414488	7.74743	2.49249	7.12113	6.84521	9.84338	7.5373	9.18498	7.87857e-08	3.26212e-07
gene_49689	3.40018	0.608282	3.27811	4.78909	-1.32458	7.01423	9.14062	7.94643e-08	3.28468e-07
gene_86528	4.33319	2.56322	6.49979	6.96979	2.75219	5.98899	9.18034	7.94764e-08	3.28468e-07
gene_267951	4.67185	7.92837	6.49285	6.17575	1.43711	6.11379	9.17115	8.08629e-08	3.33893e-07
gene_16611	-2.90123	-1.09109	1.0938	3.92175	0.576362	5.69886	9.16187	8.14933e-08	3.36188e-07
gene_47581	5.16137	1.80229	5.35934	6.13472	2.47617	5.31481	9.15926	8.26924e-08	3.40823e-07
gene_403373	6.16875	5.56952	4.45337	4.15464	-1.23785	5.54019	9.29048	8.35913e-08	3.44213e-07
gene_267658	0	5.75001	0	4.77509	3.18234	4.74359	9.32433	8.3834e-08	3.44897e-07
gene_260620	5.29026	1.88692	3.07056	4.91042	6.16432	5.01457	9.14962	8.42078e-08	3.46119e-07
gene_464400	2.21828	1.36684	2.75307	4.62725	3.0672	4.37506	9.14757	8.4533e-08	3.4714e-07
gene_405396	-0.407857	-6.44691	-1.45464	-0.674613	-1.74637	5.34069	9.22719	8.58746e-08	3.52328e-07
gene_79120	-1.68872	2.00066	-6.72854	0.64395	-5.36497	9.04501	9.09302	8.69808e-08	3.56542e-07
gene_363622	1.81433	5.2219	6.97621	3.60212	4.49439	5.0327	9.12996	8.73825e-08	3.57863e-07
gene_401167	3.62761	3.78944	5.6414	4.7669	0	4.69727	9.32206	8.76603e-08	3.58675e-07
gene_347119	3.37466	5.60966	3.29039	2.90169	2.70033	4.30822	9.12603	8.80312e-08	3.59867e-07
gene_218817	-1.5942	6.29546	-1.5942	4.9059	2.9582	6.09468	9.23161	8.97479e-08	3.66552e-07
gene_92224	-1.4944	1.10376	-0.43998	2.96635	-0.787156	4.27167	10.1514	9.13727e-08	3.7285e-07
gene_362302	-1.47342	-5.2579	-1.30493	-4.27446	-3.96065	5.959	9.06303	9.20798e-08	3.75396e-07
gene_330670	4.50954	0	0	4.42932	5.09436	4.53905	9.40142	9.69459e-08	3.94877e-07
gene_200956	2.18435	3.06034	2.38436	6.523	4.87203	5.55899	9.07124	9.76041e-08	3.9689e-07
gene_423792	0.467509	-3.66369	-0.087216	1.57306	0.0921308	7.67627	9.02107	9.76162e-08	3.9689e-07
gene_219054	-1.91942	5.47718	2.58645	1.70791	2.67527	5.17166	9.06481	9.78589e-08	3.97519e-07
gene_469803	3.49216	1.84543	4.73417	5.30139	4.49769	4.89097	9.06313	9.81194e-08	3.98011e-07
gene_218853	5.04149	-0.445691	-1.7674	-0.29616	-0.768062	9.83082	9.02941	9.81565e-08	3.98011e-07
gene_267974	0	8.04139	4.85145	5.05979	5.81903	5.86569	9.10472	9.82546e-08	3.9805e-07
gene_218813	4.70312	0.339092	-2.68009	-0.350196	-1.07706	7.72503	9.02234	9.94839e-08	4.02668e-07
gene_219085	0	7.22984	4.33665	4.17935	4.5175	5.1705	9.09486	1.00083e-07	4.04731e-07
gene_397553	0	2.26197	5.70906	3.01741	4.36658	4.38904	9.08921	1.01147e-07	4.08668e-07
gene_267831	-2.32327	2.6625	4.48698	3.36256	6.9375	6.87946	9.04606	1.01383e-07	4.09254e-07
gene_206870	3.70425	6.42615	7.41097	5.13948	1.9839	5.55249	9.05053	1.01489e-07	4.09316e-07
gene_188505	0.307383	11.0173	8.49338	8.10776	4.01917	9.60735	9.00923	1.01995e-07	4.10987e-07
gene_141808	0	6.77795	2.45557	4.36188	4.35277	5.00472	9.08131	1.02652e-07	4.13267e-07
gene_338885	-2.94662	-7.06144	-5.59858	-3.2316	-5.35136	5.84425	8.99125	1.05543e-07	4.24527e-07
gene_199445	5.56455	5.59421	1.16231	2.8705	2.19114	4.81423	8.99028	1.05739e-07	4.24574e-07
gene_218920	7.28944	1.36706	2.32963	6.3411	4.94071	5.56779	9.02875	1.05743e-07	4.24574e-07
gene_402988	0	0	6.0079	5.93508	4.39584	5.2942	9.22301	1.07738e-07	4.32197e-07
gene_469201	6.89278	2.30973	1.8902	5.20084	2.73731	5.01266	8.97996	1.07835e-07	4.32203e-07
gene_219427	4.18539	3.88723	-4.11756	1.18332	-0.38975	5.95574	9.0772	1.10197e-07	4.41279e-07
gene_393910	4.00279	0	3.77625	6.83383	6.61257	5.99362	9.15411	1.11343e-07	4.4547e-07
gene_344334	7.72615	-0.475531	4.14092	5.40079	5.91751	5.72013	9.10005	1.1169e-07	4.46464e-07
gene_85816	-4.04872	0.79813	-8.00497	-1.33413	-5.55896	8.50429	8.95178	1.13775e-07	4.54393e-07
gene_468010	2.8557	-4.07013	2.10607	0.746136	-2.8135	4.93225	9.08322	1.15215e-07	4.59737e-07
gene_267663	0	6.81814	2.00718	5.26519	3.46252	5.19434	9.00652	1.18072e-07	4.70488e-07
gene_393654	4.55131	0	2.10872	5.03207	5.27845	4.79811	9.12174	1.18118e-07	4.70488e-07
gene_212509	6.79628	3.64668	0	6.98112	5.74931	6.00422	9.08804	1.18241e-07	4.70564e-07
gene_218269	-1.04974	1.19166	2.24237	-3.41637	-0.719963	8.49214	8.92886	1.18848e-07	4.72562e-07
gene_398125	0	4.88009	7.39958	4.01858	5.35794	5.25356	9.00205	1.19065e-07	4.73009e-07
gene_49685	-1.29051	0.05795	3.15633	4.71753	-0.585252	6.90221	8.92488	1.19751e-07	4.75316e-07
gene_372011	0	6.13447	8.72243	5.16893	6.70597	6.29768	8.99063	1.21637e-07	4.82376e-07
gene_246678	6.23564	-0.199531	3.96502	5.54173	5.32115	5.28715	9.05025	1.22447e-07	4.85161e-07
gene_76857	5.14679	0.855002	6.13484	4.07139	4.43886	4.74101	8.93934	1.2518e-07	4.95556e-07
gene_331512	3.17471	0	3.00912	3.97345	5.90321	4.65911	9.08899	1.25398e-07	4.95981e-07
gene_401580	1.92848	-3.26226	5.33985	2.53795	2.17354	6.12484	9.03588	1.2574e-07	4.969e-07
gene_228645	5.06237	0	3.78065	4.47591	3.03316	4.42385	9.07451	1.28758e-07	5.07991e-07
gene_469838	-1.30734	-3.85418	0.276463	2.76032	-0.538137	7.10095	8.88674	1.28772e-07	5.07991e-07
gene_267985	3.1261	6.6176	4.97936	4.67376	1.11923	5.0533	8.92213	1.29314e-07	5.09681e-07
gene_372008	0	7.0336	8.33572	5.06156	7.64622	6.45155	8.95272	1.3059e-07	5.14132e-07
gene_393768	3.38661	0	5.97673	6.56069	5.4636	5.76327	9.06644	1.30671e-07	5.14132e-07
gene_188591	1.14964	10.9433	8.60014	7.8031	4.26423	9.49991	8.8775	1.31059e-07	5.15208e-07
gene_402456	0	2.73956	3.17049	2.97444	0	3.88765	9.15022	1.31731e-07	5.17399e-07
gene_364564	0	0.86047	5.48156	4.36786	4.09714	4.57983	8.94749	1.31877e-07	5.17522e-07
gene_219354	-5.11158	-7.07473	-4.69899	-0.340896	-2.0227	5.80439	8.99964	1.34448e-07	5.27153e-07
gene_233886	0.704485	-2.86174	-0.300278	3.10417	0.05855	5.0971	8.99837	1.34763e-07	5.27929e-07
gene_393878	0.774227	-1.90012	4.26234	3.94984	1.02493	5.22525	8.99565	1.35443e-07	5.3003e-07
gene_362471	-3.04329	-4.86595	2.02275	-0.896001	-1.36478	4.86142	8.99529	1.35534e-07	5.3003e-07
gene_267718	0	6.90252	3.92161	6.85505	2.53782	5.95712	8.91937	1.39015e-07	5.43169e-07
gene_218826	5.22804	-0.0516949	-1.12537	0.434343	-0.751644	8.71679	8.84319	1.39915e-07	5.46213e-07
gene_267788	0	5.16366	6.9194	7.48878	9.74122	7.59532	8.90947	1.41619e-07	5.52388e-07
gene_219433	5.97026	3.57128	-5.04431	2.19113	0.224438	7.43607	8.91883	1.47939e-07	5.76541e-07
gene_141871	0	8.80184	3.53325	6.1805	6.15173	6.52551	8.88217	1.49059e-07	5.80403e-07
gene_16730	1.51958	0	3.48779	3.8343	1.37905	4.11176	8.98873	1.50619e-07	5.8597e-07
gene_86672	-0.135263	-4.13776	4.84959	2.73444	0.9153	6.63357	8.93659	1.51076e-07	5.87244e-07
gene_218792	6.00195	3.42743	3.06453	2.39467	6.82685	6.85012	8.79923	1.52145e-07	5.90889e-07
gene_287941	-0.483003	-0.483003	2.82805	4.0563	4.93656	4.64022	8.97455	1.52725e-07	5.9263e-07
gene_267747	-3.00122	-0.308328	4.01421	5.98323	6.53115	8.15507	8.81223	1.57741e-07	6.11569e-07
gene_362017	8.18363	0	7.51132	8.54062	6.67788	7.42866	8.9608	1.58517e-07	6.14049e-07
gene_469067	1.78226	0.842281	3.70481	4.81861	5.57966	4.7741	8.81141	1.59421e-07	6.17022e-07
gene_402432	1.8244	0	5.52055	4.82263	3.34478	4.66696	8.9554	1.60093e-07	6.19092e-07
gene_377474	3.54348	0	2.77667	5.56712	4.89767	4.97114	8.94203	1.64059e-07	6.33883e-07
gene_400299	-0.205139	-6.10385	-2.82763	-0.671935	-4.69949	4.9541	8.88976	1.64754e-07	6.36022e-07
gene_362301	-1.53688	-6.85984	-1.20499	-3.75988	-3.51474	6.37837	8.75621	1.65158e-07	6.37038e-07
gene_93267	4.94925	4.48276	3.82169	3.8011	0	4.32222	8.96941	1.66061e-07	6.39975e-07
gene_313538	0.287797	-9.87355	0.0233138	-0.822232	-0.602122	8.70146	8.88444	1.66387e-07	6.40682e-07
gene_99425	1.73824	-6.0974	0.625491	1.18829	0.469315	6.53934	8.85835	1.70073e-07	6.54318e-07
gene_241617	4.75682	5.4608	2.01096	6.09403	2.11923	5.30654	8.77221	1.71695e-07	6.59993e-07
gene_467676	2.09999	2.0869	5.3015	5.62344	1.48803	5.63524	8.73268	1.72743e-07	6.62917e-07
gene_219098	0	6.57471	0	5.11465	4.33913	5.0978	8.92711	1.72749e-07	6.62917e-07
gene_242690	-3.26694	-5.49204	-1.11663	-4.12555	-2.66638	5.45122	8.70594	1.81789e-07	6.97012e-07
gene_363632	1.80273	-1.25434	0.64606	2.48445	-2.9694	5.27609	8.70523	1.82039e-07	6.97377e-07
gene_401547	-2.19904	-8.85379	-4.43412	-3.98957	-3.13876	5.63189	8.83522	1.82271e-07	6.97676e-07
gene_403532	6.14	2.15876	1.75081	1.57867	-0.585896	6.13627	8.70365	1.82586e-07	6.97876e-07
gene_86662	1.54303	-3.23318	4.59498	2.46295	0.415153	5.65825	8.83415	1.82633e-07	6.97876e-07
gene_260546	8.28561	1.64202	9.48346	7.76783	10.2234	8.26273	8.72712	1.86999e-07	7.13952e-07
gene_469473	4.57035	0	3.5185	4.50573	2.84803	4.38638	8.86792	1.87918e-07	7.16853e-07
gene_267709	3.1918	8.28344	3.92188	5.46385	4.51654	5.9723	8.71851	1.90073e-07	7.24462e-07
gene_47586	5.87393	1.80084	4.1809	6.1036	3.18461	5.27258	8.70901	1.93523e-07	7.3699e-07
gene_1832	2.93051	1.44845	3.70895	3.42776	5.82881	4.49065	8.70716	1.94205e-07	7.38961e-07
gene_267796	-0.26114	4.99784	5.45943	8.01022	4.20748	6.97255	8.69336	1.97601e-07	7.51252e-07
gene_374518	-1.47762	-1.47762	1.62222	4.32915	1.79564	4.9835	8.83081	1.98809e-07	7.55207e-07
gene_470162	3.21496	6.38309	4.33022	5.11727	1.66687	5.06647	8.6915	2.00051e-07	7.59283e-07
gene_470012	1.2967	0.570719	3.63027	2.76034	6.68945	7.68459	8.64895	2.02697e-07	7.68678e-07
gene_212682	-6.29201	6.39311	1.14934	2.40313	1.73429	9.80724	8.67569	2.04338e-07	7.74252e-07
gene_468017	3.64922	-2.66558	2.62842	-0.367146	-0.183625	5.33378	8.63939	2.06433e-07	7.81534e-07
gene_393692	4.54633	-0.905233	6.11346	7.13852	5.21218	6.92067	8.76259	2.0855e-07	7.88887e-07
gene_372072	0	3.84363	4.51328	3.0874	5.91742	4.57937	8.70042	2.09711e-07	7.92613e-07
gene_212342	0	7.02778	1.5126	5.14352	5.31081	5.37705	8.69561	2.11616e-07	7.99141e-07
gene_36960	6.04719	1.80695	3.99723	2.99693	3.5448	4.23433	8.65893	2.12789e-07	8.02899e-07
gene_218233	-0.789726	1.2318	1.68735	-3.52046	-0.655067	6.24336	8.62216	2.13347e-07	8.04331e-07
gene_266051	0	0	8.75377	7.35903	8.72351	7.28956	8.84233	2.14597e-07	8.08369e-07
gene_267749	-4.65909	-1.01334	5.13685	2.08177	4.17054	7.50072	8.64744	2.15592e-07	8.11439e-07
gene_468063	2.60754	0	2.68291	4.40042	5.45356	4.57748	8.7856	2.18555e-07	8.21906e-07
gene_79125	-3.98235	0.00132334	-8.61339	-1.82445	-6.61261	9.67469	8.60394	2.20906e-07	8.30056e-07
gene_399061	0.24647	-4.02806	-1.08258	1.84015	-1.79696	5.02748	8.7293	2.21842e-07	8.32877e-07
gene_393999	-0.291819	-8.73889	-2.92957	-3.11451	-4.48689	5.95054	8.72583	2.23275e-07	8.37559e-07
gene_233921	1.61672	-1.59392	2.67491	5.55899	3.27787	6.00753	8.72345	2.24265e-07	8.40576e-07
gene_100073	5.5274	1.22856	6.98256	3.56456	5.22499	6.12781	8.58906	2.27285e-07	8.51185e-07
gene_91088	4.27247	1.95298	5.68234	3.12304	0.61878	5.20593	8.5811	2.30771e-07	8.63525e-07
gene_233898	6.00762	3.0472	5.03549	7.93729	6.38317	6.77228	8.61391	2.31756e-07	8.66491e-07
gene_403643	-0.070749	2.81205	6.52204	4.3233	6.45185	5.28628	8.60685	2.32864e-07	8.69913e-07
gene_369960	-3.69393	-6.51811	-3.21039	-4.24629	-3.07426	5.7408	8.56944	2.35975e-07	8.80803e-07
gene_47585	5.26033	3.24189	2.77197	6.32789	3.18249	5.36701	8.60377	2.36256e-07	8.81125e-07
gene_313622	5.84938	-0.497573	3.3865	6.06764	4.96763	5.72206	8.69241	2.37571e-07	8.84591e-07
gene_86597	-1.67045	-6.72389	-1.5982	-4.03717	-3.83205	6.20331	8.5659	2.37578e-07	8.84591e-07
gene_90450	7.35553	1.89721	2.74575	5.97815	3.11924	5.78725	8.55797	2.41213e-07	8.97382e-07
gene_92582	3.43251	-2.6279	6.77338	5.95093	4.38684	7.75231	8.67121	2.47113e-07	9.18104e-07
gene_403577	4.3924	0	5.15893	5.82303	3.83677	5.15074	8.71857	2.4719e-07	9.18104e-07
gene_13012	3.55248	5.34691	2.82067	2.70331	3.95657	4.31086	8.57816	2.48023e-07	9.2044e-07
gene_469839	-1.02414	-3.28648	-0.809509	2.53989	-0.881843	7.26909	8.53154	2.53722e-07	9.40816e-07
gene_34227	-3.62853	4.13865	0.601658	1.85139	-0.915345	5.67036	8.56052	2.54287e-07	9.42138e-07
gene_233941	1.63038	-2.45524	0.489813	4.44313	5.1972	6.27632	8.65516	2.54595e-07	9.42502e-07
gene_393964	9.0461	0	7.1478	7.0541	5.27501	6.48066	8.69541	2.57944e-07	9.5412e-07
gene_401534	-4.96641	-7.3016	-3.43412	-3.913	-3.38486	5.73186	8.52153	2.58633e-07	9.5588e-07
gene_219425	5.09346	4.54678	-4.46483	1.88962	0.80299	6.91871	8.60934	2.63607e-07	9.73469e-07
gene_394201	1.41674	1.76336	4.80475	2.48881	3.45129	4.06385	8.53489	2.69259e-07	9.92401e-07
gene_49688	0.953904	1.22582	3.10145	4.61998	-1.66045	7.20719	8.50034	2.6934e-07	9.92401e-07
gene_141224	5.35407	0	9.55949	6.97058	7.47879	7.14917	8.67179	2.69394e-07	9.92401e-07
gene_386240	6.06118	1.70999	2.86061	5.69455	4.96972	5.19383	8.49804	2.70526e-07	9.95757e-07
gene_393728	2.67319	-2.226	0.999038	4.52681	2.67057	5.7395	8.61304	2.75335e-07	1.01263e-06
gene_394068	-6.04651	-7.82338	-5.60841	-2.82039	-4.69273	6.49232	8.48532	2.77196e-07	1.01864e-06
gene_141874	0	8.27783	2.94047	6.01269	6.99474	6.35953	8.55018	2.7828e-07	1.02179e-06
gene_255606	3.14696	0	2.83475	5.50028	6.77459	5.36823	8.64559	2.82699e-07	1.03718e-06
gene_313527	2.79625	6.04197	2.16916	4.03336	3.50963	4.62001	8.50468	2.85161e-07	1.04536e-06
gene_401168	0	4.01121	4.4915	4.30136	0.835639	4.40752	8.52717	2.90617e-07	1.06449e-06
gene_352461	2.67149	-1.75158	3.61793	0.636786	-2.42089	11.9795	8.45556	2.92282e-07	1.06972e-06
gene_469206	2.84017	4.66402	5.95058	7.2502	2.32448	6.56026	8.45458	2.94009e-07	1.07517e-06
gene_212467	0	7.20334	3.87896	4.4304	6.06059	5.42872	8.5205	2.94295e-07	1.07534e-06
gene_349389	4.88679	1.83569	4.04613	3.97866	-0.266548	4.37155	8.59882	2.98082e-07	1.0883e-06
gene_344352	-1.53657	-6.5301	-1.32978	-2.24726	-1.77558	11.7144	8.43519	2.9945e-07	1.09086e-06
gene_236027	-3.88014	2.34523	-6.57764	-0.0563524	-3.9157	9.18759	8.44494	2.99488e-07	1.09086e-06
gene_102678	2.01072	-2.01778	1.04061	1.61324	-1.90544	4.39699	8.4449	2.9951e-07	1.09086e-06
gene_469897	5.51165	0	3.37701	4.50269	3.57526	4.47453	8.60685	3.03595e-07	1.10485e-06
gene_469205	-3.85678	-5.98182	-2.80156	-2.18254	-7.1725	6.51915	8.42739	3.09733e-07	1.12628e-06
gene_402092	0	4.16289	5.21769	2.6858	4.89752	4.47538	8.47724	3.19321e-07	1.16021e-06
gene_469907	4.78074	-0.0728574	2.10359	4.25771	3.83884	4.36766	8.531	3.20756e-07	1.16448e-06
gene_469910	5.33575	1.93777	1.17143	3.99603	3.55184	4.27149	8.43127	3.27866e-07	1.18934e-06
gene_396780	-4.01749	-3.49594	-3.05721	0.854803	-2.19786	5.32542	8.39382	3.30315e-07	1.19726e-06
gene_467997	3.19703	-1.15256	2.02267	0.231948	-3.30709	4.99226	8.38932	3.33177e-07	1.20666e-06
gene_468725	4.26033	1.94117	2.79494	4.53768	2.70248	4.38393	8.41617	3.37416e-07	1.22103e-06
gene_237871	4.58903	-1.40992	3.61522	5.73536	3.24018	6.03739	8.50217	3.38452e-07	1.2238e-06
gene_233859	1.22376	0	3.25239	5.54549	5.22968	5.0154	8.54176	3.4228e-07	1.23665e-06
gene_365257	-0.122476	-5.11354	-0.295993	1.2454	-2.27344	5.47285	8.49495	3.43032e-07	1.23838e-06
gene_282885	6.57478	0	5.09408	6.58225	5.02713	5.71805	8.53825	3.44501e-07	1.24268e-06
gene_401572	-7.46295	-2.19339	-4.29331	-4.5011	-5.04299	5.60329	8.35494	3.5589e-07	1.28274e-06
gene_99561	1.40734	-7.094	-0.846143	-1.11793	-2.18968	5.85896	8.46783	3.60818e-07	1.29946e-06
gene_394054	-1.92098	-10.2809	-4.26853	-2.89839	-4.83448	7.05568	8.46101	3.65437e-07	1.31505e-06
gene_416159	2.76997	1.76872	2.20981	3.7532	5.37578	4.41561	8.37266	3.66541e-07	1.31797e-06
gene_16583	-2.97623	-1.26482	-2.12249	-2.0638	2.02518	9.00348	8.33496	3.69795e-07	1.32861e-06
gene_267678	0	7.29666	5.29755	5.17069	3.17866	5.41655	8.39768	3.71078e-07	1.33216e-06
gene_467992	2.98763	-4.53046	2.02577	0.338048	-1.98701	5.15487	8.4462	3.75665e-07	1.34755e-06
gene_85821	-4.41776	0.458851	-9.5738	-1.72941	-6.17719	12.6192	8.3251	3.76856e-07	1.35075e-06
gene_80468	10.7375	5.71357	9.84687	7.77772	11.2944	9.07702	8.35441	3.79502e-07	1.35915e-06
gene_267679	0	7.62807	4.40957	7.17695	3.56371	6.34839	8.38526	3.79887e-07	1.35945e-06
gene_241612	3.42901	3.77709	1.23869	5.56982	2.37171	5.16976	8.31396	3.85004e-07	1.37667e-06
gene_107122	8.24082	4.48031	8.60427	6.45147	9.91176	7.70424	8.34561	3.85915e-07	1.37883e-06
gene_250470	8.66491	2.4593	10.1814	9.18313	11.3163	9.32079	8.34434	3.86845e-07	1.38106e-06
gene_218589	-1.01894	3.39978	7.28197	3.23096	4.48523	8.59349	8.30902	3.88667e-07	1.38647e-06
gene_79115	-3.10783	0.799715	-7.96413	-0.618223	-5.43684	9.1163	8.30693	3.90232e-07	1.39095e-06
gene_219084	0	6.09638	2.50851	3.80327	3.63487	4.56946	8.36959	3.91307e-07	1.39368e-06
gene_212508	4.65549	0.0179345	-1.79018	4.62805	3.68015	5.57475	8.39174	3.9633e-07	1.41046e-06
gene_79129	-2.81972	0.551671	-7.63974	-1.26156	-5.79783	8.58992	8.29623	3.98329e-07	1.41646e-06
gene_338879	-0.489152	-8.04236	-5.54536	-2.84607	-2.13587	5.56184	8.41159	4.00723e-07	1.42384e-06
gene_393913	-4.69917	-4.69917	-1.14692	1.37608	-1.13288	5.21291	8.44996	4.01086e-07	1.42401e-06
gene_267823	2.76641	8.71564	8.13284	7.75166	11.0841	8.7317	8.31573	4.08513e-07	1.44924e-06
gene_469232	-3.42961	-6.57602	-6.72986	-3.84891	-4.42044	6.86521	8.27332	4.16243e-07	1.4755e-06
gene_218852	5.456	-0.333013	-1.79372	0.60946	0.269933	10.1267	8.27088	4.18199e-07	1.48127e-06
gene_188648	-0.850556	6.85763	4.66445	6.71949	0.620949	6.63775	8.29227	4.2376e-07	1.49979e-06
gene_395466	1.56211	2.34573	0	4.20274	4.46193	4.3418	8.39694	4.24398e-07	1.50087e-06
gene_468421	4.35623	0	3.88713	5.07154	3.50263	4.66331	8.42453	4.24934e-07	1.50159e-06
gene_86673	-1.27494	-4.46403	4.80957	2.81952	1.51242	6.97095	8.37644	4.27888e-07	1.51084e-06
gene_239243	6.82155	2.54663	2.45752	6.14215	4.92307	5.41464	8.28811	4.30582e-07	1.51917e-06
gene_86652	1.65645	-2.88222	4.80601	2.25408	2.56638	5.54533	8.37055	4.32616e-07	1.52515e-06
gene_468026	3.83674	-3.38865	1.95997	0.143895	-1.27016	5.79944	8.24774	4.37205e-07	1.54012e-06
gene_76856	4.90577	-0.260592	4.77192	5.1354	4.6649	5.02786	8.36297	4.38782e-07	1.54371e-06
gene_399334	0.70463	1.69823	2.23421	4.75054	3.25875	4.44188	8.27806	4.38908e-07	1.54371e-06
gene_219217	4.94813	9.09925	6.89197	8.08613	3.28153	7.4199	8.27113	4.44743e-07	1.56301e-06
gene_91084	2.56072	0.00194971	4.81719	2.00846	-0.559551	5.9113	8.23619	4.47012e-07	1.56977e-06
gene_267701	0	6.50284	4.36132	4.30572	3.13276	4.86901	8.29844	4.47662e-07	1.57082e-06
gene_267737	-4.81346	-0.572886	1.66852	2.46585	-3.13693	6.20529	8.25892	4.516e-07	1.58341e-06
gene_219408	-5.14322	1.21329	-1.65617	-3.36419	-1.9579	6.61069	8.2287	4.53491e-07	1.5888e-06
gene_218539	-13.5765	-1.47304	-8.58559	-3.70008	-4.9307	10.3158	8.25609	4.54044e-07	1.58951e-06
gene_394202	1.64958	0	3.37532	3.01336	4.47313	4.11117	8.38757	4.54969e-07	1.59151e-06
gene_219100	0	9.47677	4.497	7.49653	6.01037	7.26933	8.28846	4.56199e-07	1.59457e-06
gene_340726	2.32882	5.19117	5.7706	6.37889	9.25826	6.95315	8.25634	4.57461e-07	1.59775e-06
gene_80482	6.6975	2.50248	8.0945	6.27218	9.12048	7.08275	8.25071	4.62399e-07	1.61374e-06
gene_393885	2.70235	-2.52397	0.652463	-1.72799	0.0402	5.09321	8.21722	4.63605e-07	1.6167e-06
gene_464350	-4.48706	-2.89756	-4.24799	-3.86096	-4.0328	4.43764	8.21464	4.65906e-07	1.62347e-06
gene_393737	3.1545	0	4.93447	5.65802	3.83769	5.02157	8.37043	4.69612e-07	1.63512e-06
gene_350266	0.885866	-6.75826	-3.48876	-0.588187	-1.90215	6.32858	8.21006	4.70031e-07	1.63532e-06
gene_393702	4.80371	0	4.76864	5.54547	3.53634	4.96428	8.36659	4.72962e-07	1.64425e-06
gene_479424	0	3.23097	8.71674	7.11902	7.13557	6.7795	8.26792	4.74277e-07	1.64755e-06
gene_80463	8.38428	0	11.8696	10.6468	12.0391	10.4586	8.36322	4.7592e-07	1.65198e-06
gene_79116	-3.62058	0.81309	-8.94752	-1.02289	-5.3321	10.5719	8.201	4.7828e-07	1.65889e-06
gene_267768	0	1.59778	6.44367	5.84979	7.1154	5.79686	8.25848	4.82831e-07	1.67339e-06
gene_212381	-4.35055	3.65718	-2.83111	1.03514	0.648288	5.82918	8.21676	4.89439e-07	1.69499e-06
gene_219113	3.80856	2.55655	-1.38466	-0.408953	-0.945852	5.9563	8.18763	4.90731e-07	1.69816e-06
gene_86627	2.43867	-1.81912	4.20296	5.9073	4.26776	6.60568	8.30257	4.91199e-07	1.69821e-06
gene_393833	0.707739	1.77827	4.84455	3.29846	2.27867	4.14993	8.21871	4.91497e-07	1.69821e-06
gene_394069	-4.72944	-7.93476	-5.39838	-2.12397	-3.52189	5.41008	8.28188	5.10562e-07	1.76273e-06
gene_66485	-4.73467	5.53806	-0.366066	3.92149	-0.45432	8.1321	8.19314	5.12021e-07	1.76641e-06
gene_141821	0	9.29749	3.35201	8.07229	6.96329	7.51841	8.22683	5.12643e-07	1.76721e-06
gene_141239	7.70973	0	11.12	9.87959	11.4397	9.76962	8.3192	5.16288e-07	1.77841e-06
gene_188508	7.50759	11.5206	9.66008	8.2187	4.80413	9.47894	8.15824	5.19266e-07	1.78731e-06
gene_267770	1.03818	-0.219498	5.13755	4.72853	0.475193	6.92524	8.1555	5.2201e-07	1.79538e-06
gene_398154	0	5.17997	7.27505	4.2634	5.72578	5.35713	8.21413	5.25131e-07	1.80474e-06
gene_268703	7.26624	0	12.4202	10.9399	11.3432	10.5208	8.30347	5.31538e-07	1.82536e-06
gene_398897	1.82863	3.08265	1.03195	4.74984	2.79284	4.44586	8.1729	5.3638e-07	1.84059e-06
gene_347235	5.15232	0	3.41902	3.407	4.19254	4.20622	8.29293	5.42006e-07	1.85796e-06
gene_469085	4.12353	0	3.57792	4.74804	4.09871	4.55518	8.29267	5.42265e-07	1.85796e-06
gene_348193	4.19812	0	4.54784	3.88669	4.6636	4.41291	8.28301	5.5205e-07	1.89005e-06
gene_248581	9.79658	3.68357	10.7469	8.09495	10.4585	8.83801	8.15582	5.54159e-07	1.89583e-06
gene_234101	5.26633	0	6.73396	6.32421	8.40418	6.51706	8.27784	5.57362e-07	1.90427e-06
gene_377473	3.36538	0	2.28414	5.02904	3.80403	4.61518	8.27773	5.57472e-07	1.90427e-06
gene_267700	0	7.12097	5.29384	4.75105	3.63658	5.27484	8.17329	5.67371e-07	1.93662e-06
gene_469421	2.45389	0	1.7713	3.73164	4.16428	4.17736	8.25394	5.8258e-07	1.98703e-06
gene_76853	3.68548	-4.04194	0.310401	0.844551	1.97349	5.24696	8.20883	5.85319e-07	1.99486e-06
gene_86658	2.30789	-4.85523	5.00675	3.41573	2.04363	7.74703	8.20481	5.89741e-07	2.00842e-06
gene_399307	6.36661	1.71999	3.66221	5.80314	4.74378	5.19758	8.11576	5.9821e-07	2.03572e-06
gene_225961	-0.115855	1.60243	-0.277466	-1.95954	-3.33193	5.10905	8.07137	6.13737e-07	2.08574e-06
gene_91089	3.33616	1.94474	4.7303	2.43618	-1.02109	5.2151	8.07128	6.13835e-07	2.08574e-06
gene_232091	4.78452	1.88939	4.41975	4.004	1.68451	4.29827	8.10056	6.15832e-07	2.09095e-06
gene_218499	-5.04932	-2.26689	0.899335	2.02143	-2.81205	5.97984	8.09195	6.21266e-07	2.10782e-06
gene_470013	5.63446	5.69836	7.71116	7.00451	10.5045	8.02391	8.09336	6.24362e-07	2.11673e-06
gene_468411	6.70599	2.01794	6.7617	5.89476	4.75964	5.51514	8.09178	6.26255e-07	2.12155e-06
gene_393837	1.64498	1.78314	5.65923	3.57492	3.63867	4.41869	8.08589	6.3334e-07	2.14394e-06
gene_232088	4.53877	3.73406	2.28481	4.22523	1.62839	4.29716	8.08422	6.3537e-07	2.1492e-06
gene_393672	3.89443	0	5.7768	4.294	4.79692	4.69614	8.20565	6.37113e-07	2.15348e-06
gene_469585	2.16802	-0.650838	0.916181	4.22242	1.6443	5.64072	8.04811	6.41839e-07	2.16783e-06
gene_393950	-0.377262	-10.8474	-2.50732	-2.76388	-4.23371	7.97835	8.15882	6.42777e-07	2.16934e-06
gene_85822	-0.0553129	5.6914	-1.39533	6.39476	2.12246	8.23961	8.04697	6.4325e-07	2.16934e-06
gene_267981	-1.15242	4.93244	4.13185	2.69267	0.343814	4.77399	8.07018	6.47678e-07	2.18265e-06
gene_399531	3.15037	0.427063	2.48114	0.799413	-2.86545	4.45618	8.18009	6.48188e-07	2.18273e-06
gene_469640	5.33993	8.84026	5.33237	10.7719	11.2245	9.88811	8.06283	6.61877e-07	2.22717e-06
gene_408921	1.73173	3.39675	0.338692	-0.442728	0.940771	4.53377	8.03031	6.64231e-07	2.23342e-06
gene_91960	0	1.75498	2.25415	4.23878	5.31621	4.51929	8.08932	6.65317e-07	2.23541e-06
gene_399542	0.887335	-0.716554	3.08316	4.24464	-0.417802	6.85882	8.02032	6.77127e-07	2.27339e-06
gene_401874	3.09615	0	4.38658	4.90126	3.36808	4.59464	8.16986	6.80831e-07	2.28413e-06
gene_79122	-3.81359	0.248936	-7.82236	-1.44561	-6.03688	9.01269	8.01688	6.81634e-07	2.28512e-06
gene_402302	0	0	4.45577	5.12432	4.33147	4.74946	8.2074	6.84345e-07	2.29251e-06
gene_267810	-1.96084	1.60334	2.20896	5.64297	1.03446	9.15854	8.01441	6.84885e-07	2.29261e-06
gene_267692	-2.26331	6.47023	3.321	3.49141	2.27511	6.30925	8.0375	6.8947e-07	2.30625e-06
gene_393976	-0.21384	-10.5945	-2.48654	-2.51645	-3.9263	7.87739	8.12071	6.90357e-07	2.3075e-06
gene_363715	-3.5868	-9.69236	-4.05172	-3.43753	-3.70089	6.3432	8.11997	6.91319e-07	2.309e-06
gene_260589	7.0226	2.25702	9.44923	8.37334	10.3674	8.46502	8.02456	7.12109e-07	2.37668e-06
gene_470008	4.1653	4.4003	7.04808	6.13292	9.80878	8.98765	7.99296	7.13777e-07	2.38035e-06
gene_469221	-4.01108	-7.14626	-5.91465	-4.11579	-4.15445	7.16579	7.99261	7.14263e-07	2.38035e-06
gene_395507	4.67337	0.941465	5.32871	5.08426	3.55385	4.79118	8.02047	7.1771e-07	2.39007e-06
gene_47572	5.93282	0	4.11956	6.33237	5.69733	5.58047	8.13598	7.25003e-07	2.41257e-06
gene_83453	0.674393	4.61956	3.89265	6.28638	8.2916	6.31966	8.01061	7.31369e-07	2.43197e-06
gene_398615	1.14299	-1.68655	-1.33598	2.52357	-1.09707	5.2951	7.97987	7.32013e-07	2.43231e-06
gene_400312	6.87092	1.81359	4.24021	7.00098	5.33866	6.00875	8.00891	7.33758e-07	2.43575e-06
gene_469213	6.38429	0	5.98963	5.40246	3.51138	5.10819	8.12924	7.34129e-07	2.43575e-06
gene_267783	0	6.01737	7.63981	8.05819	10.3056	8.14698	8.02788	7.47613e-07	2.47867e-06
gene_86579	3.99265	-0.236378	3.4388	-0.0587828	1.33313	5.59204	7.96813	7.48773e-07	2.48069e-06
gene_464372	4.06275	1.58067	3.99939	4.35227	2.42543	4.33467	7.98852	7.62932e-07	2.52574e-06
gene_1836	3.22235	1.57996	0.658232	4.08878	3.62779	4.24176	7.98553	7.67313e-07	2.53838e-06
gene_387695	0	3.41005	3.97576	6.12907	3.38726	5.23603	8.01279	7.69357e-07	2.54328e-06
gene_219096	0	9.1227	4.67978	7.42066	5.74165	7.06585	8.00779	7.76699e-07	2.56567e-06
gene_218968	3.33446	5.4381	4.3558	8.95894	6.02451	7.58161	7.97695	7.80021e-07	2.57314e-06
gene_393866	3.51204	0	3.08883	4.81496	3.69142	4.52091	8.09652	7.80104e-07	2.57314e-06
gene_49686	1.55932	1.19178	3.61763	4.3611	-1.35971	6.47793	7.9434	7.85329e-07	2.58849e-06
gene_372012	0	7.95415	8.19009	5.46806	7.48554	6.62192	7.99867	7.90278e-07	2.60289e-06
gene_394247	0	4.01737	4.26184	7.59094	6.84917	6.5401	7.99454	7.96501e-07	2.61921e-06
gene_400279	1.96291	2.06676	3.86512	6.44656	5.81987	5.61824	7.9658	7.96839e-07	2.61921e-06
gene_93422	7.90486	2.45643	11.7923	10.8765	12.0674	10.5415	7.96543	7.97401e-07	2.61921e-06
gene_86575	3.64149	-0.0781278	2.85504	-0.599726	0.796153	5.16567	7.93539	7.97555e-07	2.61921e-06
gene_362330	-5.23226	-6.8013	-3.44082	-3.78079	-2.87359	5.4425	7.93277	8.01598e-07	2.63057e-06
gene_401875	4.90979	2.1584	6.80911	6.78381	4.7875	5.96007	7.96199	8.0267e-07	2.63217e-06
gene_218801	4.7415	-0.765944	-1.90859	-0.165871	-0.182299	8.89977	7.9304	8.05277e-07	2.6388e-06
gene_39768	2.23966	0	6.31382	5.96023	5.102	5.43292	8.07697	8.0895e-07	2.64891e-06
gene_268007	1.97616	5.71184	4.48301	3.26909	1.70619	4.57904	7.92326	8.16443e-07	2.67151e-06
gene_267972	3.10319	9.66594	5.14293	7.46574	7.6386	7.51446	7.94937	8.22291e-07	2.6887e-06
gene_395504	3.42659	0	2.71222	4.80086	4.98038	4.64125	8.0655	8.2637e-07	2.70007e-06
gene_79169	-3.4476	0.533786	-8.31027	-1.18892	-5.48106	9.64179	7.91412	8.30954e-07	2.71309e-06
gene_399044	6.3054	0	3.9739	4.82919	5.72655	4.94251	8.0617	8.32218e-07	2.71507e-06
gene_267818	0	5.88508	4.48391	9.58077	9.60406	8.54212	7.97111	8.32767e-07	2.71507e-06
gene_101570	8.12539	2.50675	7.90424	5.63201	8.15314	6.56136	7.94197	8.3403e-07	2.71722e-06
gene_283264	5.04938	0.949215	5.87395	6.67734	4.13945	7.11915	7.90784	8.41083e-07	2.73823e-06
gene_79124	-4.04015	0.384443	-9.31101	-1.25091	-5.53458	11.1132	7.89763	8.57816e-07	2.79069e-06
gene_16753	0.889328	2.79292	-0.40689	-0.576182	-1.16974	4.83417	7.89412	8.63643e-07	2.80762e-06
gene_362356	4.78925	-0.192055	6.57202	3.62427	4.31969	6.157	7.8931	8.6534e-07	2.81013e-06
gene_469313	1.91456	0.478319	5.79502	2.67929	3.45799	4.60467	7.89291	8.65662e-07	2.81013e-06
gene_47561	-0.665679	4.4002	5.42768	3.66576	1.10955	4.77636	7.91758	8.67485e-07	2.81288e-06
gene_372048	0	3.30926	5.37144	5.43394	2.53013	4.92	7.94945	8.67756e-07	2.81288e-06
gene_464359	-6.98073	-2.18821	-4.36871	-3.77616	-3.01173	4.57757	7.90865	8.82453e-07	2.85846e-06
gene_369964	-4.18526	-6.01093	-3.00812	-4.34771	-3.4216	5.72681	7.88186	8.84314e-07	2.86244e-06
gene_1651	2.16824	0	5.1397	3.77789	3.67386	4.31976	8.02467	8.91514e-07	2.88367e-06
gene_400713	5.96595	1.19074	5.56818	6.48852	4.25125	5.6403	7.90437	8.96279e-07	2.89701e-06
gene_267668	0	8.58371	5.29873	7.86398	4.62055	7.06061	7.92528	9.08572e-07	2.93324e-06
gene_401181	0	3.37949	5.59169	5.09929	2.12042	4.81685	7.92516	9.08789e-07	2.93324e-06
gene_360853	0	3.72819	6.66138	6.53237	2.58772	5.72239	7.92428	9.10302e-07	2.93602e-06
gene_99558	-1.45246	-7.79295	-1.05942	-2.72167	-1.80346	5.62609	7.97202	9.12497e-07	2.94099e-06
gene_86663	1.89617	-4.2314	4.57988	2.67934	0.867795	6.60353	7.97034	9.15375e-07	2.94816e-06
gene_394248	0.681799	1.72502	4.36957	5.97503	6.02619	5.40204	7.87894	9.41031e-07	3.02863e-06
gene_42717	3.10753	3.53497	1.55005	3.47129	5.36657	4.40386	7.86774	9.61435e-07	3.09209e-06
gene_267702	0	9.39708	7.22496	6.87902	5.8538	7.12747	7.89353	9.65136e-07	3.10178e-06
gene_95987	-0.790371	2.512	-4.45968	0.709799	-1.55109	5.24451	7.91415	9.74482e-07	3.12959e-06
gene_393668	4.36122	1.79373	6.59352	4.4639	5.6027	5.0831	7.85948	9.76767e-07	3.13469e-06
gene_393729	3.02151	-0.158628	-0.702709	4.32924	2.8554	5.62825	7.82215	9.92349e-07	3.18243e-06
gene_218741	1.20747	4.4896	-0.168198	3.51911	6.86386	7.68356	7.81896	9.98487e-07	3.19984e-06
gene_469998	-1.28807	-7.3559	-2.79414	-2.49736	-1.75403	5.21348	7.91947	1.00721e-06	3.2255e-06
gene_225955	4.78281	5.64561	3.85777	2.50171	-0.25977	6.03934	7.81144	1.01308e-06	3.24202e-06
gene_101551	6.84016	0	6.85203	6.8175	8.85671	6.9209	7.9506	1.02323e-06	3.27215e-06
gene_141885	0	6.22555	1.37962	6.51041	7.43356	6.15134	7.8606	1.02755e-06	3.28365e-06
gene_401090	-5.9846	-5.9846	2.27508	0.141852	-0.592169	6.07455	7.93685	1.03971e-06	3.32015e-06
gene_469724	-6.0134	-3.32352	-3.62873	-3.27676	-1.31606	4.29297	7.82041	1.04519e-06	3.33527e-06
gene_394263	6.73092	-0.378841	7.24269	5.9195	5.42793	8.34041	7.78859	1.05881e-06	3.37636e-06
gene_212506	6.90699	4.20783	0.476596	4.87584	4.21949	4.85386	7.81191	1.07003e-06	3.40972e-06
gene_218806	4.55871	-0.156013	-2.08227	-0.191111	-1.66774	10.256	7.77452	1.08797e-06	3.46446e-06
gene_246680	3.80764	-2.48446	-0.470911	1.76912	1.88625	4.51166	7.87584	1.09332e-06	3.47902e-06
gene_86665	-0.0200883	-1.98646	5.14415	3.77351	2.4541	5.4593	7.8748	1.09547e-06	3.48342e-06
gene_467960	4.20538	4.51071	-0.62557	5.39927	2.46393	5.24439	7.8507	1.09873e-06	3.49132e-06
gene_233467	2.89003	-0.499615	3.83926	2.96523	4.51724	4.36718	7.87194	1.10137e-06	3.49617e-06
gene_393996	-1.47211	-8.95798	-2.14865	-2.90021	-4.68597	6.11516	7.87173	1.10181e-06	3.49617e-06
gene_362477	-3.23446	-2.11053	-1.0399	-4.0405	-5.0126	5.48381	7.76098	1.11681e-06	3.54127e-06
gene_414724	-3.37966	-4.78646	-4.07568	-2.32476	-3.47681	4.33046	7.75933	1.12038e-06	3.55009e-06
gene_267685	-0.481743	8.50053	6.30239	7.84453	3.70027	7.50102	7.77587	1.13849e-06	3.60274e-06
gene_267838	-3.14664	4.31432	4.35154	3.67814	7.18258	7.93846	7.77582	1.13859e-06	3.60274e-06
gene_468066	6.10426	1.76796	5.05838	5.21491	6.11391	5.26768	7.74782	1.14558e-06	3.62233e-06
gene_330663	4.79464	0	1.70356	4.34971	4.09451	4.41244	7.88186	1.16297e-06	3.67472e-06
gene_467956	3.08047	4.52755	-2.52052	5.05002	1.62758	6.51949	7.8202	1.16401e-06	3.67542e-06
gene_267840	-1.3103	4.60199	5.66764	5.1339	8.07103	7.14053	7.75074	1.19479e-06	3.76997e-06
gene_218807	5.16533	0.484033	-2.93462	0.755184	0.761103	8.11604	7.72516	1.19687e-06	3.77392e-06
gene_218548	-10.5146	-0.826259	-8.07757	-2.86382	-3.67281	7.8569	7.74846	1.20002e-06	3.78118e-06
gene_219097	0	6.82851	2.54644	5.80478	3.96022	5.42106	7.77824	1.20207e-06	3.78501e-06
gene_469203	5.05856	0	2.78211	5.57952	4.41516	4.95826	7.86117	1.20868e-06	3.80316e-06
gene_86661	1.90358	-5.11149	4.77652	3.07415	1.77182	7.713	7.8195	1.21561e-06	3.82231e-06
gene_395456	2.2426	2.71027	1.82423	5.73107	5.77518	5.19682	7.74449	1.21777e-06	3.82641e-06
gene_393726	2.79648	-1.99999	1.14968	3.79255	2.25666	6.91349	7.70576	1.23473e-06	3.87701e-06
gene_267675	-0.948422	8.77699	5.28841	7.83911	4.44547	8.01148	7.73069	1.24169e-06	3.89591e-06
gene_469355	0.438054	-0.035778	-0.152807	2.8821	-1.45233	5.37996	7.70582	1.24248e-06	3.89591e-06
gene_268012	2.17517	6.52696	3.78096	3.99194	3.13842	4.82997	7.73295	1.24505e-06	3.90126e-06
gene_39746	-3.02604	-8.51539	0.611549	-0.0189917	-1.1477	9.40093	7.70346	1.24815e-06	3.90828e-06
gene_377413	4.6885	6.20266	3.89308	4.23536	3.01016	4.82518	7.69806	1.26127e-06	3.94662e-06
gene_386234	6.2408	1.57191	4.08592	5.22875	3.49672	4.99134	7.69675	1.26446e-06	3.95384e-06
gene_362453	3.41225	-0.975855	6.09824	5.0651	3.60273	5.59143	7.79555	1.27167e-06	3.97365e-06
gene_49682	0.616435	-1.34607	0.674074	1.771	-2.96081	4.44845	7.88427	1.27346e-06	3.97647e-06
gene_219107	1.09019	9.47632	5.89019	7.12191	6.02782	7.16773	7.71635	1.28536e-06	4.01087e-06
gene_219148	0	6.614	4.15886	3.88359	4.59754	4.8956	7.74035	1.29209e-06	4.02905e-06
gene_386620	-2.21897	-7.79036	-5.26606	-2.52906	-3.69155	6.24358	7.67894	1.30879e-06	4.07831e-06
gene_232075	1.6293	0.0916185	4.90033	5.25754	3.89787	5.33119	7.67315	1.32351e-06	4.12133e-06
gene_212373	-1.10402	8.29711	2.67331	6.00164	5.79233	7.17695	7.69568	1.32812e-06	4.13284e-06
gene_49681	1.95432	-0.0443329	3.07615	4.08092	0.158919	5.00914	7.66518	1.34409e-06	4.17967e-06
gene_267690	1.96348	8.93304	6.36271	6.5667	4.9186	6.69569	7.69172	1.34761e-06	4.18772e-06
gene_464446	-3.08889	-1.74648	-6.5061	-3.33956	-1.50446	4.61688	7.73747	1.36145e-06	4.22781e-06
gene_218281	-1.81932	0.988943	1.57154	-3.36745	-0.999835	8.41552	7.65262	1.37714e-06	4.27225e-06
gene_469599	0.0137239	-5.71073	-2.11285	-0.694285	-3.56409	4.74726	7.75306	1.37766e-06	4.27225e-06
gene_225923	-0.250354	1.55671	-2.17798	-1.52746	-4.35646	6.0425	7.64845	1.3883e-06	4.3023e-06
gene_219063	0	8.55865	4.95952	6.35104	5.21687	6.39031	7.69822	1.40018e-06	4.33614e-06
gene_89615	7.5106	1.42494	3.01838	5.03655	4.23138	5.1587	7.64011	1.41089e-06	4.3663e-06
gene_35744	3.22417	5.31986	1.912	4.53444	2.36438	4.67335	7.635	1.42492e-06	4.40641e-06
gene_393998	1.3201	-7.13333	-1.13199	-1.32305	-3.68772	5.72732	7.73483	1.42581e-06	4.40641e-06
gene_85831	-3.38455	0.792063	-7.25206	-1.24542	-5.16249	9.06161	7.6304	1.43766e-06	4.44002e-06
gene_86620	0.333312	-7.3818	0.013913	-0.732865	-0.493286	8.75642	7.62362	1.43956e-06	4.44283e-06
gene_386642	-2.33207	-5.84203	-6.12561	-3.36401	-4.39629	5.55994	7.62304	1.45827e-06	4.4975e-06
gene_402500	-2.03036	3.02478	3.67303	0.261799	0.324408	7.10057	7.61964	1.46459e-06	4.51391e-06
gene_218525	-5.64515	-1.18055	1.059	1.56455	-4.13463	6.19245	7.64054	1.47666e-06	4.54798e-06
gene_395517	4.15916	3.4912	1.60676	5.58395	4.14146	4.94951	7.64239	1.48157e-06	4.55998e-06
gene_467963	6.60685	6.73605	0	5.95127	4.36906	5.58653	7.7269	1.48497e-06	4.56734e-06
gene_403664	2.76047	1.77729	5.95983	6.29387	4.41273	5.49496	7.63761	1.49522e-06	4.59572e-06
gene_200971	8.45655	2.76105	8.10893	6.73559	7.44595	9.83879	7.60293	1.49623e-06	4.59572e-06
gene_399017	0.462294	-0.613931	1.25102	3.11693	-1.26049	5.39736	7.6028	1.51653e-06	4.65229e-06
gene_141238	5.94748	1.64209	9.76666	8.53929	9.54952	8.26113	7.63003	1.51717e-06	4.65229e-06
gene_83411	5.12911	3.93743	5.01913	8.34763	8.88058	7.52323	7.62983	1.51775e-06	4.65229e-06
gene_267822	-0.668397	5.95532	4.63597	6.89305	9.22825	7.69663	7.62442	1.52316e-06	4.66572e-06
gene_393955	-0.210131	-8.84482	-2.41447	-2.78309	-3.99577	6.20703	7.69521	1.53642e-06	4.70313e-06
gene_311391	1.64987	0	4.36827	3.16549	3.46289	4.07655	7.72671	1.55334e-06	4.75172e-06
gene_267930	4.43037	7.27917	1.61313	5.00456	3.24899	5.98645	7.58467	1.57072e-06	4.80162e-06
gene_267751	3.17314	0	3.90487	5.80763	6.15092	5.33665	7.72017	1.57245e-06	4.80364e-06
gene_233896	0.371405	-1.59132	2.20399	4.83428	3.37404	5.49643	7.68049	1.57967e-06	4.82244e-06
gene_233862	2.57371	1.15718	1.71491	6.14318	4.83182	6.57221	7.5774	1.593e-06	4.85984e-06
gene_86670	0.529532	-3.96554	4.54976	2.82575	1.91901	6.46341	7.67088	1.60855e-06	4.90397e-06
gene_395468	3.19787	1.84366	3.44069	4.29021	6.12679	4.75816	7.59845	1.61213e-06	4.91156e-06
gene_400549	2.82493	5.04011	1.25718	4.94092	2.08481	4.95933	7.56765	1.62335e-06	4.94238e-06
gene_267922	-2.65007	4.09931	7.96506	4.69569	5.29831	7.91033	7.59076	1.62508e-06	4.94432e-06
gene_393959	0.105056	-8.57915	-2.7456	-1.93629	-4.40346	6.2945	7.654	1.66061e-06	5.049e-06
gene_39728	7.16066	1.8916	3.48148	6.27011	5.66654	5.62534	7.58215	1.66347e-06	5.0543e-06
gene_86660	2.16499	-4.70186	4.6946	3.06216	1.7275	7.29712	7.65242	1.66557e-06	5.05729e-06
gene_139450	9.13342	0	10.6845	9.2063	10.743	9.18846	7.68677	1.6737e-06	5.07853e-06
gene_92601	-5.42783	-3.29685	-0.869178	-3.54727	-4.84714	5.23511	7.55052	1.67812e-06	5.08853e-06
gene_469399	5.2139	2.52976	4.00087	5.33104	3.12097	4.83205	7.57034	1.70168e-06	5.15649e-06
gene_394050	-0.838419	-7.31421	-2.8917	-2.82538	-5.03482	6.07923	7.54076	1.71017e-06	5.17876e-06
gene_369491	6.45234	1.16043	2.01825	3.82384	4.50754	5.10356	7.53783	1.71991e-06	5.20474e-06
gene_394001	-0.43409	-9.15219	-2.60293	-2.57066	-4.12852	6.48022	7.63385	1.72499e-06	5.21663e-06
gene_423799	4.19299	3.36248	3.70114	6.52599	5.51138	5.6524	7.55977	1.73661e-06	5.24823e-06
gene_236018	-3.27762	-0.602228	-10.2019	-1.4159	-5.75977	8.17623	7.6053	1.74935e-06	5.2832e-06
gene_267773	-1.36373	0.970077	3.85838	4.35631	6.21199	8.27556	7.52093	1.77715e-06	5.36356e-06
gene_219436	5.48305	3.36023	-1.7044	1.91201	-0.599483	6.20961	7.51213	1.80771e-06	5.45216e-06
gene_469074	3.60027	0.851211	2.51026	4.41811	4.00138	4.38	7.53802	1.81084e-06	5.45795e-06
gene_92594	-2.96902	-6.1278	-0.898578	-3.66933	-2.35253	6.06926	7.50667	1.82696e-06	5.50284e-06
gene_79138	-3.14464	0.698742	-8.55865	-1.00784	-5.15673	11.3636	7.50216	1.84299e-06	5.54741e-06
gene_398983	-1.05808	-1.072	2.85705	3.61557	-0.493345	5.53469	7.49178	1.88043e-06	5.65635e-06
gene_399336	4.72444	0	3.80247	3.13128	2.56835	4.06257	7.62209	1.8889e-06	5.67805e-06
gene_141221	6.7419	4.3227	4.78832	8.7388	9.9593	8.16432	7.51335	1.89889e-06	5.70425e-06
gene_260604	4.08202	0.148005	1.12458	1.14995	-1.36671	4.64666	7.48074	1.92111e-06	5.76716e-06
gene_219007	0	3.2772	3.40667	6.77448	6.23384	5.8592	7.53222	1.92248e-06	5.76743e-06
gene_267824	-0.839162	6.08124	6.88173	7.07008	9.68725	8.26044	7.49221	1.96468e-06	5.89011e-06
gene_394244	3.35912	-2.26306	0.257585	3.37865	2.25527	5.02448	7.56154	1.97742e-06	5.92439e-06
gene_372060	0	4.35772	4.57156	3.13196	5.3874	4.51435	7.51597	1.98313e-06	5.93754e-06
gene_233902	3.03788	0	3.15842	4.61241	2.60779	4.41814	7.59399	1.99088e-06	5.95679e-06
gene_469224	-3.71832	-7.4838	-6.20743	-3.4188	-4.06556	6.74254	7.46035	1.9986e-06	5.97375e-06
gene_79108	-3.7084	0.0901387	-9.10933	-1.52963	-5.70711	11.7689	7.46019	1.9992e-06	5.97375e-06
gene_86605	-0.73152	-7.55181	-0.474814	-2.40022	-1.82807	5.68424	7.55319	2.00885e-06	5.9986e-06
gene_86555	3.33044	0	4.74297	5.93077	5.32039	5.29393	7.58709	2.01674e-06	6.01819e-06
gene_398998	0.598268	-1.08346	2.48254	2.52038	-3.19048	6.01765	7.45484	2.02006e-06	6.02412e-06
gene_86669	-1.49025	-7.57365	2.38118	1.15158	-0.104726	8.06937	7.54858	2.02645e-06	6.03918e-06
gene_397489	-8.45239	-0.959025	-5.56918	-2.61274	-5.14237	5.96923	7.47388	2.03531e-06	6.06157e-06
gene_394087	-4.37978	-6.71161	-5.32556	-2.47037	-3.41958	5.8349	7.44824	2.04606e-06	6.08957e-06
gene_141251	6.63371	1.67212	8.81233	7.48969	9.15653	7.53395	7.47327	2.05118e-06	6.10077e-06
gene_393985	-2.89331	-9.88649	-2.48564	-2.92761	-4.81393	6.77615	7.53841	2.06579e-06	6.14017e-06
gene_79177	-3.17615	-0.0352057	-9.03382	-1.06955	-5.56953	9.89595	7.44232	2.06972e-06	6.14782e-06
gene_79117	-3.66891	-0.0929316	-7.74663	-1.38389	-6.26242	9.94454	7.43318	2.10673e-06	6.25334e-06
gene_79144	-3.04661	0.968908	-8.65126	-0.622777	-4.98118	10.7928	7.43286	2.10802e-06	6.25334e-06
gene_212516	7.92959	4.2113	1.92084	5.26472	4.6995	5.21805	7.4579	2.11282e-06	6.26344e-06
gene_141900	2.05606	5.24337	-0.708406	1.69379	4.08662	6.73414	7.42401	2.14454e-06	6.35331e-06
gene_399509	0.717607	1.27934	6.04723	5.64468	3.99041	5.50823	7.42026	2.16019e-06	6.39546e-06
gene_402853	-4.05353	3.22537	1.14787	1.29412	-2.0438	5.49406	7.43611	2.18904e-06	6.47662e-06
gene_393986	-2.13454	-11.7919	-2.29447	-2.71998	-4.51511	8.7251	7.50619	2.19554e-06	6.49159e-06
gene_350268	-2.37402	-8.13022	-5.4055	-1.625	-2.47585	5.91866	7.50111	2.2167e-06	6.54987e-06
gene_218304	1.46358	2.97845	-2.12603	-0.255604	1.15184	4.87594	7.39413	2.27252e-06	6.71042e-06
gene_79121	-2.88238	1.09883	-8.04681	-0.394259	-4.99735	11.379	7.39318	2.27675e-06	6.7185e-06
gene_267699	-1.48773	7.40021	5.35492	4.84551	3.01354	6.62389	7.41488	2.28053e-06	6.72526e-06
gene_100107	-2.64013	-6.41261	-4.14911	-3.62318	-3.69402	5.11755	7.38998	2.29093e-06	6.75152e-06
gene_393961	-0.270393	-7.69446	-2.34695	-2.48373	-4.19004	5.37308	7.48247	2.29627e-06	6.76281e-06
gene_202696	1.97082	6.00678	6.42398	5.33014	8.76506	8.07336	7.38563	2.31034e-06	6.79983e-06
gene_232097	3.80193	0	2.69514	3.72652	2.61822	4.07604	7.51242	2.31945e-06	6.82219e-06
gene_200972	8.32996	7.03299	11.7442	9.75104	10.4326	9.62596	7.40773	2.32721e-06	6.84054e-06
gene_469231	-3.55022	-7.15077	-6.35735	-2.91835	-3.95634	8.0932	7.38116	2.33045e-06	6.84561e-06
gene_469471	5.22628	1.93558	1.45466	3.69741	3.61388	4.20093	7.40258	2.35044e-06	6.89984e-06
gene_402452	3.55496	7.67847	9.55434	7.26255	5.47412	7.60448	7.35829	2.43627e-06	7.14308e-06
gene_79154	-3.23726	0.404177	-8.84152	-1.19845	-5.47051	11.7769	7.35824	2.43647e-06	7.14308e-06
gene_34190	-2.30251	-4.47359	-4.54548	-3.8105	-5.10877	5.39113	7.35741	2.44042e-06	7.15e-06
gene_283482	4.49352	2.4714	10.0626	8.71289	9.14264	8.3006	7.38046	2.45279e-06	7.18158e-06
gene_212520	2.20238	2.36488	-5.11019	0.348618	-1.37829	6.07063	7.35387	2.45726e-06	7.18999e-06
gene_386648	6.33388	5.87748	0.212214	3.47533	3.5025	6.16118	7.34965	2.47745e-06	7.24437e-06
gene_91049	-4.59105	-3.72463	-2.87811	-4.41395	-5.95242	6.35374	7.34834	2.48376e-06	7.25813e-06
gene_393693	3.89543	0	4.48928	5.2383	4.32819	4.82832	7.46927	2.51488e-06	7.34431e-06
gene_401593	-3.02231	-7.67246	-3.80397	-2.11658	-2.90987	5.94978	7.33988	2.52489e-06	7.36876e-06
gene_402315	1.95921	0	5.27146	4.92886	3.81335	4.71356	7.46637	2.52861e-06	7.3732e-06
gene_218768	3.94822	4.90745	3.01955	4.76524	-1.00338	5.23559	7.45266	2.52968e-06	7.3732e-06
gene_469843	0.00153661	-3.51436	-0.74666	2.07939	-0.948898	6.45838	7.33815	2.53341e-06	7.3793e-06
gene_468073	3.97533	1.36695	2.78292	3.81508	4.42599	4.26841	7.36028	2.55009e-06	7.42308e-06
gene_399541	-0.614533	-1.01858	2.65742	3.73551	-1.06511	6.74408	7.32805	2.58358e-06	7.51571e-06
gene_13767	-0.845101	0.0580129	-4.49744	-1.36617	-4.1005	6.38775	7.32023	2.5899e-06	7.52923e-06
gene_34226	2.59621	5.70176	3.14994	2.7343	0.0200009	7.04829	7.32453	2.60132e-06	7.55756e-06
gene_225954	4.0379	6.16361	3.91872	2.72292	0.858929	6.27541	7.32026	2.62294e-06	7.61548e-06
gene_79167	-4.35533	0.0765995	-8.24205	-1.68471	-4.80198	7.77694	7.31908	2.62897e-06	7.62807e-06
gene_91081	3.42947	2.1272	5.46955	3.44984	-0.666771	6.87095	7.31791	2.63497e-06	7.64057e-06
gene_267754	-0.864044	-0.0280001	1.94506	3.38403	5.71902	7.57328	7.31643	2.64258e-06	7.6577e-06
gene_47589	4.586	1.79467	4.31289	5.8618	3.80333	5.10644	7.33757	2.6643e-06	7.71569e-06
gene_304169	0	1.93084	4.46856	5.18274	6.09889	5.09471	7.36006	2.67273e-06	7.73514e-06
gene_362430	-1.02766	-1.71033	4.03533	4.34542	2.74319	5.35592	7.39898	2.6894e-06	7.77839e-06
gene_218635	0.766028	6.57969	3.00747	3.49437	4.13369	5.35642	7.30364	2.70902e-06	7.8301e-06
gene_49679	0.784814	0.664328	3.40496	3.57418	-0.595862	4.9681	7.30236	2.71576e-06	7.84456e-06
gene_80461	8.52386	3.00438	9.9104	7.7712	9.61545	8.12141	7.32719	2.71818e-06	7.84651e-06
gene_403001	3.90121	1.79771	7.06264	7.10002	6.24881	6.28862	7.32655	2.7215e-06	7.84768e-06
gene_469607	5.52316	5.22601	3.66003	3.2958	2.90694	4.39459	7.32645	2.72206e-06	7.84768e-06
gene_347155	1.16943	-4.02062	-3.74084	-0.614375	0.0201037	4.20919	7.38902	2.74063e-06	7.89615e-06
gene_330650	0	1.79589	4.05152	5.1396	4.22251	4.73981	7.34189	2.76742e-06	7.96825e-06
gene_137837	0	0	3.38891	4.01362	3.55245	4.23262	7.45004	2.77477e-06	7.98434e-06
gene_79141	-2.51585	0.341896	-7.76028	-0.792603	-5.87282	10.2036	7.28996	2.78195e-06	7.99989e-06
gene_469446	3.8048	4.43421	2.50058	2.46384	2.20136	4.00398	7.31417	2.78729e-06	8.01013e-06
gene_344355	5.57575	2.23099	5.2825	4.45353	3.01118	4.58543	7.31196	2.79921e-06	8.03926e-06
gene_219161	-7.50584	0.388261	0.094519	-3.50278	-1.79703	6.12352	7.30398	2.82475e-06	8.10745e-06
gene_468030	1.60224	-3.51635	1.59751	-0.993679	-2.75095	5.76189	7.27771	2.84897e-06	8.17175e-06
gene_39772	-2.57748	-4.98024	-0.491304	0.665225	-2.18365	4.99714	7.36214	2.88381e-06	8.26457e-06
gene_76915	-3.36087	-6.27612	-5.95349	-4.10816	-3.89459	6.62291	7.27125	2.88499e-06	8.26457e-06
gene_402800	2.73994	0	4.24101	4.14647	2.92135	4.28964	7.39255	2.90422e-06	8.31437e-06
gene_402245	-0.428237	-0.428237	3.71578	4.11484	3.3822	4.45805	7.3855	2.9184e-06	8.34966e-06
gene_393983	-2.37113	-9.08541	-2.20997	-3.0969	-4.58538	6.10111	7.35492	2.9235e-06	8.35896e-06
gene_394225	-1.82139	-7.44893	1.42452	-0.816479	-0.707131	6.72486	7.35063	2.9474e-06	8.42195e-06
gene_267674	0	7.61619	5.69569	7.22956	3.86666	6.426	7.30124	2.99168e-06	8.54305e-06
gene_402187	-2.03628	-0.716364	3.2205	0.792708	3.43721	5.1791	7.2475	3.02126e-06	8.62205e-06
gene_363686	7.19828	5.02159	5.07275	5.14087	2.05441	5.08987	7.2594	3.09806e-06	8.83565e-06
gene_85620	-2.1822	-5.06413	-3.61959	-2.83122	-2.06242	5.03217	7.22507	3.11949e-06	8.89114e-06
gene_141700	-5.17695	2.04399	-2.06913	-1.16538	0.826126	5.36307	7.25198	3.12328e-06	8.89633e-06
gene_369962	-3.6242	-5.01166	-3.05544	-4.21674	-3.29624	5.26248	7.22669	3.14595e-06	8.95523e-06
gene_86596	-1.30769	-5.66333	-1.0277	-3.74815	-3.99147	7.433	7.22121	3.17965e-06	9.04544e-06
gene_394098	0.0994015	-7.56153	-0.409709	-0.835368	-0.994776	9.04566	7.21404	3.1965e-06	9.08764e-06
gene_468409	-0.570695	1.4914	2.86903	4.18217	1.86098	4.44583	7.23937	3.20033e-06	9.0928e-06
gene_372069	0	4.77443	6.62914	4.22953	6.0643	5.17095	7.25809	3.24981e-06	9.22486e-06
gene_212464	0	4.66272	4.18386	7.52309	7.63605	6.65711	7.25791	3.2509e-06	9.22486e-06
gene_267983	4.98092	6.42004	5.43957	5.64761	1.15395	5.36228	7.23089	3.27335e-06	9.28274e-06
gene_365254	4.32903	0	2.93557	3.62369	3.52854	4.13725	7.31383	3.36706e-06	9.54248e-06
gene_344503	6.59995	1.39995	6.16805	6.16191	5.45236	5.8044	7.19021	3.37726e-06	9.56538e-06
gene_393979	-2.34792	-11.4642	-2.42092	-2.88124	-4.33319	8.32287	7.27769	3.38459e-06	9.58011e-06
gene_267927	-1.09999	4.60614	-1.09999	4.45941	2.77935	5.07758	7.28341	3.39941e-06	9.61602e-06
gene_92206	-1.50567	-1.50567	1.71937	3.98652	3.08288	4.90057	7.30034	3.42537e-06	9.67947e-06
gene_464445	-8.49	-2.60184	-6.52094	-3.45838	-1.76087	5.7879	7.20409	3.42613e-06	9.67947e-06
gene_394229	-3.03088	-8.27969	-5.71632	-1.57969	-1.40671	6.20597	7.26518	3.46586e-06	9.78556e-06
gene_86615	-0.0248383	-7.70217	-0.738612	-0.830836	-1.43889	8.81436	7.17168	3.47977e-06	9.81869e-06
gene_218949	0	3.08811	3.91678	6.56695	4.99542	5.60535	7.22166	3.48505e-06	9.82745e-06
gene_79146	-2.51202	1.57147	-7.77324	-0.0523838	-4.27785	10.8259	7.1694	3.51672e-06	9.91057e-06
gene_267926	-1.3843	5.10904	8.05567	4.75006	5.77209	6.90234	7.18399	3.56194e-06	1.00317e-05
gene_399500	-6.84332	-2.08038	-2.55798	-4.24022	-2.71886	4.59721	7.18199	3.57575e-06	1.00643e-05
gene_69846	5.85675	4.4224	1.60916	4.85072	6.62131	5.22226	7.17962	3.61414e-06	1.0166e-05
gene_13024	4.00183	5.28628	2.8837	2.70337	2.69871	4.43947	7.15332	3.6285e-06	1.02001e-05
gene_79143	-3.81901	0.111731	-8.8977	-1.42094	-4.91715	9.78678	7.15234	3.63545e-06	1.02132e-05
gene_469581	3.94018	3.11152	2.86805	4.0795	1.55398	4.2316	7.17624	3.63777e-06	1.02134e-05
gene_347168	-0.0748981	-4.20926	-4.39639	-2.41004	-1.08346	4.44372	7.14967	3.65434e-06	1.02535e-05
gene_267872	0	5.17999	6.13556	7.58895	9.25525	7.33534	7.19638	3.65837e-06	1.02584e-05
gene_219004	3.1868	1.85937	4.39818	6.71247	5.15824	5.72262	7.15761	3.77115e-06	1.05681e-05
gene_236023	-3.68004	0.640176	-7.63564	-0.771304	-4.75544	9.16082	7.13235	3.77963e-06	1.05853e-05
gene_101542	6.69783	0	8.70562	7.08711	8.38677	7.11047	7.24711	3.81716e-06	1.06829e-05
gene_267687	-3.13987	5.96911	2.78165	3.51767	1.65446	6.78505	7.14793	3.8192e-06	1.06829e-05
gene_92203	5.41435	4.85528	6.08645	5.60183	1.76815	5.24232	7.15007	3.82651e-06	1.06967e-05
gene_218588	2.16244	4.03907	8.05172	5.31281	4.51095	7.8432	7.11967	3.87403e-06	1.08228e-05
gene_79113	-2.80686	0.60403	-7.77966	-0.988317	-5.46135	10.7809	7.11571	3.90401e-06	1.08998e-05
gene_401263	7.15383	2.55818	6.02352	5.63263	4.09238	5.32301	7.13748	3.92081e-06	1.09399e-05
gene_470015	-6.3321	1.26817	-6.3321	-0.877456	-1.35995	5.70221	7.20532	3.94125e-06	1.09902e-05
gene_313566	1.87207	1.68447	2.74442	5.22732	2.8201	6.04701	7.1102	3.9461e-06	1.09969e-05
gene_469841	0.151654	-2.56803	-0.750026	2.47617	-0.841716	7.39382	7.10648	3.97477e-06	1.107e-05
gene_394057	0.306216	-8.00862	-0.0828828	-0.783031	-0.958974	8.48605	7.10245	4.00613e-06	1.11504e-05
gene_218793	4.14952	0.847814	2.87912	0.430209	4.77476	7.83503	7.1018	4.01113e-06	1.11574e-05
gene_393960	-0.409052	-9.43535	-2.37498	-2.21903	-4.20748	6.88595	7.18617	4.02671e-06	1.11926e-05
gene_469065	4.68638	0	3.39938	4.11012	4.57844	4.4085	7.21844	4.02873e-06	1.11926e-05
gene_13000	6.72449	6.87062	3.87875	5.04063	4.44611	5.35631	7.11764	4.07407e-06	1.13094e-05
gene_86650	-0.545567	-3.21057	1.71894	3.57158	2.22268	5.82455	7.17979	4.07579e-06	1.13094e-05
gene_394049	0.0198212	-8.4291	-2.29292	-2.41857	-3.64196	6.04118	7.1766	4.10062e-06	1.13713e-05
gene_141895	0	6.63663	2.84491	4.9755	4.69864	5.15154	7.13207	4.13928e-06	1.14714e-05
gene_267979	0	6.42199	4.1622	5.14204	3.64794	5.09697	7.13126	4.14573e-06	1.14822e-05
gene_91096	2.85372	0.272605	4.80138	2.39094	0.62588	5.17279	7.08234	4.16607e-06	1.15315e-05
gene_347130	4.7635	6.42268	4.79585	4.07471	4.09088	4.91359	7.10377	4.18482e-06	1.15763e-05
gene_139452	8.68134	4.48495	11.0829	9.90492	11.9587	10.0129	7.10044	4.21191e-06	1.16441e-05
gene_236030	-3.12134	0.366624	-7.60522	-1.50649	-5.19589	9.5567	7.07225	4.24869e-06	1.17386e-05
gene_93419	5.3601	0	6.9726	5.54583	6.86539	5.74604	7.18923	4.2565e-06	1.17529e-05
gene_377401	1.06442	-3.79922	-1.22782	0.915241	-1.02819	4.47269	7.15638	4.26119e-06	1.17587e-05
gene_401876	3.07968	0	3.46407	4.42732	3.1037	4.35896	7.18795	4.26671e-06	1.17667e-05
gene_400251	-1.09466	5.13435	3.62642	3.5057	1.41841	4.88363	7.08693	4.29773e-06	1.1845e-05
gene_241614	4.32499	2.93838	3.10496	3.37359	-1.31999	4.65121	7.16438	4.35705e-06	1.1995e-05
gene_206816	2.30102	-0.97345	3.11465	2.15959	-0.391367	4.81588	7.05927	4.35746e-06	1.1995e-05
gene_267793	0	3.90674	6.01911	7.68957	8.22095	6.95802	7.10484	4.36163e-06	1.19991e-05
gene_372017	0	5.66907	6.60336	4.29956	4.44782	5.0591	7.09963	4.40553e-06	1.21125e-05
gene_401692	0.144136	-7.65579	-0.408266	-0.909111	-0.641531	8.05251	7.04554	4.44278e-06	1.22075e-05
gene_402566	4.89056	3.43357	8.04396	8.14715	6.65719	7.15704	7.06982	4.46889e-06	1.22718e-05
gene_86676	-2.74081	-6.76297	1.65971	0.659194	-1.09197	6.76693	7.12172	4.55132e-06	1.24905e-05
gene_401636	0.297968	-7.96761	-0.270351	-0.58564	-0.659162	8.55072	7.0331	4.5851e-06	1.25755e-05
gene_470174	3.82727	2.80093	5.73617	6.38992	4.42315	6.17755	7.0325	4.58813e-06	1.25762e-05
gene_212511	4.55012	2.8338	7.93736	6.89176	5.25424	6.27416	7.05114	4.63331e-06	1.26923e-05
gene_92248	6.07019	4.34259	2.88045	5.26849	2.63476	4.86829	7.04983	4.64512e-06	1.2717e-05
gene_39770	-2.08054	-7.19985	1.7112	-0.060802	-0.906569	6.85651	7.10508	4.6976e-06	1.28528e-05
gene_92596	1.8872	4.67029	-0.173425	2.86581	0.265127	5.77435	7.01753	4.72659e-06	1.29243e-05
gene_86598	-1.68156	-5.76086	-0.816258	-3.66539	-3.28451	7.47041	7.01266	4.77164e-06	1.30396e-05
gene_39729	5.41543	1.88649	3.0307	6.04456	5.66737	5.40499	7.03413	4.78835e-06	1.30773e-05
gene_393823	-0.207743	-5.72431	-0.717543	-0.960654	-1.13319	10.4204	7.00213	4.80709e-06	1.31206e-05
gene_423805	2.84895	4.90212	4.79098	3.72447	1.56353	4.39221	7.02725	4.85259e-06	1.32367e-05
gene_345470	5.75668	1.32698	5.90982	5.1014	3.43997	5.03457	6.99771	4.91266e-06	1.33925e-05
gene_79174	-3.82106	-0.945135	-9.4984	-2.26561	-5.2101	9.50999	6.99607	4.92843e-06	1.34215e-05
gene_393982	-2.01023	-10.4755	-2.42144	-2.95805	-4.0439	7.39509	7.07977	4.92924e-06	1.34215e-05
gene_371944	-4.46811	-1.97491	-5.41376	-3.61385	-6.21368	5.85511	6.99027	4.98442e-06	1.35635e-05
gene_155442	6.73074	3.1999	6.2429	6.82559	4.48602	6.52336	6.98103	5.07199e-06	1.37935e-05
gene_394135	-0.464375	-4.1629	-0.180139	-0.291848	1.81943	4.70292	7.06325	5.08669e-06	1.38251e-05
gene_469606	3.76754	4.02075	2.20276	2.66588	1.48407	3.9515	7.00076	5.10792e-06	1.38745e-05
gene_200974	1.30269	5.52606	7.13395	5.68888	1.66452	5.89221	6.97597	5.12528e-06	1.3909e-05
gene_399505	0	1.77169	5.79417	5.07781	4.85728	4.94758	7.02078	5.12681e-06	1.3909e-05
gene_267787	4.18748	6.19965	5.16159	7.60693	9.27377	7.37326	6.99829	5.1324e-06	1.39158e-05
gene_467948	4.36834	3.93943	-0.85783	3.42682	1.1635	4.4632	7.04008	5.13638e-06	1.39182e-05
gene_399455	-2.73383	-4.37916	-1.93039	-3.96107	-4.41317	5.41873	6.97289	5.15616e-06	1.39634e-05
gene_86664	-1.92093	-4.15845	3.0777	1.79259	0.0497317	5.57716	7.05389	5.17801e-06	1.40142e-05
gene_423791	-0.386613	-4.53112	-0.573616	-0.00366834	-0.871975	9.26167	6.96159	5.20307e-06	1.40736e-05
gene_362451	-3.96982	-8.28697	-4.99751	-1.37666	-1.12558	6.3645	7.04959	5.22063e-06	1.41126e-05
gene_19847	1.5521	3.586	5.21847	6.23725	3.9814	5.41427	6.98822	5.23347e-06	1.41388e-05
gene_79153	-2.7686	0.431336	-8.64489	-1.62492	-4.61926	10.3048	6.96492	5.23693e-06	1.41397e-05
gene_79111	-3.26807	0.540505	-8.82174	-1.07513	-4.97692	12.1234	6.95239	5.36632e-06	1.44804e-05
gene_467903	4.83448	6.22643	-1.40457	4.20453	4.34496	5.82403	7.01556	5.38307e-06	1.4512e-05
gene_212681	0	8.46992	3.98772	6.62567	5.84192	6.4841	6.99529	5.38447e-06	1.4512e-05
gene_393657	0.452184	-2.85763	1.1018	3.84122	2.52091	5.73707	7.03215	5.39677e-06	1.45365e-05
gene_464371	1.94335	-3.12431	2.48028	1.33195	0.681879	4.64466	7.02677	5.45226e-06	1.46747e-05
gene_468028	1.13428	-4.17968	1.84568	0.376615	-2.12858	4.7421	7.02655	5.45462e-06	1.46747e-05
gene_469840	-0.980029	-2.57594	-1.58853	1.90599	-1.05826	6.44835	6.94296	5.46591e-06	1.46964e-05
gene_393876	1.77497	-2.22619	5.08545	4.15163	2.83783	5.8385	7.02266	5.49516e-06	1.47662e-05
gene_253780	9.5939	7.51402	9.09258	9.016	8.1638	10.9296	6.93322	5.49958e-06	1.47693e-05
gene_468069	0.393385	0.422944	0.53724	3.09025	1.12275	4.40738	6.93929	5.50519e-06	1.47755e-05
gene_47590	5.80702	2.69365	4.72938	7.04171	5.4084	6.01138	6.95998	5.52766e-06	1.4827e-05
gene_394043	1.77134	-6.14533	-0.00758247	-0.960727	-2.28499	5.36376	7.01881	5.53554e-06	1.48393e-05
gene_13004	4.09349	5.68193	2.69716	3.68737	4.05824	4.52667	6.95624	5.56783e-06	1.4917e-05
gene_393987	-2.16839	-8.87165	-2.46975	-2.80641	-4.50932	5.99844	7.00853	5.64497e-06	1.51147e-05
gene_393953	-0.704245	-9.1141	-2.13267	-2.55757	-3.99669	6.47058	7.00641	5.66773e-06	1.51666e-05
gene_218484	-6.39745	-3.35599	0.846476	1.72038	-2.14762	6.93771	6.94246	5.6859e-06	1.52062e-05
gene_141766	-0.47449	6.15228	1.50007	6.66481	5.07264	6.21316	6.93806	5.73461e-06	1.53274e-05
gene_394241	3.62704	-2.44583	0.133796	3.17941	2.98536	5.15718	6.99868	5.75176e-06	1.53642e-05
gene_13017	4.57551	5.1268	1.78949	3.99704	4.19493	4.50959	6.93907	5.75613e-06	1.53667e-05
gene_47583	4.93804	3.95561	3.53054	6.21551	3.46155	5.32501	6.93821	5.76568e-06	1.53831e-05
gene_395503	4.48545	2.57653	3.58496	5.9618	6.07566	5.40973	6.93091	5.84785e-06	1.55931e-05
gene_79123	-3.50376	0.41455	-8.19085	-1.02677	-5.12782	11.8189	6.90746	5.85781e-06	1.56104e-05
gene_218783	7.31572	4.28269	4.10512	3.7423	0.318231	5.90542	6.90055	5.93729e-06	1.58129e-05
gene_394117	1.91325	-3.07251	3.43235	1.92235	-0.0560581	4.9733	6.97996	5.96059e-06	1.58589e-05
gene_219172	-6.23381	2.26254	0.638095	-1.11903	-1.96317	6.18847	6.91804	5.9616e-06	1.58589e-05
gene_400718	8.17877	4.09666	6.37648	5.43862	3.71499	5.48116	6.91734	6.00366e-06	1.59614e-05
gene_362293	5.0594	1.87915	4.00941	5.77148	5.42779	5.23207	6.91689	6.00891e-06	1.59659e-05
gene_344346	4.45805	4.90663	3.54908	4.09903	2.2484	4.42842	6.91535	6.02686e-06	1.60042e-05
gene_101544	9.48307	0	10.2932	9.379	9.60808	8.84995	7.0002	6.07904e-06	1.61333e-05
gene_233915	0.571735	-0.557479	0.773143	4.02302	1.91712	5.4285	6.88552	6.11393e-06	1.62163e-05
gene_352381	1.53761	0.942321	6.37224	5.31347	5.0369	5.45772	6.88475	6.12314e-06	1.62312e-05
gene_394226	-5.84808	-8.77193	-4.21488	-2.04514	-1.33266	6.43994	6.95477	6.25355e-06	1.65671e-05
gene_361979	-1.0024	-5.31769	-5.26029	-1.16659	-0.239265	5.70397	6.86898	6.31442e-06	1.6717e-05
gene_266060	8.83238	3.38001	11.518	10.6038	11.1936	10.0922	6.89104	6.31752e-06	1.6717e-05
gene_393973	-0.888927	-7.6659	-2.40009	-2.41799	-4.26933	5.30124	6.94679	6.34931e-06	1.67912e-05
gene_40538	6.62585	6.03967	1.89697	4.96177	3.90706	5.05019	6.88637	6.37507e-06	1.68495e-05
gene_232036	5.62496	1.30335	4.31855	4.41583	4.4012	4.57127	6.88344	6.41137e-06	1.69355e-05
gene_39745	-2.31394	-6.75159	0.848412	0.370737	-1.57696	6.39012	6.9334	6.51337e-06	1.71948e-05
gene_85817	-2.69544	0.585883	-7.6379	-0.87525	-5.08207	9.30599	6.85025	6.54945e-06	1.728e-05
gene_219011	0	4.16934	3.19445	6.47222	4.93386	5.5464	6.89301	6.5565e-06	1.72885e-05
gene_397554	0	5.03126	6.99102	8.23028	6.11718	7.05871	6.89179	6.57195e-06	1.73191e-05
gene_267705	0	7.17253	5.05573	5.64507	3.76524	5.53893	6.8863	6.64178e-06	1.74929e-05
gene_313541	0.69418	-7.31038	0.258221	-0.250473	-0.882638	6.59626	6.91847	6.70139e-06	1.76396e-05
gene_304170	3.54834	1.29665	1.93298	4.36276	1.61274	4.82124	6.83814	6.7061e-06	1.76417e-05
gene_395469	4.0463	2.59306	1.44904	4.63798	4.62745	4.54474	6.8596	6.71467e-06	1.76441e-05
gene_397555	0	4.77188	6.21708	4.01871	5.91544	5.05617	6.88063	6.71484e-06	1.76441e-05
gene_348171	3.2185	0	3.89459	3.30697	2.97647	4.03306	6.93629	6.85891e-06	1.80121e-05
gene_1862	3.06916	-1.55088	0.0770206	2.27766	0.517793	4.9389	6.82504	6.87974e-06	1.80563e-05
gene_86628	-2.69208	-8.42475	0.0546769	0.823194	0.138587	8.25625	6.90336	6.89732e-06	1.80919e-05
gene_219008	0	2.41417	4.38915	5.93221	4.75603	5.20405	6.86441	6.92798e-06	1.81618e-05
gene_403387	3.43513	5.26026	2.78831	3.05725	0.91365	5.0458	6.82044	6.94179e-06	1.81874e-05
gene_39744	-3.71388	-8.07566	0.105902	-0.481849	-1.75205	6.92023	6.89874	6.95828e-06	1.822e-05
gene_218942	0	4.00947	4.74567	7.528	6.79911	6.49425	6.85939	6.99539e-06	1.83066e-05
gene_30337	1.58481	1.90058	0.216202	3.80259	1.05985	4.64774	6.81588	7.00394e-06	1.83183e-05
gene_393995	-0.0793796	-8.00998	-2.08666	-2.1531	-3.8261	5.78576	6.89491	7.00927e-06	1.83216e-05
gene_236020	-2.28288	1.787	-6.64963	0.482602	-3.58707	9.84363	6.81497	7.01642e-06	1.83297e-05
gene_90496	4.5861	2.03991	3.27533	4.38928	1.77233	4.35027	6.83608	7.02797e-06	1.83492e-05
gene_267719	1.96317	6.81898	5.51107	6.53006	2.66092	5.83101	6.83572	7.03286e-06	1.83514e-05
gene_79161	-3.70474	0.0915011	-8.98853	-1.27461	-4.68407	9.98834	6.81125	7.06746e-06	1.84297e-05
gene_16585	5.97039	2.29651	5.08969	5.32261	4.70081	14.9263	6.80456	7.07224e-06	1.84297e-05
gene_218991	1.21856	3.19885	2.84685	6.05777	5.06707	5.27704	6.83263	7.07514e-06	1.84297e-05
gene_469586	4.27633	0.404594	2.33932	4.99625	2.73856	6.11831	6.80909	7.09742e-06	1.84771e-05
gene_79107	-3.46383	0.346404	-8.13412	-1.16172	-5.3995	11.6457	6.80479	7.15721e-06	1.86219e-05
gene_267777	-4.88559	-4.88559	0.965553	2.0121	3.13493	6.48658	6.9083	7.17854e-06	1.86667e-05
gene_218943	0	3.5237	3.78073	6.62756	5.82996	5.72773	6.84258	7.22573e-06	1.87786e-05
gene_232035	5.8197	1.86328	3.86983	4.46605	3.76697	4.52739	6.81912	7.26302e-06	1.88646e-05
gene_85833	-3.37499	0.306346	-8.81255	-1.28481	-4.93758	11.9862	6.79305	7.3232e-06	1.901e-05
gene_219003	0	4.4382	4.35108	7.32617	5.92874	6.24305	6.82238	7.51262e-06	1.94904e-05
gene_234089	7.29768	2.49492	8.65608	7.28215	9.08061	7.42624	6.79394	7.62664e-06	1.97749e-05
gene_401179	1.96122	3.80299	5.58116	5.58554	2.40534	5.05785	6.78986	7.68728e-06	1.99207e-05
gene_79155	-3.14633	0.212171	-8.26194	-1.52304	-5.53739	11.4602	6.76753	7.69743e-06	1.99355e-05
gene_348201	5.80846	2.02698	5.75648	5.59378	5.56665	5.31005	6.78866	7.7052e-06	1.99442e-05
gene_401084	4.53786	4.21897	1.20124	5.18094	3.72024	4.77854	6.78813	7.71311e-06	1.99532e-05
gene_218821	3.87634	0.22061	0.133517	-0.620392	-3.13939	6.90982	6.76362	7.75631e-06	2.00534e-05
gene_39773	-0.959138	-5.6623	2.42853	0.259565	-0.160216	5.96776	6.84055	7.77492e-06	2.00835e-05
gene_283267	0	3.41351	4.04966	6.31779	5.36332	5.51465	6.80446	7.77683e-06	2.00835e-05
gene_468390	5.73572	1.58466	4.59719	4.64489	4.40322	4.684	6.77852	7.85823e-06	2.02793e-05
gene_398978	-0.0384926	-1.54972	2.91287	3.49106	-0.620222	6.47891	6.75672	7.86167e-06	2.02793e-05
gene_68210	6.62232	4.37128	2.48684	4.91614	2.67002	4.76656	6.77563	7.90246e-06	2.03729e-05
gene_16582	-3.16676	-0.806537	-1.00736	-1.82532	1.89505	10.424	6.75031	7.93562e-06	2.04467e-05
gene_92202	3.35898	0.893995	3.69063	5.45722	2.0014	8.55756	6.74843	7.98996e-06	2.05749e-05
gene_34193	-2.68602	0.0668849	-2.67473	-2.86128	-4.12152	5.54154	6.74673	8.01655e-06	2.06262e-05
gene_398127	0	4.83522	7.07802	4.59237	5.96311	5.36907	6.78856	8.01903e-06	2.06262e-05
gene_469532	-2.89261	-4.27865	0.597292	1.61128	-0.238159	5.17638	6.8227	8.04437e-06	2.06796e-05
gene_79166	-3.80748	-0.00969086	-8.22589	-1.56476	-5.5691	10.8898	6.74273	8.07947e-06	2.0758e-05
gene_374504	0	3.1969	2.67023	4.01316	5.28889	4.49768	6.7809	8.13832e-06	2.08973e-05
gene_283470	7.2603	1.67073	8.53848	7.88726	8.97668	7.57389	6.75877	8.16529e-06	2.09546e-05
gene_394227	-3.50497	-8.16776	-4.69185	-2.09894	-1.06993	5.98719	6.81244	8.20348e-06	2.10407e-05
gene_236029	-3.33425	-1.573	-8.47256	-1.34285	-6.68354	10.3964	6.73391	8.21979e-06	2.10705e-05
gene_91059	3.62546	2.71045	6.3877	4.32932	4.863	4.87844	6.74027	8.46386e-06	2.16838e-05
gene_466982	-2.25412	-8.27429	-4.46847	-1.66409	-2.20157	6.06457	6.7927	8.51845e-06	2.18113e-05
gene_49540	5.01615	2.71906	5.56057	6.65368	5.19329	5.77968	6.73514	8.5486e-06	2.18761e-05
gene_347169	1.18249	-4.79289	-1.76388	-1.71246	-1.20307	4.25782	6.78688	8.61365e-06	2.203e-05
gene_400302	-1.46768	-6.83646	-5.25184	-2.9975	-3.26835	6.30799	6.70077	8.76972e-06	2.24165e-05
gene_267971	0	7.08031	4.14075	7.03379	7.83052	6.61603	6.74124	8.78555e-06	2.24442e-05
gene_393848	1.3977	-1.48559	4.69077	4.99592	3.75167	5.71445	6.77334	8.83924e-06	2.25686e-05
gene_402589	-0.742936	3.46159	1.6772	0.604208	-0.0538744	4.75806	6.69343	8.89646e-06	2.27018e-05
gene_372871	-0.323951	2.2601	3.60226	3.84261	4.73281	4.50707	6.71109	8.90951e-06	2.27141e-05
gene_393917	-3.35661	-9.23306	-1.61851	-0.677509	-0.710288	7.80099	6.76908	8.91134e-06	2.27141e-05
gene_79145	-1.83041	1.78356	-6.80641	-0.188227	-3.94802	10.0585	6.6918	8.92483e-06	2.27356e-05
gene_362479	3.53741	0	2.40942	3.32333	3.83501	4.06915	6.79531	8.9549e-06	2.27994e-05
gene_83442	3.23844	3.24656	4.46447	6.02893	7.59292	5.91933	6.70765	9.01733e-06	2.29453e-05
gene_86666	-1.38561	-6.84422	1.60968	0.280863	-1.08139	6.64877	6.76156	9.04034e-06	2.29909e-05
gene_79152	-2.67828	0.0549539	-7.97585	-0.848474	-5.12132	9.2262	6.6826	9.08667e-06	2.30862e-05
gene_402649	0.109958	0.260674	4.45917	4.90189	4.12173	5.36607	6.68253	9.08805e-06	2.30862e-05
gene_402831	2.67006	2.38356	4.98808	5.25786	1.0768	6.64548	6.68199	9.0976e-06	2.30975e-05
gene_423803	6.22297	7.24279	9.82599	9.40668	8.32733	8.54422	6.69932	9.16431e-06	2.32537e-05
gene_39771	-2.61436	-6.5522	1.1146	-0.0526012	-1.35987	6.07167	6.75042	9.23466e-06	2.34191e-05
gene_416178	-0.364593	-0.573866	1.02434	-2.73912	-1.40322	4.90072	6.67294	9.25996e-06	2.347e-05
gene_233738	-1.6236	-4.14709	-1.1306	-2.91573	-0.589586	4.60414	6.67184	9.27989e-06	2.35073e-05
gene_386507	-0.944713	-5.15038	-3.77785	-0.332865	-2.29755	5.0529	6.67088	9.29738e-06	2.35384e-05
gene_218324	1.77233	-3.08124	1.93478	1.85652	1.55863	9.30513	6.66148	9.35783e-06	2.36695e-05
gene_267975	0	9.2091	5.08738	7.4298	8.05545	7.36936	6.70845	9.35965e-06	2.36695e-05
gene_232041	5.32399	4.64456	3.54589	3.33747	2.35389	4.27086	6.68021	9.51089e-06	2.40385e-05
gene_79162	-3.1258	0.549289	-7.38711	-1.22397	-5.13885	10.5134	6.65888	9.51802e-06	2.4043e-05
gene_393981	-2.22127	-9.51205	-2.23827	-2.80124	-4.00428	6.59392	6.73259	9.55466e-06	2.4122e-05
gene_79110	-3.25023	0.195799	-8.82961	-1.04552	-5.14417	11.8557	6.64986	9.68727e-06	2.44432e-05
gene_85820	-3.95236	-0.0349324	-8.26614	-1.42643	-5.38155	10.4793	6.64556	9.76915e-06	2.46359e-05
gene_267799	0	6.66148	6.88735	7.89305	4.81587	6.83602	6.68463	9.80009e-06	2.46889e-05
gene_400316	-5.33921	-6.14291	-4.03327	-3.75238	-4.90188	6.93695	6.64389	9.80108e-06	2.46889e-05
gene_393725	2.60684	-1.85185	1.15749	3.14343	2.66174	4.68499	6.71758	9.83253e-06	2.47543e-05
gene_267850	-0.27265	6.25827	6.60614	9.31334	9.2003	8.55608	6.65906	9.85786e-06	2.48042e-05
gene_86655	-0.695744	-6.52311	2.38078	1.5353	0.0876221	7.31003	6.71574	9.8672e-06	2.48138e-05
gene_393660	-0.366519	-2.35083	0.653204	3.19419	2.28024	4.94659	6.70763	1.00214e-05	2.51875e-05
gene_372865	-0.141277	4.63108	2.62096	3.12807	3.31271	4.21327	6.64949	1.0043e-05	2.52277e-05
gene_141235	6.34894	3.38888	9.50599	7.90917	9.47755	7.95235	6.64719	1.01409e-05	2.54596e-05
gene_85828	-3.30077	0.325373	-8.65189	-0.945606	-4.98785	11.8923	6.62546	1.01607e-05	2.5495e-05
gene_313539	-0.113712	-7.3421	-0.208377	-1.00872	-0.838147	8.48574	6.62225	1.02027e-05	2.55862e-05
gene_403525	0	3.54522	5.29511	3.39155	4.19217	4.3998	6.66279	1.02223e-05	2.56211e-05
gene_86668	-2.40273	-6.13846	1.64954	0.554544	-0.579346	6.19932	6.69511	1.0264e-05	2.57112e-05
gene_35688	0.629255	-4.86668	-2.20528	-0.313247	-2.15347	4.47504	6.69467	1.02726e-05	2.57185e-05
gene_267815	-0.657067	2.64823	3.23442	5.93679	6.58684	6.01668	6.63318	1.03666e-05	2.59395e-05
gene_79134	-3.79473	-0.455438	-9.1782	-1.48161	-5.33232	11.2495	6.61479	1.0375e-05	2.5946e-05
gene_360466	4.86696	-0.428115	4.40339	3.34495	4.55688	4.54891	6.68412	1.04818e-05	2.61988e-05
gene_47555	3.86477	5.55756	4.9897	5.80645	2.18589	5.25288	6.62902	1.05055e-05	2.62435e-05
gene_398985	0.859931	-0.496859	3.20848	3.46809	-1.47233	6.55981	6.60141	1.06501e-05	2.65899e-05
gene_469101	2.86053	-2.73283	0.478655	1.10922	-0.248979	4.22295	6.67347	1.06976e-05	2.66936e-05
gene_401667	-2.08343	-5.9178	-3.1703	-2.55993	-2.18343	4.27344	6.67296	1.07079e-05	2.67046e-05
gene_79175	-3.07843	0.440407	-8.00783	-1.33942	-4.94655	10.7797	6.59202	1.08475e-05	2.70379e-05
gene_468061	-3.88115	-3.29772	-2.36334	-3.43372	-5.23275	4.92859	6.58992	1.08923e-05	2.71344e-05
gene_467958	3.6707	5.38901	-0.844335	5.38814	3.29103	5.5364	6.64118	1.10351e-05	2.74751e-05
gene_393988	-1.74511	-9.17493	-2.21437	-3.17517	-3.54819	6.25312	6.65635	1.10535e-05	2.75056e-05
gene_86656	1.04008	-6.1586	1.50351	2.31638	0.211027	7.36969	6.65565	1.10683e-05	2.75273e-05
gene_414487	7.57836	3.0188	5.85773	4.67974	6.95341	5.58658	6.59897	1.11374e-05	2.76838e-05
gene_267821	0	4.37815	5.10799	7.7806	7.55184	6.82676	6.61623	1.11843e-05	2.77851e-05
gene_344511	-0.374447	3.62348	2.69577	4.19907	4.91091	4.68862	6.59328	1.12034e-05	2.78173e-05
gene_349280	3.24642	0.643071	5.41855	4.15294	2.27232	7.45328	6.56705	1.13019e-05	2.80465e-05
gene_267866	0	6.73091	6.69912	9.63636	9.43824	8.58368	6.60808	1.13619e-05	2.81798e-05
gene_79112	-2.77727	0.873228	-7.43242	-0.763298	-4.41987	9.85563	6.56192	1.15055e-05	2.85203e-05
gene_86623	-2.11752	-7.43438	-0.857076	-0.297461	-2.24831	7.73132	6.55829	1.15876e-05	2.87079e-05
gene_233973	2.70404	-0.971981	3.29238	4.89947	4.43786	5.24608	6.62503	1.17357e-05	2.90589e-05
gene_85826	-3.31393	-1.82327	-8.86093	-2.17404	-5.81926	8.17882	6.54961	1.17861e-05	2.91676e-05
gene_79163	-3.41683	-0.095972	-8.04724	-1.12737	-4.91962	9.7794	6.54926	1.17941e-05	2.91715e-05
gene_219378	-6.44627	0.830929	1.25581	-1.04907	-4.1297	5.93086	6.5657	1.1821e-05	2.9222e-05
gene_469480	-0.0485296	-5.66641	-1.19194	-0.917584	-0.626945	4.87013	6.61656	1.1899e-05	2.93986e-05
gene_372009	0	7.88317	9.21425	7.12837	8.81826	7.57112	6.58321	1.19214e-05	2.94379e-05
gene_470172	-1.18067	-4.54913	-0.316901	1.29464	1.03006	5.28875	6.6149	1.19655e-05	2.95306e-05
gene_467955	2.0667	4.18481	-2.67532	3.3397	1.01297	5.55154	6.5985	1.19787e-05	2.95471e-05
gene_79140	-3.05154	0.164401	-9.08128	-0.864953	-5.26818	11.9613	6.5382	1.20521e-05	2.97117e-05
gene_86667	-0.512379	-6.71332	2.16127	0.636625	-0.317246	6.93908	6.60796	1.21254e-05	2.98762e-05
gene_393956	-0.438986	-7.69649	-2.42834	-2.42474	-3.74567	5.38363	6.60722	1.21425e-05	2.9902e-05
gene_402231	-1.37137	2.82357	2.45133	3.96302	0.612401	4.80352	6.551	1.21642e-05	2.9932e-05
gene_402430	4.44429	0	3.63453	3.95204	4.44305	4.35785	6.63353	1.2168e-05	2.9932e-05
gene_107128	7.9307	2.49411	7.99407	7.52498	9.1864	7.46344	6.55018	1.22456e-05	3.01066e-05
gene_394058	-0.144808	-7.24	-0.273794	-1.33188	-1.72635	8.19224	6.52894	1.22565e-05	3.0117e-05
gene_219015	1.21076	3.89656	4.26964	7.20205	6.65788	6.22967	6.54926	1.22676e-05	3.01277e-05
gene_86624	1.0297	-2.44268	3.1056	3.91528	2.48135	5.56002	6.59918	1.23306e-05	3.02661e-05
gene_400296	-4.16742	-6.68082	-5.24863	-2.95305	-4.15881	6.3411	6.52295	1.24174e-05	3.04624e-05
gene_79109	-3.56164	0.223831	-8.36312	-1.22312	-5.15211	11.5492	6.52177	1.24461e-05	3.05162e-05
gene_267795	0.764729	3.68935	4.70941	6.7272	3.18739	6.6943	6.51801	1.2538e-05	3.07248e-05
gene_35710	-0.399433	-5.3766	-0.336541	0.695329	-1.49135	5.34903	6.58989	1.25519e-05	3.07424e-05
gene_411316	-1.28795	-6.46165	-2.70138	-2.47183	-2.6316	4.55	6.58917	1.25691e-05	3.07677e-05
gene_79130	-3.60266	0.424621	-8.52946	-1.05866	-5.29656	15.4106	6.51471	1.26193e-05	3.08738e-05
gene_393938	-0.127846	-5.11721	-0.344542	-0.965285	-0.907788	9.63784	6.50744	1.26557e-05	3.0946e-05
gene_47582	5.70906	3.24373	5.61303	6.35849	3.57786	5.53596	6.52886	1.27641e-05	3.11942e-05
gene_393936	0.517302	-6.87879	-0.0953547	-0.424556	-0.190967	10.3054	6.50206	1.28062e-05	3.12726e-05
gene_79114	-3.7241	0.0292499	-8.07448	-1.28588	-5.63485	11.4979	6.50704	1.28101e-05	3.12726e-05
gene_79142	-3.14664	0.367483	-7.56102	-1.11215	-4.80545	9.67942	6.50509	1.28592e-05	3.13757e-05
gene_79160	-3.55038	0.267086	-8.59735	-1.16209	-5.29385	13.1095	6.502	1.29371e-05	3.15486e-05
gene_30362	5.99432	4.07763	0	4.31629	3.64963	4.50426	6.57702	1.31092e-05	3.1951e-05
gene_466983	0	4.72303	3.35348	4.48138	4.72091	4.63978	6.53029	1.32059e-05	3.21528e-05
gene_361984	-0.545072	-6.68278	-2.99287	-1.11485	0.170788	5.59268	6.56334	1.32062e-05	3.21528e-05
gene_141807	-1.484	7.31676	1.96323	5.72238	6.29818	7.08668	6.50761	1.32363e-05	3.22086e-05
gene_79179	-3.54525	0.314761	-8.22582	-1.27913	-5.09828	12.2747	6.48792	1.32988e-05	3.23431e-05
gene_469603	2.92235	0.347499	3.18023	4.38259	2.86801	5.12737	6.48616	1.33447e-05	3.24373e-05
gene_267817	1.95481	5.57161	6.45917	9.07974	8.53342	7.97167	6.5053	1.33629e-05	3.2464e-05
gene_219025	2.52089	4.53455	4.26088	7.66316	6.12217	6.50015	6.50477	1.33767e-05	3.248e-05
gene_377471	4.4172	3.66366	4.33263	6.78169	6.47559	5.96597	6.493	1.36865e-05	3.32144e-05
gene_267727	0	5.06716	3.83391	4.11441	2.22588	4.48759	6.50286	1.39254e-05	3.3776e-05
gene_372882	2.13172	3.47684	3.59156	4.88843	5.46011	4.81844	6.48277	1.39618e-05	3.38462e-05
gene_362307	3.2835	-4.43781	0.559087	0.667818	0.240744	5.16172	6.53223	1.40168e-05	3.39612e-05
gene_267862	0	6.73791	6.60378	5.03162	5.13694	5.49975	6.49778	1.40631e-05	3.4055e-05
gene_79133	-1.88379	1.04547	-6.81748	0.00875456	-4.81308	11.0283	6.45454	1.4197e-05	3.43607e-05
gene_232033	6.40373	2.18668	4.57433	4.61527	4.84795	4.80139	6.47141	1.4274e-05	3.45199e-05
gene_141232	9.94758	3.93153	10.3864	8.97112	10.4869	8.98623	6.47126	1.4278e-05	3.45199e-05
gene_92484	-1.10362	1.66178	1.64242	4.84123	3.96488	5.21793	6.46294	1.44394e-05	3.48913e-05
gene_232043	4.4648	3.74133	2.41045	4.15728	2.28662	4.28446	6.46377	1.44878e-05	3.49896e-05
gene_232038	6.39308	5.26359	4.26152	4.1058	3.31858	4.68838	6.46241	1.4526e-05	3.50631e-05
gene_267662	0	6.86806	5.4076	6.04314	3.41398	5.61626	6.46966	1.48495e-05	3.58248e-05
gene_79137	-2.82252	0.519385	-8.27329	-0.927281	-4.66212	11.5339	6.4263	1.50044e-05	3.61616e-05
gene_86638	-1.18188	-6.01704	0.068833	-1.68959	-3.15661	6.11484	6.42627	1.50052e-05	3.61616e-05
gene_394056	0.388594	-6.67307	0.249057	-0.684877	-1.63748	5.77366	6.49371	1.509e-05	3.63467e-05
gene_278203	-0.898662	-5.60978	-4.00774	-0.412737	-0.611816	4.9171	6.49106	1.51667e-05	3.65119e-05
gene_372058	3.32245	3.37067	2.5369	4.64503	6.89211	5.8458	6.41842	1.52379e-05	3.66636e-05
gene_374845	4.05128	3.34183	3.90872	5.78	2.07213	5.32682	6.41748	1.52659e-05	3.67114e-05
gene_403579	6.15556	3.80941	6.34639	6.87901	5.03631	6.02222	6.43393	1.53544e-05	3.69045e-05
gene_400278	1.9627	3.21561	3.93191	6.20044	5.75692	5.48211	6.43361	1.53639e-05	3.69078e-05
gene_64313	4.67995	6.88609	3.11635	7.3406	4.46869	6.34177	6.43319	1.53764e-05	3.69181e-05
gene_91136	4.51545	-0.302423	-0.00701877	1.58316	-0.494421	4.59419	6.41183	1.5436e-05	3.70414e-05
gene_79156	-3.45865	0.247917	-8.20996	-1.39964	-5.26026	12.134	6.40622	1.56065e-05	3.74306e-05
gene_79151	-3.28899	-0.0129672	-8.93102	-1.43111	-4.77807	10.864	6.40257	1.57185e-05	3.76792e-05
gene_219002	0	3.75531	4.02802	6.7734	5.92025	5.84346	6.43846	1.5774e-05	3.77922e-05
gene_267921	-4.38466	3.77747	6.71736	3.64389	3.82285	8.4639	6.41474	1.58613e-05	3.79813e-05
gene_398986	1.08156	-0.41873	3.04364	4.2898	0.362879	7.10075	6.39744	1.58771e-05	3.7999e-05
gene_402108	0	5.40773	6.56715	4.46088	5.84385	5.25578	6.43163	1.59838e-05	3.82339e-05
gene_371901	4.88612	1.20667	3.66699	4.41484	3.06309	4.3908	6.41025	1.6079e-05	3.84282e-05
gene_468384	3.74053	-2.1685	1.54681	2.8518	3.25669	4.92799	6.46048	1.60821e-05	3.84282e-05
gene_469440	4.49126	3.6488	4.81503	2.76648	3.24995	4.18439	6.4005	1.63873e-05	3.91367e-05
gene_39743	-1.74904	-7.54683	-3.94786	-1.76821	-3.06987	5.39546	6.45013	1.64042e-05	3.91566e-05
gene_267797	0	3.87349	4.66974	4.5149	2.15661	4.49872	6.41093	1.66375e-05	3.96924e-05
gene_470173	-1.43489	-5.05696	-0.906088	0.756597	0.139819	5.22957	6.44141	1.66808e-05	3.97745e-05
gene_464380	3.99165	2.91371	4.29067	2.66774	4.38689	4.18979	6.3878	1.67975e-05	4.00316e-05
gene_362339	-2.45902	-6.91783	-0.827304	-2.42715	-2.81832	5.58039	6.36732	1.68427e-05	4.01181e-05
gene_79126	-3.42189	0.519397	-7.26015	-1.21641	-5.07121	11.0439	6.36692	1.68557e-05	4.01281e-05
gene_79132	-3.50337	0.334181	-8.59801	-1.03974	-4.89986	13.1508	6.36658	1.68671e-05	4.01339e-05
gene_218823	5.21053	-0.598114	0.483064	1.87134	-0.422013	7.77704	6.36604	1.6885e-05	4.01553e-05
gene_267689	1.95738	5.36552	3.09757	3.34985	2.79815	4.33169	6.38134	1.70102e-05	4.04318e-05
gene_402176	0	4.98927	5.62132	3.84409	4.87356	4.73141	6.39847	1.70437e-05	4.04901e-05
gene_372059	0	5.78042	6.94863	4.95784	6.68348	5.63323	6.39297	1.72262e-05	4.08819e-05
gene_86534	3.87794	-0.978258	4.63535	5.7663	5.69125	6.02524	6.42461	1.72268e-05	4.08819e-05
gene_219337	-9.7002	-4.52032	-4.90576	-0.785138	-1.86467	7.88991	6.37088	1.7277e-05	4.09796e-05
gene_79158	-3.33761	0.522782	-7.47456	-0.855155	-5.19251	12.3631	6.35339	1.73088e-05	4.10334e-05
gene_85834	-6.07361	1.10305	-8.41822	-0.720543	-3.28784	10.6722	6.34832	1.74816e-05	4.14213e-05
gene_267825	0.795936	7.61676	7.03928	7.50562	10.0482	9.18646	6.34664	1.75392e-05	4.15357e-05
gene_141222	7.48059	2.50422	8.07164	6.81431	8.5709	6.98013	6.36438	1.75816e-05	4.16144e-05
gene_393926	0.096081	-6.8711	-0.288576	-0.762593	-0.94555	9.08861	6.34157	1.76173e-05	4.16771e-05
gene_47592	5.34988	3.6356	5.70686	7.25186	5.0148	6.17619	6.35884	1.77726e-05	4.20223e-05
gene_469816	3.10249	3.17219	1.27401	0.376445	2.95621	4.35971	6.33847	1.78224e-05	4.21179e-05
gene_401706	-2.88182	-5.75784	2.26425	1.0653	1.59779	6.55151	6.40089	1.80284e-05	4.25826e-05
gene_393701	2.96239	-2.22623	3.67098	4.4992	3.12493	5.86588	6.3978	1.81354e-05	4.28129e-05
gene_79164	-3.4303	0.313954	-8.37716	-1.25232	-4.63003	10.9865	6.32911	1.81524e-05	4.28305e-05
gene_267846	0	5.80845	6.48184	8.72598	8.60882	7.74822	6.36195	1.82933e-05	4.31403e-05
gene_201070	9.92471	4.40597	5.10954	7.96536	6.63959	7.16715	6.34268	1.8341e-05	4.32302e-05
gene_399526	3.78026	-0.035346	4.65037	3.63623	0.936389	5.75088	6.31508	1.86589e-05	4.39566e-05
gene_402852	-3.76395	3.26063	0.982303	0.949517	-1.03714	5.21317	6.32908	1.87444e-05	4.41349e-05
gene_468018	1.34229	-4.49957	0.494272	-1.38764	-2.64846	5.24664	6.31229	1.87611e-05	4.41513e-05
gene_468413	4.42455	4.95777	4.23914	3.95214	1.7832	4.42753	6.32256	1.90743e-05	4.4865e-05
gene_398128	0	4.75105	6.73573	4.3938	5.75692	5.18381	6.3399	1.90916e-05	4.48822e-05
gene_267934	0	5.22945	3.65711	3.52054	2.90131	4.39154	6.33791	1.91655e-05	4.50325e-05
gene_267849	2.89944	7.46537	6.23776	9.86147	8.53238	8.6197	6.31892	1.92101e-05	4.51136e-05
gene_85824	-2.95685	-0.704203	-7.883	-0.40261	-4.52052	8.75222	6.2987	1.92677e-05	4.52255e-05
gene_219316	-4.82062	-6.00043	-3.59407	-0.277493	-1.68671	8.54282	6.29321	1.94762e-05	4.56911e-05
gene_401696	-0.314475	-3.38697	3.52408	1.8133	2.46241	5.36169	6.35925	1.95275e-05	4.57877e-05
gene_86622	-0.021354	-6.819	-0.468297	-0.904778	-0.639285	8.67178	6.28913	1.95508e-05	4.58184e-05
gene_393942	0.0475238	-5.00286	-0.511436	-0.671272	-0.70487	9.76207	6.28207	1.9697e-05	4.6137e-05
gene_350231	-4.29731	-0.754592	-4.01729	-1.39721	0.159779	4.17999	6.30208	1.9758e-05	4.62559e-05
gene_467675	7.65484	6.44516	6.65261	8.11698	9.59041	9.02954	6.28025	1.99456e-05	4.66709e-05
gene_393690	2.76429	3.22548	5.98939	3.86869	4.34099	4.64262	6.29937	1.99563e-05	4.66717e-05
gene_86527	1.58778	-4.48141	0.024185	2.86962	1.16418	6.27636	6.34748	1.99733e-05	4.66871e-05
gene_394258	-0.301189	-6.10314	-4.23436	-1.12878	0.183261	8.43941	6.27652	2.01244e-05	4.70161e-05
gene_267767	-0.685322	0.758618	3.31259	4.30032	5.95387	10.1753	6.27619	2.01375e-05	4.70222e-05
gene_79135	-3.32808	0.496471	-8.59629	-1.11092	-4.7837	13.8226	6.27275	2.02735e-05	4.73154e-05
gene_372902	-1.39583	-1.60254	-3.0734	0.223892	1.3923	4.24249	6.27241	2.02873e-05	4.73231e-05
gene_422186	5.44367	2.42583	2.78808	3.60024	3.45271	4.20522	6.28834	2.039e-05	4.7538e-05
gene_250462	9.15207	3.68334	10.223	9.5761	10.7915	9.25343	6.28494	2.05257e-05	4.78297e-05
gene_312797	0.947599	3.43137	-0.226547	0.728914	-0.13415	5.2783	6.26427	2.06135e-05	4.80095e-05
gene_141231	8.56048	3.68813	9.29817	7.51962	9.22428	7.75202	6.28227	2.06327e-05	4.80293e-05
gene_282346	2.57246	4.40414	1.80915	3.41832	2.2512	4.10704	6.28175	2.06537e-05	4.80534e-05
gene_372075	0	5.78771	5.27929	4.60095	2.93335	4.85203	6.29731	2.07342e-05	4.82128e-05
gene_267776	-5.83972	-4.20521	0.536466	1.86137	1.81345	6.84788	6.27712	2.07436e-05	4.82128e-05
gene_393821	-0.352884	-5.66875	-0.512778	-0.935135	-0.927977	9.34146	6.24659	2.11192e-05	4.90606e-05
gene_344349	2.24943	4.16975	5.03313	5.04238	3.82179	4.81143	6.26767	2.12287e-05	4.92894e-05
gene_79128	-3.62573	0.0694852	-7.92047	-1.09492	-5.01675	10.0518	6.24674	2.13347e-05	4.95101e-05
gene_411317	-3.1078	-7.21497	-2.94689	-2.97952	-2.99685	4.78033	6.31197	2.13819e-05	4.95942e-05
gene_369963	-3.73426	-4.78394	-2.76374	-3.83439	-3.70967	5.58577	6.24292	2.14953e-05	4.98316e-05
gene_393980	-2.42805	-8.26101	-2.38976	-2.51834	-3.92595	5.63355	6.30694	2.15894e-05	5.00232e-05
gene_35687	-1.04032	-5.53157	-2.76396	-0.853713	-2.55605	4.53735	6.30668	2.16002e-05	5.00232e-05
gene_403154	8.72047	4.54685	5.77693	6.76464	4.961	6.16426	6.25318	2.18369e-05	5.05265e-05
gene_267835	1.32453	6.27402	5.00116	9.21162	7.82149	9.61032	6.23481	2.18399e-05	5.05265e-05
gene_399512	1.23093	2.10169	5.6767	4.50437	4.07933	4.67519	6.24955	2.19918e-05	5.08518e-05
gene_47552	5.62286	5.74188	5.68168	6.79767	1.541	7.14338	6.2252	2.22559e-05	5.14362e-05
gene_248577	9.80654	4.32385	10.3475	8.88594	10.5514	8.96657	6.24044	2.2386e-05	5.17103e-05
gene_79106	-1.21408	1.7639	-6.78903	0.470992	-3.29184	10.0653	6.22175	2.24071e-05	5.17325e-05
gene_85510	0.308255	-4.50761	-0.924987	-2.41892	-3.15835	4.81669	6.22054	2.24601e-05	5.18142e-05
gene_393738	0.0992405	-3.80543	2.49307	3.1938	1.61538	6.07263	6.28608	2.24719e-05	5.18142e-05
gene_403108	7.62936	3.22268	5.97862	6.03314	2.92921	6.55041	6.22016	2.24769e-05	5.18142e-05
gene_464428	-7.38873	-2.17419	-4.50504	-3.28396	-1.72404	5.06857	6.22851	2.28082e-05	5.25509e-05
gene_393884	3.01291	-1.08839	1.71673	-0.977324	0.0274843	5.34119	6.20932	2.29601e-05	5.28739e-05
gene_403578	6.16046	2.60615	5.24953	5.81388	3.96708	5.24693	6.2266	2.29987e-05	5.29357e-05
gene_228121	-2.42314	-1.93371	-4.04806	-3.19396	-1.74011	4.31839	6.19625	2.35568e-05	5.41927e-05
gene_218976	1.82156	5.16938	5.90181	8.58389	8.11485	7.50795	6.21271	2.36304e-05	5.43342e-05
gene_386503	7.04475	4.9981	1.59703	5.33744	4.78674	5.15282	6.21158	2.36823e-05	5.44259e-05
gene_362456	2.45795	-0.0874168	2.25427	2.21775	-0.468264	4.15024	6.1888	2.39036e-05	5.49065e-05
gene_469911	5.36518	3.03634	2.57649	4.477	3.12899	4.46164	6.20446	2.40138e-05	5.51316e-05
gene_267898	-2.73845	0.869489	3.97148	1.71806	4.30508	5.53842	6.20036	2.40963e-05	5.52926e-05
gene_76848	1.73155	-4.09094	-0.556431	0.328082	-0.912192	4.4909	6.24908	2.41267e-05	5.53343e-05
gene_313550	4.28445	5.52332	3.68277	4.17279	2.37833	4.68434	6.18271	2.4191e-05	5.54535e-05
gene_218552	-11.585	-0.921946	-6.72193	-2.34106	-4.05522	9.01887	6.19454	2.43718e-05	5.58396e-05
gene_468564	0.360892	0.815244	-3.79122	-1.0164	1.05047	4.34976	6.22602	2.45479e-05	5.62145e-05
gene_393945	-0.249288	-5.55513	-0.607104	-0.901723	-0.955604	9.85017	6.16666	2.47123e-05	5.65623e-05
gene_92241	3.17102	4.35516	4.37011	3.97878	-0.225747	4.93975	6.16739	2.49294e-05	5.70303e-05
gene_91083	3.54795	0.872731	5.34494	3.06625	0.775245	6.60975	6.16446	2.50731e-05	5.73299e-05
gene_282355	-0.485224	1.29254	3.24825	2.37761	3.85107	4.09659	6.16974	2.55811e-05	5.84405e-05
gene_400282	4.67029	-1.21502	2.20144	3.41714	2.15269	4.54383	6.21854	2.55847e-05	5.84405e-05
gene_372061	0	6.1004	6.69143	4.87099	6.25677	5.51104	6.18178	2.59418e-05	5.9226e-05
gene_253779	7.88203	5.51315	7.34894	7.38648	6.34116	11.9558	6.14058	2.60127e-05	5.9358e-05
gene_260563	6.93385	1.6843	8.22487	7.71142	8.18364	7.19983	6.16174	2.61013e-05	5.953e-05
gene_79148	-3.2432	-0.0564498	-8.71883	-1.51796	-5.16388	12.4468	6.13893	2.63618e-05	6.00937e-05
gene_83416	-8.24401	-5.15611	-1.40314	-3.5502	-2.44548	5.59443	6.15248	2.6458e-05	6.02826e-05
gene_340747	6.91059	6.77579	6.66408	7.30071	10.0003	7.75532	6.15397	2.65002e-05	6.03481e-05
gene_267782	-0.0954924	1.73106	3.45676	4.58685	6.69537	9.78669	6.13576	2.65263e-05	6.03771e-05
gene_267771	-1.30182	-0.75788	3.5554	3.20958	-0.429555	8.28586	6.13222	2.67112e-05	6.07673e-05
gene_102978	9.63262	4.75993	12.0322	11.0968	11.6722	10.5876	6.14958	2.6728e-05	6.07749e-05
gene_469316	6.99582	3.65917	4.77965	5.35273	4.69302	5.15372	6.14723	2.68507e-05	6.10231e-05
gene_79173	-3.8885	-0.335084	-8.0749	-1.35967	-5.2588	11.0628	6.12768	2.69505e-05	6.1219e-05
gene_137849	-0.238841	-7.14087	-0.640199	-1.35162	-1.45031	7.21185	6.12457	2.70019e-05	6.13049e-05
gene_369958	-3.59614	-5.79775	-1.8969	-3.34942	-2.85608	5.18171	6.12047	2.73348e-05	6.20294e-05
gene_236028	-2.83639	1.12849	-7.60944	-0.305725	-3.82294	11.3007	6.11673	2.75362e-05	6.24281e-05
gene_267792	9.87226	4.19402	5.78476	7.51285	8.41494	7.23225	6.13428	2.75381e-05	6.24281e-05
gene_393949	-0.103781	-4.81222	-0.549797	-0.57468	-0.755237	10.2531	6.11126	2.75564e-05	6.24381e-05
gene_267864	-1.41089	3.50896	3.88533	6.66544	7.0364	7.24609	6.13038	2.76254e-05	6.25491e-05
gene_467957	5.6672	6.39057	0.623138	7.25819	4.69459	7.95019	6.11494	2.76332e-05	6.25491e-05
gene_79157	-3.74789	0.0373694	-7.8478	-1.32543	-5.29411	12.5997	6.11149	2.78212e-05	6.29431e-05
gene_365248	5.17043	4.88477	2.61292	3.64442	3.16581	4.3529	6.12852	2.78497e-05	6.2976e-05
gene_93405	9.94408	4.75967	11.736	10.1576	11.2241	9.99416	6.12773	2.78925e-05	6.30413e-05
gene_268006	5.41146	6.99464	5.27432	5.72034	2.62094	5.55304	6.12555	2.80115e-05	6.32785e-05
gene_76861	1.99533	-2.65071	2.14773	2.28166	1.02038	5.24292	6.10741	2.80449e-05	6.33221e-05
gene_34263	2.67052	5.05708	0.774592	3.92413	0.732122	6.05681	6.10586	2.81301e-05	6.34511e-05
gene_372077	-1.08331	5.80265	6.09798	4.24543	6.86543	6.29716	6.12111	2.81301e-05	6.34511e-05
[truncated: 1,288 more rows]

## Sheet: FilterDeg
gene	logFC.ALC-China	logFC.Alc-Russ	logFC.both	logFC.HBV	logFC.other	logCPM	F	PValue	FDR
gene_204779	-8.81764	-21.556	-10.1556	-10.0386	-10.1898	16.7541	78.4106	2.09014e-42	4.71222e-39
gene_218931	-8.87483	-21.3467	-9.41316	-9.35609	-9.61961	16.5567	72.649	1.79329e-40	1.34766e-37
gene_350493	-9.12772	-21.2535	-9.05336	-8.97014	-9.16065	16.473	71.8264	3.45178e-40	2.22344e-37
gene_218876	-8.49687	-16.0696	-9.46065	-9.26016	-9.50889	16.212	64.7377	1.01145e-39	4.56065e-37
gene_219370	-9.10254	-12.5715	-10.2242	-10.0535	-10.3757	14.2598	59.9697	9.76463e-38	2.93525e-35
gene_99550	-8.6496	-18.6421	-9.21189	-9.08038	-9.40557	13.8596	63.3059	4.16258e-37	1.10406e-34
gene_205448	-8.86205	-16.9734	-9.02574	-9.01383	-9.03376	12.198	61.0383	3.04923e-36	6.24953e-34
gene_77748	-6.84636	-17.7041	-9.14044	-8.72858	-8.91857	12.9406	58.0231	4.63632e-35	8.71048e-33
gene_103820	-3.65566	8.47484	-3.65566	-2.16101	-3.65566	8.92732	66.0818	6.63519e-35	1.19672e-32
gene_218678	-9.34895	-10.77	-9.33319	-8.95433	-9.44808	12.6787	52.0375	3.22754e-34	5.39e-32
gene_155444	-5.82992	-19.0428	-7.486	-7.27944	-7.26047	14.3736	50.4949	6.18911e-32	7.97334e-30
gene_196424	-5.45277	-19.4366	-7.52858	-7.20496	-6.92243	14.7845	49.4457	1.77322e-31	2.16093e-29
gene_273865	-6.13258	-17.8206	-7.55237	-7.09297	-7.41131	13.1558	47.3246	1.54999e-30	1.74723e-28
gene_103821	-5.7339	7.23527	-5.7339	-2.9365	-5.7339	9.75523	53.4602	1.71806e-30	1.88945e-28
gene_103814	-5.4356	3.36428	-5.4356	-4.61184	-5.4356	5.89103	51.9208	4.99109e-30	5.11473e-28
gene_189333	-5.98107	-17.9121	-6.83991	-6.51781	-6.82692	13.3152	45.055	1.67764e-29	1.64445e-27
gene_393990	-7.3538	-8.50145	-3.65303	-9.69312	-10.1865	7.72878	41.7202	3.70784e-29	3.48306e-27
gene_99571	-7.72959	-15.1486	-7.57542	-7.43208	-7.79711	10.4601	43.6941	7.22628e-29	6.51666e-27
gene_219079	-6.3842	-9.98689	-7.9825	-7.55439	-7.81153	13.1776	38.8983	1.13461e-27	9.83837e-26
gene_205449	-5.26304	-17.2742	-6.04328	-5.97611	-6.26674	12.7817	40.8486	1.66241e-27	1.4143e-25
gene_362332	-7.30918	-10.7402	-9.86723	-8.04867	-5.70228	6.338	39.017	1.43401e-26	1.15463e-24
gene_350494	-5.56011	-17.4598	-5.72174	-5.69659	-6.03702	13.0177	38.6363	2.06394e-26	1.63269e-24
gene_135041	-5.6228	-8.64945	-7.05602	-6.89598	-7.06526	13.8897	33.6037	9.99983e-25	7.27245e-23
gene_218623	-6.04785	-8.79236	-7.86973	-7.51961	-7.62408	11.4414	33.5744	1.03955e-24	7.44023e-23
gene_468683	7.08265	11.6774	3.02401	5.44627	5.65664	9.25652	27.9054	2.77754e-21	1.64788e-19
gene_345469	-5.33704	-8.90706	-7.67997	-5.67466	-5.75244	5.69026	27.1463	7.73978e-21	4.18969e-19
gene_135094	-4.7896	-8.58954	-6.33746	-6.06108	-6.169	13.6128	26.7611	1.33685e-20	6.84985e-19
gene_75887	-5.12254	-8.00719	-5.23379	-8.60544	-7.67117	7.7739	25.226	1.44722e-19	6.0986e-18
gene_362334	-5.62414	-9.44992	-7.60764	-6.2225	-4.35119	5.51204	25.4841	4.30346e-19	1.63061e-17
gene_464336	-3.07598	-16.3645	-3.98839	-3.71636	-4.0163	12.6782	24.859	8.90217e-19	3.1857e-17
gene_224133	-4.87024	2.51328	-3.49782	-2.00664	-4.87024	4.95157	25.0543	1.69633e-18	5.83874e-17
gene_212322	4.11293	10.2799	4.32768	3.72794	6.51472	7.33128	23.659	2.201e-18	7.51841e-17
gene_173229	2.13399	12.5704	6.86026	6.63704	3.31379	9.43081	23.1412	4.79255e-18	1.60071e-16
gene_79168	-3.32208	-2.76172	-7.12173	-6.697	-8.75154	6.57973	22.5089	8.69656e-18	2.82106e-16
gene_468706	7.83615	13.7296	3.47122	8.4714	8.90469	10.6755	22.4994	1.23478e-17	3.94866e-16
gene_99446	-3.5749	-12.7983	-4.67325	-4.84247	-4.93942	8.71042	22.9214	1.43659e-17	4.56169e-16
gene_224125	-4.62529	2.31155	-2.98486	-2.16317	-4.62529	4.67697	23.2708	1.97504e-17	6.18435e-16
gene_362300	-9.09443	-10.4632	-8.81006	-5.60573	-5.47257	6.2621	22.5632	2.75428e-17	8.44834e-16
gene_401565	-6.26106	-9.63519	-7.37392	-6.07626	-4.75857	5.62668	22.5134	2.96195e-17	8.96338e-16
gene_188669	7.6096	12.6168	6.3569	6.56178	3.12617	9.50253	21.3637	7.20159e-17	2.09497e-15
gene_326481	11.638	4.54691	9.58916	3.68025	9.69343	8.17762	21.2484	8.60717e-17	2.44086e-15
gene_99547	-3.9865	-12.8141	-4.81622	-4.50818	-4.92176	8.77651	21.6632	9.17011e-17	2.57732e-15
gene_362321	-8.31642	-9.31733	-5.87384	-6.54002	-5.06974	7.48038	19.7949	6.30574e-16	1.48928e-14
gene_58300	14.6966	8.99202	13.1432	13.4217	13.7705	12.7908	19.8312	7.24124e-16	1.69175e-14
gene_218702	-3.55264	-2.27679	-8.97183	-6.32776	-4.92715	5.53686	19.7959	1.38956e-15	3.13277e-14
gene_14095	5.79475	8.65409	4.0561	3.83283	4.0681	6.72274	18.9038	2.46836e-15	5.35088e-14
gene_141853	2.76031	7.40475	3.10407	2.20457	6.99829	5.55304	18.8702	3.67269e-15	7.77526e-14
gene_106594	-4.39742	-7.19071	-6.12209	-5.60761	-5.87279	11.6623	18.475	4.99201e-15	1.01851e-13
gene_141715	2.75935	7.53846	3.09826	2.78063	7.96408	6.01472	18.1452	1.18708e-14	2.26803e-13
gene_365216	-8.21022	-9.38889	-9.30084	-4.46295	-5.79161	6.62998	17.9792	1.21805e-14	2.31737e-13
gene_470006	-6.11397	-8.00128	-6.65944	-4.31548	-7.66118	6.19393	17.4847	2.76884e-14	4.89597e-13
gene_34270	7.27866	6.26909	9.62539	4.33468	2.48673	6.64106	17.5756	3.01293e-14	5.2861e-13
gene_141703	2.7593	8.07709	2.25075	3.20586	7.62953	6.05179	16.7948	1.09543e-13	1.72703e-12
gene_243202	12.7507	7.7947	7.81021	4.53918	8.48716	8.35065	16.5743	1.58216e-13	2.45998e-12
gene_218703	-2.92682	-3.39272	-8.67498	-5.52727	-5.54756	5.20733	16.4716	2.73753e-13	4.05971e-12
gene_218501	-3.51921	-9.77799	-4.0423	-4.03702	-4.8623	9.73776	16.0722	2.82206e-13	4.14484e-12
gene_393989	-4.62914	-9.43534	-3.29925	-5.82868	-7.10561	7.93066	15.7162	5.5065e-13	7.50116e-12
gene_34290	7.03736	4.94125	4.12442	10.1183	3.28592	8.60438	15.8155	5.66242e-13	7.69032e-12
gene_365223	-5.81749	-10.496	-7.59855	-4.00727	-5.90573	6.61919	16.0392	6.46806e-13	8.57779e-12
gene_401626	-7.11807	-8.73385	-8.10346	-4.35602	-3.97489	5.2357	15.9632	7.32377e-13	9.59967e-12
gene_399012	-3.98297	-2.79265	2.42323	4.36272	-2.9701	6.98921	15.44	1.04467e-12	1.32315e-11
gene_401625	-5.31631	-9.39387	-5.01731	-4.7588	-4.50521	5.65369	15.5194	1.517e-12	1.86889e-11
gene_403104	9.12195	4.20171	4.13642	4.87349	2.02788	5.4095	15.049	2.08685e-12	2.50923e-11
gene_469226	-4.73396	-6.95322	-8.31489	-4.5191	-3.743	5.14623	14.5222	4.35012e-12	4.89144e-11
gene_100117	-2.21492	-8.54151	-6.27189	-5.24906	-3.52407	7.72039	14.2099	7.49776e-12	7.91743e-11
gene_469064	-5.82919	-9.20371	-7.25475	-4.35271	-3.85401	5.59861	14.181	1.41323e-11	1.3864e-10
gene_362320	-2.93094	-9.49824	-4.3307	-5.19867	-2.94094	5.95444	14.059	1.73671e-11	1.68043e-10
gene_106819	-3.13926	-8.15973	-3.86826	-4.41233	-2.47205	5.14908	14.0565	1.74411e-11	1.68399e-10
gene_34221	13.0687	8.76777	3.15031	11.0874	5.43441	10.0457	13.7299	2.04801e-11	1.94001e-10
gene_34239	12.329	6.72885	2.23253	9.82719	5.50968	8.94398	13.6826	2.22494e-11	2.09441e-10
gene_34238	11.4471	5.68454	2.29197	8.53143	4.12438	7.84453	13.5989	2.57625e-11	2.40006e-10
gene_141760	4.47115	5.13276	2.96312	2.15876	6.46087	4.86321	13.5686	2.7173e-11	2.51587e-10
gene_267808	2.17134	4.00617	5.53985	9.06899	2.54223	7.62529	13.4471	3.36358e-11	3.04546e-10
gene_394205	2.80905	2.66075	6.10097	2.23532	4.93785	4.54895	13.4042	3.62732e-11	3.27112e-10
gene_93406	4.35828	3.68834	8.55126	4.46195	9.18673	6.99427	13.3321	4.11789e-11	3.64785e-10
gene_147903	12.2553	3.5594	6.03158	11.2983	8.79358	10.0592	12.7716	1.11063e-10	8.81788e-10
gene_34213	12.5314	5.00749	3.90591	9.77274	6.10709	8.97147	12.5283	1.71315e-10	1.28316e-09
gene_403121	8.45118	4.68237	4.96191	4.83454	2.12075	5.23504	12.5216	1.73384e-10	1.2965e-09
gene_388977	4.89734	2.50542	5.72871	4.06573	8.34049	6.03712	12.4912	1.83062e-10	1.35761e-09
gene_212319	-2.22534	7.53732	-2.22534	3.94982	3.41325	7.06351	12.6697	1.95555e-10	1.4455e-09
gene_283242	-3.93189	-6.66327	-4.84118	-2.08827	-9.68023	7.56866	12.3174	2.19579e-10	1.60207e-09
gene_386666	4.76794	3.34341	6.56929	2.66637	3.60482	4.61803	12.3602	2.3137e-10	1.67724e-09
gene_141237	7.21412	3.39392	8.18488	4.65993	9.17289	6.96279	12.2901	2.62301e-10	1.87733e-09
gene_92588	-6.29737	-9.19563	-5.64896	-4.68938	-3.3585	5.61459	12.3741	3.13561e-10	2.19883e-09
gene_135089	9.68606	4.93555	8.2494	8.71537	8.90386	11.7363	12.0652	3.34555e-10	2.32795e-09
gene_400711	7.87048	2.15427	8.85179	6.6468	2.44762	6.54463	11.9285	5.02423e-10	3.38123e-09
gene_369965	-4.04792	-7.60303	-3.38733	-4.50922	-4.33947	5.49793	11.7988	5.63471e-10	3.78079e-09
gene_90783	2.76192	5.18457	7.30139	4.22897	2.57343	5.15677	11.6257	8.68487e-10	5.50001e-09
gene_469573	6.31209	6.28373	3.06664	3.29396	6.35563	5.1462	11.5897	9.26938e-10	5.82112e-09
gene_293877	-3.39439	-8.27637	-5.66022	-3.75376	-5.15468	5.0445	11.74	9.53177e-10	5.95273e-09
gene_34210	12.8727	7.55736	3.91473	10.4605	6.13398	9.54351	11.5355	1.02282e-09	6.34373e-09
gene_135036	12.5697	9.80106	9.86285	10.4377	10.4756	9.9901	11.5137	1.02649e-09	6.35777e-09
gene_388929	12.3969	9.31658	8.70733	9.57018	9.6354	9.31441	11.4541	1.14424e-09	7.01003e-09
gene_34235	10.1571	5.30002	2.36272	8.50145	4.04846	7.43614	11.467	1.15821e-09	7.08598e-09
gene_400315	-2.05008	-6.5147	-4.55319	-2.69328	-7.35682	5.44989	11.2847	1.44503e-09	8.63001e-09
gene_83456	2.00117	5.35449	4.21878	6.96305	10.1787	7.67115	11.2896	1.59925e-09	9.4385e-09
gene_80471	6.32205	2.50489	9.68432	5.49618	7.03014	6.88228	11.2195	1.817e-09	1.05988e-08
gene_34243	10.776	6.66643	2.00332	9.17948	5.12952	8.09947	11.1551	2.04355e-09	1.1753e-08
gene_387699	-4.40219	-8.75159	-7.52404	-5.03375	-5.11741	7.81012	11.0246	2.33365e-09	1.33195e-08
gene_188507	5.31097	12.3181	8.8933	8.22382	3.27273	11.8931	10.9473	2.69203e-09	1.5154e-08
gene_401563	-5.00804	-9.2576	-4.8905	-4.04117	-2.60563	5.92752	11.0831	3.05537e-09	1.70293e-08
gene_363660	3.91567	4.44722	5.96786	2.35602	3.30796	4.45967	10.8127	3.82461e-09	2.08779e-08
gene_403105	8.07795	2.57858	5.63397	5.52174	2.47968	5.34757	10.7817	4.04823e-09	2.19921e-08
gene_464356	-5.11696	-5.77175	-4.9416	-3.71738	-4.01269	4.77496	10.6768	4.44269e-09	2.38477e-08
gene_34247	9.53866	6.26405	2.09249	7.862	3.16385	6.9152	10.6109	5.54159e-09	2.91904e-08
gene_464444	-6.9181	-2.14167	-6.64089	-3.98738	-2.76859	4.55324	10.5915	5.67105e-09	2.98356e-08
gene_234092	7.07222	2.5044	6.82543	5.58288	9.32052	6.95427	10.5849	5.8137e-09	3.05169e-08
gene_141768	3.16078	5.79068	2.8425	3.28071	6.80263	5.14938	10.3869	8.37735e-09	4.19239e-08
gene_253781	8.99732	5.70576	9.44765	9.43126	9.08371	13.8209	10.2858	8.95258e-09	4.4654e-08
gene_83415	3.08683	5.42619	6.37287	7.90272	11.0064	8.49708	10.3331	9.25339e-09	4.60525e-08
gene_386579	-3.37123	-6.6304	-6.54186	-3.46753	-5.52082	5.89976	10.2666	9.53705e-09	4.72556e-08
gene_338880	-2.4797	-6.18109	-3.59647	-4.44065	-3.34262	4.69018	10.2084	1.06323e-08	5.23375e-08
gene_467674	5.30729	3.3893	6.20345	6.59478	8.55806	6.61412	10.2018	1.1691e-08	5.70506e-08
gene_362336	4.5907	3.06084	6.38074	3.69887	6.14727	5.0373	10.1428	1.31623e-08	6.36268e-08
gene_403157	9.18053	3.00415	5.74688	5.91682	3.04241	6.43417	10.0869	1.3344e-08	6.43511e-08
gene_394091	-6.06338	-9.47589	-6.18363	-2.22737	-5.24381	6.5262	10.2604	1.33983e-08	6.45439e-08
gene_99433	5.95593	-2.37154	5.11009	5.08885	4.4607	6.76531	10.1376	1.63117e-08	7.77477e-08
gene_267991	3.03746	6.87659	4.10853	3.80851	2.70101	4.91919	9.93704	1.92896e-08	9.07901e-08
gene_92486	5.1633	2.26823	4.03216	6.60279	2.63839	5.57212	9.91414	2.01292e-08	9.45442e-08
gene_219089	4.28203	8.63794	3.84357	5.07741	5.24914	6.08323	9.89656	2.07987e-08	9.73848e-08
gene_403114	8.0878	2.34183	4.57531	4.64963	2.22124	5.49823	9.77915	2.37772e-08	1.10527e-07
gene_267958	7.88202	9.33917	5.4296	6.68939	4.18263	6.95663	9.7287	2.84401e-08	1.30571e-07
gene_83463	3.93367	4.78104	5.6209	6.84681	10.0198	7.54806	9.70237	2.98725e-08	1.36608e-07
gene_212567	-3.41499	8.19213	2.53922	4.49509	3.47835	8.7875	9.66238	3.1846e-08	1.4417e-07
gene_188587	3.2005	8.90497	7.48424	5.87102	2.5282	6.59859	9.6105	3.54667e-08	1.59282e-07
gene_469227	-3.50129	-9.91775	-6.03681	-3.24409	-4.35525	6.49578	9.72081	3.57337e-08	1.60322e-07
gene_400305	-3.12849	-8.96915	-6.05973	-3.43245	-4.68774	7.39586	9.55288	3.64169e-08	1.62739e-07
gene_188594	6.23373	11.1426	8.1364	7.87302	2.8482	9.60847	9.53619	3.75828e-08	1.67451e-07
gene_400303	-2.34646	-7.49382	-5.81641	-3.61592	-5.07773	6.39163	9.53183	3.7893e-08	1.68667e-07
gene_403123	9.20999	3.853	4.69825	4.78994	2.78352	7.43689	9.52074	3.8695e-08	1.71728e-07
gene_403540	9.94641	4.6905	6.31913	6.12475	4.58992	6.51632	9.50513	3.98526e-08	1.75999e-07
gene_92212	-2.10268	-6.02303	-2.9878	-2.66203	-7.90573	7.00426	9.46106	4.33121e-08	1.88873e-07
gene_239239	2.68033	2.5376	2.26604	6.81092	5.43832	5.79585	9.45927	4.70722e-08	2.03303e-07
gene_340099	-4.47203	-8.85556	-5.7964	-3.65248	-2.62715	5.68319	9.52577	5.10548e-08	2.18827e-07
gene_99573	5.4376	-2.76935	2.13462	3.04827	2.12331	5.51207	9.48311	5.52074e-08	2.35284e-07
gene_401597	-4.56311	-9.85943	-3.5509	-2.43042	-2.65605	9.64415	9.32389	5.56796e-08	2.37072e-07
gene_100115	-2.18272	-8.88231	-4.46933	-3.95418	-2.85753	5.69676	9.47044	5.65045e-08	2.40131e-07
gene_470177	4.27289	2.66146	6.01344	6.50386	4.29603	5.66581	9.35	5.77781e-08	2.45312e-07
gene_47571	-2.17228	-5.54726	-5.83833	-3.1526	-5.79047	5.45005	9.26468	6.28048e-08	2.65405e-07
gene_253782	9.20101	6.24129	9.77844	9.54551	9.13996	11.7223	9.17573	7.27194e-08	3.03042e-07
gene_219122	3.07969	10.3845	6.26221	6.75329	7.41145	7.75092	9.18959	7.81053e-08	3.2399e-07
gene_414488	7.74743	2.49249	7.12113	6.84521	9.84338	7.5373	9.18498	7.87857e-08	3.26212e-07
gene_86528	4.33319	2.56322	6.49979	6.96979	2.75219	5.98899	9.18034	7.94764e-08	3.28468e-07
gene_347119	3.37466	5.60966	3.29039	2.90169	2.70033	4.30822	9.12603	8.80312e-08	3.59867e-07
gene_200956	2.18435	3.06034	2.38436	6.523	4.87203	5.55899	9.07124	9.76041e-08	3.9689e-07
gene_267831	-2.32327	2.6625	4.48698	3.36256	6.9375	6.87946	9.04606	1.01383e-07	4.09254e-07
gene_338885	-2.94662	-7.06144	-5.59858	-3.2316	-5.35136	5.84425	8.99125	1.05543e-07	4.24527e-07
gene_218792	6.00195	3.42743	3.06453	2.39467	6.82685	6.85012	8.79923	1.52145e-07	5.90889e-07
gene_241617	4.75682	5.4608	2.01096	6.09403	2.11923	5.30654	8.77221	1.71695e-07	6.59993e-07
gene_401547	-2.19904	-8.85379	-4.43412	-3.98957	-3.13876	5.63189	8.83522	1.82271e-07	6.97676e-07
gene_267709	3.1918	8.28344	3.92188	5.46385	4.51654	5.9723	8.71851	1.90073e-07	7.24462e-07
gene_233898	6.00762	3.0472	5.03549	7.93729	6.38317	6.77228	8.61391	2.31756e-07	8.66491e-07
gene_369960	-3.69393	-6.51811	-3.21039	-4.24629	-3.07426	5.7408	8.56944	2.35975e-07	8.80803e-07
gene_47585	5.26033	3.24189	2.77197	6.32789	3.18249	5.36701	8.60377	2.36256e-07	8.81125e-07
gene_92582	3.43251	-2.6279	6.77338	5.95093	4.38684	7.75231	8.67121	2.47113e-07	9.18104e-07
gene_13012	3.55248	5.34691	2.82067	2.70331	3.95657	4.31086	8.57816	2.48023e-07	9.2044e-07
gene_401534	-4.96641	-7.3016	-3.43412	-3.913	-3.38486	5.73186	8.52153	2.58633e-07	9.5588e-07
gene_394068	-6.04651	-7.82338	-5.60841	-2.82039	-4.69273	6.49232	8.48532	2.77196e-07	1.01864e-06
gene_313527	2.79625	6.04197	2.16916	4.03336	3.50963	4.62001	8.50468	2.85161e-07	1.04536e-06
gene_469206	2.84017	4.66402	5.95058	7.2502	2.32448	6.56026	8.45458	2.94009e-07	1.07517e-06
gene_469205	-3.85678	-5.98182	-2.80156	-2.18254	-7.1725	6.51915	8.42739	3.09733e-07	1.12628e-06
gene_401572	-7.46295	-2.19339	-4.29331	-4.5011	-5.04299	5.60329	8.35494	3.5589e-07	1.28274e-06
gene_80468	10.7375	5.71357	9.84687	7.77772	11.2944	9.07702	8.35441	3.79502e-07	1.35915e-06
gene_107122	8.24082	4.48031	8.60427	6.45147	9.91176	7.70424	8.34561	3.85915e-07	1.37883e-06
gene_250470	8.66491	2.4593	10.1814	9.18313	11.3163	9.32079	8.34434	3.86845e-07	1.38106e-06
gene_267823	2.76641	8.71564	8.13284	7.75166	11.0841	8.7317	8.31573	4.08513e-07	1.44924e-06
gene_469232	-3.42961	-6.57602	-6.72986	-3.84891	-4.42044	6.86521	8.27332	4.16243e-07	1.4755e-06
gene_239243	6.82155	2.54663	2.45752	6.14215	4.92307	5.41464	8.28811	4.30582e-07	1.51917e-06
gene_219217	4.94813	9.09925	6.89197	8.08613	3.28153	7.4199	8.27113	4.44743e-07	1.56301e-06
gene_340726	2.32882	5.19117	5.7706	6.37889	9.25826	6.95315	8.25634	4.57461e-07	1.59775e-06
gene_80482	6.6975	2.50248	8.0945	6.27218	9.12048	7.08275	8.25071	4.62399e-07	1.61374e-06
gene_464350	-4.48706	-2.89756	-4.24799	-3.86096	-4.0328	4.43764	8.21464	4.65906e-07	1.62347e-06
gene_394069	-4.72944	-7.93476	-5.39838	-2.12397	-3.52189	5.41008	8.28188	5.10562e-07	1.76273e-06
gene_188508	7.50759	11.5206	9.66008	8.2187	4.80413	9.47894	8.15824	5.19266e-07	1.78731e-06
gene_248581	9.79658	3.68357	10.7469	8.09495	10.4585	8.83801	8.15582	5.54159e-07	1.89583e-06
gene_86658	2.30789	-4.85523	5.00675	3.41573	2.04363	7.74703	8.20481	5.89741e-07	2.00842e-06
gene_470013	5.63446	5.69836	7.71116	7.00451	10.5045	8.02391	8.09336	6.24362e-07	2.11673e-06
gene_468411	6.70599	2.01794	6.7617	5.89476	4.75964	5.51514	8.09178	6.26255e-07	2.12155e-06
gene_469640	5.33993	8.84026	5.33237	10.7719	11.2245	9.88811	8.06283	6.61877e-07	2.22717e-06
gene_267692	-2.26331	6.47023	3.321	3.49141	2.27511	6.30925	8.0375	6.8947e-07	2.30625e-06
gene_363715	-3.5868	-9.69236	-4.05172	-3.43753	-3.70089	6.3432	8.11997	6.91319e-07	2.309e-06
gene_260589	7.0226	2.25702	9.44923	8.37334	10.3674	8.46502	8.02456	7.12109e-07	2.37668e-06
gene_470008	4.1653	4.4003	7.04808	6.13292	9.80878	8.98765	7.99296	7.13777e-07	2.38035e-06
gene_469221	-4.01108	-7.14626	-5.91465	-4.11579	-4.15445	7.16579	7.99261	7.14263e-07	2.38035e-06
gene_218968	3.33446	5.4381	4.3558	8.95894	6.02451	7.58161	7.97695	7.80021e-07	2.57314e-06
gene_93422	7.90486	2.45643	11.7923	10.8765	12.0674	10.5415	7.96543	7.97401e-07	2.61921e-06
gene_362330	-5.23226	-6.8013	-3.44082	-3.78079	-2.87359	5.4425	7.93277	8.01598e-07	2.63057e-06
gene_401875	4.90979	2.1584	6.80911	6.78381	4.7875	5.96007	7.96199	8.0267e-07	2.63217e-06
gene_267972	3.10319	9.66594	5.14293	7.46574	7.6386	7.51446	7.94937	8.22291e-07	2.6887e-06
gene_101570	8.12539	2.50675	7.90424	5.63201	8.15314	6.56136	7.94197	8.3403e-07	2.71722e-06
gene_464359	-6.98073	-2.18821	-4.36871	-3.77616	-3.01173	4.57757	7.90865	8.82453e-07	2.85846e-06
gene_369964	-4.18526	-6.01093	-3.00812	-4.34771	-3.4216	5.72681	7.88186	8.84314e-07	2.86244e-06
gene_414724	-3.37966	-4.78646	-4.07568	-2.32476	-3.47681	4.33046	7.75933	1.12038e-06	3.55009e-06
gene_267838	-3.14664	4.31432	4.35154	3.67814	7.18258	7.93846	7.77582	1.13859e-06	3.60274e-06
gene_268012	2.17517	6.52696	3.78096	3.99194	3.13842	4.82997	7.73295	1.24505e-06	3.90126e-06
gene_377413	4.6885	6.20266	3.89308	4.23536	3.01016	4.82518	7.69806	1.26127e-06	3.94662e-06
gene_386620	-2.21897	-7.79036	-5.26606	-2.52906	-3.69155	6.24358	7.67894	1.30879e-06	4.07831e-06
gene_386642	-2.33207	-5.84203	-6.12561	-3.36401	-4.39629	5.55994	7.62304	1.45827e-06	4.4975e-06
gene_200971	8.45655	2.76105	8.10893	6.73559	7.44595	9.83879	7.60293	1.49623e-06	4.59572e-06
gene_83411	5.12911	3.93743	5.01913	8.34763	8.88058	7.52323	7.62983	1.51775e-06	4.65229e-06
gene_267922	-2.65007	4.09931	7.96506	4.69569	5.29831	7.91033	7.59076	1.62508e-06	4.94432e-06
gene_469399	5.2139	2.52976	4.00087	5.33104	3.12097	4.83205	7.57034	1.70168e-06	5.15649e-06
gene_423799	4.19299	3.36248	3.70114	6.52599	5.51138	5.6524	7.55977	1.73661e-06	5.24823e-06
gene_141221	6.7419	4.3227	4.78832	8.7388	9.9593	8.16432	7.51335	1.89889e-06	5.70425e-06
gene_469224	-3.71832	-7.4838	-6.20743	-3.4188	-4.06556	6.74254	7.46035	1.9986e-06	5.97375e-06
gene_394087	-4.37978	-6.71161	-5.32556	-2.47037	-3.41958	5.8349	7.44824	2.04606e-06	6.08957e-06
gene_393985	-2.89331	-9.88649	-2.48564	-2.92761	-4.81393	6.77615	7.53841	2.06579e-06	6.14017e-06
gene_393986	-2.13454	-11.7919	-2.29447	-2.71998	-4.51511	8.7251	7.50619	2.19554e-06	6.49159e-06
gene_100107	-2.64013	-6.41261	-4.14911	-3.62318	-3.69402	5.11755	7.38998	2.29093e-06	6.75152e-06
gene_200972	8.32996	7.03299	11.7442	9.75104	10.4326	9.62596	7.40773	2.32721e-06	6.84054e-06
gene_469231	-3.55022	-7.15077	-6.35735	-2.91835	-3.95634	8.0932	7.38116	2.33045e-06	6.84561e-06
gene_402452	3.55496	7.67847	9.55434	7.26255	5.47412	7.60448	7.35829	2.43627e-06	7.14308e-06
gene_34190	-2.30251	-4.47359	-4.54548	-3.8105	-5.10877	5.39113	7.35741	2.44042e-06	7.15e-06
gene_283482	4.49352	2.4714	10.0626	8.71289	9.14264	8.3006	7.38046	2.45279e-06	7.18158e-06
gene_91049	-4.59105	-3.72463	-2.87811	-4.41395	-5.95242	6.35374	7.34834	2.48376e-06	7.25813e-06
gene_401593	-3.02231	-7.67246	-3.80397	-2.11658	-2.90987	5.94978	7.33988	2.52489e-06	7.36876e-06
gene_80461	8.52386	3.00438	9.9104	7.7712	9.61545	8.12141	7.32719	2.71818e-06	7.84651e-06
gene_469607	5.52316	5.22601	3.66003	3.2958	2.90694	4.39459	7.32645	2.72206e-06	7.84768e-06
gene_469446	3.8048	4.43421	2.50058	2.46384	2.20136	4.00398	7.31417	2.78729e-06	8.01013e-06
gene_344355	5.57575	2.23099	5.2825	4.45353	3.01118	4.58543	7.31196	2.79921e-06	8.03926e-06
gene_76915	-3.36087	-6.27612	-5.95349	-4.10816	-3.89459	6.62291	7.27125	2.88499e-06	8.26457e-06
gene_393983	-2.37113	-9.08541	-2.20997	-3.0969	-4.58538	6.10111	7.35492	2.9235e-06	8.35896e-06
gene_363686	7.19828	5.02159	5.07275	5.14087	2.05441	5.08987	7.2594	3.09806e-06	8.83565e-06
gene_85620	-2.1822	-5.06413	-3.61959	-2.83122	-2.06242	5.03217	7.22507	3.11949e-06	8.89114e-06
gene_369962	-3.6242	-5.01166	-3.05544	-4.21674	-3.29624	5.26248	7.22669	3.14595e-06	8.95523e-06
gene_393979	-2.34792	-11.4642	-2.42092	-2.88124	-4.33319	8.32287	7.27769	3.38459e-06	9.58011e-06
gene_399500	-6.84332	-2.08038	-2.55798	-4.24022	-2.71886	4.59721	7.18199	3.57575e-06	1.00643e-05
gene_13024	4.00183	5.28628	2.8837	2.70337	2.69871	4.43947	7.15332	3.6285e-06	1.02001e-05
gene_218588	2.16244	4.03907	8.05172	5.31281	4.51095	7.8432	7.11967	3.87403e-06	1.08228e-05
gene_401263	7.15383	2.55818	6.02352	5.63263	4.09238	5.32301	7.13748	3.92081e-06	1.09399e-05
gene_13000	6.72449	6.87062	3.87875	5.04063	4.44611	5.35631	7.11764	4.07407e-06	1.13094e-05
gene_347130	4.7635	6.42268	4.79585	4.07471	4.09088	4.91359	7.10377	4.18482e-06	1.15763e-05
gene_139452	8.68134	4.48495	11.0829	9.90492	11.9587	10.0129	7.10044	4.21191e-06	1.16441e-05
gene_402566	4.89056	3.43357	8.04396	8.14715	6.65719	7.15704	7.06982	4.46889e-06	1.22718e-05
gene_470174	3.82727	2.80093	5.73617	6.38992	4.42315	6.17755	7.0325	4.58813e-06	1.25762e-05
gene_212511	4.55012	2.8338	7.93736	6.89176	5.25424	6.27416	7.05114	4.63331e-06	1.26923e-05
gene_92248	6.07019	4.34259	2.88045	5.26849	2.63476	4.86829	7.04983	4.64512e-06	1.2717e-05
gene_393982	-2.01023	-10.4755	-2.42144	-2.95805	-4.0439	7.39509	7.07977	4.92924e-06	1.34215e-05
gene_155442	6.73074	3.1999	6.2429	6.82559	4.48602	6.52336	6.98103	5.07199e-06	1.37935e-05
gene_267787	4.18748	6.19965	5.16159	7.60693	9.27377	7.37326	6.99829	5.1324e-06	1.39158e-05
gene_253780	9.5939	7.51402	9.09258	9.016	8.1638	10.9296	6.93322	5.49958e-06	1.47693e-05
gene_47590	5.80702	2.69365	4.72938	7.04171	5.4084	6.01138	6.95998	5.52766e-06	1.4827e-05
gene_13004	4.09349	5.68193	2.69716	3.68737	4.05824	4.52667	6.95624	5.56783e-06	1.4917e-05
gene_393987	-2.16839	-8.87165	-2.46975	-2.80641	-4.50932	5.99844	7.00853	5.64497e-06	1.51147e-05
gene_47583	4.93804	3.95561	3.53054	6.21551	3.46155	5.32501	6.93821	5.76568e-06	1.53831e-05
gene_395503	4.48545	2.57653	3.58496	5.9618	6.07566	5.40973	6.93091	5.84785e-06	1.55931e-05
gene_400718	8.17877	4.09666	6.37648	5.43862	3.71499	5.48116	6.91734	6.00366e-06	1.59614e-05
gene_344346	4.45805	4.90663	3.54908	4.09903	2.2484	4.42842	6.91535	6.02686e-06	1.60042e-05
gene_266060	8.83238	3.38001	11.518	10.6038	11.1936	10.0922	6.89104	6.31752e-06	1.6717e-05
gene_16585	5.97039	2.29651	5.08969	5.32261	4.70081	14.9263	6.80456	7.07224e-06	1.84297e-05
gene_234089	7.29768	2.49492	8.65608	7.28215	9.08061	7.42624	6.79394	7.62664e-06	1.97749e-05
gene_348201	5.80846	2.02698	5.75648	5.59378	5.56665	5.31005	6.78866	7.7052e-06	1.99442e-05
gene_68210	6.62232	4.37128	2.48684	4.91614	2.67002	4.76656	6.77563	7.90246e-06	2.03729e-05
gene_91059	3.62546	2.71045	6.3877	4.32932	4.863	4.87844	6.74027	8.46386e-06	2.16838e-05
gene_49540	5.01615	2.71906	5.56057	6.65368	5.19329	5.77968	6.73514	8.5486e-06	2.18761e-05
gene_83442	3.23844	3.24656	4.46447	6.02893	7.59292	5.91933	6.70765	9.01733e-06	2.29453e-05
gene_423803	6.22297	7.24279	9.82599	9.40668	8.32733	8.54422	6.69932	9.16431e-06	2.32537e-05
gene_232041	5.32399	4.64456	3.54589	3.33747	2.35389	4.27086	6.68021	9.51089e-06	2.40385e-05
gene_393981	-2.22127	-9.51205	-2.23827	-2.80124	-4.00428	6.59392	6.73259	9.55466e-06	2.4122e-05
gene_400316	-5.33921	-6.14291	-4.03327	-3.75238	-4.90188	6.93695	6.64389	9.80108e-06	2.46889e-05
gene_141235	6.34894	3.38888	9.50599	7.90917	9.47755	7.95235	6.64719	1.01409e-05	2.54596e-05
gene_47555	3.86477	5.55756	4.9897	5.80645	2.18589	5.25288	6.62902	1.05055e-05	2.62435e-05
gene_401667	-2.08343	-5.9178	-3.1703	-2.55993	-2.18343	4.27344	6.67296	1.07079e-05	2.67046e-05
gene_468061	-3.88115	-3.29772	-2.36334	-3.43372	-5.23275	4.92859	6.58992	1.08923e-05	2.71344e-05
gene_414487	7.57836	3.0188	5.85773	4.67974	6.95341	5.58658	6.59897	1.11374e-05	2.76838e-05
gene_107128	7.9307	2.49411	7.99407	7.52498	9.1864	7.46344	6.55018	1.22456e-05	3.01066e-05
gene_400296	-4.16742	-6.68082	-5.24863	-2.95305	-4.15881	6.3411	6.52295	1.24174e-05	3.04624e-05
gene_47582	5.70906	3.24373	5.61303	6.35849	3.57786	5.53596	6.52886	1.27641e-05	3.11942e-05
gene_219025	2.52089	4.53455	4.26088	7.66316	6.12217	6.50015	6.50477	1.33767e-05	3.248e-05
gene_377471	4.4172	3.66366	4.33263	6.78169	6.47559	5.96597	6.493	1.36865e-05	3.32144e-05
gene_372882	2.13172	3.47684	3.59156	4.88843	5.46011	4.81844	6.48277	1.39618e-05	3.38462e-05
gene_232033	6.40373	2.18668	4.57433	4.61527	4.84795	4.80139	6.47141	1.4274e-05	3.45199e-05
gene_141232	9.94758	3.93153	10.3864	8.97112	10.4869	8.98623	6.47126	1.4278e-05	3.45199e-05
gene_232043	4.4648	3.74133	2.41045	4.15728	2.28662	4.28446	6.46377	1.44878e-05	3.49896e-05
gene_232038	6.39308	5.26359	4.26152	4.1058	3.31858	4.68838	6.46241	1.4526e-05	3.50631e-05
gene_372058	3.32245	3.37067	2.5369	4.64503	6.89211	5.8458	6.41842	1.52379e-05	3.66636e-05
gene_374845	4.05128	3.34183	3.90872	5.78	2.07213	5.32682	6.41748	1.52659e-05	3.67114e-05
gene_403579	6.15556	3.80941	6.34639	6.87901	5.03631	6.02222	6.43393	1.53544e-05	3.69045e-05
gene_64313	4.67995	6.88609	3.11635	7.3406	4.46869	6.34177	6.43319	1.53764e-05	3.69181e-05
gene_267921	-4.38466	3.77747	6.71736	3.64389	3.82285	8.4639	6.41474	1.58613e-05	3.79813e-05
gene_469440	4.49126	3.6488	4.81503	2.76648	3.24995	4.18439	6.4005	1.63873e-05	3.91367e-05
gene_464380	3.99165	2.91371	4.29067	2.66774	4.38689	4.18979	6.3878	1.67975e-05	4.00316e-05
gene_141222	7.48059	2.50422	8.07164	6.81431	8.5709	6.98013	6.36438	1.75816e-05	4.16144e-05
gene_47592	5.34988	3.6356	5.70686	7.25186	5.0148	6.17619	6.35884	1.77726e-05	4.20223e-05
gene_393701	2.96239	-2.22623	3.67098	4.4992	3.12493	5.86588	6.3978	1.81354e-05	4.28129e-05
gene_201070	9.92471	4.40597	5.10954	7.96536	6.63959	7.16715	6.34268	1.8341e-05	4.32302e-05
gene_267849	2.89944	7.46537	6.23776	9.86147	8.53238	8.6197	6.31892	1.92101e-05	4.51136e-05
gene_467675	7.65484	6.44516	6.65261	8.11698	9.59041	9.02954	6.28025	1.99456e-05	4.66709e-05
gene_393690	2.76429	3.22548	5.98939	3.86869	4.34099	4.64262	6.29937	1.99563e-05	4.66717e-05
gene_422186	5.44367	2.42583	2.78808	3.60024	3.45271	4.20522	6.28834	2.039e-05	4.7538e-05
gene_250462	9.15207	3.68334	10.223	9.5761	10.7915	9.25343	6.28494	2.05257e-05	4.78297e-05
gene_141231	8.56048	3.68813	9.29817	7.51962	9.22428	7.75202	6.28227	2.06327e-05	4.80293e-05
gene_344349	2.24943	4.16975	5.03313	5.04238	3.82179	4.81143	6.26767	2.12287e-05	4.92894e-05
gene_411317	-3.1078	-7.21497	-2.94689	-2.97952	-2.99685	4.78033	6.31197	2.13819e-05	4.95942e-05
gene_369963	-3.73426	-4.78394	-2.76374	-3.83439	-3.70967	5.58577	6.24292	2.14953e-05	4.98316e-05
gene_393980	-2.42805	-8.26101	-2.38976	-2.51834	-3.92595	5.63355	6.30694	2.15894e-05	5.00232e-05
gene_403154	8.72047	4.54685	5.77693	6.76464	4.961	6.16426	6.25318	2.18369e-05	5.05265e-05
gene_248577	9.80654	4.32385	10.3475	8.88594	10.5514	8.96657	6.24044	2.2386e-05	5.17103e-05
gene_403108	7.62936	3.22268	5.97862	6.03314	2.92921	6.55041	6.22016	2.24769e-05	5.18142e-05
gene_403578	6.16046	2.60615	5.24953	5.81388	3.96708	5.24693	6.2266	2.29987e-05	5.29357e-05
gene_469911	5.36518	3.03634	2.57649	4.477	3.12899	4.46164	6.20446	2.40138e-05	5.51316e-05
gene_313550	4.28445	5.52332	3.68277	4.17279	2.37833	4.68434	6.18271	2.4191e-05	5.54535e-05
gene_253779	7.88203	5.51315	7.34894	7.38648	6.34116	11.9558	6.14058	2.60127e-05	5.9358e-05
gene_340747	6.91059	6.77579	6.66408	7.30071	10.0003	7.75532	6.15397	2.65002e-05	6.03481e-05
gene_102978	9.63262	4.75993	12.0322	11.0968	11.6722	10.5876	6.14958	2.6728e-05	6.07749e-05
gene_469316	6.99582	3.65917	4.77965	5.35273	4.69302	5.15372	6.14723	2.68507e-05	6.10231e-05
gene_267792	9.87226	4.19402	5.78476	7.51285	8.41494	7.23225	6.13428	2.75381e-05	6.24281e-05
gene_365248	5.17043	4.88477	2.61292	3.64442	3.16581	4.3529	6.12852	2.78497e-05	6.2976e-05
gene_93405	9.94408	4.75967	11.736	10.1576	11.2241	9.99416	6.12773	2.78925e-05	6.30413e-05
gene_268006	5.41146	6.99464	5.27432	5.72034	2.62094	5.55304	6.12555	2.80115e-05	6.32785e-05
gene_218861	7.21944	3.83294	4.93888	6.82038	4.46221	5.90815	6.08301	3.04376e-05	6.83625e-05
gene_80464	8.73477	4.87902	9.82113	11.319	10.7626	10.1962	6.07596	3.08591e-05	6.92258e-05
gene_218980	2.77158	4.75727	4.10621	7.56547	4.8409	6.73091	6.05385	3.11557e-05	6.98216e-05
gene_137678	8.6221	3.00479	9.8539	8.51587	8.59237	8.09956	6.06755	3.13702e-05	7.02673e-05
gene_267938	2.94719	6.56786	5.44127	5.01006	2.76722	5.19002	6.06329	3.16322e-05	7.08191e-05
gene_141230	10.372	4.7592	9.76694	8.38345	10.256	8.63096	6.06046	3.18079e-05	7.11771e-05
gene_394259	3.93998	2.55354	3.28622	5.60523	5.10603	5.06406	6.03206	3.36221e-05	7.50133e-05
gene_369492	6.50275	2.01895	2.05096	3.73569	4.4115	5.38228	6.01348	3.37276e-05	7.52116e-05
gene_218742	6.02042	3.66366	2.85121	2.64676	6.2718	7.78997	6.00027	3.46143e-05	7.69862e-05
gene_35689	4.1306	4.81875	2.61425	5.81947	3.59084	5.24338	5.99522	3.49591e-05	7.76505e-05
gene_101561	9.18002	4.98842	10.6107	8.81482	10.5182	8.97287	6.00209	3.56494e-05	7.89721e-05
gene_347126	4.22868	4.89629	2.35257	3.31272	3.85822	4.29049	6.00195	3.56592e-05	7.89721e-05
gene_80457	8.71915	3.68679	9.42001	8.2023	9.56759	8.12239	6.00128	3.57061e-05	7.90372e-05
gene_468399	-2.83552	-3.64389	-3.26245	-3.21617	-2.88899	9.29673	5.97605	3.59564e-05	7.95523e-05
gene_76845	5.249	2.17478	2.51175	4.28317	3.55141	4.53895	5.97704	3.62307e-05	7.99706e-05
gene_47551	4.50211	6.76563	6.91709	7.29667	4.17761	6.4611	5.99104	3.64276e-05	8.02795e-05
gene_260590	9.10661	3.3843	7.89922	9.00568	9.8063	8.38262	5.98515	3.68495e-05	8.10114e-05
gene_141229	8.20523	3.38962	9.00679	7.97824	9.38812	7.87346	5.96827	3.80853e-05	8.3484e-05
gene_80458	9.31232	3.93154	10.0093	9.27849	10.2829	8.92179	5.95357	3.91952e-05	8.577e-05
gene_257975	11.1723	5.35817	11.6261	10.7277	12.0467	10.5082	5.94584	3.97918e-05	8.69711e-05
gene_234094	10.4729	5.35773	10.3711	9.64827	11.6043	9.70254	5.94167	4.01178e-05	8.76411e-05
gene_12987	5.39133	5.71627	4.85445	3.87943	4.5089	4.77337	5.94126	4.01493e-05	8.76674e-05
gene_80460	11.2808	5.35832	11.968	10.8528	12.163	10.6713	5.93998	4.02499e-05	8.78446e-05
gene_13006	5.20455	5.35718	4.59556	3.78776	3.43384	4.57199	5.93649	4.05262e-05	8.8362e-05
gene_311399	4.89505	2.69013	3.62379	3.19779	4.35127	4.22559	5.92661	4.13158e-05	8.99532e-05
gene_403561	6.52021	4.87539	6.55783	6.9116	4.82217	6.10057	5.91701	4.2099e-05	9.15699e-05
gene_232050	4.39729	4.19365	3.33687	5.70652	4.29964	5.09096	5.8826	4.50287e-05	9.73786e-05
gene_93404	9.9088	4.14162	10.2334	9.3209	10.245	9.00153	5.87594	4.56192e-05	9.84668e-05
gene_253869	9.63988	4.75953	10.548	9.58437	11.0785	9.44232	5.87404	4.57885e-05	9.86904e-05
gene_400307	-2.84646	-6.56562	-5.57197	-2.88098	-4.00316	9.46775	5.85011	4.65011e-05	9.99874e-05
gene_363623	3.03877	5.72014	8.38131	5.9696	6.01704	6.24213	5.85597	4.74364e-05	0.000101794
gene_267848	3.51846	6.95544	6.8513	9.81037	9.18166	8.66843	5.8423	4.87217e-05	0.000104215
gene_362402	3.84731	2.76926	2.25758	4.17826	4.98618	4.46012	5.83722	4.92076e-05	0.000105155
gene_139445	8.83415	3.6834	10.1188	9.8371	10.0439	9.12748	5.83654	4.92737e-05	0.000105246
gene_267806	-2.394	3.5485	4.52182	7.07236	6.68923	8.37586	5.82707	4.99936e-05	0.000106683
gene_369499	5.51523	2.58189	4.24787	3.40677	4.43418	4.36047	5.82346	5.05505e-05	0.000107718
gene_80467	9.8633	4.98875	10.996	9.99194	11.3593	9.7964	5.82081	5.08131e-05	0.000108176
gene_47588	5.42679	2.16629	4.95886	6.70078	4.47334	6.63595	5.79502	5.18233e-05	0.000110118
gene_218888	8.06307	3.70505	5.49849	6.86529	4.85502	6.05162	5.80745	5.21583e-05	0.000110674
gene_12988	6.07445	7.07195	5.54612	5.02206	5.26539	5.52992	5.79999	5.29261e-05	0.000112145
gene_93412	8.10712	3.39119	7.99512	7.85959	9.27721	7.6327	5.79801	5.31311e-05	0.000112526
gene_344534	5.14886	2.05831	3.33714	5.26494	3.65116	5.58498	5.7783	5.35565e-05	0.000113374
gene_39742	-3.39186	-7.15931	-4.06102	-2.57513	-2.22035	6.31864	5.74106	5.76281e-05	0.000121423
gene_400309	-2.74319	-6.4048	-5.18949	-3.33323	-3.82996	8.07478	5.73779	5.80005e-05	0.000122036
gene_232046	5.036	3.10757	2.19823	3.15594	4.08036	4.17619	5.74285	5.91873e-05	0.000124418
gene_232047	5.27004	5.0386	2.26496	4.08622	4.01847	4.55581	5.73964	5.95598e-05	0.000125142
gene_13002	7.56841	6.82976	5.05421	5.87238	5.17175	5.79858	5.7282	6.09094e-05	0.000127799
gene_267957	5.62054	11.1266	8.3885	9.21765	8.52559	9.89341	5.71103	6.11376e-05	0.000128174
gene_218902	8.91493	4.25788	5.32631	7.52678	6.11278	6.65706	5.72622	6.1145e-05	0.000128174
gene_468070	5.40009	2.65285	3.37593	4.53437	3.39642	4.53522	5.71027	6.12292e-05	0.000128291
gene_243193	10.6275	5.47872	10.5267	8.96171	10.765	9.17513	5.71078	6.30214e-05	0.000131496
gene_267853	2.13677	8.62309	8.63958	11.4034	11.1656	10.3194	5.70968	6.31577e-05	0.000131598
gene_234100	9.03244	4.9871	9.70423	8.3243	10.1221	8.45265	5.70663	6.35357e-05	0.000132263
gene_470001	-2.71068	-4.8185	-3.13732	-3.33121	-2.389	5.4237	5.68511	6.43375e-05	0.000133686
gene_403122	9.67415	5.63753	6.53367	6.33212	5.08721	7.53845	5.67641	6.54488e-05	0.000135807
gene_246679	6.16292	3.21869	4.11464	5.03662	5.6276	5.03041	5.68852	6.58289e-05	0.000136482
gene_338881	-2.66062	-5.84408	-5.45133	-3.24835	-3.40402	6.06556	5.66542	6.68807e-05	0.00013846
gene_101548	10.2298	4.87859	9.7422	9.0098	10.5358	8.92037	5.65393	7.04412e-05	0.000145164
gene_80479	7.7633	3.68625	9.51517	8.56395	9.50857	8.22854	5.63071	7.37195e-05	0.000151023
gene_267964	4.84696	8.44956	6.71192	7.0288	4.58605	6.69223	5.63014	7.38019e-05	0.000151078
gene_388993	8.20305	3.93244	9.28147	8.59632	9.8789	8.33622	5.63006	7.38134e-05	0.000151078
gene_313594	6.20836	6.76527	5.38113	5.91308	4.58501	5.67935	5.5957	7.89511e-05	0.000160791
gene_218944	3.48035	4.77066	5.49468	8.08259	7.34596	7.00534	5.59311	7.93522e-05	0.000161535
[truncated: 370 more rows]

## Sheet: Gost
Query	KO	Definition	Score	Second best
[truncated: 485 more rows]

[truncated: 10 more sheets: koaform, BlastKO, all, kegg_inputR, koabundance, KeggSpesific, Pathway, eggnog, pfam, cog]
