# Supplementary material for: Investigation and characterization of human gut phageome in advanced liver cirrhosis of defined etiologies
Source: Gut Pathog. 2022 Feb 15;14:9. doi: 10.1186/s13099-022-00482-4 (PMC8845349; doi:10.1186/s13099-022-00482-4)
Supplement: Supplementary file 5 — Additional file 5. Scripts and Commands: All codes and scripts used in this study are available at https://github.com/Naseri1374/phageome-in-liver-cirrhosis. All information about each group including filtered genes (with FDR above 0.01), GhostKOALA and BlastKOALA results, specific KEGGs, pfam, cog, and eggnog results, and specific metabolic pathways are presented [file 13099_2022_482_MOESM5_ESM.xlsx]

## Sheet: genes
	logFC.ALC-china	logFC.both	logFC.HBV	logFC.NAFLD	logFC.other	logCPM	F	PValue	FDR
gene_167808	-7.04332	-7.04332	-6.92785	-7.04332	-7.04332	4.57495	99.2525	1.87753e-42	4.71222e-39
gene_204779	12.7383	11.4004	11.5174	21.556	11.3661	16.7541	78.4106	2.09014e-42	4.71222e-39
gene_136153	-2.48595	-8.89712	-7.89684	-9.15507	-8.29563	6.20113	71.9718	6.91214e-42	1.03889e-38
gene_252922	-8.95657	-8.95657	-8.42106	-8.95657	-8.95657	5.95316	94.5191	1.53838e-41	1.73414e-38
gene_224183	-8.57537	-5.66381	-8.19315	-1.6425	-8.57537	5.79243	76.4412	1.75084e-40	1.34766e-37
gene_218931	12.4719	11.9336	11.9907	21.3467	11.7271	16.5567	72.649	1.79329e-40	1.34766e-37
gene_350493	12.1258	12.2002	12.2834	21.2535	12.0929	16.473	71.8264	3.45178e-40	2.22344e-37
gene_359274	0	2.97247	0.363317	0	11.5443	8.58017	75.847	5.77965e-40	3.25755e-37
gene_450137	-6.73173	-6.73173	-6.61597	-6.73173	-6.73173	4.40591	94.2927	7.79808e-40	3.90684e-37
gene_218876	7.57278	6.60899	6.80948	16.0696	6.56075	16.212	64.7377	1.01145e-39	4.56065e-37
gene_1678	-8.70562	-8.70562	-8.19262	-7.65307	-7.08355	5.7755	68.8199	6.04742e-39	2.35185e-36
gene_406921	7.10632	1.3696	0.861021	0	12.8921	9.91502	70.4347	6.25907e-39	2.35185e-36
gene_1673	-7.81289	-7.81289	-7.53773	-7.81289	-5.75158	5.11381	70.5835	8.81693e-39	3.05812e-36
gene_39573	-9.05651	-9.05651	-8.33916	-6.18623	-8.06497	6.07214	65.5248	9.28675e-38	2.93525e-35
gene_219370	3.46891	2.34721	2.51799	12.5715	2.19574	14.2598	59.9697	9.76463e-38	2.93525e-35
gene_429435	-4.74364	-8.11208	-7.59445	-8.11208	-8.11208	5.30834	75.2363	1.50641e-37	4.24525e-35
gene_99550	9.9925	9.43021	9.56172	18.6421	9.23654	13.8596	63.3059	4.16258e-37	1.10406e-34
gene_135088	-2.91309	-7.98869	-7.18931	-7.98869	-7.13251	5.24684	63.4788	6.45514e-37	1.61701e-34
gene_426489	-6.40929	-6.40929	-6.09437	-6.40929	-6.40929	4.306	75.6184	9.19769e-37	2.18276e-34
gene_107290	-7.43433	-7.43433	-7.02769	-7.43433	-7.43433	4.84121	74.3475	2.06917e-36	4.66493e-34
gene_13231	-6.8473	-6.8473	-6.57479	-5.45596	-6.8473	4.50896	70.4449	2.95678e-36	6.24953e-34
gene_205448	8.1114	7.94771	7.95961	16.9734	7.93968	12.198	61.0383	3.04923e-36	6.24953e-34
gene_1675	-7.24561	-7.24561	-6.73653	-6.38083	-6.27382	4.74656	58.9334	2.89795e-35	5.68124e-33
gene_77748	10.8577	8.56365	8.97551	17.7041	8.78552	12.9406	58.0231	4.63632e-35	8.71048e-33
gene_103820	-12.1305	-12.1305	-10.6358	-8.47484	-12.1305	8.92732	66.0818	6.63519e-35	1.19672e-32
gene_363080	-9.25181	-9.25181	-8.35593	-7.07034	-9.25181	6.23475	65.1367	1.3265e-34	2.30045e-32
gene_218678	1.42109	1.43686	1.81572	10.77	1.32196	12.6787	52.0375	3.22754e-34	5.39e-32
gene_162925	-10.7365	-11.6934	-7.71055	-11.9959	-7.42165	8.81534	52.4689	6.10392e-34	9.82948e-32
gene_1670	-9.53315	-9.53315	-8.06959	-7.00188	-8.13941	6.48845	54.8393	1.2613e-33	1.9611e-31
gene_468104	-8.28304	-8.28304	-7.92752	-5.76394	-5.64776	5.48154	54.4639	1.79787e-33	2.7022e-31
gene_1672	-7.80303	-7.80303	-7.0875	-7.80303	-7.80303	5.09779	61.864	1.07056e-32	1.55715e-30
gene_218546	-8.07159	-8.07159	-7.56885	0.0257178	-8.07159	5.62291	58.1101	2.87795e-32	4.05521e-30
gene_468582	-9.30535	-9.30535	-7.66085	-7.87602	-7.68104	6.29035	51.4075	3.41065e-32	4.62523e-30
gene_1674	-7.8694	-7.8694	-7.15368	-7.37104	-7.8694	5.14543	57.8691	3.48764e-32	4.62523e-30
gene_155444	13.2129	11.5568	11.7634	19.0428	11.7823	14.3736	50.4949	6.18911e-32	7.97334e-30
gene_403370	-7.61347	-6.66763	-8.29746	-5.75866	-10.1089	7.02036	50.5969	1.2034e-31	1.50726e-29
gene_196424	13.9838	11.908	12.2316	19.4366	12.5142	14.7845	49.4457	1.77322e-31	2.16093e-29
gene_386673	-13.0336	-3.99357	-9.437	-7.11358	-8.28391	9.89396	46.2612	4.17807e-31	4.95761e-29
gene_359273	0	4.31755	2.22601	0	13.5299	10.5612	50.9875	5.48745e-31	6.34434e-29
gene_273865	11.688	10.2682	10.7276	17.8206	10.4093	13.1558	47.3246	1.54999e-30	1.74723e-28
gene_103821	-12.9692	-12.9692	-10.1718	-7.23527	-12.9692	9.75523	53.4602	1.71806e-30	1.88945e-28
gene_356806	-8.10738	-8.10738	-6.58015	-8.10738	-8.10738	5.28948	55.0633	1.89946e-30	2.03921e-28
gene_23162	-7.32034	-7.32034	-6.88561	-5.39803	-4.64626	4.83084	47.1578	2.53794e-30	2.6613e-28
gene_103814	-8.79989	-8.79989	-7.97612	-3.36428	-8.79989	5.89103	51.9208	4.99109e-30	5.11473e-28
gene_14298	-8.72461	-8.72461	-7.4205	-7.57667	-6.3187	5.81922	45.9662	8.47833e-30	8.49528e-28
gene_189333	11.931	11.0722	11.3943	17.9121	11.0851	13.3152	45.055	1.67764e-29	1.64445e-27
gene_45873	-10.5027	-9.552	-6.88778	-10.3104	-6.01534	7.41	42.9471	1.7938e-29	1.72091e-27
gene_393990	1.14765	4.84841	-1.19168	8.50145	-1.68509	7.72878	41.7202	3.70784e-29	3.48306e-27
gene_224197	-10.1467	-7.56524	-7.81302	-5.79932	-10.1467	7.04755	45.5566	5.2122e-29	4.79629e-27
gene_99571	7.41906	7.57322	7.71657	15.1486	7.35153	10.4601	43.6941	7.22628e-29	6.51666e-27
gene_403356	-6.90715	-1.67199	-6.35183	-6.90715	-6.90715	4.69549	44.074	9.2157e-28	8.14776e-26
gene_219079	3.60269	2.00439	2.4325	9.98689	2.17536	13.1776	38.8983	1.13461e-27	9.83837e-26
gene_205449	12.0112	11.231	11.2981	17.2742	11.0075	12.7817	40.8486	1.66241e-27	1.4143e-25
gene_218545	-9.88024	-9.88024	-8.0251	1.12123	-9.88024	7.53506	45.2627	2.29034e-27	1.91243e-25
gene_79830	-7.55247	-7.55247	-6.52459	-5.97048	-7.55247	4.82859	44.606	4.76367e-27	3.90534e-25
gene_362332	3.43105	0.873001	2.69156	10.7402	5.03796	6.338	39.017	1.43401e-26	1.15463e-24
gene_350494	11.8997	11.7381	11.7633	17.4598	11.4228	13.0177	38.6363	2.06394e-26	1.63269e-24
gene_212468	-10.421	-9.32112	-7.37824	-10.421	-5.98955	7.33741	36.822	6.59016e-26	5.12328e-24
gene_226476	-2.32751	-7.17084	-5.43912	-7.44096	-7.44096	4.93072	38.3716	1.41748e-25	1.08329e-23
gene_381900	12.427	0.639994	6.40676	0	0.964925	7.74676	36.5573	7.06521e-25	5.3095e-23
gene_212586	-9.77541	-9.77541	-7.26265	-9.77541	-5.80274	6.759	36.4242	9.30058e-25	6.87481e-23
gene_135041	3.02665	1.59343	1.75346	8.64945	1.58418	13.8897	33.6037	9.99983e-25	7.27245e-23
gene_218623	2.74451	0.922629	1.27275	8.79236	1.16828	11.4414	33.5744	1.03955e-24	7.44023e-23
gene_357478	-2.481	-8.42517	-5.96016	-8.42517	-8.42517	5.61731	38.2177	2.86001e-24	2.01497e-22
gene_212350	-9.5403	-9.5403	-6.53575	-9.5403	-6.86348	6.5441	35.4476	3.01373e-24	2.0906e-22
gene_218422	-11.189	-11.189	-11.189	-11.189	-10.2121	7.9873	57.3782	3.84364e-24	2.6259e-22
gene_403388	6.12305	-1.07665	-0.770854	-3.90014	-2.91125	5.65682	32.9157	5.28264e-24	3.55514e-22
gene_403359	-6.76226	-2.53585	-5.96445	-6.4962	-4.71018	4.58671	32.4537	8.90632e-24	5.90567e-22
gene_224187	-9.14745	-6.22104	-6.39786	-4.39503	-7.61877	6.20792	31.0461	5.65312e-23	3.69419e-21
gene_468137	-2.83576	-3.28955	-5.38738	-2.24601	-6.1611	4.75444	28.9768	5.62245e-22	3.62166e-20
gene_276213	14.5704	1.55368	8.29167	0	4.22354	9.78662	30.8256	6.80755e-22	4.32327e-20
gene_369493	-5.77936	-6.51119	-5.31898	-8.40822	-6.72987	5.5533	29.109	8.93161e-22	5.59342e-20
gene_85823	-5.14973	-10.8723	-8.27148	-11.3787	-6.16027	10.2184	28.6811	9.83809e-22	6.0767e-20
gene_371898	13.3653	1.29551	7.96628	0	2.30792	8.73894	30.4867	1.04113e-21	6.34388e-20
gene_261225	15.5462	3.35607	9.37748	0	4.10153	10.7627	30.1769	1.53839e-21	9.2488e-20
gene_468683	-4.59476	-8.65339	-6.23114	-11.6774	-6.02076	9.25652	27.9054	2.77754e-21	1.64788e-19
gene_274384	13.9239	2.24649	7.82201	0	3.83578	9.17509	29.5817	3.27404e-21	1.91723e-19
gene_263860	13.3413	0.952699	7.82064	0	2.89176	8.69369	29.4227	4.01045e-21	2.31835e-19
gene_263848	14.6848	2.16648	8.23635	0	4.73677	9.8812	29.2814	4.80557e-21	2.74282e-19
gene_359112	14.0283	1.07345	8.10618	0	4.25503	9.30187	29.2519	4.99023e-21	2.81262e-19
gene_271115	15.4084	2.43547	9.33731	0	4.65687	10.6394	28.9477	7.37589e-21	4.10591e-19
gene_39615	-7.84534	-7.84534	-7.84534	-7.34696	-5.44293	5.13937	40.5941	7.59002e-21	4.17358e-19
gene_345469	3.57002	1.22709	3.2324	8.90706	3.15462	5.69026	27.1463	7.73978e-21	4.18969e-19
gene_16717	-6.25938	-5.98198	-4.43318	-5.12943	-6.96605	4.97247	27.1846	7.80515e-21	4.18969e-19
gene_32534	14.2159	2.89042	8.41306	0	3.09208	9.50114	28.6976	1.01849e-20	5.40282e-19
gene_411307	6.22598	2.29036	-0.0546682	7.20679	2.88961	5.43919	26.9535	1.14416e-20	5.99888e-19
gene_260578	14.4727	2.16628	8.62844	0	3.91037	9.74691	28.5843	1.17919e-20	6.11146e-19
gene_135094	3.79994	2.25209	2.52846	8.58954	2.42054	13.6128	26.7611	1.33685e-20	6.84985e-19
gene_218729	-1.88488	-5.69346	-5.23102	0.733419	-4.98065	5.09207	26.6839	1.63743e-20	8.29572e-19
gene_261226	15.4589	2.67864	9.35541	0	5.23246	10.6878	28.2072	1.92446e-20	9.64157e-19
gene_263857	15.7087	2.71087	9.84912	0	4.99917	10.9686	28.1572	2.05378e-20	1.01764e-18
gene_264942	15.2695	3.83901	9.28115	0	4.33172	10.5146	28.113	2.17591e-20	1.06643e-18
gene_271114	14.9339	2.50423	8.96742	0	4.55828	10.1855	28.0545	2.3484e-20	1.1386e-18
gene_274395	14.4538	3.70688	8.16413	0	4.61295	9.6722	28.0165	2.468e-20	1.18385e-18
gene_403538	5.48354	0.615928	-0.714542	-3.83019	-2.2447	5.25789	26.5211	3.3583e-20	1.59395e-18
gene_225929	-8.65143	-8.65143	-5.63345	-3.87367	-8.65143	5.73222	29.3646	4.21125e-20	1.97797e-18
gene_263829	16.5031	3.17124	10.4778	0	5.4952	11.7341	27.4662	5.08116e-20	2.36195e-18
gene_468549	-0.27402	-4.6264	-4.11791	-2.36662	1.29602	4.46651	26.7591	5.35399e-20	2.46338e-18
gene_261785	-4.43118	-7.58463	-5.33586	-3.95982	-5.83324	5.05096	26.7349	5.53569e-20	2.52126e-18
gene_401198	-3.20982	-6.68402	-4.85993	-3.99727	-6.68402	4.52105	28.55	5.68799e-20	2.56472e-18
gene_88061	11.7002	0.937574	6.9054	0	0.97906	7.29754	27.3319	6.06587e-20	2.70802e-18
gene_149753	-10.6993	-10.6993	-6.34455	-6.05458	-10.6993	7.54623	28.8607	7.63452e-20	3.37491e-18
gene_248571	3.90068	4.61028	-1.69431	-3.01992	5.38981	6.27073	25.9355	7.84182e-20	3.43289e-18
gene_271117	16.9729	3.51741	11.046	0	5.98484	12.2164	27.0048	9.35527e-20	4.05562e-18
gene_217929	-7.5356	-7.5356	-5.22007	-5.31314	-7.5356	4.97056	28.6753	9.51492e-20	4.05562e-18
gene_394119	2.47447	10.5261	3.30855	0	6.38551	7.27611	26.9905	9.53418e-20	4.05562e-18
gene_75887	2.88465	2.7734	-0.598251	8.00719	0.336024	7.7739	25.226	1.44722e-19	6.0986e-18
gene_32539	15.1341	3.27428	9.01095	0	5.62339	10.3664	26.5115	1.80585e-19	7.53942e-18
gene_340758	-2.69344	2.62438	0.565456	-2.69344	6.87208	6.83029	25.5621	1.9914e-19	8.23783e-18
gene_263826	15.2502	3.34944	9.45692	0	4.78531	10.5246	26.2479	2.57164e-19	1.05414e-17
gene_141772	-5.80957	-5.04347	-5.27724	-7.02326	0.667401	5.69589	25.1015	2.62815e-19	1.0676e-17
gene_385070	12.7462	1.68282	7.82642	0	2.03507	8.24957	26.2189	2.67414e-19	1.07658e-17
gene_403353	-3.61929	-1.69106	-4.62048	-6.21534	-6.21534	4.40513	26.4047	2.98639e-19	1.19165e-17
gene_403364	-3.79668	-3.30689	-5.65233	-6.05155	-4.97322	4.8587	24.6241	3.44755e-19	1.3636e-17
gene_212609	-9.25196	-9.25196	-5.80965	-9.25196	-5.08779	6.3539	26.0992	3.61288e-19	1.41656e-17
gene_32524	12.3426	2.19728	6.87085	0	3.09846	7.75469	25.9788	3.69564e-19	1.43652e-17
gene_77099	-8.03585	-6.98855	-3.97482	-6.90763	-7.36171	5.42171	24.7988	3.88429e-19	1.49694e-17
gene_218713	-3.89801	-6.07477	-4.83055	1.79595	-1.75045	4.92756	25.3286	3.94196e-19	1.5063e-17
gene_362334	3.82578	1.84228	3.22742	9.44992	5.09873	5.51204	25.4841	4.30346e-19	1.63061e-17
gene_141899	-6.62179	-4.78697	-5.25162	-6.62179	-0.458513	4.92913	24.817	5.8001e-19	2.17939e-17
gene_359115	13.7534	2.38001	8.51237	0	3.42284	9.15348	25.5098	6.97852e-19	2.60051e-17
gene_337752	-7.28282	-5.19405	-4.53084	-3.0186	-6.4305	4.89709	24.3173	7.68062e-19	2.83868e-17
gene_346860	10.8497	8.52057	2.82063	0	9.28417	7.51449	25.3972	8.13485e-19	2.98212e-17
gene_88056	13.5509	0	7.94033	0	2.41798	8.88515	26.5889	8.39608e-19	3.05306e-17
gene_141705	-6.92733	-4.54184	-5.47951	-6.92733	-0.392686	5.14495	24.5316	8.76291e-19	3.16096e-17
gene_464336	13.2885	12.3761	12.6481	16.3645	12.3482	12.6782	24.859	8.90217e-19	3.1857e-17
gene_111854	-8.33952	-8.33952	-8.33952	-8.33952	-8.33952	5.44777	60.353	1.0539e-18	3.74175e-17
gene_99246	15.3231	3.33867	9.54189	0	5.91281	10.6021	25.0881	1.24114e-18	4.3721e-17
gene_103873	-12.683	-5.35918	-6.56109	-3.78576	-6.66982	9.58311	23.9699	1.31835e-18	4.60808e-17
gene_225956	-3.51692	-5.70942	-6.29943	-6.66085	-7.51984	7.31632	23.6815	1.46218e-18	5.0715e-17
gene_224133	-7.38353	-6.01111	-4.51992	-2.51328	-7.38353	4.95157	25.0543	1.69633e-18	5.83874e-17
gene_212322	-6.16701	-5.95225	-6.55199	-10.2799	-3.76521	7.33128	23.659	2.201e-18	7.51841e-17
gene_212823	-8.87415	-8.06197	-4.71531	-8.87415	-4.25552	6.09959	23.5345	3.76017e-18	1.27478e-16
gene_137684	9.70907	9.75538	3.17212	0	10.5065	8.22467	24.2126	4.15485e-18	1.39808e-16
gene_173229	-10.4364	-5.71011	-5.93333	-12.5704	-9.25658	9.43081	23.1412	4.79255e-18	1.60071e-16
gene_386421	1.98818	-8.07759	-3.51044	-8.07759	-6.0072	6.32834	23.7376	5.99706e-18	1.98829e-16
gene_76033	14.9001	2.77072	9.52554	0	6.00623	10.2608	23.7757	7.64445e-18	2.51597e-16
gene_403530	3.69316	0.151085	-1.78257	-4.60034	-3.97429	4.84067	22.7622	8.48723e-18	2.77311e-16
gene_79168	-0.560356	-4.36001	-3.93528	2.76172	-5.98981	6.57973	22.5089	8.69656e-18	2.82106e-16
gene_403308	-9.49321	-2.36285	-6.56832	-5.4632	-5.22917	7.84865	22.4773	8.79362e-18	2.83217e-16
gene_468706	-5.89346	-10.2584	-5.25821	-13.7296	-4.82492	10.6755	22.4994	1.23478e-17	3.94866e-16
gene_99446	9.2234	8.12505	7.95583	12.7983	7.85888	8.71042	22.9214	1.43659e-17	4.56169e-16
gene_75889	4.14422	-1.34746	-3.8253	4.12405	-2.38203	7.5945	22.1605	1.50582e-17	4.74809e-16
gene_224125	-6.93684	-5.29641	-4.47471	-2.31155	-6.93684	4.67697	23.2708	1.97504e-17	6.18435e-16
gene_394154	8.75032	5.14195	2.44501	0.899051	5.13644	5.0926	22.6138	2.55852e-17	7.95612e-16
gene_206205	0	7.59792	4.1217	0	0.572746	5.08833	23.1999	2.62234e-17	8.09871e-16
gene_362300	1.36873	1.6531	4.85743	10.4632	4.99058	6.2621	22.5632	2.75428e-17	8.44834e-16
gene_394150	9.27199	2.63388	3.05452	3.48596	5.08753	5.28206	22.5367	2.8631e-17	8.72278e-16
gene_401565	3.37413	2.26126	3.55892	9.63519	4.87662	5.62668	22.5134	2.96195e-17	8.96338e-16
gene_218843	4.82283	-1.25862	-2.34819	-1.19458	-6.14867	6.48766	22.6056	3.38614e-17	1.01787e-15
gene_374648	-0.898113	2.698	9.64978	-0.898113	2.47221	9.00618	21.9526	3.97531e-17	1.18706e-15
gene_280199	4.363	-8.63199	-2.00713	-8.63199	-8.63199	8.41689	23.7712	4.54925e-17	1.34951e-15
gene_403309	-8.46641	-1.92627	-6.54453	-4.80288	-4.68796	7.63825	21.3388	5.17407e-17	1.52199e-15
gene_212594	-8.43812	-8.43812	-4.95533	-8.43812	-4.77904	5.73595	22.5013	5.19819e-17	1.52199e-15
gene_188669	-5.00724	-6.25994	-6.05506	-12.6168	-9.49067	9.50253	21.3637	7.20159e-17	2.09497e-15
gene_206226	0	7.33588	3.79166	0	0.975607	4.90097	22.4531	7.44225e-17	2.1511e-15
gene_141724	-5.92115	-2.39591	-4.83751	-5.92115	-0.249223	4.65451	21.4568	8.42913e-17	2.42082e-15
gene_206128	0	8.07919	4.62643	0	0.843197	5.43015	22.3512	8.59005e-17	2.44086e-15
gene_326481	7.09107	5.04225	-0.86666	-4.54691	5.14652	8.17762	21.2484	8.60717e-17	2.44086e-15
gene_99547	8.82755	7.99784	8.30587	12.8141	7.89229	8.77651	21.6632	9.17011e-17	2.57732e-15
gene_219407	-6.37073	-4.13272	-9.62569	-3.0414	-4.11921	6.70266	24.9704	9.25717e-17	2.57732e-15
gene_394175	9.54613	2.85308	3.31978	3.80558	5.20128	5.46504	21.7375	9.25984e-17	2.57732e-15
gene_219076	-7.36831	-5.66531	-4.71923	-7.36831	-4.26559	4.85737	21.3763	9.52803e-17	2.6357e-15
gene_16757	-2.25027	-6.92988	-5.04837	-6.92988	-3.40698	4.72807	21.7992	9.83169e-17	2.70311e-15
gene_219074	-8.17882	-6.38477	-4.942	-8.17882	-3.82556	5.4719	21.3224	1.03444e-16	2.82684e-15
gene_212606	-8.83812	-8.83812	-5.26537	-8.83812	-3.86523	6.08533	21.9663	1.1174e-16	3.03515e-15
gene_394176	9.63951	3.39712	3.29058	3.36123	5.39083	5.5366	21.4292	1.46244e-16	3.94858e-15
gene_141733	-4.08967	-4.0255	-5.62796	-7.2316	-0.712432	5.28457	20.8226	1.66805e-16	4.47692e-15
gene_398034	-3.45134	3.62621	-0.620789	-3.45134	-2.10793	4.73772	20.9983	1.69805e-16	4.53048e-15
gene_34289	-3.57604	-2.15721	4.86381	-4.27816	-3.31205	7.64459	20.7851	1.76847e-16	4.6906e-15
gene_141728	-5.5299	-3.88651	-3.75406	-5.5299	0.908292	4.81382	20.9611	1.7978e-16	4.74053e-15
gene_206151	0	8.19807	4.93356	0	0.987971	5.56053	21.8075	1.8541e-16	4.86054e-15
gene_219132	-8.17758	-5.63084	-5.18613	-8.17758	-4.0788	5.4354	20.9047	1.96017e-16	5.10892e-15
gene_326460	0	9.52777	4.37531	0	10.4064	7.99527	21.7347	2.05672e-16	5.32975e-15
gene_394153	7.89723	1.88128	1.96999	2.34348	3.27298	5.27158	20.4873	2.0837e-16	5.3688e-15
gene_206082	0	8.4619	4.92612	0	1.89269	5.70363	21.6255	2.40297e-16	6.15626e-15
gene_206020	0	8.76705	5.28226	0	1.33924	5.97348	21.5253	2.77253e-16	7.06291e-15
gene_400221	1.57508	-6.46536	-3.15213	-6.46536	-6.46536	4.95693	22.349	2.93786e-16	7.44202e-15
gene_218634	-5.86447	-7.4852	-3.55541	-7.12998	-6.65766	5.10044	20.772	3.11481e-16	7.84619e-15
gene_394031	10.7086	1.4534	6.92819	0	2.57208	6.73085	21.1449	3.31087e-16	8.29374e-15
gene_212486	-7.68389	-7.68389	-4.47189	-7.68389	-4.03986	5.22626	21.1008	3.91316e-16	9.7483e-15
gene_206167	0	8.13845	5.4297	0	0.352137	5.65717	21.1797	4.55073e-16	1.12743e-14
gene_306428	-3.71208	-3.71208	-1.07836	4.97161	4.36657	5.99486	20.7103	4.70185e-16	1.15222e-14
gene_443524	-6.26343	-6.26343	-6.26343	-6.26343	-6.26343	4.22605	44.8439	4.70188e-16	1.15222e-14
gene_225907	-7.78225	-7.78225	-4.06935	-0.871163	-7.10782	5.34578	20.6984	4.78602e-16	1.1665e-14
gene_394137	9.29302	3.68257	3.19466	3.07302	4.85251	5.2978	20.6292	4.84113e-16	1.17358e-14
gene_354463	-6.59861	-6.59861	-6.59861	-5.7328	-6.59861	4.39372	37.6494	4.94888e-16	1.19329e-14
gene_86602	6.86217	5.07468	0.899072	-1.80496	3.67746	5.40077	19.9941	6.12254e-16	1.46843e-14
gene_267828	-4.36598	0.282562	-2.05055	-4.36598	3.78696	5.72576	20.1605	6.18901e-16	1.47652e-14
gene_362321	1.00091	3.44349	2.77731	9.31733	4.24759	7.48038	19.7949	6.30574e-16	1.48928e-14
gene_358664	-8.2134	-8.2134	-8.2134	-8.2134	-8.2134	5.38786	44.1139	6.30855e-16	1.48928e-14
gene_206051	2.18407	8.03654	5.08499	0	0.6739	5.51212	20.6633	6.72519e-16	1.57937e-14
gene_58300	5.70463	4.15122	4.42968	-8.99202	4.7785	12.7908	19.8312	7.24124e-16	1.69175e-14
gene_212569	-8.62405	-8.62405	-4.77561	-8.62405	-4.32523	5.92554	20.6549	7.5195e-16	1.7477e-14
gene_386674	-2.53465	-6.96093	-3.85454	-5.20973	-7.43264	5.03371	20.3256	9.62378e-16	2.22531e-14
gene_173104	-12.1385	-7.90807	-5.64543	-12.1385	-6.334	9.02033	19.7601	1.15549e-15	2.65821e-14
gene_206164	0	7.56364	4.28545	0	1.00725	5.11944	20.4503	1.30822e-15	2.99429e-14
gene_359951	0.649192	-8.84619	-4.42599	-7.65196	-5.24515	8.19289	19.3317	1.33154e-15	3.03228e-14
gene_34229	-10.4875	-5.56479	-4.28043	-10.4875	-7.83479	7.57541	19.6655	1.34005e-15	3.03632e-14
gene_218702	-1.27585	-6.69504	-4.05097	2.27679	-2.65036	5.53686	19.7959	1.38956e-15	3.13277e-14
gene_206060	0	6.89824	3.59964	0	0.995281	4.68865	20.3728	1.46492e-15	3.28622e-14
gene_141744	-7.16005	-5.15875	-5.11559	-7.16005	-1.96825	4.94173	19.5705	1.55532e-15	3.47176e-14
gene_363083	-6.9114	-6.9114	-6.9114	-5.14227	-6.9114	4.54883	35.4213	1.6489e-15	3.66251e-14
gene_206096	0	8.21233	4.40887	0	2.41454	5.48053	20.2799	1.67782e-15	3.70847e-14
gene_358665	-7.89675	-7.89675	-7.89675	-7.89675	-7.89675	5.15549	41.6616	1.74545e-15	3.83913e-14
gene_34241	5.62175	-5.09309	3.14358	-5.76477	-6.2943	9.03583	19.1061	1.91978e-15	4.20208e-14
gene_348003	-7.54136	-7.54136	-7.54136	-7.54136	-7.54136	4.90961	41.0929	2.22548e-15	4.84768e-14
gene_14095	-2.85934	-4.598	-4.82127	-8.65409	-4.58599	6.72274	18.9038	2.46836e-15	5.35088e-14
gene_206037	0	7.71485	4.15163	0	0	5.13725	21.2939	2.8174e-15	6.0783e-14
gene_206152	0	7.81165	4.25373	0	0	5.20598	21.2219	3.09398e-15	6.64322e-14
gene_206197	0	8.03678	4.52075	0	2.43767	5.40919	19.8056	3.36654e-15	7.19417e-14
gene_141853	-4.64443	-4.30068	-5.20017	-7.40475	-0.406454	5.55304	18.8702	3.67269e-15	7.77526e-14
gene_141755	-3.84817	-5.04683	-4.72783	-7.02931	0.265104	5.53266	18.869	3.67963e-15	7.77526e-14
gene_75890	3.328	-0.23896	-2.85671	5.23454	-1.8753	8.5363	18.7053	3.69019e-15	7.77526e-14
gene_141803	-9.67776	-6.8251	-5.82205	-7.41518	-3.67891	6.78533	18.8401	3.72626e-15	7.81476e-14
gene_206185	-0.814707	8.32075	5.59313	-0.814707	1.99241	6.48707	19.0103	3.76239e-15	7.85399e-14
gene_206155	0	8.03419	5.13651	0	1.01526	5.52997	19.6719	4.10111e-15	8.52161e-14
gene_219115	-7.73025	-4.62365	-4.89317	-7.73025	-3.94671	5.15111	18.9322	4.25772e-15	8.80645e-14
gene_141840	-6.379	-3.77908	-4.62716	-6.18662	-0.318556	4.8814	18.6812	4.81633e-15	9.91635e-14
gene_219369	-9.09404	-1.42337	-6.80304	-1.19473	-4.22932	6.60098	18.6601	4.98308e-15	1.01851e-13
gene_106594	2.7933	1.06863	1.58311	7.19071	1.31793	11.6623	18.475	4.99201e-15	1.01851e-13
gene_80474	6.97018	6.95525	2.68446	-1.658	8.76401	7.9137	18.6649	5.11252e-15	1.03839e-13
gene_206098	0	8.41813	4.99855	0	0	5.69332	20.8243	5.20395e-15	1.04863e-13
gene_206077	0	8.0356	5.09931	0	1.48317	5.52027	19.5098	5.21298e-15	1.04863e-13
gene_217346	-7.71292	-7.71292	-7.71292	-7.71292	-7.71292	4.91366	39.1415	5.23266e-15	1.04863e-13
gene_266040	11.6702	8.83908	9.30477	12.9581	9.53226	9.52801	18.9396	5.81252e-15	1.15968e-13
gene_469157	-8.30661	-8.30661	-8.30661	-8.30661	-8.30661	5.45147	38.8645	5.92403e-15	1.17672e-13
gene_218717	-6.71045	-6.71045	-4.17223	0.88691	-3.35532	5.0231	19.0047	6.28178e-15	1.24231e-13
gene_369049	-1.04877	-6.84439	-4.72846	-5.33647	-3.3321	4.91981	18.2937	7.24895e-15	1.42732e-13
gene_141727	-6.99413	-3.00925	-5.25669	-6.99413	-0.472093	5.2396	18.514	8.28547e-15	1.62431e-13
gene_184823	-6.37229	-6.37229	-6.37229	-6.37229	-6.37229	4.26282	38.0734	8.47812e-15	1.65488e-13
gene_218286	-2.81293	0.402348	-7.08478	-1.38101	-2.08514	6.90045	18.19	8.60015e-15	1.67147e-13
gene_206196	0	6.7744	3.39114	0	0	4.60037	20.334	9.93999e-15	1.92358e-13
gene_141883	-9.45981	-9.45981	-5.01356	-9.45981	-3.20894	6.67253	18.853	1.11105e-14	2.14091e-13
gene_206181	0	9.14379	6.1659	0	2.05621	6.40863	18.9751	1.15631e-14	2.21863e-13
gene_141715	-4.77911	-4.44019	-4.75783	-7.53846	0.425624	6.01472	18.1452	1.18708e-14	2.26803e-13
gene_365216	1.17867	0.0880421	4.92594	9.38889	3.59728	6.62998	17.9792	1.21805e-14	2.31737e-13
gene_394166	10.8188	5.598	4.6269	9.97586	6.38895	6.99877	18.4592	1.35372e-14	2.56467e-13
gene_206074	-2.22403	6.3075	3.17374	-2.22403	-2.22403	5.87023	19.0079	1.3951e-14	2.63201e-13
gene_179135	6.59286	2.21857	1.99745	0	5.77726	4.49536	18.6439	1.40306e-14	2.636e-13
gene_141880	-9.2821	-5.50312	-4.98045	-9.2821	-5.00081	6.45828	18.1566	1.46867e-14	2.74781e-13
gene_218818	6.02293	0.399199	-0.272646	0.358139	-4.03431	7.28465	17.8611	1.48117e-14	2.75975e-13
gene_219135	-7.36926	-5.73866	-4.31265	-7.36926	-3.4891	4.96218	18.1201	1.55737e-14	2.88978e-13
gene_206184	3.19076	8.48663	5.65542	0	0.990719	5.90923	18.5612	1.59276e-14	2.94335e-13
gene_141865	-9.97952	-8.35413	-4.77398	-9.55418	-3.79363	7.11987	17.8707	1.80064e-14	3.31392e-13
gene_206017	3.03862	8.1992	5.06705	0	1.60138	5.61018	18.4271	1.957e-14	3.58703e-13
gene_386594	1.86343	-4.56411	-3.11461	-5.67696	-4.38514	4.89873	17.6775	2.00867e-14	3.66685e-13
gene_400252	-5.69002	-1.0446	-3.25685	-5.20552	-5.32192	4.33486	17.7833	2.07793e-14	3.77797e-13
gene_75872	3.85158	-5.22185	-4.10442	2.09169	-1.76597	8.599	17.652	2.09586e-14	3.79527e-13
gene_212472	-4.4148	-7.17793	-4.91896	-4.83208	-3.14616	4.91341	18.0567	2.12325e-14	3.8295e-13
gene_206112	0	7.874	5.11162	0	1.25205	5.44293	18.561	2.15461e-14	3.87057e-13
gene_218833	6.26365	-1.07208	0.0861154	0.808613	-3.11307	7.91844	17.5978	2.2936e-14	4.1039e-13
gene_206038	0	8.1851	5.01801	0	2.00621	5.58332	18.4266	2.63975e-14	4.7046e-13
gene_362341	7.60082	8.40357	3.37474	9.60992	6.1997	6.45125	18.0239	2.68139e-14	4.75999e-13
gene_470006	1.88731	1.34184	3.6858	8.00128	0.3401	6.19393	17.4847	2.76884e-14	4.89597e-13
gene_166520	-6.08576	-6.08576	-6.08576	-6.08576	-6.08576	4.12566	35.471	2.87939e-14	5.07155e-13
gene_34270	1.00958	3.3563	-1.93441	-6.26909	-3.78236	6.64106	17.5756	3.01293e-14	5.2861e-13
gene_212362	-8.72047	-5.89692	-5.20764	-8.72047	-1.91557	6.21182	17.7012	3.0617e-14	5.35085e-13
gene_206192	0	7.07671	3.79462	0.825679	0.972841	4.78685	18.076	3.23225e-14	5.62711e-13
gene_206136	0	8.67327	5.85695	0	2.43098	6.05435	18.2881	3.25616e-14	5.64694e-13
gene_206130	0	7.8263	4.72924	0	2.1502	5.33438	18.2744	3.32412e-14	5.7427e-13
gene_394165	9.25016	3.12144	3.83867	2.22499	5.32093	5.37345	17.8704	3.41622e-14	5.87929e-13
gene_206218	0	7.81229	5.01296	0	1.50195	5.38646	18.2342	3.53319e-14	6.05748e-13
gene_218591	-5.38971	4.15151	-1.83586	-2.98557	-0.510565	6.37218	17.4528	3.57801e-14	6.11108e-13
gene_206223	0	7.44442	4.64376	0	1.55826	5.12752	18.2119	3.65484e-14	6.21875e-13
gene_206146	0	7.41727	4.5024	0	1.37872	5.0867	18.1828	3.82006e-14	6.47544e-13
gene_403535	3.7672	4.81649	1.10893	-1.77374	-0.0150837	4.62159	17.3696	4.22884e-14	7.14152e-13
gene_394151	9.54169	2.95582	4.02874	3.36124	5.72353	5.59467	17.7021	4.45871e-14	7.50162e-13
gene_66482	-9.59241	-9.59241	-3.33043	-9.59241	-8.1332	6.84084	17.8621	5.07347e-14	8.50419e-13
gene_173116	-11.2776	-6.29703	-4.6632	-4.95896	-11.2776	8.26334	17.8518	5.58859e-14	9.33294e-13
gene_206073	0	8.36542	5.42439	0	1.669	5.77743	17.9291	5.62251e-14	9.35495e-13
gene_218819	5.9423	1.07748	-0.53469	0.729127	-3.79843	7.87911	17.0441	5.78665e-14	9.59265e-13
gene_219042	-7.34292	-4.24408	-4.59778	-7.34292	-3.83597	4.91447	17.2087	6.81862e-14	1.1262e-12
gene_141691	-7.32181	-7.32181	-3.77722	-7.32181	0.551108	5.94183	17.6627	6.91021e-14	1.13716e-12
gene_218802	6.08943	-2.35593	0.0599232	0.53775	-2.91431	8.30374	16.9273	7.04148e-14	1.15455e-12
gene_218829	6.17055	-2.78858	0.318115	0.682539	-2.89763	8.15609	16.8854	7.55551e-14	1.23434e-12
gene_219106	-7.43558	-5.80225	-3.74945	-7.43558	-5.17607	5.01174	17.1342	7.7012e-14	1.2536e-12
gene_206100	0	8.18469	5.60454	0	1.38393	5.73674	17.7083	7.88197e-14	1.27841e-12
gene_398152	-5.42207	2.8222	-2.52512	-5.42207	0.465616	5.68572	17.1123	7.98185e-14	1.28997e-12
gene_90788	-2.79072	3.40592	0.600706	-2.79072	-1.955	4.43021	17.0774	8.45035e-14	1.36081e-12
gene_206072	0	7.44469	4.45487	0	0	5.0817	18.6986	9.03706e-14	1.45011e-12
gene_100085	1.10401	4.63512	1.96611	6.40843	6.34781	4.8316	17.2441	9.24089e-14	1.47756e-12
gene_218812	4.90567	-3.27388	-1.38975	0.303536	-3.77663	7.77004	16.7592	9.34543e-14	1.48899e-12
gene_100114	7.32133	2.94086	2.99713	8.55435	5.66272	5.31628	17.2007	9.90546e-14	1.57267e-12
gene_274398	0	1.056	9.73092	0	4.11362	8.23026	17.5004	1.08466e-13	1.71604e-12
gene_141703	-5.3178	-5.82634	-4.87123	-8.07709	-0.447565	6.05179	16.7948	1.09543e-13	1.72703e-12
gene_401613	-5.8162	-2.86335	-5.75859	-4.99658	-4.26929	5.67917	16.6103	1.20173e-13	1.88801e-12
gene_394143	8.19733	3.55351	3.1173	2.2203	3.18387	4.69104	17.0584	1.24391e-13	1.94749e-12
gene_267684	-7.53019	-3.64443	-3.82863	-7.53019	-5.41563	5.11708	16.7203	1.51839e-13	2.369e-12
gene_243202	4.95599	0.015505	-3.25553	-7.7947	0.692452	8.35065	16.5743	1.58216e-13	2.45998e-12
gene_219075	-8.24741	-5.63392	-4.5667	-8.24741	-3.4628	5.59145	16.6061	1.83288e-13	2.84001e-12
gene_14384	5.30786	4.22728	2.28541	-1.61273	-1.61273	4.62427	17.0808	1.91953e-13	2.9641e-12
gene_66488	-9.57418	-9.57418	-1.85957	-9.57418	-9.08741	7.30741	16.9863	1.98789e-13	3.05918e-12
gene_83431	-2.69162	0.0066564	1.51991	-2.69162	5.42874	5.74759	16.4781	2.26429e-13	3.47268e-12
gene_401581	8.15713	6.82524	2.35648	2.18113	4.84233	7.3772	16.2206	2.30394e-13	3.52151e-12
gene_469659	-0.609698	-5.42666	-3.36737	-3.29677	1.14839	4.876	16.5537	2.39374e-13	3.64642e-12
gene_219367	-8.36801	-0.902656	-5.56736	-0.938236	-4.86419	6.09104	16.2832	2.50761e-13	3.807e-12
gene_362367	3.83381	7.94417	4.22788	9.07696	3.50598	5.91021	16.6044	2.58316e-13	3.9055e-12
gene_399525	1.2551	4.4054	-0.876377	-1.66807	0.548543	5.28887	16.1577	2.58981e-13	3.9055e-12
gene_206204	-1.91844	6.76296	3.7088	-1.91844	1.08992	6.02259	16.3866	2.63397e-13	3.95886e-12
gene_173230	-8.19883	-7.33208	-4.94536	-6.41503	-9.71759	10.4158	16.1351	2.69149e-13	4.02409e-12
gene_218832	5.38999	-2.53022	-0.796716	-0.0516358	-3.55509	8.20664	16.1343	2.69522e-13	4.02409e-12
gene_218703	0.465904	-5.28226	-2.13454	3.39272	-2.15483	5.20733	16.4716	2.73753e-13	4.05971e-12
gene_468185	8.964	5.78417	4.03508	3.82158	1.20866	5.16131	16.5674	2.74239e-13	4.05971e-12
gene_469442	5.23756	6.13336	2.91709	0	2.65692	4.42351	16.7357	2.74609e-13	4.05971e-12
gene_206022	0	9.36229	6.2771	0	3.5213	6.58981	16.8956	2.76649e-13	4.07651e-12
gene_218501	6.25878	5.73569	5.74098	9.77799	4.91569	9.73776	16.0722	2.82206e-13	4.14484e-12
gene_218834	4.93564	-2.78726	-1.16236	-0.578643	-3.04288	6.53811	16.0847	2.93291e-13	4.29367e-12
gene_394145	8.98245	4.61064	3.39792	2.71109	5.42513	5.27123	16.5054	3.03166e-13	4.42387e-12
gene_352459	0	8.49705	3.48397	2.3592	5.70676	5.60117	16.6288	3.1427e-13	4.57111e-12
gene_206095	3.56255	7.27685	4.20528	0	0	4.95364	17.5064	3.24648e-13	4.70688e-12
gene_219069	-8.36989	-5.81873	-4.11818	-8.36989	-4.56702	5.6722	16.2585	3.25738e-13	4.70755e-12
gene_219145	-7.47499	-6.49687	-4.25062	-8.15436	-2.92696	5.60778	16.1054	3.47233e-13	4.98472e-12
gene_219116	-8.09935	-4.5497	-4.58377	-8.09935	-3.72798	5.46544	16.2184	3.48138e-13	4.98472e-12
gene_206157	4.23174	8.54194	5.47022	0	2.15829	5.90135	16.5862	3.48234e-13	4.98472e-12
gene_206198	-2.00826	5.788	3.29571	-2.00826	-2.00826	5.47191	16.843	3.65356e-13	5.21327e-12
gene_34195	-2.91621	-7.08389	-3.94788	-5.45318	-5.31141	4.83481	16.2706	3.80505e-13	5.41229e-12
gene_233850	3.00818	1.95298	6.79031	0	2.30319	5.6092	16.5174	3.88543e-13	5.50925e-12
gene_372055	-5.61048	1.04999	-3.78392	-5.61048	-1.42779	4.75331	16.1279	4.04614e-13	5.71914e-12
gene_206149	0	8.0918	5.59641	0	1.82876	5.68914	16.6496	4.06087e-13	5.72202e-12
gene_206216	0	7.3573	4.82055	0	0	5.12891	17.6115	4.09347e-13	5.74999e-12
gene_218830	5.65594	-1.81094	-0.475722	0.29019	-3.39869	8.43818	15.8786	4.16946e-13	5.83853e-12
gene_233919	1.8076	1.97685	6.37659	0	1.59724	5.29809	16.4648	4.22482e-13	5.89774e-12
gene_468561	-0.666373	-4.03667	-2.20252	-3.34296	1.76523	4.39948	16.19	4.34326e-13	6.04437e-12
gene_212474	-9.36714	-7.3947	-4.16805	-9.36714	-3.63477	6.64358	16.0649	4.49312e-13	6.23368e-12
gene_188604	-10.5677	-4.0221	-3.77464	-10.0617	-9.60322	7.76294	15.8918	4.85153e-13	6.71029e-12
gene_16579	-5.56258	0.689356	-4.12907	-4.84421	0.770757	5.9489	15.7825	4.91516e-13	6.77751e-12
gene_178392	-1.73428	-7.16179	-3.47067	-4.37375	-5.61971	4.96346	16.1113	4.94351e-13	6.79582e-12
gene_218677	-0.797293	-5.67037	-2.98913	-7.14296	-6.14246	5.09381	15.8847	5.0377e-13	6.90425e-12
gene_206117	0	6.91069	4.31346	0	0	4.82692	17.4489	5.14704e-13	7.03272e-12
gene_393989	4.8062	6.1361	3.60666	9.43534	2.32973	7.93066	15.7162	5.5065e-13	7.50116e-12
gene_34290	2.0961	-0.816836	5.17704	-4.94125	-1.65534	8.60438	15.8155	5.66242e-13	7.69032e-12
gene_218242	-2.67498	0.852857	-5.76826	-1.28921	-2.16527	6.04596	15.6865	5.79406e-13	7.84547e-12
gene_219109	-7.7393	-7.7393	-3.53198	-7.7393	-4.49607	5.27335	16.288	5.99962e-13	8.09949e-12
gene_137685	9.18739	11.1481	6.31859	0	11.5931	9.32677	16.2222	6.22458e-13	8.37809e-12
gene_188605	-12.6934	-3.13701	-4.33843	-11.9301	-10.2028	9.79214	15.7416	6.25706e-13	8.39675e-12
gene_218803	5.61283	-1.44065	-0.696661	0.510291	-3.4062	8.88035	15.64	6.27623e-13	8.39748e-12
gene_206215	0	7.66286	4.99901	0	0	5.31687	17.2995	6.35716e-13	8.4806e-12
gene_34271	5.11475	-5.15291	0.723312	-5.15291	-2.70214	6.19808	16.0999	6.43632e-13	8.56088e-12
gene_365223	4.6785	2.89744	6.48872	10.496	4.59026	6.61919	16.0392	6.46806e-13	8.57779e-12
gene_218824	4.65769	-1.07407	-1.72391	-0.18589	-4.65958	8.45189	15.6101	6.60607e-13	8.73512e-12
gene_219136	-7.48366	-5.84528	-4.0241	-7.48366	-3.28049	5.10271	15.7967	7.0289e-13	9.26705e-12
gene_141702	-7.82829	-5.45774	-4.64165	-7.82829	-0.79931	5.75165	15.7746	7.29306e-13	9.58729e-12
gene_401626	1.61578	0.630389	4.37783	8.73385	4.75896	5.2357	15.9632	7.32377e-13	9.59967e-12
gene_360888	-1.12792	-7.42395	-5.34594	0.0540192	-1.87813	6.60564	15.548	7.35073e-13	9.60709e-12
gene_219117	-6.89502	-5.27822	-3.72388	-6.89502	-3.71913	4.71784	15.7545	7.54256e-13	9.8293e-12
gene_402440	-6.22019	0.470627	-2.77449	-6.22019	-6.22019	4.96854	16.3424	7.92854e-13	1.03025e-11
gene_218234	-3.21199	-0.463094	-6.67341	-1.94219	-1.92396	6.43297	15.4643	8.48822e-13	1.09981e-11
gene_218809	-5.26794	0.711198	-3.48903	1.3143	-3.12696	4.63844	15.5503	8.65863e-13	1.11868e-11
gene_403150	4.23129	2.01023	0.367062	-2.74042	-2.74042	4.3992	16.1201	8.69724e-13	1.12045e-11
gene_95955	-2.99685	-3.88505	-4.68002	-1.71136	-6.0205	4.9812	16.5443	8.83293e-13	1.13469e-11
gene_469937	7.62819	2.50132	9.47679	0.148216	12.7358	10.1138	15.8316	9.08274e-13	1.16347e-11
gene_218831	5.60241	-3.09542	-0.377898	0.447194	-3.21878	8.37936	15.3947	9.57004e-13	1.22242e-11
gene_86576	5.36999	6.53122	1.81029	2.17087	3.89485	5.76181	15.387	9.69778e-13	1.23523e-11
gene_359278	0	1.49532	9.97866	0	12.8131	10.2855	16.0873	9.8324e-13	1.24885e-11
gene_399012	-1.19033	5.21587	7.15536	2.79265	-0.177456	6.98921	15.44	1.04467e-12	1.32315e-11
gene_79171	-6.21298	-10.8858	-3.60258	-0.988474	-9.62876	10.2489	15.3098	1.10799e-12	1.39942e-11
gene_362314	8.63672	8.94859	4.58868	5.37116	5.51766	7.08184	15.2949	1.1277e-12	1.42034e-11
gene_152974	-1.05583	-5.92483	-3.63159	-2.17866	-5.92483	4.34978	16.7367	1.15566e-12	1.4515e-11
gene_212634	-4.06636	-6.71577	-3.76218	-7.07078	-5.18312	5.74834	15.273	1.18051e-12	1.47859e-11
gene_218845	5.65785	-2.08207	-0.392134	-0.828807	-2.77216	8.45147	15.2294	1.27282e-12	1.58979e-11
gene_206047	-1.45046	6.45191	3.91412	-1.45046	0.971518	5.54615	15.3828	1.40769e-12	1.75339e-11
gene_299989	6.92607	8.70882	4.95994	0	6.17498	6.14657	15.6823	1.48389e-12	1.84321e-11
gene_218841	5.32738	-2.10783	-1.39183	0.325671	-3.3623	9.64827	15.1372	1.49304e-12	1.84948e-11
gene_394172	10.0707	4.36024	4.59114	4.88988	6.07253	6.02088	15.5211	1.51292e-12	1.86889e-11
gene_401625	4.07756	4.37656	4.63507	9.39387	4.88866	5.65369	15.5194	1.517e-12	1.86889e-11
gene_218838	5.08439	-2.55372	-1.43913	-0.448051	-2.44277	8.69584	15.1038	1.5818e-12	1.94342e-11
gene_267790	-6.54745	1.04062	-1.04459	-6.54745	4.29423	8.14348	15.2569	1.74046e-12	2.13254e-11
gene_212471	-9.8567	-9.58966	-3.85469	-9.8567	-2.40817	7.25855	15.2474	1.76878e-12	2.16136e-11
gene_394168	7.9758	3.77206	2.83475	2.21978	3.96304	4.6354	15.4174	1.79488e-12	2.18732e-11
gene_212372	-8.50145	-8.50145	-3.82202	-8.50145	-3.09252	5.97371	15.5994	1.80899e-12	2.19858e-11
gene_206067	0	6.91308	4.41967	0	1.65252	4.8583	15.6998	1.81834e-12	2.20401e-11
gene_218849	5.54564	-1.68867	-0.529504	0.607438	-3.07471	8.26987	15.0087	1.8653e-12	2.25486e-11
gene_359282	5.42685	1.75787	10.3396	0	13.1876	10.655	15.5312	1.89539e-12	2.28511e-11
gene_403104	4.92024	-0.0652996	0.671774	-4.20171	-2.17383	5.4095	15.049	2.08685e-12	2.50923e-11
gene_401529	3.31667	8.35201	4.21071	1.07668	5.55115	6.37898	14.9306	2.13602e-12	2.56152e-11
gene_141699	-6.37268	-4.95714	-4.08528	-6.37268	-1.64695	4.55885	15.1195	2.19519e-12	2.6255e-11
gene_113154	-1.09828	-12.1405	-1.87717	-12.1405	-12.1405	9.91204	16.0405	2.22588e-12	2.65515e-11
gene_77749	11.6885	10.0944	10.6328	9.25189	10.1346	9.81388	15.189	2.44665e-12	2.9108e-11
gene_212538	-8.37027	-8.37027	-3.89797	-8.37027	-2.85606	5.89614	15.3934	2.5236e-12	2.99445e-11
gene_339650	-0.9326	-0.768123	-4.71216	-6.60996	-1.98121	4.9738	14.9301	2.55884e-12	3.02786e-11
gene_206208	0	7.403	5.10402	0	1.66211	5.24663	15.4842	2.56518e-12	3.02786e-11
gene_219141	-7.92981	-7.92981	-4.02393	-7.92981	-2.16745	5.53392	15.3579	2.67275e-12	3.14659e-11
gene_219130	-7.33868	-4.68049	-4.17595	-7.33868	-2.24961	5.09768	14.97	2.82797e-12	3.32065e-11
gene_219059	-6.78337	-5.16886	-3.91207	-6.78337	-3.04431	4.68162	14.9444	2.95324e-12	3.45875e-11
gene_188661	-10.2955	-3.2715	-4.06509	-10.2955	-10.2955	7.49939	15.4992	2.97447e-12	3.47458e-11
gene_85825	3.79623	-1.01611	5.28147	-3.04256	-1.30622	6.90521	14.8146	3.12022e-12	3.63542e-11
gene_206227	-3.35022	3.54001	0.616913	-3.35022	-3.35022	4.80605	15.4457	3.23716e-12	3.76195e-11
gene_16580	-5.0302	1.63665	-2.94948	-3.7537	1.08925	5.01067	14.7558	3.37478e-12	3.9118e-11
gene_401670	-4.83147	-2.56715	-6.17046	-4.32942	-3.43117	6.43738	14.6572	3.43687e-12	3.97355e-11
gene_34237	4.39195	-6.3089	2.54711	-7.87578	-3.40432	9.34535	14.7558	3.45196e-12	3.98079e-11
gene_34248	-4.59639	-4.59639	2.27812	-4.59639	-3.582	5.69757	15.1972	3.46928e-12	3.99055e-11
gene_141735	-7.10011	-4.11865	-4.33437	-7.10011	-0.620365	5.28494	14.8393	3.53042e-12	4.05055e-11
gene_212461	-7.12293	-6.44082	-3.77107	-7.12293	-1.92429	5.09588	14.8349	3.55717e-12	4.07089e-11
gene_86578	7.52137	8.219	3.84798	2.73254	5.06438	5.70032	14.9628	3.81316e-12	4.3528e-11
gene_372010	-5.73059	-1.50294	-3.94788	-5.73059	-0.881807	4.49672	14.7893	3.84372e-12	4.3766e-11
gene_267712	-9.30554	-3.54795	-4.05467	-9.30554	-6.05424	6.56302	14.7706	3.96779e-12	4.50649e-11
gene_384703	-4.16375	-6.22107	-4.66605	-2.26999	-4.40174	5.37482	14.5527	4.12486e-12	4.67311e-11
gene_141894	-9.26532	-9.26532	-4.21878	-7.46989	-3.79883	6.54113	14.9389	4.19262e-12	4.73798e-11
gene_225922	-3.67004	-4.96254	-4.29841	-2.14983	-7.13405	5.90504	14.5265	4.31808e-12	4.86755e-11
gene_469226	2.21926	-1.36168	2.43411	6.95322	3.21021	5.14623	14.5222	4.35012e-12	4.89144e-11
gene_212451	-8.34745	-8.34745	-3.85158	-8.34745	-3.28609	5.85972	15.0327	4.53464e-12	5.08624e-11
gene_411151	7.66217	0.666505	9.21465	0	12.0036	9.50824	14.9835	4.62761e-12	5.17764e-11
gene_218252	-3.01556	-2.4357	-5.88213	-1.71212	-4.26023	5.76272	14.4779	4.70116e-12	5.24692e-11
gene_359257	3.64297	0.526573	11.0702	0	8.47055	9.59566	14.9483	4.90302e-12	5.4587e-11
gene_218272	-4.55235	0.631623	-5.85587	-1.19269	-1.93245	6.82439	14.4504	4.93211e-12	5.47756e-11
gene_267976	-8.46563	-4.90802	-4.83992	-8.46563	-2.13846	5.90701	14.6347	5.00131e-12	5.54077e-11
gene_218289	-8.44409	-0.082071	-5.73725	-1.81668	-2.58518	6.4219	14.5235	5.03993e-12	5.56986e-11
gene_188797	-10.8695	-3.60662	-3.35047	-10.504	-9.70912	8.14896	14.5208	5.06405e-12	5.58284e-11
gene_218607	-5.3477	-7.15586	-2.03109	-7.15586	-5.66166	5.23492	14.8247	5.21008e-12	5.72982e-11
gene_363538	0	0.303425	9.67631	0	11.4258	9.29323	15.0299	5.32229e-12	5.83898e-11
gene_34280	6.15985	-2.77378	2.12846	-2.77378	0.572629	5.24322	14.7679	5.72463e-12	6.26514e-11
gene_188636	-12.1669	-2.63156	-3.6689	-11.097	-10.9484	9.41654	14.4472	5.75222e-12	6.28009e-11
gene_92583	6.31687	7.27355	3.81876	8.77998	4.64625	5.66605	14.7137	5.77632e-12	6.29117e-11
gene_141811	-9.28018	-9.28018	-4.0528	-9.28018	-3.17513	6.62199	14.8805	5.81383e-12	6.31676e-11
gene_141737	-8.70027	-4.45998	-4.92107	-8.70027	-1.73906	6.21536	14.5172	6.11249e-12	6.62529e-11
gene_218249	-3.51205	-0.30584	-6.32528	-1.83971	-3.10987	6.83275	14.3084	6.32554e-12	6.83978e-11
gene_202977	2.43796	-4.17575	-1.39791	1.64793	-4.45364	4.45907	14.7285	6.4608e-12	6.95566e-11
gene_141740	-5.60956	-4.99833	-4.23532	-7.57267	-0.293062	5.76642	14.3924	6.46356e-12	6.95566e-11
gene_219111	-7.86168	-4.74947	-3.95758	-7.86168	-3.99342	5.34963	14.4806	6.5069e-12	6.98563e-11
gene_219040	-5.7193	0.201429	-3.2482	-5.7193	-3.04988	4.53147	14.4766	6.55142e-12	7.01671e-11
gene_233906	3.01718	3.39313	6.1554	0	0	5.16433	15.4607	6.61994e-12	7.07329e-11
gene_218248	-2.37536	0.591178	-6.34273	-0.779477	-1.99791	7.72913	14.2737	6.72264e-12	7.16605e-11
gene_205576	10.286	4.65356	6.2425	5.05971	4.88195	6.35845	14.5633	7.42987e-12	7.90124e-11
gene_399566	1.07068	2.61642	7.02442	2.49338	0.637015	7.8426	14.2139	7.46611e-12	7.91743e-11
gene_470154	4.96824	0	10.2028	0	13.3449	10.7376	15.1184	7.49344e-12	7.91743e-11
gene_100117	6.3266	2.26963	3.29245	8.54151	5.01744	7.72039	14.2099	7.49776e-12	7.91743e-11
gene_212636	-7.09388	-7.09388	-2.77044	-7.09388	-4.54685	5.0475	14.7152	7.61999e-12	8.02769e-11
gene_400288	-1.86868	4.65437	2.46794	-1.86868	-0.893812	4.69601	14.3851	7.66224e-12	8.05339e-11
gene_267827	-6.72793	-0.997353	-2.85862	-6.72793	2.27339	6.58701	14.372	7.83668e-12	8.21758e-11
gene_401620	-4.83162	-2.36012	-5.54594	-4.17795	-3.22278	5.5713	14.1756	7.98577e-12	8.35448e-11
gene_86600	4.96211	5.7393	1.10913	6.15653	1.48663	7.15509	14.1413	8.48248e-12	8.85359e-11
gene_401516	0.598657	6.3149	2.37555	6.89312	1.34067	6.54912	14.1344	8.58623e-12	8.94118e-11
gene_267710	-7.68277	-4.47044	-3.33341	-7.68277	-5.36662	5.28407	14.2761	9.23715e-12	9.59684e-11
gene_401519	7.2648	5.88288	2.97086	2.48861	7.0078	5.31149	14.4178	9.4852e-12	9.82066e-11
gene_218285	-2.84881	1.10534	-5.37528	-1.73569	-1.66454	6.49795	14.0771	9.49614e-12	9.82066e-11
gene_14381	5.27743	6.00556	2.75904	-0.840742	2.62122	4.8239	14.1519	9.80957e-12	1.01216e-10
gene_212632	-7.8537	-7.8537	-4.06444	-7.8537	-1.62622	5.65639	14.5442	1.00927e-11	1.03899e-10
gene_141824	-0.154901	-5.66313	-3.69942	-7.02679	-1.8579	5.1599	14.1331	1.01355e-11	1.04103e-10
gene_219421	0.0901087	-6.57269	-3.8002	-5.70787	-3.92478	4.73638	14.3009	1.01995e-11	1.04522e-10
gene_96214	2.76623	0.667631	10.8824	0	12.2978	10.3117	14.4759	1.06721e-11	1.09116e-10
gene_188585	-9.84412	-2.55007	-3.70893	-9.69262	-9.22182	7.84877	13.9948	1.09774e-11	1.11985e-10
gene_34250	4.9128	-5.49214	2.4292	-5.49214	-5.49214	7.11631	14.9775	1.12753e-11	1.14764e-10
gene_218839	5.75074	-2.69164	-0.532913	0.653367	-2.12326	10.0308	13.9653	1.15632e-11	1.17266e-10
gene_219127	-7.43592	-3.92007	-4.29817	-7.43592	-2.73265	5.10458	14.1449	1.15732e-11	1.17266e-10
gene_92245	0	6.22776	6.64325	0	0.816173	5.67592	14.5482	1.16198e-11	1.17474e-10
gene_212469	-8.43665	-8.43665	-4.01571	-8.43665	-2.16442	6.02638	14.4566	1.1658e-11	1.17542e-10
gene_225937	-2.87053	-3.29445	-3.99242	-1.02612	-6.67129	5.51354	13.9597	1.16786e-11	1.17542e-10
gene_219128	-6.31446	-6.31446	-3.4584	-6.31446	-3.12283	4.44116	14.4507	1.17724e-11	1.18222e-10
gene_218239	-3.70355	-0.423823	-5.97407	-1.97117	-2.48042	5.64743	13.9356	1.21851e-11	1.22095e-10
gene_219036	-7.11204	-5.48475	-3.84847	-7.11204	-2.77921	4.89873	14.1011	1.24775e-11	1.24747e-10
gene_218850	5.61091	-1.42128	-0.479766	0.104573	-2.60998	8.31	13.9165	1.2604e-11	1.25733e-10
gene_394198	6.693	3.84102	3.01807	0	4.57198	4.3783	14.3639	1.28476e-11	1.2788e-10
gene_402933	-6.17289	-1.14639	-3.50306	-6.17289	-3.78698	4.59725	14.0736	1.30829e-11	1.29803e-10
gene_212483	-7.46791	-5.69694	-3.33698	-7.46791	-3.72284	5.23836	14.0729	1.30984e-11	1.29803e-10
gene_46726	8.00983	1.79318	11.7	0	7.91655	10.1792	14.3471	1.32102e-11	1.30625e-10
gene_218283	-1.29142	1.29926	-5.49575	-0.739861	-1.26171	6.91646	13.8641	1.38257e-11	1.36272e-10
gene_218653	-3.95275	-6.67886	-3.59063	-8.52875	-5.68695	6.24228	13.8634	1.38418e-11	1.36272e-10
gene_469064	3.37452	1.94895	4.851	9.20371	5.3497	5.59861	14.181	1.41323e-11	1.3864e-10
gene_47576	4.93734	4.04242	6.42369	0	1.16366	5.39009	14.3059	1.41438e-11	1.3864e-10
gene_401622	-3.93162	-1.75864	-6.14875	-3.71347	-3.51368	6.61312	13.8379	1.44804e-11	1.41632e-10
gene_12416	6.31849	4.38638	8.89198	0	3.33459	7.46834	14.2865	1.46064e-11	1.42555e-10
gene_219126	-6.92255	-3.41353	-4.22654	-6.92255	-2.29627	4.83037	13.9712	1.56097e-11	1.52017e-10
gene_16581	-3.82021	-0.92192	-4.1096	-3.60539	1.52695	7.63211	13.7769	1.61274e-11	1.56721e-10
gene_206102	0	6.63533	4.13886	0	2.09171	4.70548	14.3219	1.68093e-11	1.62996e-10
gene_362320	6.5673	5.16753	4.29957	9.49824	6.5573	5.95444	14.059	1.73671e-11	1.68043e-10
gene_106819	5.02047	4.29147	3.74741	8.15973	5.68768	5.14908	14.0565	1.74411e-11	1.68399e-10
gene_219071	-7.98051	-5.4336	-3.5576	-7.98051	-4.54837	5.44391	13.9045	1.75127e-11	1.68728e-10
gene_90413	-2.9511	3.85348	0.121268	-2.9511	1.77476	4.74326	13.8868	1.80565e-11	1.73596e-10
gene_100110	7.15701	4.96514	2.83553	7.55995	6.07623	5.17332	14.0257	1.8374e-11	1.76273e-10
gene_359267	0	3.83804	7.76143	0	10.7557	8.22736	14.2636	1.84925e-11	1.77033e-10
gene_416179	0.285863	3.87865	0.480603	4.68022	4.07065	4.75117	13.6823	1.90672e-11	1.82148e-10
gene_397539	-3.68569	2.49708	0.0349396	-3.68569	-3.68569	4.50581	14.3304	1.92886e-11	1.83874e-10
gene_267711	-8.2478	-4.33208	-3.68477	-8.2478	-4.82104	5.69823	13.834	1.97816e-11	1.88176e-10
gene_468186	4.3611	6.08317	3.01123	1.76642	0	4.34111	14.5386	1.99692e-11	1.89561e-10
gene_34221	4.30091	-5.61746	2.31966	-8.76777	-3.33335	10.0457	13.7299	2.04801e-11	1.94001e-10
gene_362312	8.3645	10.2456	5.79633	6.47966	6.92904	7.34512	13.9576	2.0621e-11	1.94927e-10
gene_47546	3.33247	3.30185	4.63501	-1.36872	-0.750244	5.16007	13.7029	2.14696e-11	2.02524e-10
gene_34239	5.60014	-4.49632	3.09834	-6.72885	-1.21917	8.94398	13.6826	2.22494e-11	2.09441e-10
gene_218256	-1.42261	1.1343	-5.54809	-0.476261	-1.88467	6.98215	13.5683	2.33385e-11	2.19066e-10
gene_219072	-9.33519	-6.1928	-4.00761	-9.33519	-4.03417	6.56412	13.7377	2.3369e-11	2.19066e-10
gene_141878	-8.67658	-6.19362	-1.67506	-8.67658	-7.00577	6.60245	13.7271	2.38029e-11	2.22671e-10
gene_34217	4.2752	-6.74648	1.08252	-6.74648	-3.39279	7.35843	13.9114	2.4008e-11	2.24125e-10
gene_34238	5.76252	-3.39257	2.84689	-5.68454	-1.56017	7.84453	13.5989	2.57625e-11	2.40006e-10
gene_218847	5.78159	-2.72845	-0.143487	0.247298	-1.14473	8.47656	13.511	2.58371e-11	2.40205e-10
gene_219131	-8.32857	-4.00928	-4.56097	-7.35198	-3.52226	5.69176	13.5837	2.59455e-11	2.40716e-10
gene_141760	-0.661605	-2.16964	-2.97399	-5.13276	1.32811	4.86321	13.5686	2.7173e-11	2.51587e-10
gene_267766	-1.69606	6.74634	5.41275	-1.69606	1.10832	6.46448	13.6491	2.72459e-11	2.51746e-10
gene_89641	4.7637	4.7569	7.59911	0	0	6.3152	14.5248	2.75086e-11	2.53653e-10
gene_212321	-10.2815	-10.2815	-3.48256	-10.2815	-3.10907	7.63315	13.9083	2.89143e-11	2.6607e-10
gene_467414	3.02704	0	4.73713	0	0	4.34496	15.1303	2.94889e-11	2.70805e-10
gene_188593	-11.6976	-2.98206	-4.25275	-12.341	-8.41525	9.98585	13.4198	3.03813e-11	2.78434e-10
gene_366979	-0.781469	-5.37206	-2.43608	-5.37206	-3.56101	4.22629	13.7575	3.11382e-11	2.84791e-10
gene_401520	8.14424	6.26614	3.80613	2.71195	7.67935	5.82267	13.6891	3.25377e-11	2.96989e-10
gene_218728	-3.13748	-6.84456	-3.40255	0.828871	-3.30647	5.15555	13.6179	3.27655e-11	2.98464e-10
gene_261807	4.0985	3.74495	3.10876	0	6.01314	4.56787	13.7981	3.29753e-11	2.9977e-10
gene_34304	-5.5786	-5.5786	2.24762	-5.5786	-5.5786	6.51306	14.449	3.34338e-11	3.03326e-10
gene_267808	-1.83482	1.53368	5.06282	-4.00617	-1.46394	7.62529	13.4471	3.36358e-11	3.04546e-10
gene_267772	0	4.75598	7.1955	0	9.90989	7.52693	13.8919	3.40637e-11	3.07802e-10
gene_394205	0.148304	3.44022	-0.42543	-2.66075	2.27711	4.54895	13.4042	3.62732e-11	3.27112e-10
gene_188662	-11.0475	-2.63708	-3.93212	-10.178	-8.4519	8.2871	13.3905	3.64513e-11	3.28062e-10
gene_219133	-8.0134	-3.33851	-4.51197	-8.0134	-2.63004	5.56276	13.4772	3.67277e-11	3.29641e-10
gene_34216	4.70558	-6.09426	2.26003	-6.09426	-2.66931	7.52295	13.6592	3.6773e-11	3.29641e-10
gene_218273	-2.25421	0.660301	-5.61942	-0.810928	-1.74438	6.3499	13.292	3.81446e-11	3.41258e-10
gene_219043	-7.90493	-4.79143	-3.88477	-7.90493	-3.42635	5.40725	13.4521	3.83659e-11	3.42558e-10
gene_141810	-9.26475	-9.26475	-3.53921	-9.26475	-3.52881	6.65409	13.7361	3.85344e-11	3.43383e-10
gene_468566	1.30717	-4.14082	-1.37461	-4.14082	2.08277	4.70182	13.6253	3.89499e-11	3.46401e-10
gene_206179	0	7.22402	4.54272	0	3.18894	5.05302	13.7943	4.00251e-11	3.55262e-10
gene_93406	0.669935	4.86292	0.773601	-3.68834	5.49839	6.99427	13.3321	4.11789e-11	3.64785e-10
gene_46739	3.27525	1.95571	10.3826	0	12.0737	9.95954	13.6625	4.13981e-11	3.66008e-10
gene_141775	-7.44903	-7.44903	-2.48547	-7.44903	-4.3106	5.35042	13.6888	4.17035e-11	3.67987e-10
gene_224222	8.82894	6.90639	7.29817	9.41162	7.18607	10.6594	13.2129	4.20878e-11	3.70318e-10
gene_219032	-6.12227	-4.51918	-3.56487	-6.12227	-2.48077	4.384	13.3983	4.2132e-11	3.70318e-10
gene_218258	-2.464	0.246469	-6.06837	-1.45669	-1.80077	6.8995	13.2311	4.25243e-11	3.73039e-10
gene_83404	-3.63971	0.392457	2.68206	-3.63971	6.14741	7.23936	13.3866	4.30009e-11	3.76487e-10
gene_347245	5.25455	1.87254	3.75618	0	6.06746	4.66967	13.6182	4.45971e-11	3.89706e-10
gene_469939	0	1.4018	9.35886	0	11.0108	8.92938	13.7228	4.50475e-11	3.9288e-10
gene_362328	7.27232	5.72128	2.84254	7.37896	6.57823	5.36244	13.493	4.54585e-11	3.957e-10
gene_293051	10.7456	0.624712	7.00409	0	8.23569	7.19155	13.6027	4.57739e-11	3.97677e-10
gene_411324	4.38358	3.2476	7.81191	0.0697141	4.80322	6.52963	13.485	4.60822e-11	3.99586e-10
gene_402123	-1.7675	4.13565	1.06738	-1.7675	1.86839	4.34635	13.3294	4.75096e-11	4.11173e-10
gene_266041	11.0699	7.63935	8.14796	8.91893	8.12439	7.92056	13.4299	4.79098e-11	4.13841e-10
gene_218246	-2.56529	-0.110387	-5.91147	-1.71138	-1.90189	6.09633	13.1428	4.97786e-11	4.29162e-10
gene_212485	-7.03312	-7.03312	-2.73209	-7.03312	-3.5576	5.03941	13.5802	5.0022e-11	4.30437e-10
gene_233890	3.32512	3.0822	6.76269	0	2.38695	5.61857	13.5448	5.04584e-11	4.33366e-10
gene_34225	-6.0286	-4.53651	-4.13448	-5.89605	-6.88208	7.10147	13.1323	5.07196e-11	4.3478e-10
gene_212482	-10.1902	-6.06963	-4.4992	-7.18626	-3.87802	7.35975	13.1982	5.11845e-11	4.37933e-10
gene_469209	2.73035	6.32555	6.02276	-0.829944	0.87466	5.9609	13.2054	5.14965e-11	4.39768e-10
gene_218263	-2.38814	0.496463	-5.77716	-0.986122	-2.13696	7.14749	13.0973	5.39996e-11	4.60273e-10
gene_106806	0	1.3295	9.2893	0	7.01019	7.88542	13.6008	5.51359e-11	4.69072e-10
gene_218848	5.19342	-1.50584	-0.880924	0.248364	-2.91703	8.82966	13.0512	5.86336e-11	4.97889e-10
gene_468872	-1.37118	3.81177	3.33348	-1.37118	-0.692997	4.52619	13.2057	5.89645e-11	4.99758e-10
gene_274566	2.98899	1.36609	9.10047	0	10.8026	8.70419	13.4209	6.21733e-11	5.25965e-10
gene_34234	3.94711	-5.16698	2.41797	-6.72331	-2.78196	8.03753	13.0901	6.31252e-11	5.33018e-10
gene_401602	-4.5049	-2.35831	-5.67444	-3.60539	-2.79878	5.88091	12.993	6.50815e-11	5.48509e-10
gene_219077	-8.30405	-3.78374	-3.89663	-8.30405	-3.95148	5.74179	13.1411	6.60164e-11	5.55351e-10
gene_34269	5.13243	-6.09275	1.45365	-6.09275	-1.84341	7.29832	13.2989	6.78559e-11	5.69762e-10
gene_219061	-7.59654	-4.6806	-3.8158	-7.59654	-3.0578	5.22872	13.1167	6.88972e-11	5.7743e-10
gene_369488	6.57081	1.68483	3.8264	0	3.60895	4.35359	13.3415	7.10952e-11	5.94747e-10
gene_362474	-3.99316	-5.60936	-4.00255	-6.25339	-4.60402	5.69556	12.9401	7.15409e-11	5.97367e-10
gene_225909	-7.48107	-7.48107	-3.42499	0.0430709	-4.62968	5.37739	13.2504	7.20438e-11	6.00454e-10
gene_106808	3.27491	1.59884	10.5039	0	8.52933	9.08329	13.3309	7.2369e-11	6.01006e-10
gene_224132	-7.152	-4.30742	-3.8729	-2.3247	-4.72272	4.92927	13.0026	7.23767e-11	6.01006e-10
gene_46740	5.55096	2.44736	11.3158	1.54285	13.0722	10.9227	13.1917	7.61815e-11	6.31439e-10
gene_219067	-7.67168	-6.02266	-3.10824	-7.67168	-4.29826	5.31847	13.0556	7.66723e-11	6.34241e-10
gene_267693	-6.14926	-6.14926	-2.03909	-6.14926	-4.04035	4.58843	13.3249	7.6801e-11	6.34241e-10
gene_267720	-6.01603	-6.01603	-1.77794	-6.01603	-4.40361	4.61437	13.3234	7.69923e-11	6.34659e-10
gene_34218	4.60633	-7.02469	1.3342	-7.02469	-2.55836	7.88312	13.2158	7.82075e-11	6.43499e-10
gene_16290	3.92575	4.1457	3.61793	0	7.22602	5.19528	13.2786	7.9063e-11	6.49353e-10
gene_141679	-5.34826	-2.76679	-1.87133	-5.34826	2.06963	5.37154	13.0308	8.00793e-11	6.56505e-10
gene_16584	-3.5639	-0.191823	-2.48282	0.0898527	3.02371	9.85195	12.8649	8.18784e-11	6.70036e-10
gene_34264	4.38056	-5.77558	2.03251	-5.77558	-2.711	6.99121	13.1618	8.57652e-11	7.00571e-10
gene_212339	-8.27717	-8.27717	-3.67085	-6.79108	-2.86389	5.847	13.1357	8.76807e-11	7.14923e-10
gene_469449	2.7191	4.00573	7.09135	0	2.93202	5.91082	13.2152	8.80243e-11	7.16429e-10
gene_34228	-8.95015	-5.68633	-3.01804	-9.62944	-5.52348	7.02661	12.8932	8.94866e-11	7.27018e-10
gene_218804	5.60461	-1.89525	-0.251802	-0.178755	-2.13229	9.34151	12.8065	9.09208e-11	7.37342e-10
gene_218276	-1.89854	0.697888	-5.85679	-1.12432	-1.83638	7.66729	12.8043	9.12862e-11	7.38975e-10
gene_188589	-9.97224	-3.20984	-4.03397	-10.6258	-8.76448	9.42555	12.7951	9.27962e-11	7.49853e-10
gene_100079	1.2578	6.43804	2.14792	7.64156	4.23221	7.39846	12.7827	9.48956e-11	7.65446e-10
gene_188748	-12.6572	-3.01018	-3.9819	-11.0785	-8.88471	9.81793	12.835	9.74642e-11	7.84761e-10
gene_218851	5.86995	-1.80939	-0.329811	0.613871	-1.41837	10.6147	12.7649	9.79772e-11	7.87485e-10
gene_141892	-9.30245	-9.04339	-3.15384	-9.30245	-2.46338	6.8609	12.9082	9.93047e-11	7.96734e-10
gene_393839	2.00408	6.00041	3.17706	0	2.95621	4.36054	13.1176	1.0386e-10	8.31802e-10
gene_468027	7.86164	5.30064	4.19087	2.60586	0	4.74961	13.4852	1.06345e-10	8.50191e-10
gene_218649	-6.6564	-6.12433	-3.29228	-8.1371	-5.56831	6.18633	12.7177	1.06656e-10	8.51168e-10
gene_212450	-9.86774	-7.55011	-3.15358	-9.86774	-3.96576	7.25988	12.8573	1.08592e-10	8.65092e-10
gene_147903	8.6959	2.47218	7.73891	-3.5594	5.23418	10.0592	12.7716	1.11063e-10	8.81788e-10
gene_107145	5.36319	8.17267	3.69934	-1.6833	6.59731	7.22636	12.771	1.11172e-10	8.81788e-10
gene_212329	-8.87242	-5.64557	-3.9891	-8.87242	-3.48899	6.26682	12.8434	1.11275e-10	8.81788e-10
gene_47573	4.67484	2.69057	5.98562	0	2.00153	5.08179	13.071	1.1241e-10	8.89225e-10
gene_399712	-3.62811	2.20779	-0.586144	-3.62811	-3.62811	4.28367	13.2481	1.13256e-10	8.94345e-10
gene_219082	-6.87548	-5.25055	-3.55695	-6.87548	-2.02847	4.85565	12.7976	1.20616e-10	9.50803e-10
gene_47553	-0.360333	2.33649	4.12462	-3.39911	-2.43257	6.30912	12.7209	1.21539e-10	9.56405e-10
gene_34267	4.51314	-6.81129	2.14957	-5.64983	-1.93546	8.37688	12.643	1.22e-10	9.58362e-10
gene_218810	5.30084	-1.95104	-0.401579	0.398495	-3.1456	9.09381	12.6397	1.22736e-10	9.62466e-10
gene_202695	10.6217	9.42627	9.37983	8.36732	7.8181	8.57552	12.8652	1.26985e-10	9.94053e-10
gene_219137	-7.89506	-5.34683	-3.69249	-7.89506	-2.63767	5.5111	12.7647	1.27808e-10	9.9876e-10
gene_362311	7.98883	7.96744	4.11617	4.57453	4.91686	5.66038	12.8711	1.32341e-10	1.03239e-09
gene_218257	-2.77883	0.116545	-6.04864	-1.61851	-2.60064	7.54972	12.5934	1.33398e-10	1.03885e-09
gene_219138	-6.55667	-3.2333	-3.41559	-6.55667	-3.80273	4.59151	12.7346	1.34777e-10	1.04777e-09
gene_340736	-5.30187	-2.28647	1.62313	-5.30187	5.04583	7.7789	12.7304	1.35764e-10	1.05363e-09
gene_362316	7.75199	7.97016	3.56196	4.13119	5.10416	7.14041	12.5631	1.40891e-10	1.09154e-09
gene_83468	-3.24789	1.4495	1.73361	-3.24789	5.38628	6.22084	12.6994	1.43387e-10	1.10897e-09
gene_219151	-5.65354	-3.153	-3.7635	-5.65354	-2.53552	4.17641	13.6967	1.4888e-10	1.14905e-09
gene_469904	5.68294	1.45187	4.46243	0	2.64071	4.36757	12.905	1.49078e-10	1.14905e-09
gene_219440	2.61619	-6.82012	-1.35762	-3.8345	-5.36237	5.89814	12.7409	1.49694e-10	1.15183e-09
gene_34219	5.9049	-5.10234	3.54358	-5.10234	-0.119286	7.75254	12.8318	1.51063e-10	1.16038e-09
gene_219073	-6.32633	-4.63941	-3.00903	-6.32633	-3.92922	4.48902	12.6543	1.55271e-10	1.19067e-09
gene_359264	7.49432	0	9.27649	0	11.8696	9.43215	13.2081	1.56373e-10	1.19709e-09
gene_401621	-4.60846	-2.24173	-5.74242	-4.08584	-3.23195	6.47767	12.5043	1.56649e-10	1.19717e-09
gene_212374	-9.08934	-7.56455	-3.32104	-9.08934	-3.1931	6.56481	12.6481	1.56959e-10	1.19751e-09
gene_233466	3.72062	2.60536	2.91829	0	5.31399	4.24691	12.8714	1.57851e-10	1.20228e-09
gene_402117	-1.76537	3.69619	0.429958	-1.76537	2.58408	4.22839	12.6412	1.58877e-10	1.20806e-09
gene_212654	-7.46409	-7.20195	-2.85457	-7.46409	-2.01762	5.44258	12.639	1.59506e-10	1.2103e-09
gene_86608	-0.699736	5.31937	1.72577	5.46289	2.2702	5.10373	12.4936	1.5971e-10	1.2103e-09
gene_34245	4.96114	-6.65038	2.85138	-6.65038	-1.1728	8.51799	12.7966	1.60485e-10	1.21414e-09
gene_219139	-9.30169	-3.64852	-4.51426	-8.87782	-3.2839	6.59242	12.5474	1.62755e-10	1.22925e-09
gene_219119	-6.68282	-3.59363	-3.5687	-6.68282	-3.49399	4.65489	12.6196	1.65072e-10	1.24466e-09
gene_85827	-9.0548	-12.6175	-1.31078	-3.25296	-10.2573	10.592	12.6742	1.6819e-10	1.26428e-09
gene_220397	5.19495	3.20482	7.86216	0	4.73079	6.58278	12.834	1.68234e-10	1.26428e-09
gene_267962	-6.47113	-1.55679	-2.73546	-6.47113	-6.47113	4.80819	13.0036	1.69861e-10	1.27438e-09
gene_34213	7.52387	-1.10157	4.76526	-5.00749	1.0996	8.97147	12.5283	1.71315e-10	1.28316e-09
gene_403121	3.76882	0.279543	0.152175	-4.68237	-2.56162	5.23504	12.5216	1.73384e-10	1.2965e-09
gene_34279	4.93943	-4.83562	3.27599	-4.83562	-1.33771	7.06636	12.7397	1.77016e-10	1.32147e-09
gene_359266	0	0	10.2259	0	11.9099	9.80003	13.2617	1.78516e-10	1.33046e-09
gene_34252	3.67697	-3.74385	1.42855	-5.60541	-3.85917	6.30693	12.4955	1.81631e-10	1.35144e-09
gene_233970	3.17492	2.71615	6.76926	0	3.56895	5.63846	12.7848	1.82971e-10	1.35761e-09
gene_388977	2.39193	3.2233	1.56031	-2.50542	5.83507	6.03712	12.4912	1.83062e-10	1.35761e-09
gene_383412	4.53299	0.64778	8.53466	0	9.94326	8.00831	12.7564	1.92082e-10	1.42216e-09
gene_212319	-9.76266	-9.76266	-3.5875	-7.53732	-4.12407	7.06351	12.6697	1.95555e-10	1.4455e-09
gene_66486	-6.00518	-4.29392	0.104074	-8.1861	-7.36659	7.19711	12.4509	1.96698e-10	1.45158e-09
gene_141879	-6.7827	-5.18384	-2.43067	-6.7827	-4.36247	4.92704	12.5085	2.00857e-10	1.47984e-09
gene_402445	-5.93493	1.52342	-1.70378	-5.67242	-3.67575	5.24761	12.4209	2.04082e-10	1.49908e-09
gene_218837	5.57843	-2.03344	-0.516516	0.243246	-2.44441	10.4331	12.3578	2.04133e-10	1.49908e-09
gene_470175	0	6.13062	6.49727	0	2.20441	5.58135	12.8162	2.04645e-10	1.5004e-09
gene_219039	-7.36843	-0.103199	-3.64568	-7.36843	-2.72529	5.55595	12.476	2.12765e-10	1.5574e-09
gene_363539	6.12208	0.29893	9.26667	0	10.18	8.5048	12.6865	2.16454e-10	1.58183e-09
gene_283242	2.73138	1.82209	4.575	6.66327	-3.01696	7.56866	12.3174	2.19579e-10	1.60207e-09
gene_218236	-2.73575	0.259915	-6.0107	-1.59261	-1.90458	7.64068	12.3109	2.22202e-10	1.61859e-09
gene_188692	-10.4564	-1.78935	-3.84012	-10.4564	-7.40316	7.83056	12.4504	2.22616e-10	1.61899e-09
gene_141893	-7.18623	-7.18623	-3.12525	-7.18623	-2.33523	5.16777	12.674	2.31341e-10	1.67724e-09
gene_386666	1.42453	3.22588	-0.677044	-3.34341	0.261409	4.61803	12.3602	2.3137e-10	1.67724e-09
gene_219104	-7.03176	-5.40422	-3.12741	-7.03176	-3.55788	4.90357	12.4244	2.33092e-10	1.68702e-09
gene_212477	-6.57194	-6.57194	-2.96206	-6.57194	-2.47937	4.76926	12.6655	2.3471e-10	1.696e-09
gene_219143	-7.96869	-3.29394	-4.1603	-7.96869	-3.03937	5.51031	12.4185	2.35546e-10	1.69932e-09
gene_47591	6.79042	4.48604	6.37784	-1.54814	2.47143	7.01679	12.2747	2.36918e-10	1.70649e-09
gene_225940	-3.8005	-2.83362	-2.94509	0.391355	-6.41938	5.16867	12.2613	2.4306e-10	1.74691e-09
gene_212481	-10.5867	-6.75863	-3.49981	-10.5867	-3.32946	7.90957	12.4002	2.43304e-10	1.74691e-09
gene_359269	0	0	10.2411	0	11.6692	9.68285	13.0277	2.59453e-10	1.85989e-09
gene_141237	3.82019	4.79095	1.266	-3.39392	5.77896	6.96279	12.2901	2.62301e-10	1.87733e-09
gene_218268	-2.35401	0.352159	-5.66969	-1.41454	-2.22705	6.91162	12.2107	2.66414e-10	1.90374e-09
gene_218282	-3.50232	0.102472	-5.90779	-2.0876	-2.62291	7.13043	12.1956	2.73821e-10	1.95358e-09
gene_219099	-7.79358	-6.13679	-2.40905	-7.79358	-4.62563	5.57691	12.3153	2.82829e-10	2.01465e-09
gene_46715	2.76599	0	9.48667	2.34927	5.9794	8.01795	12.709	2.84716e-10	2.0249e-09
gene_35669	0	3.00143	7.94185	0.363763	5.25478	6.63839	12.5065	2.88281e-10	2.04702e-09
gene_267977	-8.11289	-3.92039	-3.85872	-8.11289	-1.62888	5.81857	12.3034	2.88845e-10	2.0478e-09
gene_46738	7.2081	2.48476	11.0562	0	12.5255	10.5156	12.511	2.92349e-10	2.06939e-09
gene_90411	-3.08634	2.77968	0.351432	-3.08634	-2.12058	4.45367	12.2795	3.0138e-10	2.12997e-09
gene_469194	-2.47267	-2.43952	2.26967	-4.65835	-2.88703	5.80583	12.2114	3.02077e-10	2.13156e-09
gene_34215	3.92029	-5.41944	1.8342	-6.40794	-2.27707	7.34463	12.2095	3.03084e-10	2.13532e-09
gene_211075	3.03876	8.13875	6.69263	1.79372	0	6.12487	12.8331	3.05176e-10	2.14671e-09
gene_47584	5.9362	3.10968	5.96552	0	1.76963	5.11396	12.4804	3.08126e-10	2.16408e-09
gene_92588	2.89826	3.54668	4.50626	9.19563	5.83714	5.61459	12.3741	3.13561e-10	2.19883e-09
gene_362355	-3.5984	1.7228	-2.57672	3.36772	-0.0510691	5.92228	12.1173	3.15588e-10	2.2096e-09
gene_248585	5.97902	9.24048	5.20746	0	8.76476	7.06601	12.4615	3.18279e-10	2.22499e-09
gene_100080	1.37711	6.73223	2.40289	7.25696	4.38747	7.01336	12.1047	3.22934e-10	2.25404e-09
gene_218237	-3.10428	0.960369	-5.452	-1.33878	-1.88826	7.68788	12.0929	3.29888e-10	2.29902e-09
gene_135089	4.75051	3.31385	3.77982	-4.93555	3.96831	11.7363	12.0652	3.34555e-10	2.32795e-09
gene_219114	-1.44486	-5.70556	-4.29772	-7.24096	-3.85032	6.01781	12.0713	3.43119e-10	2.3811e-09
gene_219108	-7.62943	-7.62943	-2.89818	-7.62943	-3.4279	5.36769	12.4431	3.43251e-10	2.3811e-09
gene_411150	7.07977	2.38394	10.1534	0	11.9223	9.78255	12.4074	3.4932e-10	2.41948e-09
gene_86577	4.74903	5.20937	0.555229	0.839311	2.15703	6.46505	12.0349	3.66564e-10	2.53503e-09
gene_141886	-10.3033	-7.89351	-3.41685	-10.3033	-2.96015	7.68477	12.1321	3.91636e-10	2.70427e-09
gene_399983	2.49323	2.7125	1.65369	-1.77152	5.01086	4.94299	12.0599	3.96548e-10	2.734e-09
gene_219429	1.99754	-5.47927	-2.77086	-4.48962	-3.87613	5.56371	11.9732	4.10133e-10	2.82334e-09
gene_212438	-8.15795	-8.15795	-3.30483	-8.15795	-1.42646	6.01946	12.3298	4.16795e-10	2.86483e-09
gene_218238	-4.06068	-0.201283	-5.80093	-2.79769	-2.07658	6.93851	11.9615	4.18889e-10	2.87484e-09
gene_401594	6.24732	7.50778	5.3795	9.47673	5.07871	6.19875	12.2031	4.22674e-10	2.89641e-09
gene_340725	-3.16878	1.55371	2.82731	-4.6095	6.20413	8.24381	12.0216	4.24895e-10	2.90721e-09
gene_233903	3.41103	2.56254	6.25185	0	3.01672	5.25986	12.2823	4.33243e-10	2.95983e-09
gene_359942	-5.78368	-3.74522	-0.652653	-5.78368	-5.78368	4.83069	12.4307	4.42395e-10	3.01779e-09
gene_34209	4.27255	-6.8842	2.5836	-6.28292	-1.87965	9.4872	11.9285	4.44827e-10	3.0298e-09
gene_91087	1.94062	2.83785	-0.314989	-1.5796	-2.32468	4.40418	11.9157	4.55383e-10	3.09702e-09
gene_218836	5.67248	-1.33752	-0.327047	0.302005	-2.51366	10.5295	11.9147	4.56175e-10	3.09773e-09
gene_233848	1.59437	3.65541	5.17	-0.227266	1.68848	4.75971	11.9557	4.78431e-10	3.24398e-09
gene_468013	6.04829	5.36086	1.89339	3.02709	-0.0876061	5.85693	11.8877	4.79164e-10	3.24407e-09
gene_470155	4.96944	0	12.4383	0	12.4198	11.3155	12.5103	4.89205e-10	3.30709e-09
gene_212340	-7.09986	-7.09986	-2.89009	-7.09986	-2.32302	5.14441	12.2335	4.91712e-10	3.31906e-09
gene_401170	-3.34817	2.86212	0.732276	-3.34817	-3.34817	4.55861	12.365	4.9409e-10	3.33012e-09
gene_400711	5.71621	6.69752	4.49253	-2.15427	0.293348	6.54463	11.9285	5.02423e-10	3.38123e-09
gene_399001	3.70841	7.08071	8.23173	4.18021	1.38394	6.9484	12.0404	5.61964e-10	3.7763e-09
gene_369965	3.55511	4.2157	3.09382	7.60303	3.26356	5.49793	11.7988	5.63471e-10	3.78079e-09
gene_469902	5.31068	1.13221	4.10717	0	2.74876	4.21977	12.1251	5.68247e-10	3.80548e-09
gene_218844	5.25352	-1.39146	-0.28629	0.144343	-3.29321	8.70182	11.7936	5.68838e-10	3.80548e-09
gene_267659	-5.72906	-5.72906	-1.12398	-5.72906	-4.02508	4.64249	12.1418	5.75753e-10	3.84603e-09
gene_218827	6.08635	-1.75136	0.0912872	0.3461	-0.119007	9.79813	11.7841	5.78816e-10	3.86077e-09
gene_219118	-7.16134	-4.0405	-3.60655	-7.16134	-3.04386	4.9667	11.9077	5.8441e-10	3.89232e-09
gene_372035	-6.02611	-6.02611	-2.67661	-6.02611	-0.707404	4.70035	12.123	5.94685e-10	3.95492e-09
gene_188595	-11.2024	-2.15503	-3.58997	-11.4962	-8.24777	9.6817	11.7631	6.01442e-10	3.99396e-09
gene_34275	3.69553	-6.04178	2.1421	-7.60795	-2.00467	8.65559	11.8118	6.20194e-10	4.11244e-09
gene_219424	0.450378	-7.28982	-3.09925	-3.76696	-5.18879	5.32831	11.9302	6.22618e-10	4.11839e-09
gene_359279	4.54514	0	9.82183	0	11.39	9.34147	12.3638	6.22919e-10	4.11839e-09
gene_330660	6.848	1.89922	3.43464	0	4.45131	4.42321	12.0577	6.38461e-10	4.2036e-09
gene_83413	-1.63443	1.91871	2.83954	-3.00198	6.07697	6.66517	11.7958	6.38465e-10	4.2036e-09
gene_362327	-5.46813	-2.87008	-3.69767	1.51371	-3.75756	5.99938	11.7303	6.38603e-10	4.2036e-09
gene_398018	-3.58539	2.39785	0.041623	-3.58539	-2.20557	4.44188	11.8519	6.45687e-10	4.24403e-09
gene_141753	-2.49343	-3.93859	-3.17778	-5.58811	0.221789	4.65866	11.7867	6.48965e-10	4.25937e-09
gene_218260	-3.23671	0.033811	-5.81462	-1.97497	-2.24642	6.79116	11.7121	6.6012e-10	4.32628e-09
gene_362315	5.86556	5.82604	1.64151	1.89725	2.67853	6.18186	11.7083	6.64752e-10	4.35032e-09
gene_393872	2.73011	8.14822	4.51872	7.48263	4.56613	5.71242	11.9413	6.68797e-10	4.37045e-09
gene_359268	0	0	9.54158	0	10.5397	8.79898	12.4372	6.72118e-10	4.38579e-09
gene_469587	1.80257	2.9723	6.12179	1.05602	0.787689	6.41559	11.6909	6.86224e-10	4.47137e-09
gene_267791	-4.58537	1.00254	0.309742	-4.58537	4.20834	6.36313	11.8054	7.01652e-10	4.56529e-09
gene_218590	-4.52459	3.32159	-2.26507	-2.71161	-0.146061	7.92697	11.6684	7.1504e-10	4.6457e-09
gene_469940	8.35054	0	7.63564	0	10.0888	7.79709	12.2772	7.18784e-10	4.6633e-09
gene_401180	0	4.35852	4.48049	0	0.835402	4.34736	12.0731	7.21844e-10	4.67643e-09
gene_423789	5.25498	1.13418	8.93486	1.57763	7.63382	7.64762	11.892	7.29344e-10	4.71824e-09
gene_423790	4.83898	0	9.0387	0	10.7454	8.64786	12.2605	7.38964e-10	4.77362e-09
gene_401634	2.95973	4.14534	3.91652	6.435	7.29709	5.35916	11.8822	7.4192e-10	4.78586e-09
gene_224164	-4.28625	-3.29793	-3.50223	-4.17029	-5.1952	6.85897	11.6277	7.44543e-10	4.79592e-09
gene_141673	-9.83668	-6.48541	-3.42987	-9.83668	-2.31549	7.31417	11.7673	7.51213e-10	4.83199e-09
gene_212320	-9.60162	-9.60162	-3.05962	-9.60162	-2.97394	7.09659	11.986	7.53199e-10	4.83786e-09
gene_267696	-8.20977	-4.06068	-2.86798	-8.20977	-4.93562	5.82442	11.7536	7.69773e-10	4.93043e-09
gene_246692	2.49058	2.56622	5.34006	6.00631	1.06808	4.80123	11.8613	7.69799e-10	4.93043e-09
gene_219087	-7.73235	-5.29689	-3.33345	-7.73235	-3.06713	5.38492	11.7524	7.71507e-10	4.93436e-09
gene_218840	5.52277	-1.25059	-0.686214	0.628608	-2.27058	10.1625	11.6152	7.88063e-10	5.03311e-09
gene_393707	1.97676	1.65303	5.92682	0	4.62048	5.1343	11.9339	7.91227e-10	5.04617e-09
gene_218686	-1.8843	-3.74887	-3.75581	1.67158	-2.94062	5.87543	11.6082	7.98205e-10	5.08348e-09
gene_406909	6.78334	1.6651	10.5536	0	9.84456	9.30188	11.9023	8.35894e-10	5.316e-09
gene_411149	0	2.86893	7.04613	0	9.0291	6.89756	11.9833	8.41707e-10	5.34543e-09
gene_233852	3.75577	1.13773	6.23486	0	4.52789	5.31104	11.882	8.65799e-10	5.4907e-09
gene_90783	-2.42265	2.11682	-0.955601	-5.18457	-2.61114	5.15677	11.6257	8.68487e-10	5.50001e-09
gene_233934	3.53748	0.911673	5.35569	0	2.93234	4.71761	11.8719	8.81104e-10	5.57135e-09
gene_219149	-8.65213	-4.12053	-4.49157	-8.54379	-2.7766	6.65288	11.5536	8.82222e-10	5.57135e-09
gene_218247	-2.75597	0.747228	-5.47624	-1.7342	-1.34326	7.33246	11.543	8.99508e-10	5.67256e-09
gene_34212	5.09175	-5.51508	2.79583	-5.51508	-1.20041	7.42226	11.8012	9.04586e-10	5.69662e-09
gene_393731	4.79718	1.1832	6.05525	0	4.34624	5.21969	11.854	9.09015e-10	5.71653e-09
gene_469573	0.0283603	-3.21709	-2.98977	-6.28373	0.0719013	5.1462	11.5897	9.26938e-10	5.82112e-09
gene_218814	5.40677	-0.333176	-0.786285	0.699279	-2.90626	9.8179	11.5254	9.28882e-10	5.82521e-09
gene_469914	6.42995	2.25491	5.6079	0	4.07912	5.03114	11.8307	9.46489e-10	5.9212e-09
gene_191550	1.28316	-3.63169	-3.13363	-3.59339	-4.15135	4.98426	11.515	9.46814e-10	5.9212e-09
gene_293877	4.88198	2.61615	4.52262	8.27637	3.12169	5.0445	11.74	9.53177e-10	5.95273e-09
gene_399010	3.31691	6.23485	6.70409	3.12201	-0.917419	8.33676	11.5033	9.67347e-10	6.03288e-09
gene_403156	9.00744	5.85368	6.38912	0	2.9505	5.94486	11.793	1.01063e-09	6.29413e-09
gene_218262	-3.12613	0.117227	-5.74963	-1.66291	-2.29451	7.96063	11.4786	1.01214e-09	6.29484e-09
gene_34278	1.85904	-5.39486	0.809547	-5.39486	-5.39486	5.48578	12.1485	1.01712e-09	6.3171e-09
gene_34210	5.31538	-3.64263	2.9031	-7.55736	-1.42338	9.54351	11.5355	1.02282e-09	6.34373e-09
gene_135036	2.76864	0.0617867	0.636587	-9.80106	0.674508	9.9901	11.5137	1.02649e-09	6.35777e-09
gene_267861	-4.71457	1.19176	-1.83552	3.51217	2.63657	5.70875	11.5121	1.05148e-09	6.50107e-09
gene_34211	4.36826	-5.42273	2.01204	-7.3783	-1.999	8.93427	11.4573	1.05251e-09	6.50107e-09
gene_91090	3.73437	5.33454	2.23093	0.477	0.539138	4.89854	11.4539	1.05901e-09	6.53225e-09
gene_92477	4.30491	0.842408	3.14297	-1.75601	-0.721504	4.58002	11.5036	1.08365e-09	6.6751e-09
gene_93439	5.80964	5.376	3.24176	0	6.47567	4.95081	11.7464	1.09601e-09	6.74203e-09
gene_212317	-11.3	-6.19016	-3.7306	-10.431	-3.66671	8.52874	11.4873	1.09995e-09	6.75706e-09
gene_266061	7.45614	8.43686	5.00543	-1.64635	8.35818	8.16608	11.4795	1.13214e-09	6.94533e-09
gene_388929	3.08029	-0.609248	0.253597	-9.31658	0.318824	9.31441	11.4541	1.14424e-09	7.01003e-09
gene_34235	4.85705	-2.9373	3.20142	-5.30002	-1.25156	7.43614	11.467	1.15821e-09	7.08598e-09
gene_219125	-11.0725	-3.62393	-4.25679	-10.9973	-3.07141	8.32307	11.4561	1.16419e-09	7.11289e-09
gene_218255	-3.46027	0.0041734	-5.86278	-1.75565	-2.52066	8.41243	11.3955	1.17882e-09	7.19258e-09
gene_468261	0	0.936731	5.99256	0	4.68426	5.12962	11.7843	1.18403e-09	7.2146e-09
gene_267949	-7.28688	-1.90253	-2.32115	-7.28688	-7.28688	5.38502	11.8465	1.1877e-09	7.22718e-09
gene_86675	4.92483	8.87866	5.99702	0	5.69555	6.3238	11.6954	1.19774e-09	7.27845e-09
gene_468882	-2.5196	3.1211	1.40831	-2.5196	-1.37125	4.37624	11.4776	1.26346e-09	7.66747e-09
gene_372053	-4.44143	2.28804	-1.10241	-4.44143	2.47283	5.33486	11.4744	1.2708e-09	7.6991e-09
gene_219066	-6.87086	-5.24802	-3.18823	-6.87086	-2.84091	4.81865	11.4739	1.27209e-09	7.6991e-09
gene_212343	-6.26954	-4.78665	-2.71127	-6.26954	-3.08021	4.58379	11.4402	1.35153e-09	8.16895e-09
gene_201067	7.40453	-2.41103	5.8543	-2.41103	4.66242	7.31558	11.5612	1.37896e-09	8.3236e-09
gene_219112	-9.2963	-4.54871	-3.81795	-9.2963	-3.49881	6.62722	11.4255	1.38768e-09	8.36502e-09
gene_267954	-7.16289	-1.3887	-2.30211	-6.80953	-6.4885	5.35439	11.3551	1.39927e-09	8.41261e-09
gene_219051	-5.8781	-4.27534	-3.08154	-5.8781	-1.93984	4.3698	11.4209	1.3993e-09	8.41261e-09
gene_34214	4.04211	-5.36361	2.01271	-6.80824	-1.99983	7.87477	11.3608	1.40478e-09	8.43429e-09
gene_219086	-7.4262	-4.29938	-3.34868	-7.4262	-3.1965	5.15922	11.411	1.42444e-09	8.54098e-09
gene_286526	4.33806	5.03282	4.32453	0.255053	0.85331	4.87241	11.2898	1.43164e-09	8.57276e-09
gene_219110	-9.07179	-5.22718	-4.42609	-1.86746	-3.65678	6.40367	11.3416	1.43411e-09	8.57616e-09
gene_400315	4.46461	1.96151	3.82142	6.5147	-0.842127	5.44989	11.2847	1.44503e-09	8.63001e-09
gene_359256	7.13166	1.77163	9.55374	0	10.6781	8.87891	11.5808	1.46279e-09	8.72448e-09
gene_14400	7.21694	6.64255	3.85241	0	4.40785	5.00729	11.5768	1.47304e-09	8.77404e-09
gene_394237	5.73695	7.32459	5.01125	9.59012	8.39788	6.7526	11.4746	1.52343e-09	9.0622e-09
gene_86674	4.88114	10.8964	7.75975	6.60034	6.64967	8.04411	11.4727	1.52853e-09	9.08054e-09
gene_267961	-6.66796	-2.40787	-2.08022	-6.66796	-6.66796	4.98364	11.6908	1.54847e-09	9.1869e-09
gene_83467	-2.592	-0.036918	1.53003	-3.95967	4.84111	6.40677	11.3034	1.55945e-09	9.23987e-09
gene_233925	2.77722	0.45839	6.8264	1.58484	5.28401	5.76319	11.4597	1.56424e-09	9.25613e-09
gene_39769	3.62846	8.03216	4.3996	4.95255	5.70513	5.59381	11.4516	1.58693e-09	9.37809e-09
gene_83456	-3.35332	-1.13572	1.60856	-5.35449	4.82424	7.67115	11.2896	1.59925e-09	9.4385e-09
gene_93409	5.74396	4.38387	3.69233	-1.69526	7.34822	6.71128	11.2782	1.63262e-09	9.62284e-09
gene_403362	-6.07262	-6.07262	-2.66972	-6.07262	-2.05847	4.50992	11.539	1.63517e-09	9.6253e-09
gene_344536	5.3272	2.37896	4.17069	0	2.30279	4.25224	11.5147	1.64182e-09	9.65184e-09
gene_218828	5.68405	-2.03354	0.195415	0.339632	-1.51345	9.86944	11.1869	1.72994e-09	1.01321e-08
gene_219142	-8.45477	-3.97864	-3.8984	-8.45477	-2.48889	5.98777	11.3032	1.73015e-09	1.01321e-08
gene_188656	-10.8179	-2.48573	-3.11832	-10.181	-8.0114	8.22852	11.2386	1.73026e-09	1.01321e-08
gene_218800	5.44776	-0.541922	0.195521	1.29057	-3.36976	8.86381	11.1754	1.76694e-09	1.03335e-08
gene_188755	-9.51574	-2.24347	-2.81422	-10.4566	-8.37221	8.1725	11.1678	1.79193e-09	1.04661e-08
gene_80471	3.81716	7.17943	2.99129	-2.50489	4.52525	6.88228	11.2195	1.817e-09	1.05988e-08
gene_16550	8.70948	3.50676	5.41973	4.06598	4.30765	5.40319	11.3728	1.82504e-09	1.06319e-08
gene_267816	-5.33682	-0.0335495	3.02026	-5.33682	-3.12884	7.01646	11.2625	1.86203e-09	1.08334e-08
gene_209688	0	4.49743	7.41684	4.83271	2.09171	6.18531	11.4294	1.87094e-09	1.08712e-08
gene_47578	3.85528	3.60942	4.20392	-1.80015	-0.317645	5.25309	11.1978	1.89042e-09	1.09703e-08
gene_218280	-3.23349	0.464882	-5.65048	-1.77992	-2.28128	8.75147	11.1292	1.92414e-09	1.11516e-08
gene_233966	2.04578	2.75777	5.74884	0	2.94085	4.92528	11.4188	1.94187e-09	1.12399e-08
gene_141882	-9.39688	-6.81586	-3.07238	-9.39688	-3.69832	6.86836	11.2322	1.96665e-09	1.13687e-08
gene_212476	-9.59182	-9.59182	-3.00121	-7.80287	-3.38399	7.07259	11.3485	1.97212e-09	1.13785e-08
gene_92597	3.7872	5.82797	2.17926	6.30499	3.24318	5.53008	11.1155	1.97339e-09	1.13785e-08
gene_141887	-9.97888	-5.45996	-3.64828	-9.97888	-3.38822	7.31522	11.2161	2.0249e-09	1.16606e-08
gene_34243	4.10954	-4.66311	2.51305	-6.66643	-1.53691	8.09947	11.1551	2.04355e-09	1.1753e-08
gene_141876	-9.69687	-7.68426	-3.02706	-9.69687	-3.32597	7.17079	11.2092	2.05039e-09	1.17709e-08
gene_96213	5.93893	0.632087	8.20153	0	8.98819	7.44125	11.3873	2.05188e-09	1.17709e-08
gene_49528	4.50891	4.85793	2.55593	0	2.91545	4.05169	11.363	2.14122e-09	1.22678e-08
gene_469208	0	6.99876	7.06175	0	3.03575	6.07412	11.4166	2.23217e-09	1.27727e-08
gene_219432	2.40787	-7.18891	-1.85753	-3.95544	-4.06293	6.01992	11.2115	2.24034e-09	1.28032e-08
gene_387699	4.3494	1.22755	3.71784	8.75159	3.63418	7.81012	11.0246	2.33365e-09	1.33195e-08
gene_34284	4.11059	-5.2827	2.44234	-5.2827	-1.33968	6.73893	11.2311	2.47021e-09	1.40711e-08
gene_219434	2.24752	-6.77373	-1.69665	-4.91396	-3.99655	5.65592	11.1567	2.47157e-09	1.40711e-08
gene_267686	-7.62297	-2.37832	-3.22409	-7.62297	-4.18586	5.36961	11.1015	2.49131e-09	1.41656e-08
gene_219146	-7.75959	-4.2373	-3.58888	-7.75959	-2.76351	5.42951	11.0921	2.53415e-09	1.4391e-08
gene_399561	1.04594	4.12196	5.6575	1.80958	-1.71868	7.41074	10.9745	2.56014e-09	1.45203e-08
gene_218284	-3.38782	0.29427	-5.20499	-1.06586	-1.79394	6.36347	10.9725	2.56926e-09	1.45537e-08
gene_83466	-4.61914	-1.39975	0.211687	-4.61914	3.58485	5.92749	11.0754	2.61176e-09	1.47759e-08
gene_218279	-3.05907	0.225014	-5.80991	-1.51437	-2.29154	8.75145	10.9594	2.63241e-09	1.48741e-08
gene_218274	-2.55936	1.21881	-4.76781	-1.29478	-1.56147	6.88698	10.9547	2.65522e-09	1.49842e-08
gene_267694	-6.00134	-4.07324	-2.11451	-6.00134	-4.12516	4.51714	11.0594	2.68876e-09	1.5154e-08
gene_188507	-7.0071	-3.42477	-4.09425	-12.3181	-9.04534	11.8931	10.9473	2.69203e-09	1.5154e-08
gene_267682	-6.2815	-3.17655	-3.12951	-6.2815	-3.61947	4.48843	11.0549	2.71062e-09	1.52396e-08
gene_219105	-9.08701	-6.52755	-2.6965	-9.08701	-3.67845	6.63757	11.0463	2.75339e-09	1.54608e-08
gene_219078	-8.68806	-3.87221	-3.76423	-8.68806	-2.93432	6.16319	11.045	2.75958e-09	1.54763e-08
gene_348178	1.98664	4.05231	5.84891	0.0713408	3.43515	5.03942	11.1244	2.83861e-09	1.58997e-08
gene_188655	-9.63583	-2.54215	-3.01291	-9.63583	-7.08769	7.13185	11.0145	2.91647e-09	1.63156e-08
gene_469418	2.34186	2.07222	5.21747	-1.45046	3.01883	5.62125	10.9496	2.97584e-09	1.66271e-08
gene_403360	-2.56071	-3.17617	-2.89053	-5.63535	-5.63535	4.2134	13.186	3.00749e-09	1.67831e-08
gene_401563	4.24957	4.36711	5.21643	9.2576	6.65198	5.92752	11.0831	3.05537e-09	1.70293e-08
gene_141891	-10.9094	-9.08223	-3.46166	-7.78918	-2.6337	8.29275	10.9171	3.11636e-09	1.73478e-08
gene_212416	-10.2277	-5.72877	-3.34302	-10.2277	-3.12919	7.61877	10.9746	3.13535e-09	1.74319e-08
gene_470176	0	6.24346	6.91882	0	6.18289	6.07566	11.2168	3.15632e-09	1.75269e-08
gene_232123	4.60505	3.25399	4.72758	0.751403	0.978443	4.42332	11.0635	3.16426e-09	1.75494e-08
gene_469889	7.11776	4.98022	6.39815	0.070283	4.06241	5.60852	11.0593	3.18813e-09	1.76487e-08
gene_219388	-5.47758	-0.863401	-4.88748	-0.950396	-4.5723	6.46321	10.855	3.19342e-09	1.76487e-08
gene_267946	-5.34118	-1.6613	-2.12556	-5.34118	-5.34118	4.30863	11.2681	3.19391e-09	1.76487e-08
gene_93816	0	0	8.66807	0	8.64429	7.61783	11.4792	3.23359e-09	1.78461e-08
gene_218254	-1.80266	0.775419	-5.51914	-1.03855	-1.87504	8.30267	10.8448	3.25399e-09	1.79368e-08
gene_141774	-10.5256	-7.89833	-3.37592	-8.30941	-2.70118	7.9282	10.8833	3.31552e-09	1.82536e-08
gene_188744	-10.6145	-2.29706	-3.375	-10.1046	-6.95678	8.00389	10.8677	3.41196e-09	1.87616e-08
gene_399539	-1.05138	2.13269	3.58584	-0.0200698	-2.66141	5.55808	10.8142	3.44375e-09	1.89134e-08
gene_469888	7.65658	4.06782	5.58177	0	4.08676	5.21066	11.0663	3.60732e-09	1.97876e-08
gene_218261	-2.00964	0.833424	-4.96971	-0.542509	-1.43003	6.43466	10.7863	3.6263e-09	1.98675e-08
gene_91061	2.45466	4.03601	1.85864	-1.69733	-0.327623	4.3735	10.8363	3.66231e-09	2.00405e-08
gene_267982	-3.64875	-2.45957	-2.26025	-6.92638	-6.22701	5.11246	10.8294	3.7087e-09	2.02698e-08
gene_363660	-0.531553	1.52064	-2.0912	-4.44722	-1.13926	4.45967	10.8127	3.82461e-09	2.08779e-08
gene_218267	-1.69032	0.632504	-5.02372	-2.2607	-2.16249	6.61834	10.7496	3.88164e-09	2.11636e-08
gene_267784	3.19787	4.85639	6.04584	0	8.54531	6.38974	11.0232	3.89182e-09	2.11935e-08
gene_398984	1.14691	4.85385	6.60238	2.21657	2.0447	6.19637	10.7413	3.94224e-09	2.14422e-08
gene_403105	5.49937	3.05539	2.94316	-2.57858	-0.0989038	5.34757	10.7817	4.04823e-09	2.19921e-08
gene_344521	-2.04352	1.51	2.31069	-2.04352	4.97591	5.18283	10.827	4.09992e-09	2.22461e-08
gene_219152	-7.36996	-4.26113	-3.43813	-7.36996	-2.20179	5.22594	10.8183	4.16517e-09	2.2573e-08
gene_402777	1.82744	4.01289	3.44301	0	5.97144	4.55873	10.9793	4.2057e-09	2.27653e-08
gene_219081	-9.96734	-5.04741	-3.92974	-8.18353	-3.55733	7.22224	10.7421	4.29729e-09	2.32332e-08
gene_393709	6.19514	1.62276	6.21317	0	5.07102	5.42481	10.9614	4.34055e-09	2.3439e-08
gene_399565	1.23255	3.78278	6.07548	2.20903	-1.23453	8.79749	10.6875	4.35532e-09	2.34643e-08
gene_90803	-2.90114	2.13085	-0.864967	-2.90114	0.602576	4.09509	10.7937	4.35565e-09	2.34643e-08
gene_46714	5.15796	0.616993	7.79584	0	7.88479	6.84411	10.951	4.42088e-09	2.37873e-08
gene_219088	-7.89979	-4.87097	-3.08418	-7.89979	-3.35215	5.54567	10.7831	4.4407e-09	2.38477e-08
gene_464356	0.654789	0.830151	2.05437	5.77175	1.75906	4.77496	10.6768	4.44269e-09	2.38477e-08
gene_233895	3.001	3.05241	7.29632	0	5.96218	6.17506	10.9355	4.54342e-09	2.43594e-08
gene_219120	-6.57965	-4.96247	-2.92188	-6.57965	-2.85314	4.72376	10.747	4.74237e-09	2.53959e-08
gene_344332	0.953484	0.0699251	3.60125	-1.8226	0.797082	4.73061	10.6849	4.83613e-09	2.58673e-08
gene_402179	-6.21362	1.00101	-2.69625	-6.21362	-0.295935	5.4328	10.7279	4.9101e-09	2.62318e-08
gene_468550	-0.339766	-3.38676	-3.34951	-2.97753	0.558907	4.88932	10.6207	4.93087e-09	2.63116e-08
gene_234104	8.86307	3.61521	11.6207	0	11.043	10.3886	10.8813	5.00085e-09	2.66535e-08
gene_468276	6.65925	1.57313	3.69636	6.8198	5.54062	4.86252	10.8009	5.06085e-09	2.6913e-08
gene_219368	-5.90219	-0.844936	-4.50419	-1.24256	-5.96251	7.45276	10.6066	5.06148e-09	2.6913e-08
gene_267879	-6.97845	1.36807	-2.89575	-6.97845	-1.61826	5.9923	10.7087	5.08518e-09	2.70072e-08
gene_393730	3.39214	1.46953	6.09332	0	5.42202	5.32853	10.8691	5.10934e-09	2.71036e-08
gene_267708	-8.42104	-3.8538	-2.73333	-8.42104	-4.54118	6.05634	10.6936	5.22727e-09	2.76966e-08
gene_218264	-3.32296	0.569604	-5.51704	-1.60842	-1.40237	8.61938	10.5871	5.24878e-09	2.77779e-08
gene_141745	-5.98038	-4.78578	-4.16568	-4.27109	-0.381165	6.04197	10.5736	5.38189e-09	2.84489e-08
gene_218277	-3.01399	0.896459	-4.8212	-1.56159	-2.07162	6.88915	10.5588	5.53162e-09	2.91904e-08
gene_218259	-2.54042	0.311236	-5.51979	-1.63015	-2.2401	8.08262	10.5581	5.53933e-09	2.91904e-08
gene_34247	3.27461	-4.17156	1.59795	-6.26405	-3.1002	6.9152	10.6109	5.54159e-09	2.91904e-08
gene_464444	-4.77643	-4.49922	-1.84571	2.14167	-0.626921	4.55324	10.5915	5.67105e-09	2.98356e-08
gene_141877	-8.99076	-8.99076	-2.77032	-8.24679	-2.80875	6.63355	10.7543	5.67731e-09	2.98356e-08
gene_234092	4.56782	4.32103	3.07849	-2.5044	6.81613	6.95427	10.5849	5.8137e-09	3.05169e-08
gene_218842	5.61718	-1.7575	-0.0552341	0.216507	-1.77656	11.9459	10.5287	5.8508e-09	3.06759e-08
gene_267937	-6.60703	-1.64512	-0.806501	-6.60703	-5.50076	5.39693	10.631	5.85892e-09	3.06828e-08
gene_469901	5.863	2.25403	4.80682	0.0726455	3.40888	4.56405	10.7058	6.00323e-09	3.1402e-08
gene_362434	2.82685	6.36954	6.27963	7.90049	1.45864	5.74697	10.7027	6.03693e-09	3.15418e-08
gene_469844	2.56684	2.15921	5.30624	2.29088	1.54267	5.21393	10.5108	6.04894e-09	3.15679e-08
gene_141780	-7.60345	-8.52405	-3.6318	-8.18592	-2.92156	8.78468	10.5032	6.13451e-09	3.19775e-08
gene_393963	9.16892	7.48842	7.08387	0	3.57041	6.5129	10.7613	6.18395e-09	3.2198e-08
gene_86595	7.00992	8.42124	5.89269	9.24371	4.44489	6.47434	10.6885	6.19268e-09	3.22062e-08
gene_267704	-7.17522	-5.04163	-2.736	-8.97182	-4.6774	6.51332	10.5462	6.24398e-09	3.24356e-08
gene_365255	5.3632	5.31215	5.15108	0	6.7619	5.36112	10.7446	6.37032e-09	3.30538e-08
gene_219123	-7.44662	-3.03593	-3.62026	-7.44662	-2.47567	5.24907	10.5769	6.46734e-09	3.35187e-08
gene_219056	-7.1388	-3.04523	-3.94394	-6.27497	-2.73961	4.98073	10.5168	6.50877e-09	3.36947e-08
gene_398301	-3.04611	2.41531	1.29399	-3.04611	-3.04611	4.46995	10.8546	6.5231e-09	3.37301e-08
gene_359281	7.79908	0	9.55797	0	10.4809	8.80657	10.9531	6.62883e-09	3.4204e-08
gene_141873	-9.07228	-6.21844	-3.02639	-9.07228	-2.79786	6.65341	10.5633	6.62991e-09	3.4204e-08
gene_233879	0	0	5.1931	0	4.21855	4.699	11.0435	6.68032e-09	3.44247e-08
gene_92215	1.82368	1.91686	5.37974	1.59459	2.15474	4.69054	10.6448	6.6983e-09	3.44779e-08
gene_469845	3.15432	3.40264	6.64134	4.22261	3.18366	6.26144	10.4475	6.80576e-09	3.49911e-08
gene_399571	0	5.1146	7.01373	3.81578	2.48251	5.8445	10.6942	6.8512e-09	3.51846e-08
gene_34169	-4.06603	-0.713656	-1.2184	-5.29996	-5.29996	4.49774	10.7481	6.90072e-09	3.53986e-08
gene_101563	7.24384	11.0218	7.56363	0	10.3398	8.72415	10.6912	7.00272e-09	3.58646e-08
gene_219431	1.24804	-7.71601	-2.76492	-4.20099	-5.07909	7.22986	10.4318	7.00747e-09	3.58646e-08
gene_233851	4.72224	3.50558	6.24831	0	3.17884	5.30757	10.6761	7.19268e-09	3.67707e-08
gene_267955	-7.01887	-1.31896	-1.22576	-7.01887	-6.3451	5.56571	10.5107	7.29998e-09	3.72566e-08
gene_469847	1.6515	2.16726	5.46549	3.34485	1.96252	5.3347	10.4095	7.30425e-09	3.72566e-08
gene_267717	-6.92784	-3.04114	-2.02967	-6.92784	-5.30937	5.12899	10.5043	7.38498e-09	3.76258e-08
gene_369494	6.51958	1.67089	5.01481	0.31923	4.52874	4.79397	10.5829	7.48659e-09	3.81005e-08
gene_218815	5.49873	0.441619	-0.479674	0.458362	-2.49997	10.142	10.3838	7.66235e-09	3.8951e-08
gene_402454	-4.07622	2.63278	-0.028618	-4.07622	-1.73402	4.78425	10.4811	7.70529e-09	3.91178e-08
gene_219093	-8.40654	-5.85031	-2.43853	-8.40654	-3.78969	6.11144	10.4806	7.71251e-09	3.91178e-08
gene_401089	-4.86245	0.209261	-2.53047	-4.86245	-0.488494	4.36638	10.4786	7.7414e-09	3.92202e-08
gene_233904	4.37909	2.70044	6.15235	3.63875	1.47627	5.2086	10.5637	7.75065e-09	3.9223e-08
gene_89721	-2.65049	-1.93015	1.14032	-3.76528	-2.799	4.50638	10.4224	7.84513e-09	3.96566e-08
gene_401877	5.1082	5.39764	5.33377	0	2.03457	4.88452	10.6262	7.85951e-09	3.96848e-08
gene_340721	1.29057	5.47229	2.65487	-1.63149	5.30952	5.46553	10.4176	7.91567e-09	3.99237e-08
gene_76930	1.91322	2.1259	3.96989	-1.71179	0.0610736	4.9201	10.4136	7.9743e-09	4.01744e-08
gene_141806	-8.43453	-7.35394	-2.37511	-8.43453	-1.82048	6.36789	10.4581	8.03582e-09	4.04392e-08
gene_34220	4.30987	-4.16965	2.54635	-5.82474	-1.85211	8.07699	10.3539	8.10271e-09	4.07304e-08
gene_218244	-4.1889	-0.376822	-5.6796	-2.03799	-2.9022	7.93293	10.3474	8.2008e-09	4.11775e-08
gene_393834	1.64922	5.12774	3.24543	0	2.32585	4.15542	10.5992	8.24707e-09	4.13638e-08
gene_35752	3.66814	2.85315	4.77906	0	2.80618	4.44404	10.5979	8.26473e-09	4.14063e-08
gene_141768	-2.6299	-2.94818	-2.50997	-5.79068	1.01195	5.14938	10.3869	8.37735e-09	4.19239e-08
gene_362478	4.26796	6.14268	4.60811	0.358405	2.43891	4.7185	10.5092	8.54924e-09	4.27367e-08
gene_348192	1.39939	1.81045	4.44358	-1.68848	2.17826	5.22705	10.3658	8.71001e-09	4.34922e-08
gene_253781	3.29156	3.74189	3.7255	-5.70576	3.37795	13.8209	10.2858	8.95258e-09	4.4654e-08
gene_402839	0	6.60504	7.60059	2.62918	3.43618	6.41116	10.5427	8.97177e-09	4.47003e-08
gene_83415	-2.33935	0.94668	2.47653	-5.42619	5.58017	8.49708	10.3331	9.25339e-09	4.60525e-08
gene_479423	-2.54622	7.52705	7.47246	-2.54622	7.01475	9.089	10.3753	9.35273e-09	4.64887e-08
gene_393667	3.58538	6.60857	4.13777	0	5.77529	5.02466	10.5279	9.36166e-09	4.64887e-08
gene_267695	-7.01117	-3.13452	-2.74091	-7.01117	-4.09252	5.00762	10.3712	9.42335e-09	4.67436e-08
gene_386579	3.25917	0.0885373	3.16287	6.6304	1.10958	5.89976	10.2666	9.53705e-09	4.72556e-08
gene_250488	-0.645354	4.82727	5.12313	-0.645354	3.49376	5.14649	10.3546	9.71353e-09	4.80772e-08
gene_362446	7.72012	4.84808	3.40938	6.80625	5.37721	5.05746	10.4293	9.87464e-09	4.8821e-08
gene_399002	2.90896	5.98529	7.20555	3.93758	1.07213	7.63441	10.2401	1.00193e-08	4.94818e-08
gene_92217	2.90637	2.18682	5.64359	1.81602	0.724063	6.43114	10.2351	1.01137e-08	4.98868e-08
gene_359263	6.38432	0	7.86149	0	8.98099	7.25863	10.7048	1.01234e-08	4.98868e-08
gene_338880	3.70139	2.58463	1.74044	6.18109	2.83847	4.69018	10.2084	1.06323e-08	5.23375e-08
gene_369969	5.96308	5.91317	6.15009	0.992714	6.66325	7.25143	10.1918	1.06775e-08	5.25028e-08
gene_219062	-8.47558	-4.75179	-3.13029	-8.47558	-3.12428	6.05652	10.2967	1.08016e-08	5.30549e-08
gene_412477	7.5972	5.68798	4.14975	0	5.62002	5.08165	10.4331	1.10836e-08	5.43809e-08
gene_469898	4.82317	1.69815	4.36465	0	3.301	4.32421	10.4316	1.11146e-08	5.44736e-08
gene_399003	1.73407	2.87398	4.50812	0.500518	-3.11335	6.38631	10.4001	1.12185e-08	5.49233e-08
gene_344518	-1.92455	-2.05833	1.17516	-1.3233	3.54392	5.19236	10.1659	1.15106e-08	5.6292e-08
gene_362447	7.31413	3.39862	3.13794	5.4504	5.25493	4.72369	10.3437	1.15247e-08	5.62997e-08
gene_467674	1.91799	2.81415	3.20549	-3.3893	5.16876	6.61412	10.2018	1.1691e-08	5.70506e-08
gene_299888	5.75687	9.07883	5.20588	5.72821	6.19135	8.5206	10.1544	1.17619e-08	5.73074e-08
gene_218835	5.22233	-2.01068	0.166485	-0.497446	-0.381653	7.00003	10.154	1.17691e-08	5.73074e-08
gene_141838	-2.17547	-1.49394	3.40286	-2.17547	3.68502	5.12597	10.2231	1.23656e-08	6.01474e-08
gene_267973	-4.81521	-2.52031	-0.387398	-4.81521	-4.81521	4.43013	10.4818	1.2482e-08	6.06481e-08
gene_218846	5.55736	-1.62472	-0.0200579	0.247158	-0.662581	9.58803	10.1142	1.26812e-08	6.15496e-08
gene_267706	-6.84293	-2.97257	-2.69886	-6.84293	-3.83972	4.92998	10.2058	1.27643e-08	6.18861e-08
gene_469924	6.26631	2.28409	5.04092	0.203032	4.09394	4.74424	10.2712	1.31392e-08	6.36268e-08
gene_362336	1.52986	3.3199	0.638031	-3.06084	3.08643	5.0373	10.1428	1.31623e-08	6.36268e-08
gene_401619	-2.94955	-1.60134	-4.50705	-3.31593	-2.60163	4.8633	10.0941	1.31656e-08	6.36268e-08
gene_233849	5.13791	2.32569	6.40446	0	5.07506	5.49859	10.3315	1.3288e-08	6.41494e-08
gene_403157	6.17638	2.74273	2.91267	-3.00415	0.038257	6.43417	10.0869	1.3344e-08	6.43511e-08
gene_394091	3.4125	3.29226	7.24851	9.47589	4.23207	6.5262	10.2604	1.33983e-08	6.45439e-08
gene_267763	-2.11898	0.272926	1.73579	-3.20252	4.34916	5.55849	10.0897	1.45239e-08	6.98912e-08
gene_233971	1.99083	1.45733	5.54632	0	4.37984	4.89776	10.2808	1.45473e-08	6.99296e-08
gene_141820	-6.17867	-6.17867	-1.78553	-6.17867	-2.66388	4.73945	10.2959	1.46124e-08	7.01675e-08
gene_423800	4.42159	3.78585	6.64109	0.0702095	5.3825	5.68009	10.2067	1.47668e-08	7.08336e-08
gene_422174	-2.13101	0.134163	3.58043	-2.13101	1.04034	4.94319	10.1127	1.51483e-08	7.25864e-08
gene_372071	-4.7683	2.60651	-0.334867	-4.7683	2.96488	5.92727	10.107	1.53066e-08	7.32668e-08
gene_35685	4.65198	2.77193	4.15457	-0.776693	1.86021	4.59057	10.0583	1.53968e-08	7.35913e-08
gene_93024	3.46657	6.02514	3.14774	0	4.6711	4.51517	10.2487	1.5407e-08	7.35913e-08
gene_86531	4.91766	5.6364	6.65863	1.5925	1.81401	5.67945	10.1721	1.57229e-08	7.50206e-08
gene_99433	8.32747	7.48163	7.46039	2.37154	6.83224	6.76531	10.1376	1.63117e-08	7.77477e-08
gene_219095	-6.96111	-5.71612	-2.07442	-6.96111	-3.3367	5.09111	10.0527	1.69154e-08	8.054e-08
gene_464447	-1.12195	-3.75137	-1.27099	2.971	1.15378	4.94195	9.95656	1.70382e-08	8.10393e-08
gene_267986	-5.98863	-1.11049	-0.825658	-5.98863	-5.31252	4.99986	10.0462	1.71195e-08	8.13403e-08
gene_393865	3.93164	2.52477	5.64825	0	3.93526	4.94451	10.1845	1.72834e-08	8.20327e-08
gene_393912	4.57601	2.71573	7.18963	0	6.7199	6.23001	10.1742	1.7606e-08	8.34756e-08
gene_212473	-9.48462	-6.2528	-2.88511	-9.48462	-2.89953	7.0471	10.0295	1.76556e-08	8.36191e-08
gene_85509	4.69927	-2.36244	-0.351945	0.482048	0.445415	6.38655	9.93705	1.76733e-08	8.36191e-08
gene_68211	1.2628	0.689361	2.20915	-4.62015	-4.62015	5.8352	10.1802	1.8837e-08	8.90316e-08
gene_34156	-5.1299	-0.865346	-1.29926	-5.1299	-5.1299	4.37336	10.2445	1.89117e-08	8.9291e-08
gene_393841	2.93153	6.17855	4.10154	0	3.66912	4.66371	10.1274	1.91474e-08	9.03092e-08
gene_393743	5.87203	4.13889	6.21095	0	3.68755	5.35942	10.1238	1.9272e-08	9.07901e-08
gene_267991	-3.83912	-2.76806	-3.06807	-6.87659	-4.17557	4.91919	9.93704	1.92896e-08	9.07901e-08
gene_212684	-11.2808	-5.65041	-3.92756	-7.0756	-4.55593	8.43811	9.92349	1.95605e-08	9.19688e-08
gene_92486	2.89507	1.76393	4.33457	-2.26823	0.370159	5.57212	9.91414	2.01292e-08	9.45442e-08
gene_212521	0.0150474	-6.58921	-0.619498	-6.58921	-3.79981	5.50367	10.0531	2.03432e-08	9.54501e-08
gene_252621	7.38092	0	8.53181	0	8.68532	7.57529	10.2901	2.06372e-08	9.6729e-08
gene_219089	-4.35591	-4.79437	-3.56053	-8.63794	-3.3888	6.08323	9.89656	2.07987e-08	9.73848e-08
gene_267809	-4.72688	2.4298	5.41869	-2.99754	1.82133	8.69999	9.87959	2.12282e-08	9.92923e-08
gene_218825	4.96268	0.217588	-0.474595	0.338572	-3.33728	9.95479	9.83062	2.15838e-08	1.00851e-07
gene_403350	-3.65619	-1.9127	-2.13298	-5.44999	-6.05095	4.79847	9.82169	2.19493e-08	1.02453e-07
gene_83410	-4.31248	-0.170675	1.14979	-5.40855	4.30848	7.28479	9.83891	2.31563e-08	1.07975e-07
gene_386634	-1.06647	-1.78394	2.98664	-3.17578	-2.36156	6.88678	9.7847	2.35306e-08	1.09607e-07
gene_267673	-6.67381	-4.64049	-0.528108	-6.67381	-3.95401	5.49835	9.87102	2.36515e-08	1.10056e-07
gene_403114	5.74597	2.23347	2.30779	-2.34183	-0.120594	5.49823	9.77915	2.37772e-08	1.10527e-07
gene_267764	-4.3699	1.65858	2.12672	-4.3699	-2.62022	5.61453	9.86312	2.39993e-08	1.11445e-07
gene_401509	4.93079	9.61511	6.62733	4.66035	6.26506	6.94044	9.91681	2.49961e-08	1.15954e-07
gene_219101	-6.8044	-3.70869	-2.84969	-6.8044	-3.45455	4.82283	9.83214	2.54134e-08	1.17769e-07
gene_401612	-5.68902	-2.00515	-5.05025	-3.96408	-2.80547	6.50011	9.73769	2.57062e-08	1.19003e-07
gene_267672	-6.72633	-4.68283	-0.22001	-6.72633	-3.80301	5.69917	9.80797	2.65745e-08	1.22897e-07
gene_233885	1.38279	2.21922	5.05884	-1.72929	3.13623	5.74451	9.74081	2.78042e-08	1.28452e-07
gene_218536	-8.93777	-6.68691	-3.07096	1.76987	-4.22067	11.1985	9.69205	2.8013e-08	1.29204e-07
gene_267707	-6.23081	-2.38199	-2.09546	-6.23081	-4.29188	4.68872	9.77925	2.80244e-08	1.29204e-07
gene_469892	6.22047	3.71356	5.41583	0	4.35501	4.96788	9.91457	2.80647e-08	1.29258e-07
gene_402047	0.791627	2.76501	1.60239	-3.55469	-3.55469	4.96197	9.95257	2.82563e-08	1.30008e-07
gene_469912	6.08847	3.91919	5.23626	0	3.43967	4.82823	9.90772	2.84132e-08	1.30571e-07
gene_267958	-1.45715	-3.90957	-2.64978	-9.33917	-5.15654	6.95663	9.7287	2.84401e-08	1.30571e-07
gene_364995	0.815308	-1.78474	-3.39339	-2.77729	1.33573	6.40351	9.68354	2.84655e-08	1.30571e-07
gene_218756	3.62296	0.0724094	-2.52338	-1.5976	-2.24516	7.37753	9.66108	2.96959e-08	1.36076e-07
gene_233924	2.56033	-1.0827	5.09925	1.41283	2.68472	6.21942	9.65921	2.98009e-08	1.36419e-07
gene_83463	-0.847372	0.839855	2.06577	-4.78104	5.23874	7.54806	9.70237	2.98725e-08	1.36608e-07
gene_267691	-6.40284	-4.43407	-1.75458	-6.40284	-3.73985	4.86391	9.7398	3.01467e-08	1.37722e-07
gene_141835	-6.11632	-5.60548	-2.65559	-7.66738	-2.32097	5.6027	9.69287	3.04074e-08	1.38772e-07
gene_90155	0.542056	1.86604	2.09434	-1.62449	-0.859037	4.04975	9.6914	3.04908e-08	1.39012e-07
gene_218235	-2.58241	0.812435	-4.88555	-1.53141	-1.92088	7.6703	9.64457	3.06347e-08	1.39527e-07
gene_267956	-6.45895	-1.44774	-1.69931	-6.10305	-5.78293	5.01857	9.68146	3.073e-08	1.3982e-07
gene_92216	4.89303	3.52846	7.02108	3.2386	3.47257	6.56242	9.63732	3.10558e-08	1.4116e-07
gene_393911	4.91408	3.29378	7.30215	0	6.90252	6.34605	9.8569	3.11364e-08	1.41384e-07
gene_141870	-7.90572	-6.38875	-3.49506	-2.45439	-2.69885	5.63941	9.67326	3.12049e-08	1.41552e-07
gene_18861	5.13892	5.8304	8.02627	0	4.6757	6.73749	9.85359	3.13228e-08	1.41944e-07
gene_212567	-11.6071	-5.65291	-3.69704	-8.19213	-4.71378	8.7875	9.66238	3.1846e-08	1.4417e-07
gene_141695	-6.80897	-4.54422	-2.73248	-6.80897	-0.524576	5.25365	9.709	3.19159e-08	1.44342e-07
gene_468251	3.27549	1.80861	4.02884	4.76449	0.764954	4.16282	9.77543	3.2343e-08	1.46127e-07
gene_219430	1.28883	-7.26936	-2.49728	-4.87194	-3.31655	5.61996	9.73895	3.24489e-08	1.46459e-07
gene_362461	3.35774	4.9578	8.22686	5.97099	4.68487	6.91692	9.76835	3.27634e-08	1.4773e-07
gene_479425	3.26708	6.49715	8.85387	0	8.82926	7.83724	9.81542	3.35536e-08	1.51142e-07
gene_469842	3.93031	2.81478	6.12332	3.76438	2.96378	5.85251	9.58913	3.40102e-08	1.53046e-07
gene_92214	2.63013	3.15319	6.41667	2.37293	3.43171	5.38801	9.73253	3.49769e-08	1.57239e-07
gene_188587	-5.70447	-1.42073	-3.03394	-8.90497	-6.37677	6.59859	9.6105	3.54667e-08	1.59282e-07
gene_469227	6.41646	3.88094	6.67366	9.91775	5.5625	6.49578	9.72081	3.57337e-08	1.60322e-07
gene_398999	1.86164	5.36933	5.50955	2.83025	-0.607416	6.49544	9.5608	3.58771e-08	1.60682e-07
gene_267987	-5.65917	-1.32146	-1.10455	-5.65917	-5.65917	4.69513	9.88081	3.58854e-08	1.60682e-07
gene_267664	-6.82959	-4.78812	-0.446829	-6.82959	-3.96028	5.65689	9.64302	3.60666e-08	1.61334e-07
gene_400305	5.84066	2.90942	5.5367	8.96915	4.28141	7.39586	9.55288	3.64169e-08	1.62739e-07
gene_141898	-9.24331	-5.82972	-3.48601	-6.78793	-2.76881	6.71373	9.58458	3.68376e-08	1.64456e-07
gene_469212	0.944269	4.22002	3.59105	-2.99143	-2.05441	6.46453	9.54519	3.69496e-08	1.64793e-07
gene_188594	-4.90884	-3.00617	-3.26955	-11.1426	-8.29437	9.60847	9.53619	3.75828e-08	1.67451e-07
gene_400303	5.14736	1.67741	3.8779	7.49382	2.41609	6.39163	9.53183	3.7893e-08	1.68667e-07
gene_232122	6.97257	2.78341	3.67068	3.46088	4.97271	4.60034	9.6874	3.79829e-08	1.689e-07
gene_209487	0	6.98873	7.99658	0	5.12688	6.81234	9.80196	3.81275e-08	1.69376e-07
gene_403123	5.357	0.84525	0.936945	-3.853	-1.06947	7.43689	9.52074	3.8695e-08	1.71728e-07
gene_91092	2.67163	2.68439	2.49219	-2.10904	-1.58557	4.5262	9.55872	3.90739e-08	1.73239e-07
gene_267884	-6.11393	3.77313	-0.935947	-1.53407	1.75429	7.13956	9.55208	3.91489e-08	1.73401e-07
gene_469890	6.13077	3.11815	5.32026	0	4.34939	4.90229	9.72825	3.92696e-08	1.73765e-07
gene_394053	9.56915	7.03762	7.02426	10.3101	5.3455	7.13684	9.66226	3.97685e-08	1.758e-07
gene_403540	5.25591	1.62863	1.43424	-4.6905	-0.100588	6.51632	9.50513	3.98526e-08	1.75999e-07
gene_219091	-7.93833	-4.82106	-2.67389	-7.93833	-3.32369	5.68462	9.58657	4.00479e-08	1.76689e-07
gene_362299	5.79133	5.36306	2.9256	6.19061	2.12583	5.62144	9.49338	4.07466e-08	1.79487e-07
gene_219070	-8.58711	-3.92119	-2.95643	-8.58711	-3.77736	6.15351	9.57705	4.07618e-08	1.79487e-07
gene_403357	-1.12107	-1.64403	-1.82344	-5.80291	-5.80291	4.58492	9.73702	4.15498e-08	1.82779e-07
gene_468014	6.53349	5.46367	3.03181	3.91213	0.986026	5.53962	9.47938	4.18388e-08	1.83753e-07
gene_76830	4.05261	2.8762	6.41218	0	5.65885	5.57246	9.69298	4.18528e-08	1.83753e-07
gene_394243	7.47791	2.22767	6.61808	2.9707	6.61978	5.9595	9.63161	4.20616e-08	1.8449e-07
gene_212341	-7.13402	-7.13402	-1.91281	-6.94382	-2.56489	5.3592	9.64482	4.21289e-08	1.84606e-07
gene_92213	1.76627	2.17113	4.81218	0.980638	-0.229906	6.17572	9.47083	4.25196e-08	1.86137e-07
gene_466984	4.39891	2.00268	1.27918	-1.85263	1.28862	4.23052	9.51197	4.26467e-08	1.86512e-07
gene_212475	-10.2239	-6.32759	-3.36789	-7.93971	-2.4136	7.68732	9.50276	4.294e-08	1.87555e-07
gene_236026	1.66921	-3.44129	2.54039	3.90913	-3.79505	7.19804	9.46528	4.29682e-08	1.87555e-07
gene_92212	3.92035	3.03523	3.361	6.02303	-1.8827	7.00426	9.46106	4.33121e-08	1.88873e-07
gene_393727	4.22926	2.02988	7.01212	2.99204	5.37518	5.93894	9.61005	4.37538e-08	1.90614e-07
gene_469891	6.01223	3.58333	5.86761	0	4.24414	5.18966	9.66369	4.4129e-08	1.92064e-07
gene_403372	-3.88724	-1.73517	-2.43316	-3.52924	-6.03257	4.56219	9.62929	4.5086e-08	1.96039e-07
gene_397286	4.32607	5.86117	4.33241	1.85432	1.01593	4.54999	9.59233	4.51956e-08	1.96327e-07
gene_233868	1.52528	-2.06326	3.68109	-2.68807	2.39568	5.46366	9.47828	4.54243e-08	1.9713e-07
gene_469218	0	3.55063	5.98172	0	4.65361	5.17752	9.69791	4.59151e-08	1.99069e-07
gene_469893	5.28506	2.04396	4.45286	0.140965	3.07518	4.3624	9.58199	4.60593e-08	1.99502e-07
gene_468012	3.53621	3.02723	0.704257	1.86138	-3.22997	4.80949	9.61211	4.65158e-08	2.01286e-07
gene_469294	4.21788	3.11827	4.32939	0	4.11564	4.382	9.62945	4.69478e-08	2.0296e-07
gene_239239	0.142725	-0.271566	4.27332	-2.5376	2.90071	5.79585	9.45927	4.70722e-08	2.03303e-07
gene_267670	-5.98577	-4.01071	-0.809647	-5.98577	-3.94898	4.91811	9.49661	4.73293e-08	2.04218e-07
gene_86671	1.08489	7.7507	5.10183	3.50189	4.68538	5.4698	9.56159	4.78124e-08	2.06105e-07
gene_219065	-7.87691	-3.28757	-2.86469	-7.87691	-3.81619	5.61295	9.48449	4.84073e-08	2.08471e-07
gene_79180	5.66635	0.873696	6.22024	0.420828	2.44208	6.86886	9.39908	4.86958e-08	2.09513e-07
gene_219090	-9.97473	-4.57867	-2.56812	-9.97473	-3.93881	7.51592	9.46337	5.03455e-08	2.16404e-07
gene_89628	-3.2187	1.15056	3.1465	-3.2187	-0.207997	5.41332	9.45653	5.09898e-08	2.18827e-07
gene_267660	-6.56717	-2.70905	-2.69109	-6.30231	-3.84521	4.78627	9.41068	5.1037e-08	2.18827e-07
gene_340099	4.38353	3.05916	5.20308	8.85556	6.22841	5.68319	9.52577	5.10548e-08	2.18827e-07
gene_468016	5.70718	6.25766	3.4663	4.37711	2.17397	4.58464	9.52344	5.12735e-08	2.19556e-07
gene_469315	7.07067	2.53559	4.67789	1.09566	4.40436	4.7602	9.50991	5.256e-08	2.24851e-07
gene_239223	2.35745	0.261635	4.17334	-1.59197	2.82272	5.04066	9.39493	5.31067e-08	2.26974e-07
gene_362439	2.8955	6.14385	3.14226	6.02359	4.83961	4.70021	9.50069	5.34561e-08	2.28251e-07
gene_267728	-5.20424	-3.25613	-0.232687	-5.20424	-3.63605	4.69987	9.41385	5.52035e-08	2.35284e-07
gene_99573	8.20695	4.90397	5.81762	2.76935	4.89266	5.51207	9.48311	5.52074e-08	2.35284e-07
gene_401597	5.29633	6.30853	7.42902	9.85943	7.20339	9.64415	9.32389	5.56796e-08	2.37072e-07
gene_469899	5.90545	2.93013	5.099	0.0720719	4.04058	4.75909	9.47737	5.5791e-08	2.37322e-07
gene_100115	6.69959	4.41298	4.92813	8.88231	6.02478	5.69676	9.47044	5.65045e-08	2.40131e-07
gene_470177	1.61144	3.35198	3.8424	-2.66146	1.63457	5.66581	9.35	5.77781e-08	2.45312e-07
gene_469908	6.8626	4.60263	6.54692	0.0701415	5.35346	5.74956	9.45601	5.80203e-08	2.46109e-07
gene_79118	-3.28695	-8.43984	-2.94506	0.66335	-5.50039	9.81219	9.29429	5.93783e-08	2.51632e-07
gene_188752	-9.44911	-2.52723	-2.95	-10.6127	-6.92784	9.02255	9.28772	6.01223e-08	2.54546e-07
gene_141809	-9.18161	-9.18161	-1.74474	-9.18161	-2.18612	7.19439	9.50715	6.02069e-08	2.54665e-07
gene_47571	3.37498	-0.291071	2.39465	5.54726	-0.243215	5.45005	9.26468	6.28048e-08	2.65405e-07
gene_400297	6.87366	5.38281	7.2733	0	4.88384	6.20496	9.46125	6.36757e-08	2.68833e-07
gene_399008	3.06716	5.18739	5.6122	2.23006	-0.023497	6.32323	9.25236	6.42883e-08	2.71166e-07
gene_393909	1.8347	5.1341	4.36295	6.25041	1.15059	4.59202	9.39464	6.49385e-08	2.73652e-07
gene_399428	0.470422	4.54075	1.6896	-1.19993	2.10069	4.53512	9.24529	6.51554e-08	2.742e-07
gene_393703	3.6305	5.52985	6.30462	0	4.38022	5.48239	9.44829	6.51902e-08	2.742e-07
gene_340720	-2.64258	-1.37943	1.92691	-4.43199	4.38239	6.61519	9.27784	6.61632e-08	2.78033e-07
gene_212338	-7.52449	-4.29305	-2.48219	-7.52449	-3.3949	5.4622	9.30831	6.71918e-08	2.82093e-07
gene_398980	0.397726	2.63119	3.65517	-0.959498	-2.95968	6.62548	9.21531	6.89658e-08	2.89271e-07
gene_86657	7.46898	10.4953	8.57335	5.18176	6.81437	8.14467	9.35964	6.92506e-08	2.90196e-07
gene_468560	-2.43989	-6.35008	-3.15973	-4.13289	-0.494549	4.94574	9.32525	6.95794e-08	2.91303e-07
gene_16755	-1.21545	-7.22828	-3.178	-2.17907	-3.86251	5.9075	9.20793	6.99371e-08	2.92529e-07
gene_49690	-1.41736	2.30822	3.40377	-1.68067	-2.62376	6.77055	9.19825	7.12341e-08	2.97678e-07
gene_267680	-8.22495	-3.45384	-2.04638	-8.22495	-4.66061	6.11273	9.27122	7.20015e-08	3.00386e-07
gene_91080	2.11322	4.46219	1.77273	-0.794496	0.333718	4.72118	9.19249	7.20155e-08	3.00386e-07
gene_253782	2.95972	3.53715	3.30421	-6.24129	2.89867	11.7223	9.17573	7.27194e-08	3.03042e-07
gene_252184	2.16801	3.72332	3.43616	0	4.98248	4.29069	9.38283	7.34192e-08	3.05676e-07
gene_76860	4.92036	4.56357	5.05686	0	5.309	4.89936	9.37978	7.38278e-08	3.07094e-07
gene_399529	-3.6354	2.20814	1.5449	-2.64944	-3.6354	4.8753	9.39373	7.59648e-08	3.15691e-07
gene_469903	6.388	3.88265	5.43405	0	3.99203	4.97866	9.35454	7.72932e-08	3.20916e-07
gene_219122	-7.30477	-4.12226	-3.63118	-10.3845	-2.97302	7.75092	9.18959	7.81053e-08	3.2399e-07
gene_344331	5.61514	2.82066	5.80631	0	4.88008	5.14393	9.34476	7.86798e-08	3.26073e-07
gene_414488	5.25495	4.62865	4.35273	-2.49249	7.35089	7.5373	9.18498	7.87857e-08	3.26212e-07
gene_49689	2.7919	2.66983	4.18081	-0.608282	-1.93286	7.01423	9.14062	7.94643e-08	3.28468e-07
gene_86528	1.76997	3.93657	4.40657	-2.56322	0.188966	5.98899	9.18034	7.94764e-08	3.28468e-07
gene_267951	-3.25652	-1.43552	-1.75262	-7.92837	-6.49126	6.11379	9.17115	8.08629e-08	3.33893e-07
gene_16611	-1.81014	2.18489	5.01284	1.09109	1.66745	5.69886	9.16187	8.14933e-08	3.36188e-07
gene_47581	3.35909	3.55705	4.33243	-1.80229	0.673883	5.31481	9.15926	8.26924e-08	3.40823e-07
gene_403373	0.599228	-1.11615	-1.41488	-5.56952	-6.80737	5.54019	9.29048	8.35913e-08	3.44213e-07
gene_267658	-5.75001	-5.75001	-0.974923	-5.75001	-2.56767	4.74359	9.32433	8.3834e-08	3.44897e-07
gene_260620	3.40334	1.18365	3.0235	-1.88692	4.2774	5.01457	9.14962	8.42078e-08	3.46119e-07
gene_464400	0.851445	1.38624	3.26041	-1.36684	1.70036	4.37506	9.14757	8.4533e-08	3.4714e-07
gene_405396	6.03905	4.99227	5.7723	6.44691	4.70054	5.34069	9.22719	8.58746e-08	3.52328e-07
gene_79120	-3.68938	-8.7292	-1.35671	-2.00066	-7.36563	9.04501	9.09302	8.69808e-08	3.56542e-07
gene_363622	-3.40757	1.75431	-1.61978	-5.2219	-0.727511	5.0327	9.12996	8.73825e-08	3.57863e-07
gene_401167	-0.161834	1.85196	0.977461	-3.78944	-3.78944	4.69727	9.32206	8.76603e-08	3.58675e-07
gene_347119	-2.235	-2.31927	-2.70797	-5.60966	-2.90933	4.30822	9.12603	8.80312e-08	3.59867e-07
gene_218817	-7.88966	-7.88966	-1.38956	-6.29546	-3.33726	6.09468	9.23161	8.97479e-08	3.66552e-07
gene_92224	-2.59815	-1.54374	1.86259	-1.10376	-1.89092	4.27167	10.1514	9.13727e-08	3.7285e-07
gene_362302	3.78449	3.95298	0.983449	5.2579	1.29725	5.959	9.06303	9.20798e-08	3.75396e-07
gene_330670	4.50954	0	4.42932	0	5.09436	4.53905	9.40142	9.69459e-08	3.94877e-07
gene_200956	-0.875982	-0.675975	3.46266	-3.06034	1.8117	5.55899	9.07124	9.76041e-08	3.9689e-07
gene_423792	4.13119	3.57647	5.23674	3.66369	3.75582	7.67627	9.02107	9.76162e-08	3.9689e-07
gene_219054	-7.3966	-2.89073	-3.76927	-5.47718	-2.80191	5.17166	9.06481	9.78589e-08	3.97519e-07
gene_469803	1.64673	2.88874	3.45596	-1.84543	2.65226	4.89097	9.06313	9.81194e-08	3.98011e-07
gene_218853	5.48719	-1.32171	0.149531	0.445691	-0.322372	9.83082	9.02941	9.81565e-08	3.98011e-07
gene_267974	-8.04139	-3.18995	-2.98161	-8.04139	-2.22236	5.86569	9.10472	9.82546e-08	3.9805e-07
gene_218813	4.36403	-3.01919	-0.689287	-0.339092	-1.41616	7.72503	9.02234	9.94839e-08	4.02668e-07
gene_219085	-7.22984	-2.89318	-3.05048	-7.22984	-2.71234	5.1705	9.09486	1.00083e-07	4.04731e-07
gene_397553	-2.26197	3.44709	0.755441	-2.26197	2.10461	4.38904	9.08921	1.01147e-07	4.08668e-07
gene_267831	-4.98576	1.82448	0.700059	-2.6625	4.27501	6.87946	9.04606	1.01383e-07	4.09254e-07
gene_206870	-2.7219	0.984813	-1.28667	-6.42615	-4.44225	5.55249	9.05053	1.01489e-07	4.09316e-07
gene_188505	-10.7099	-2.52392	-2.90953	-11.0173	-6.99812	9.60735	9.00923	1.01995e-07	4.10987e-07
gene_141808	-6.77795	-4.32239	-2.41607	-6.77795	-2.42519	5.00472	9.08131	1.02652e-07	4.13267e-07
gene_338885	4.11482	1.46286	3.82984	7.06144	1.71008	5.84425	8.99125	1.05543e-07	4.24527e-07
gene_199445	-0.0296605	-4.4319	-2.72371	-5.59421	-3.40307	4.81423	8.99028	1.05739e-07	4.24574e-07
gene_218920	5.92238	0.962575	4.97404	-1.36706	3.57365	5.56779	9.02875	1.05743e-07	4.24574e-07
gene_402988	0	6.0079	5.93508	0	4.39584	5.2942	9.22301	1.07738e-07	4.32197e-07
gene_469201	4.58304	-0.419528	2.89111	-2.30973	0.427582	5.01266	8.97996	1.07835e-07	4.32203e-07
gene_219427	0.298166	-8.00478	-2.70391	-3.88723	-4.27698	5.95574	9.0772	1.10197e-07	4.41279e-07
gene_393910	4.00279	3.77625	6.83383	0	6.61257	5.99362	9.15411	1.11343e-07	4.4547e-07
gene_344334	8.20168	4.61646	5.87632	0.475531	6.39304	5.72013	9.10005	1.1169e-07	4.46464e-07
gene_85816	-4.84685	-8.8031	-2.13226	-0.79813	-6.35709	8.50429	8.95178	1.13775e-07	4.54393e-07
gene_468010	6.92584	6.17621	4.81627	4.07013	1.25664	4.93225	9.08322	1.15215e-07	4.59737e-07
gene_267663	-6.81814	-4.81096	-1.55295	-6.81814	-3.35562	5.19434	9.00652	1.18072e-07	4.70488e-07
gene_393654	4.55131	2.10872	5.03207	0	5.27845	4.79811	9.12174	1.18118e-07	4.70488e-07
gene_212509	3.1496	-3.64668	3.33444	-3.64668	2.10264	6.00422	9.08804	1.18241e-07	4.70564e-07
gene_218269	-2.2414	1.05071	-4.60803	-1.19166	-1.91163	8.49214	8.92886	1.18848e-07	4.72562e-07
gene_398125	-4.88009	2.51949	-0.861512	-4.88009	0.47785	5.25356	9.00205	1.19065e-07	4.73009e-07
gene_49685	-1.34846	3.09838	4.65958	-0.05795	-0.643202	6.90221	8.92488	1.19751e-07	4.75316e-07
gene_372011	-6.13447	2.58796	-0.965543	-6.13447	0.571503	6.29768	8.99063	1.21637e-07	4.82376e-07
gene_246678	6.43517	4.16456	5.74127	0.199531	5.52069	5.28715	9.05025	1.22447e-07	4.85161e-07
gene_76857	4.29179	5.27984	3.21639	-0.855002	3.58386	4.74101	8.93934	1.2518e-07	4.95556e-07
gene_331512	3.17471	3.00912	3.97345	0	5.90321	4.65911	9.08899	1.25398e-07	4.95981e-07
gene_401580	5.19074	8.60212	5.80021	3.26226	5.43581	6.12484	9.03588	1.2574e-07	4.969e-07
gene_228645	5.06237	3.78065	4.47591	0	3.03316	4.42385	9.07451	1.28758e-07	5.07991e-07
gene_469838	2.54683	4.13064	6.61449	3.85418	3.31604	7.10095	8.88674	1.28772e-07	5.07991e-07
gene_267985	-3.4915	-1.63824	-1.94384	-6.6176	-5.49837	5.0533	8.92213	1.29314e-07	5.09681e-07
gene_372008	-7.0336	1.30211	-1.97204	-7.0336	0.612619	6.45155	8.95272	1.3059e-07	5.14132e-07
gene_393768	3.38661	5.97673	6.56069	0	5.4636	5.76327	9.06644	1.30671e-07	5.14132e-07
gene_188591	-9.79368	-2.34317	-3.14022	-10.9433	-6.67909	9.49991	8.8775	1.31059e-07	5.15208e-07
gene_402456	-2.73956	0.430937	0.234888	-2.73956	-2.73956	3.88765	9.15022	1.31731e-07	5.17399e-07
gene_364564	-0.86047	4.62109	3.50739	-0.86047	3.23667	4.57983	8.94749	1.31877e-07	5.17522e-07
gene_219354	1.96315	2.37574	6.73383	7.07473	5.05203	5.80439	8.99964	1.34448e-07	5.27153e-07
gene_233886	3.56622	2.56146	5.96591	2.86174	2.92029	5.0971	8.99837	1.34763e-07	5.27929e-07
gene_393878	2.67435	6.16247	5.84997	1.90012	2.92505	5.22525	8.99565	1.35443e-07	5.3003e-07
gene_362471	1.82265	6.8887	3.96995	4.86595	3.50117	4.86142	8.99529	1.35534e-07	5.3003e-07
gene_267718	-6.90252	-2.98091	-0.0474669	-6.90252	-4.3647	5.95712	8.91937	1.39015e-07	5.43169e-07
gene_218826	5.27974	-1.07368	0.486037	0.0516949	-0.699949	8.71679	8.84319	1.39915e-07	5.46213e-07
gene_267788	-5.16366	1.75574	2.32512	-5.16366	4.57756	7.59532	8.90947	1.41619e-07	5.52388e-07
gene_219433	2.39899	-8.61559	-1.38015	-3.57128	-3.34684	7.43607	8.91883	1.47939e-07	5.76541e-07
gene_141871	-8.80184	-5.26859	-2.62134	-8.80184	-2.65011	6.52551	8.88217	1.49059e-07	5.80403e-07
gene_16730	1.51958	3.48779	3.8343	0	1.37905	4.11176	8.98873	1.50619e-07	5.8597e-07
gene_86672	4.0025	8.98735	6.8722	4.13776	5.05306	6.63357	8.93659	1.51076e-07	5.87244e-07
gene_218792	2.57452	-0.362904	-1.03276	-3.42743	3.39942	6.85012	8.79923	1.52145e-07	5.90889e-07
gene_287941	0	3.31105	4.5393	0.483003	5.41956	4.64022	8.97455	1.52725e-07	5.9263e-07
gene_267747	-2.69289	4.32254	6.29156	0.308328	6.83948	8.15507	8.81223	1.57741e-07	6.11569e-07
gene_362017	8.18363	7.51132	8.54062	0	6.67788	7.42866	8.9608	1.58517e-07	6.14049e-07
gene_469067	0.939983	2.86253	3.97633	-0.842281	4.73738	4.7741	8.81141	1.59421e-07	6.17022e-07
gene_402432	1.8244	5.52055	4.82263	0	3.34478	4.66696	8.9554	1.60093e-07	6.19092e-07
gene_377474	3.54348	2.77667	5.56712	0	4.89767	4.97114	8.94203	1.64059e-07	6.33883e-07
gene_400299	5.89871	3.27622	5.43192	6.10385	1.40436	4.9541	8.88976	1.64754e-07	6.36022e-07
gene_362301	5.32296	5.65484	3.09996	6.85984	3.3451	6.37837	8.75621	1.65158e-07	6.37038e-07
gene_93267	0.466488	-0.661069	-0.681663	-4.48276	-4.48276	4.32222	8.96941	1.66061e-07	6.39975e-07
gene_313538	10.1613	9.89687	9.05132	9.87355	9.27143	8.70146	8.88444	1.66387e-07	6.40682e-07
gene_99425	7.83564	6.72289	7.28569	6.0974	6.56671	6.53934	8.85835	1.70073e-07	6.54318e-07
gene_241617	-0.703976	-3.44983	0.633228	-5.4608	-3.34157	5.30654	8.77221	1.71695e-07	6.59993e-07
gene_467676	0.0130909	3.21461	3.53654	-2.0869	-0.598864	5.63524	8.73268	1.72743e-07	6.62917e-07
gene_219098	-6.57471	-6.57471	-1.46007	-6.57471	-2.23558	5.0978	8.92711	1.72749e-07	6.62917e-07
gene_242690	2.22509	4.37541	1.36649	5.49204	2.82566	5.45122	8.70594	1.81789e-07	6.97012e-07
gene_363632	3.05707	1.9004	3.73879	1.25434	-1.71506	5.27609	8.70523	1.82039e-07	6.97377e-07
gene_401547	6.65475	4.41967	4.86422	8.85379	5.71503	5.63189	8.83522	1.82271e-07	6.97676e-07
gene_403532	3.98124	-0.407949	-0.580085	-2.15876	-2.74465	6.13627	8.70365	1.82586e-07	6.97876e-07
gene_86662	4.77621	7.82816	5.69613	3.23318	3.64833	5.65825	8.83415	1.82633e-07	6.97876e-07
gene_260546	6.64358	7.84144	6.12581	-1.64202	8.58137	8.26273	8.72712	1.86999e-07	7.13952e-07
gene_469473	4.57035	3.5185	4.50573	0	2.84803	4.38638	8.86792	1.87918e-07	7.16853e-07
gene_267709	-5.09164	-4.36156	-2.81958	-8.28344	-3.76689	5.9723	8.71851	1.90073e-07	7.24462e-07
gene_47586	4.07309	2.38007	4.30276	-1.80084	1.38377	5.27258	8.70901	1.93523e-07	7.3699e-07
gene_1832	1.48206	2.2605	1.97931	-1.44845	4.38036	4.49065	8.70716	1.94205e-07	7.38961e-07
gene_267796	-5.25898	0.461583	3.01238	-4.99784	-0.790365	6.97255	8.69336	1.97601e-07	7.51252e-07
gene_374518	0	3.09984	5.80677	1.47762	3.27326	4.9835	8.83081	1.98809e-07	7.55207e-07
gene_470162	-3.16813	-2.05287	-1.26582	-6.38309	-4.71622	5.06647	8.6915	2.00051e-07	7.59283e-07
gene_470012	0.725986	3.05956	2.18963	-0.570719	6.11873	7.68459	8.64895	2.02697e-07	7.68678e-07
gene_212682	-12.6851	-5.24376	-3.98998	-6.39311	-4.65882	9.80724	8.67569	2.04338e-07	7.74252e-07
gene_468017	6.3148	5.294	2.29843	2.66558	2.48195	5.33378	8.63939	2.06433e-07	7.81534e-07
gene_393692	5.45157	7.01869	8.04375	0.905233	6.11742	6.92067	8.76259	2.0855e-07	7.88887e-07
gene_372072	-3.84363	0.66965	-0.756225	-3.84363	2.0738	4.57937	8.70042	2.09711e-07	7.92613e-07
gene_212342	-7.02778	-5.51518	-1.88427	-7.02778	-1.71697	5.37705	8.69561	2.11616e-07	7.99141e-07
gene_36960	4.24024	2.19029	1.18998	-1.80695	1.73786	4.23433	8.65893	2.12789e-07	8.02899e-07
gene_218233	-2.02153	0.455553	-4.75226	-1.2318	-1.88687	6.24336	8.62216	2.13347e-07	8.04331e-07
gene_266051	0	8.75377	7.35903	0	8.72351	7.28956	8.84233	2.14597e-07	8.08369e-07
gene_267749	-3.64575	6.15018	3.09511	1.01334	5.18388	7.50072	8.64744	2.15592e-07	8.11439e-07
gene_468063	2.60754	2.68291	4.40042	0	5.45356	4.57748	8.7856	2.18555e-07	8.21906e-07
gene_79125	-3.98368	-8.61471	-1.82578	-0.00132334	-6.61394	9.67469	8.60394	2.20906e-07	8.30056e-07
gene_399061	4.27453	2.94548	5.86821	4.02806	2.2311	5.02748	8.7293	2.21842e-07	8.32877e-07
gene_393999	8.44707	5.80933	5.62438	8.73889	4.252	5.95054	8.72583	2.23275e-07	8.37559e-07
gene_233921	3.21063	4.26883	7.15291	1.59392	4.87179	6.00753	8.72345	2.24265e-07	8.40576e-07
gene_100073	4.29884	5.754	2.336	-1.22856	3.99643	6.12781	8.58906	2.27285e-07	8.51185e-07
gene_91088	2.31949	3.72936	1.17006	-1.95298	-1.3342	5.20593	8.5811	2.30771e-07	8.63525e-07
gene_233898	2.96042	1.98829	4.89009	-3.0472	3.33597	6.77228	8.61391	2.31756e-07	8.66491e-07
gene_403643	-2.8828	3.70999	1.51124	-2.81205	3.6398	5.28628	8.60685	2.32864e-07	8.69913e-07
gene_369960	2.82418	3.30772	2.27182	6.51811	3.44386	5.7408	8.56944	2.35975e-07	8.80803e-07
gene_47585	2.01844	-0.469924	3.086	-3.24189	-0.0594053	5.36701	8.60377	2.36256e-07	8.81125e-07
gene_313622	6.34696	3.88408	6.56522	0.497573	5.4652	5.72206	8.69241	2.37571e-07	8.84591e-07
gene_86597	5.05344	5.1257	2.68672	6.72389	2.89185	6.20331	8.5659	2.37578e-07	8.84591e-07
gene_90450	5.45831	0.848531	4.08093	-1.89721	1.22202	5.78725	8.55797	2.41213e-07	8.97382e-07
gene_92582	6.06041	9.40128	8.57883	2.6279	7.01474	7.75231	8.67121	2.47113e-07	9.18104e-07
gene_403577	4.3924	5.15893	5.82303	0	3.83677	5.15074	8.71857	2.4719e-07	9.18104e-07
gene_13012	-1.79443	-2.52625	-2.64361	-5.34691	-1.39035	4.31086	8.57816	2.48023e-07	9.2044e-07
gene_469839	2.26234	2.47697	5.82637	3.28648	2.40464	7.26909	8.53154	2.53722e-07	9.40816e-07
gene_34227	-7.76718	-3.53699	-2.28726	-4.13865	-5.05399	5.67036	8.56052	2.54287e-07	9.42138e-07
gene_233941	4.08562	2.94505	6.89837	2.45524	7.65244	6.27632	8.65516	2.54595e-07	9.42502e-07
gene_393964	9.0461	7.1478	7.0541	0	5.27501	6.48066	8.69541	2.57944e-07	9.5412e-07
gene_401534	2.33519	3.86748	3.3886	7.3016	3.91674	5.73186	8.52153	2.58633e-07	9.5588e-07
gene_219425	0.546682	-9.01161	-2.65716	-4.54678	-3.74379	6.91871	8.60934	2.63607e-07	9.73469e-07
gene_394201	-0.346619	3.0414	0.725451	-1.76336	1.68793	4.06385	8.53489	2.69259e-07	9.92401e-07
gene_49688	-0.271919	1.87562	3.39416	-1.22582	-2.88628	7.20719	8.50034	2.6934e-07	9.92401e-07
gene_141224	5.35407	9.55949	6.97058	0	7.47879	7.14917	8.67179	2.69394e-07	9.92401e-07
gene_386240	4.35119	1.15063	3.98456	-1.70999	3.25974	5.19383	8.49804	2.70526e-07	9.95757e-07
gene_393728	4.89919	3.22504	6.75282	2.226	4.89657	5.7395	8.61304	2.75335e-07	1.01263e-06
gene_394068	1.77687	2.21497	5.00299	7.82338	3.13065	6.49232	8.48532	2.77196e-07	1.01864e-06
gene_141874	-8.27783	-5.33736	-2.26513	-8.27783	-1.28309	6.35953	8.55018	2.7828e-07	1.02179e-06
gene_255606	3.14696	2.83475	5.50028	0	6.77459	5.36823	8.64559	2.82699e-07	1.03718e-06
gene_313527	-3.24572	-3.87281	-2.00862	-6.04197	-2.53234	4.62001	8.50468	2.85161e-07	1.04536e-06
gene_401168	-4.01121	0.480289	0.290152	-4.01121	-3.17557	4.40752	8.52717	2.90617e-07	1.06449e-06
gene_352461	4.42307	5.36952	2.38837	1.75158	-0.669303	11.9795	8.45556	2.92282e-07	1.06972e-06
gene_469206	-1.82386	1.28656	2.58618	-4.66402	-2.33955	6.56026	8.45458	2.94009e-07	1.07517e-06
gene_212467	-7.20334	-3.32438	-2.77293	-7.20334	-1.14274	5.42872	8.5205	2.94295e-07	1.07534e-06
gene_349389	3.0511	2.21043	2.14296	-1.83569	-2.10224	4.37155	8.59882	2.98082e-07	1.0883e-06
gene_344352	4.99352	5.20032	4.28284	6.5301	4.75452	11.7144	8.43519	2.9945e-07	1.09086e-06
gene_236027	-6.22537	-8.92287	-2.40159	-2.34523	-6.26094	9.18759	8.44494	2.99488e-07	1.09086e-06
gene_102678	4.0285	3.05839	3.63102	2.01778	0.112342	4.39699	8.4449	2.9951e-07	1.09086e-06
gene_469897	5.51165	3.37701	4.50269	0	3.57526	4.47453	8.60685	3.03595e-07	1.10485e-06
gene_469205	2.12504	3.18026	3.79928	5.98182	-1.19068	6.51915	8.42739	3.09733e-07	1.12628e-06
gene_402092	-4.16289	1.0548	-1.47709	-4.16289	0.734627	4.47538	8.47724	3.19321e-07	1.16021e-06
gene_469907	4.8536	2.17645	4.33056	0.0728574	3.9117	4.36766	8.531	3.20756e-07	1.16448e-06
gene_469910	3.39798	-0.766339	2.05826	-1.93777	1.61407	4.27149	8.43127	3.27866e-07	1.18934e-06
gene_396780	-0.521558	0.438722	4.35074	3.49594	1.29808	5.32542	8.39382	3.30315e-07	1.19726e-06
gene_467997	4.34959	3.17523	1.38451	1.15256	-2.15453	4.99226	8.38932	3.33177e-07	1.20666e-06
gene_468725	2.31916	0.85377	2.59651	-1.94117	0.761312	4.38393	8.41617	3.37416e-07	1.22103e-06
gene_237871	5.99895	5.02514	7.14528	1.40992	4.65011	6.03739	8.50217	3.38452e-07	1.2238e-06
gene_233859	1.22376	3.25239	5.54549	0	5.22968	5.0154	8.54176	3.4228e-07	1.23665e-06
gene_365257	4.99106	4.81755	6.35894	5.11354	2.8401	5.47285	8.49495	3.43032e-07	1.23838e-06
gene_282885	6.57478	5.09408	6.58225	0	5.02713	5.71805	8.53825	3.44501e-07	1.24268e-06
gene_401572	-5.26956	-2.09991	-2.30771	2.19339	-2.84959	5.60329	8.35494	3.5589e-07	1.28274e-06
gene_99561	8.50133	6.24785	5.97607	7.094	4.90432	5.85896	8.46783	3.60818e-07	1.29946e-06
gene_394054	8.35997	6.01242	7.38256	10.2809	5.44646	7.05568	8.46101	3.65437e-07	1.31505e-06
gene_416159	1.00126	0.441095	1.98448	-1.76872	3.60706	4.41561	8.37266	3.66541e-07	1.31797e-06
gene_16583	-1.7114	-0.857663	-0.798976	1.26482	3.29001	9.00348	8.33496	3.69795e-07	1.32861e-06
gene_267678	-7.29666	-1.99911	-2.12597	-7.29666	-4.118	5.41655	8.39768	3.71078e-07	1.33216e-06
gene_467992	7.51809	6.55623	4.86851	4.53046	2.54345	5.15487	8.4462	3.75665e-07	1.34755e-06
gene_85821	-4.87661	-10.0326	-2.18826	-0.458851	-6.63605	12.6192	8.3251	3.76856e-07	1.35075e-06
gene_80468	5.02396	4.1333	2.06414	-5.71357	5.58086	9.07702	8.35441	3.79502e-07	1.35915e-06
gene_267679	-7.62807	-3.2185	-0.451123	-7.62807	-4.06436	6.34839	8.38526	3.79887e-07	1.35945e-06
gene_241612	-0.348077	-2.5384	1.79273	-3.77709	-1.40538	5.16976	8.31396	3.85004e-07	1.37667e-06
gene_107122	3.76051	4.12396	1.97116	-4.48031	5.43145	7.70424	8.34561	3.85915e-07	1.37883e-06
gene_250470	6.20561	7.72209	6.72383	-2.4593	8.857	9.32079	8.34434	3.86845e-07	1.38106e-06
gene_218589	-4.41872	3.88219	-0.16882	-3.39978	1.08545	8.59349	8.30902	3.88667e-07	1.38647e-06
gene_79115	-3.90754	-8.76385	-1.41794	-0.799715	-6.23656	9.1163	8.30693	3.90232e-07	1.39095e-06
gene_219084	-6.09638	-3.58786	-2.29311	-6.09638	-2.4615	4.56946	8.36959	3.91307e-07	1.39368e-06
gene_212508	4.63755	-1.80811	4.61012	-0.0179345	3.66222	5.57475	8.39174	3.9633e-07	1.41046e-06
gene_79129	-3.37139	-8.19141	-1.81323	-0.551671	-6.3495	8.58992	8.29623	3.98329e-07	1.41646e-06
gene_338879	7.55321	2.497	5.1963	8.04236	5.9065	5.56184	8.41159	4.00723e-07	1.42384e-06
gene_393913	0	3.55226	6.07525	4.69917	3.5663	5.21291	8.44996	4.01086e-07	1.42401e-06
gene_267823	-5.94923	-0.582799	-0.963976	-8.71564	2.36847	8.7317	8.31573	4.08513e-07	1.44924e-06
gene_469232	3.14641	-0.153843	2.72711	6.57602	2.15558	6.86521	8.27332	4.16243e-07	1.4755e-06
gene_218852	5.78901	-1.46071	0.942473	0.333013	0.602946	10.1267	8.27088	4.18199e-07	1.48127e-06
gene_188648	-7.70819	-2.19318	-0.138145	-6.85763	-6.23668	6.63775	8.29227	4.2376e-07	1.49979e-06
gene_395466	-0.783624	-2.34573	1.85701	-2.34573	2.11619	4.3418	8.39694	4.24398e-07	1.50087e-06
gene_468421	4.35623	3.88713	5.07154	0	3.50263	4.66331	8.42453	4.24934e-07	1.50159e-06
gene_86673	3.18909	9.2736	7.28355	4.46403	5.97645	6.97095	8.37644	4.27888e-07	1.51084e-06
gene_239243	4.27492	-0.0891116	3.59552	-2.54663	2.37645	5.41464	8.28811	4.30582e-07	1.51917e-06
gene_86652	4.53867	7.68823	5.1363	2.88222	5.44861	5.54533	8.37055	4.32616e-07	1.52515e-06
gene_468026	7.22539	5.34861	3.53254	3.38865	2.11848	5.79944	8.24774	4.37205e-07	1.54012e-06
gene_76856	5.16636	5.03252	5.39599	0.260592	4.9255	5.02786	8.36297	4.38782e-07	1.54371e-06
gene_399334	-0.993604	0.535977	3.0523	-1.69823	1.56051	4.44188	8.27806	4.38908e-07	1.54371e-06
gene_219217	-4.15112	-2.20728	-1.01312	-9.09925	-5.81773	7.4199	8.27113	4.44743e-07	1.56301e-06
gene_91084	2.55877	4.81524	2.00651	-0.00194971	-0.561501	5.9113	8.23619	4.47012e-07	1.56977e-06
gene_267701	-6.50284	-2.14151	-2.19712	-6.50284	-3.37008	4.86901	8.29844	4.47662e-07	1.57082e-06
gene_267737	-4.24057	2.24141	3.03873	0.572886	-2.56404	6.20529	8.25892	4.516e-07	1.58341e-06
gene_219408	-6.35652	-2.86947	-4.57749	-1.21329	-3.1712	6.61069	8.2287	4.53491e-07	1.5888e-06
gene_218539	-12.1035	-7.11255	-2.22704	1.47304	-3.45766	10.3158	8.25609	4.54044e-07	1.58951e-06
gene_394202	1.64958	3.37532	3.01336	0	4.47313	4.11117	8.38757	4.54969e-07	1.59151e-06
gene_219100	-9.47677	-4.97977	-1.98023	-9.47677	-3.4664	7.26933	8.28846	4.56199e-07	1.59457e-06
gene_340726	-2.86236	0.579424	1.18772	-5.19117	4.06709	6.95315	8.25634	4.57461e-07	1.59775e-06
gene_80482	4.19502	5.59202	3.7697	-2.50248	6.618	7.08275	8.25071	4.62399e-07	1.61374e-06
gene_393885	5.22632	3.17643	0.795977	2.52397	2.56417	5.09321	8.21722	4.63605e-07	1.6167e-06
gene_464350	-1.5895	-1.35043	-0.963404	2.89756	-1.13525	4.43764	8.21464	4.65906e-07	1.62347e-06
gene_393737	3.1545	4.93447	5.65802	0	3.83769	5.02157	8.37043	4.69612e-07	1.63512e-06
gene_350266	7.64413	3.2695	6.17007	6.75826	4.85611	6.32858	8.21006	4.70031e-07	1.63532e-06
gene_393702	4.80371	4.76864	5.54547	0	3.53634	4.96428	8.36659	4.72962e-07	1.64425e-06
gene_479424	-3.23097	5.48578	3.88805	-3.23097	3.9046	6.7795	8.26792	4.74277e-07	1.64755e-06
gene_80463	8.38428	11.8696	10.6468	0	12.0391	10.4586	8.36322	4.7592e-07	1.65198e-06
gene_79116	-4.43367	-9.76061	-1.83598	-0.81309	-6.14518	10.5719	8.201	4.7828e-07	1.65889e-06
gene_267768	-1.59778	4.84589	4.25202	-1.59778	5.51762	5.79686	8.25848	4.82831e-07	1.67339e-06
gene_212381	-8.00773	-6.48829	-2.62204	-3.65718	-3.00889	5.82918	8.21676	4.89439e-07	1.69499e-06
gene_219113	1.25201	-3.94121	-2.9655	-2.55655	-3.5024	5.9563	8.18763	4.90731e-07	1.69816e-06
gene_86627	4.25779	6.02208	7.72641	1.81912	6.08688	6.60568	8.30257	4.91199e-07	1.69821e-06
gene_393833	-1.07053	3.06628	1.52019	-1.77827	0.500399	4.14993	8.21871	4.91497e-07	1.69821e-06
gene_394069	3.20532	2.53638	5.81079	7.93476	4.41288	5.41008	8.28188	5.10562e-07	1.76273e-06
gene_66485	-10.2727	-5.90413	-1.61657	-5.53806	-5.99238	8.1321	8.19314	5.12021e-07	1.76641e-06
gene_141821	-9.29749	-5.94549	-1.2252	-9.29749	-2.33421	7.51841	8.22683	5.12643e-07	1.76721e-06
gene_141239	7.70973	11.12	9.87959	0	11.4397	9.76962	8.3192	5.16288e-07	1.77841e-06
gene_188508	-4.01303	-1.86055	-3.30192	-11.5206	-6.7165	9.47894	8.15824	5.19266e-07	1.78731e-06
gene_267770	1.25768	5.35705	4.94803	0.219498	0.694691	6.92524	8.1555	5.2201e-07	1.79538e-06
gene_398154	-5.17997	2.09508	-0.916568	-5.17997	0.545809	5.35713	8.21413	5.25131e-07	1.80474e-06
gene_268703	7.26624	12.4202	10.9399	0	11.3432	10.5208	8.30347	5.31538e-07	1.82536e-06
gene_398897	-1.25403	-2.0507	1.66719	-3.08265	-0.28981	4.44586	8.1729	5.3638e-07	1.84059e-06
gene_347235	5.15232	3.41902	3.407	0	4.19254	4.20622	8.29293	5.42006e-07	1.85796e-06
gene_469085	4.12353	3.57792	4.74804	0	4.09871	4.55518	8.29267	5.42265e-07	1.85796e-06
gene_348193	4.19812	4.54784	3.88669	0	4.6636	4.41291	8.28301	5.5205e-07	1.89005e-06
gene_248581	6.11301	7.06329	4.41138	-3.68357	6.7749	8.83801	8.15582	5.54159e-07	1.89583e-06
gene_234101	5.26633	6.73396	6.32421	0	8.40418	6.51706	8.27784	5.57362e-07	1.90427e-06
gene_377473	3.36538	2.28414	5.02904	0	3.80403	4.61518	8.27773	5.57472e-07	1.90427e-06
gene_267700	-7.12097	-1.82714	-2.36993	-7.12097	-3.48439	5.27484	8.17329	5.67371e-07	1.93662e-06
gene_469421	2.45389	1.7713	3.73164	0	4.16428	4.17736	8.25394	5.8258e-07	1.98703e-06
gene_76853	7.72742	4.35234	4.88649	4.04194	6.01543	5.24696	8.20883	5.85319e-07	1.99486e-06
gene_86658	7.16311	9.86198	8.27095	4.85523	6.89886	7.74703	8.20481	5.89741e-07	2.00842e-06
gene_399307	4.64662	1.94222	4.08316	-1.71999	3.02379	5.19758	8.11576	5.9821e-07	2.03572e-06
gene_225961	-1.71828	-1.87989	-3.56197	-1.60243	-4.93436	5.10905	8.07137	6.13737e-07	2.08574e-06
gene_91089	1.39141	2.78556	0.491432	-1.94474	-2.96583	5.2151	8.07128	6.13835e-07	2.08574e-06
gene_232091	2.89512	2.53036	2.11461	-1.88939	-0.204888	4.29827	8.10056	6.15832e-07	2.09095e-06
gene_218499	-2.78243	3.16623	4.28832	2.26689	-0.54516	5.97984	8.09195	6.21266e-07	2.10782e-06
gene_470013	-0.0638982	2.0128	1.30615	-5.69836	4.80617	8.02391	8.09336	6.24362e-07	2.11673e-06
gene_468411	4.68805	4.74377	3.87682	-2.01794	2.74171	5.51514	8.09178	6.26255e-07	2.12155e-06
gene_393837	-0.138159	3.87609	1.79178	-1.78314	1.85553	4.41869	8.08589	6.3334e-07	2.14394e-06
gene_232088	0.8047	-1.44925	0.491165	-3.73406	-2.10568	4.29716	8.08422	6.3537e-07	2.1492e-06
gene_393672	3.89443	5.7768	4.294	0	4.79692	4.69614	8.20565	6.37113e-07	2.15348e-06
gene_469585	2.81886	1.56702	4.87325	0.650838	2.29513	5.64072	8.04811	6.41839e-07	2.16783e-06
gene_393950	10.4702	8.34013	8.08357	10.8474	6.61374	7.97835	8.15882	6.42777e-07	2.16934e-06
gene_85822	-5.74672	-7.08673	0.703352	-5.6914	-3.56894	8.23961	8.04697	6.4325e-07	2.16934e-06
gene_267981	-6.08485	-0.800584	-2.23977	-4.93244	-4.58862	4.77399	8.07018	6.47678e-07	2.18265e-06
gene_399531	2.72331	2.05408	0.37235	-0.427063	-3.29251	4.45618	8.18009	6.48188e-07	2.18273e-06
gene_469640	-3.50033	-3.5079	1.93162	-8.84026	2.38426	9.88811	8.06283	6.61877e-07	2.22717e-06
gene_408921	-1.66502	-3.05806	-3.83948	-3.39675	-2.45598	4.53377	8.03031	6.64231e-07	2.23342e-06
gene_91960	-1.75498	0.49917	2.48379	-1.75498	3.56123	4.51929	8.08932	6.65317e-07	2.23541e-06
gene_399542	1.60389	3.79972	4.96119	0.716554	0.298752	6.85882	8.02032	6.77127e-07	2.27339e-06
gene_401874	3.09615	4.38658	4.90126	0	3.36808	4.59464	8.16986	6.80831e-07	2.28413e-06
gene_79122	-4.06253	-8.07129	-1.69455	-0.248936	-6.28581	9.01269	8.01688	6.81634e-07	2.28512e-06
gene_402302	0	4.45577	5.12432	0	4.33147	4.74946	8.2074	6.84345e-07	2.29251e-06
gene_267810	-3.56419	0.605622	4.03962	-1.60334	-0.568879	9.15854	8.01441	6.84885e-07	2.29261e-06
gene_267692	-8.73353	-3.14922	-2.97881	-6.47023	-4.19511	6.30925	8.0375	6.8947e-07	2.30625e-06
gene_393976	10.3807	8.10798	8.07808	10.5945	6.66822	7.87739	8.12071	6.90357e-07	2.3075e-06
gene_363715	6.10556	5.64063	6.25482	9.69236	5.99147	6.3432	8.11997	6.91319e-07	2.309e-06
gene_260589	4.76558	7.19221	6.11631	-2.25702	8.11042	8.46502	8.02456	7.12109e-07	2.37668e-06
gene_470008	-0.235002	2.64778	1.73262	-4.4003	5.40848	8.98765	7.99296	7.13777e-07	2.38035e-06
gene_469221	3.13518	1.23161	3.03047	7.14626	2.99182	7.16579	7.99261	7.14263e-07	2.38035e-06
gene_395507	3.73191	4.38725	4.1428	-0.941465	2.61238	4.79118	8.02047	7.1771e-07	2.39007e-06
gene_47572	5.93282	4.11956	6.33237	0	5.69733	5.58047	8.13598	7.25003e-07	2.41257e-06
gene_83453	-3.94517	-0.726907	1.66682	-4.61956	3.67204	6.31966	8.01061	7.31369e-07	2.43197e-06
gene_398615	2.82955	0.350573	4.21013	1.68655	0.589481	5.2951	7.97987	7.32013e-07	2.43231e-06
gene_400312	5.05733	2.42661	5.18739	-1.81359	3.52507	6.00875	8.00891	7.33758e-07	2.43575e-06
gene_469213	6.38429	5.98963	5.40246	0	3.51138	5.10819	8.12924	7.34129e-07	2.43575e-06
gene_267783	-6.01737	1.62244	2.04082	-6.01737	4.28826	8.14698	8.02788	7.47613e-07	2.47867e-06
gene_86579	4.22903	3.67517	0.177595	0.236378	1.56951	5.59204	7.96813	7.48773e-07	2.48069e-06
gene_464372	2.48208	2.41872	2.7716	-1.58067	0.844763	4.33467	7.98852	7.62932e-07	2.52574e-06
gene_1836	1.64239	-0.921724	2.50882	-1.57996	2.04783	4.24176	7.98553	7.67313e-07	2.53838e-06
gene_387695	-3.41005	0.565717	2.71902	-3.41005	-0.0227898	5.23603	8.01279	7.69357e-07	2.54328e-06
gene_219096	-9.1227	-4.44292	-1.70204	-9.1227	-3.38105	7.06585	8.00779	7.76699e-07	2.56567e-06
gene_218968	-2.10363	-1.0823	3.52084	-5.4381	0.58641	7.58161	7.97695	7.80021e-07	2.57314e-06
gene_393866	3.51204	3.08883	4.81496	0	3.69142	4.52091	8.09652	7.80104e-07	2.57314e-06
gene_49686	0.367542	2.42584	3.16932	-1.19178	-2.55149	6.47793	7.9434	7.85329e-07	2.58849e-06
gene_372012	-7.95415	0.235945	-2.48608	-7.95415	-0.468603	6.62192	7.99867	7.90278e-07	2.60289e-06
gene_394247	-4.01737	0.244479	3.57357	-4.01737	2.83181	6.5401	7.99454	7.96501e-07	2.61921e-06
gene_400279	-0.103851	1.79836	4.3798	-2.06676	3.75311	5.61824	7.9658	7.96839e-07	2.61921e-06
gene_93422	5.44843	9.33584	8.42011	-2.45643	9.61099	10.5415	7.96543	7.97401e-07	2.61921e-06
gene_86575	3.71962	2.93317	-0.521598	0.0781278	0.874281	5.16567	7.93539	7.97555e-07	2.61921e-06
gene_362330	1.56904	3.36048	3.02051	6.8013	3.92771	5.4425	7.93277	8.01598e-07	2.63057e-06
gene_401875	2.75139	4.65071	4.62541	-2.1584	2.6291	5.96007	7.96199	8.0267e-07	2.63217e-06
gene_218801	5.50744	-1.14265	0.600073	0.765944	0.583644	8.89977	7.9304	8.05277e-07	2.6388e-06
gene_39768	2.23966	6.31382	5.96023	0	5.102	5.43292	8.07697	8.0895e-07	2.64891e-06
gene_268007	-3.73568	-1.22884	-2.44275	-5.71184	-4.00565	4.57904	7.92326	8.16443e-07	2.67151e-06
gene_267972	-6.56274	-4.52301	-2.2002	-9.66594	-2.02734	7.51446	7.94937	8.22291e-07	2.6887e-06
gene_395504	3.42659	2.71222	4.80086	0	4.98038	4.64125	8.0655	8.2637e-07	2.70007e-06
gene_79169	-3.98138	-8.84406	-1.72271	-0.533786	-6.01485	9.64179	7.91412	8.30954e-07	2.71309e-06
gene_399044	6.3054	3.9739	4.82919	0	5.72655	4.94251	8.0617	8.32218e-07	2.71507e-06
gene_267818	-5.88508	-1.40116	3.6957	-5.88508	3.71899	8.54212	7.97111	8.32767e-07	2.71507e-06
gene_101570	5.61864	5.39749	3.12526	-2.50675	5.64639	6.56136	7.94197	8.3403e-07	2.71722e-06
gene_283264	4.10016	4.92473	5.72812	-0.949215	3.19023	7.11915	7.90784	8.41083e-07	2.73823e-06
gene_79124	-4.42459	-9.69545	-1.63535	-0.384443	-5.91902	11.1132	7.89763	8.57816e-07	2.79069e-06
gene_16753	-1.9036	-3.19982	-3.36911	-2.79292	-3.96267	4.83417	7.89412	8.63643e-07	2.80762e-06
gene_362356	4.98131	6.76408	3.81633	0.192055	4.51174	6.157	7.8931	8.6534e-07	2.81013e-06
gene_469313	1.43624	5.31671	2.20097	-0.478319	2.97967	4.60467	7.89291	8.65662e-07	2.81013e-06
gene_47561	-5.06588	1.02749	-0.734441	-4.4002	-3.29064	4.77636	7.91758	8.67485e-07	2.81288e-06
gene_372048	-3.30926	2.06218	2.12467	-3.30926	-0.779131	4.92	7.94945	8.67756e-07	2.81288e-06
gene_464359	-4.79252	-2.1805	-1.58795	2.18821	-0.823522	4.57757	7.90865	8.82453e-07	2.85846e-06
gene_369964	1.82567	3.00281	1.66322	6.01093	2.58933	5.72681	7.88186	8.84314e-07	2.86244e-06
gene_1651	2.16824	5.1397	3.77789	0	3.67386	4.31976	8.02467	8.91514e-07	2.88367e-06
gene_400713	4.77521	4.37744	5.29778	-1.19074	3.06051	5.6403	7.90437	8.96279e-07	2.89701e-06
gene_267668	-8.58371	-3.28498	-0.719723	-8.58371	-3.96315	7.06061	7.92528	9.08572e-07	2.93324e-06
gene_401181	-3.37949	2.2122	1.7198	-3.37949	-1.25907	4.81685	7.92516	9.08789e-07	2.93324e-06
gene_360853	-3.72819	2.93319	2.80417	-3.72819	-1.14047	5.72239	7.92428	9.10302e-07	2.93602e-06
gene_99558	6.34049	6.73353	5.07128	7.79295	5.98949	5.62609	7.97202	9.12497e-07	2.94099e-06
gene_86663	6.12758	8.81128	6.91074	4.2314	5.0992	6.60353	7.97034	9.15375e-07	2.94816e-06
gene_394248	-1.04322	2.64455	4.25002	-1.72502	4.30117	5.40204	7.87894	9.41031e-07	3.02863e-06
gene_42717	-0.42744	-1.98492	-0.0636821	-3.53497	1.8316	4.40386	7.86774	9.61435e-07	3.09209e-06
gene_267702	-9.39708	-2.17213	-2.51807	-9.39708	-3.54328	7.12747	7.89353	9.65136e-07	3.10178e-06
gene_95987	-3.30237	-6.97168	-1.8022	-2.512	-4.06309	5.24451	7.91415	9.74482e-07	3.12959e-06
gene_393668	2.56748	4.79979	2.67016	-1.79373	3.80896	5.0831	7.85948	9.76767e-07	3.13469e-06
gene_393729	3.18014	-0.544081	4.48787	0.158628	3.01403	5.62825	7.82215	9.92349e-07	3.18243e-06
gene_218741	-3.28212	-4.6578	-0.970492	-4.4896	2.37426	7.68356	7.81896	9.98487e-07	3.19984e-06
gene_469998	6.06783	4.56176	4.85854	7.3559	5.60187	5.21348	7.91947	1.00721e-06	3.2255e-06
gene_225955	-0.862797	-1.78783	-3.1439	-5.64561	-5.90538	6.03934	7.81144	1.01308e-06	3.24202e-06
gene_101551	6.84016	6.85203	6.8175	0	8.85671	6.9209	7.9506	1.02323e-06	3.27215e-06
gene_141885	-6.22555	-4.84593	0.284863	-6.22555	1.20801	6.15134	7.8606	1.02755e-06	3.28365e-06
gene_401090	0	8.25967	6.12645	5.9846	5.39243	6.07455	7.93685	1.03971e-06	3.32015e-06
gene_469724	-2.68989	-0.305213	0.046758	3.32352	2.00746	4.29297	7.82041	1.04519e-06	3.33527e-06
gene_394263	7.10976	7.62153	6.29834	0.378841	5.80677	8.34041	7.78859	1.05881e-06	3.37636e-06
gene_212506	2.69916	-3.73123	0.668015	-4.20783	0.0116616	4.85386	7.81191	1.07003e-06	3.40972e-06
gene_218806	4.71472	-1.92626	-0.0350972	0.156013	-1.51173	10.256	7.77452	1.08797e-06	3.46446e-06
gene_246680	6.2921	2.01355	4.25359	2.48446	4.37071	4.51166	7.87584	1.09332e-06	3.47902e-06
gene_86665	1.96638	7.13061	5.75997	1.98646	4.44056	5.4593	7.8748	1.09547e-06	3.48342e-06
gene_467960	-0.305324	-5.13628	0.888561	-4.51071	-2.04677	5.24439	7.8507	1.09873e-06	3.49132e-06
gene_233467	3.38965	4.33887	3.46484	0.499615	5.01686	4.36718	7.87194	1.10137e-06	3.49617e-06
gene_393996	7.48587	6.80933	6.05777	8.95798	4.27201	6.11516	7.87173	1.10181e-06	3.49617e-06
gene_362477	-1.12393	1.07063	-1.92997	2.11053	-2.90207	5.48381	7.76098	1.11681e-06	3.54127e-06
gene_414724	1.4068	0.710775	2.4617	4.78646	1.30965	4.33046	7.75933	1.12038e-06	3.55009e-06
gene_267685	-8.98227	-2.19814	-0.656004	-8.50053	-4.80026	7.50102	7.77587	1.13849e-06	3.60274e-06
gene_267838	-7.46095	0.0372272	-0.636175	-4.31432	2.86827	7.93846	7.77582	1.13859e-06	3.60274e-06
gene_468066	4.3363	3.29042	3.44695	-1.76796	4.34595	5.26768	7.74782	1.14558e-06	3.62233e-06
gene_330663	4.79464	1.70356	4.34971	0	4.09451	4.41244	7.88186	1.16297e-06	3.67472e-06
gene_467956	-1.44708	-7.04806	0.52247	-4.52755	-2.89997	6.51949	7.8202	1.16401e-06	3.67542e-06
gene_267840	-5.91229	1.06565	0.531908	-4.60199	3.46903	7.14053	7.75074	1.19479e-06	3.76997e-06
gene_218807	4.6813	-3.41866	0.271151	-0.484033	0.27707	8.11604	7.72516	1.19687e-06	3.77392e-06
gene_218548	-9.68838	-7.25131	-2.03756	0.826259	-2.84655	7.8569	7.74846	1.20002e-06	3.78118e-06
gene_219097	-6.82851	-4.28207	-1.02374	-6.82851	-2.86829	5.42106	7.77824	1.20207e-06	3.78501e-06
gene_469203	5.05856	2.78211	5.57952	0	4.41516	4.95826	7.86117	1.20868e-06	3.80316e-06
gene_86661	7.01507	9.88801	8.18564	5.11149	6.88331	7.713	7.8195	1.21561e-06	3.82231e-06
gene_395456	-0.467668	-0.88604	3.02081	-2.71027	3.06491	5.19682	7.74449	1.21777e-06	3.82641e-06
gene_393726	4.79646	3.14966	5.79254	1.99999	4.25665	6.91349	7.70576	1.23473e-06	3.87701e-06
gene_267675	-9.72541	-3.48858	-0.93788	-8.77699	-4.33152	8.01148	7.73069	1.24169e-06	3.89591e-06
gene_469355	0.473832	-0.117029	2.91787	0.035778	-1.41655	5.37996	7.70582	1.24248e-06	3.89591e-06
gene_268012	-4.35179	-2.746	-2.53502	-6.52696	-3.38854	4.82997	7.73295	1.24505e-06	3.90126e-06
gene_39746	5.48935	9.12694	8.4964	8.51539	7.36768	9.40093	7.70346	1.24815e-06	3.90828e-06
gene_377413	-1.51416	-2.30958	-1.96729	-6.20266	-3.1925	4.82518	7.69806	1.26127e-06	3.94662e-06
gene_386234	4.66889	2.51401	3.65685	-1.57191	1.92481	4.99134	7.69675	1.26446e-06	3.95384e-06
gene_362453	4.38811	7.07409	6.04096	0.975855	4.57858	5.59143	7.79555	1.27167e-06	3.97365e-06
gene_49682	1.9625	2.02014	3.11707	1.34607	-1.61474	4.44845	7.88427	1.27346e-06	3.97647e-06
gene_219107	-8.38612	-3.58612	-2.35441	-9.47632	-3.4485	7.16773	7.71635	1.28536e-06	4.01087e-06
gene_219148	-6.614	-2.45513	-2.73041	-6.614	-2.01646	4.8956	7.74035	1.29209e-06	4.02905e-06
gene_386620	5.5714	2.5243	5.2613	7.79036	4.09882	6.24358	7.67894	1.30879e-06	4.07831e-06
gene_232075	1.53768	4.80871	5.16592	-0.0916185	3.80625	5.33119	7.67315	1.32351e-06	4.12133e-06
gene_212373	-9.40113	-5.6238	-2.29547	-8.29711	-2.50478	7.17695	7.69568	1.32812e-06	4.13284e-06
gene_49681	1.99865	3.12048	4.12525	0.0443329	0.203252	5.00914	7.66518	1.34409e-06	4.17967e-06
gene_267690	-6.96956	-2.57034	-2.36634	-8.93304	-4.01444	6.69569	7.69172	1.34761e-06	4.18772e-06
gene_464446	-1.34241	-4.75962	-1.59308	1.74648	0.242024	4.61688	7.73747	1.36145e-06	4.22781e-06
gene_218281	-2.80827	0.5826	-4.35639	-0.988943	-1.98878	8.41552	7.65262	1.37714e-06	4.27225e-06
gene_469599	5.72445	3.59788	5.01645	5.71073	2.14664	4.74726	7.75306	1.37766e-06	4.27225e-06
gene_225923	-1.80706	-3.73468	-3.08417	-1.55671	-5.91317	6.0425	7.64845	1.3883e-06	4.3023e-06
gene_219063	-8.55865	-3.59913	-2.20761	-8.55865	-3.34178	6.39031	7.69822	1.40018e-06	4.33614e-06
gene_89615	6.08566	1.59344	3.61161	-1.42494	2.80643	5.1587	7.64011	1.41089e-06	4.3663e-06
gene_35744	-2.09568	-3.40786	-0.785422	-5.31986	-2.95548	4.67335	7.635	1.42492e-06	4.40641e-06
gene_393998	8.45343	6.00134	5.81028	7.13333	3.44562	5.72732	7.73483	1.42581e-06	4.40641e-06
gene_85831	-4.17661	-8.04412	-2.03748	-0.792063	-5.95455	9.06161	7.6304	1.43766e-06	4.44002e-06
gene_86620	7.71511	7.39571	6.64894	7.3818	6.88852	8.75642	7.62362	1.43956e-06	4.44283e-06
gene_386642	3.50996	-0.283584	2.47802	5.84203	1.44573	5.55994	7.62304	1.45827e-06	4.4975e-06
gene_402500	-5.05515	0.648245	-2.76298	-3.02478	-2.70037	7.10057	7.61964	1.46459e-06	4.51391e-06
gene_218525	-4.46459	2.23955	2.7451	1.18055	-2.95408	6.19245	7.64054	1.47666e-06	4.54798e-06
gene_395517	0.66796	-1.88445	2.09274	-3.4912	0.650251	4.94951	7.64239	1.48157e-06	4.55998e-06
gene_467963	-0.129203	-6.73605	-0.784786	-6.73605	-2.36699	5.58653	7.7269	1.48497e-06	4.56734e-06
gene_403664	0.983182	4.18254	4.51658	-1.77729	2.63544	5.49496	7.63761	1.49522e-06	4.59572e-06
gene_200971	5.6955	5.34788	3.97455	-2.76105	4.6849	9.83879	7.60293	1.49623e-06	4.59572e-06
gene_399017	1.07622	1.86495	3.73086	0.613931	-0.646557	5.39736	7.6028	1.51653e-06	4.65229e-06
gene_141238	4.30539	8.12457	6.8972	-1.64209	7.90743	8.26113	7.63003	1.51717e-06	4.65229e-06
gene_83411	1.19168	1.0817	4.4102	-3.93743	4.94315	7.52323	7.62983	1.51775e-06	4.65229e-06
gene_267822	-6.62371	-1.31934	0.937738	-5.95532	3.27293	7.69663	7.62442	1.52316e-06	4.66572e-06
gene_393955	8.63469	6.43035	6.06173	8.84482	4.84906	6.20703	7.69521	1.53642e-06	4.70313e-06
gene_311391	1.64987	4.36827	3.16549	0	3.46289	4.07655	7.72671	1.55334e-06	4.75172e-06
gene_267930	-2.84881	-5.66604	-2.27461	-7.27917	-4.03018	5.98645	7.58467	1.57072e-06	4.80162e-06
gene_267751	3.17314	3.90487	5.80763	0	6.15092	5.33665	7.72017	1.57245e-06	4.80364e-06
gene_233896	1.96272	3.79531	6.4256	1.59132	4.96535	5.49643	7.68049	1.57967e-06	4.82244e-06
gene_233862	1.41653	0.55773	4.986	-1.15718	3.67464	6.57221	7.5774	1.593e-06	4.85984e-06
gene_86670	4.49508	8.5153	6.7913	3.96554	5.88456	6.46341	7.67088	1.60855e-06	4.90397e-06
gene_395468	1.35421	1.59702	2.44654	-1.84366	4.28312	4.75816	7.59845	1.61213e-06	4.91156e-06
gene_400549	-2.21518	-3.78292	-0.0991911	-5.04011	-2.9553	4.95933	7.56765	1.62335e-06	4.94238e-06
gene_267922	-6.74938	3.86575	0.596377	-4.09931	1.19899	7.91033	7.59076	1.62508e-06	4.94432e-06
gene_393959	8.68421	5.83355	6.64286	8.57915	4.17569	6.2945	7.654	1.66061e-06	5.049e-06
gene_39728	5.26905	1.58988	4.3785	-1.8916	3.77494	5.62534	7.58215	1.66347e-06	5.0543e-06
gene_86660	6.86686	9.39647	7.76403	4.70186	6.42937	7.29712	7.65242	1.66557e-06	5.05729e-06
gene_139450	9.13342	10.6845	9.2063	0	10.743	9.18846	7.68677	1.6737e-06	5.07853e-06
gene_92601	-2.13098	2.42768	-0.250414	3.29685	-1.55029	5.23511	7.55052	1.67812e-06	5.08853e-06
gene_469399	2.68414	1.47111	2.80128	-2.52976	0.591214	4.83205	7.57034	1.70168e-06	5.15649e-06
gene_394050	6.47579	4.42251	4.48883	7.31421	2.27938	6.07923	7.54076	1.71017e-06	5.17876e-06
gene_369491	5.29191	0.857825	2.66341	-1.16043	3.34712	5.10356	7.53783	1.71991e-06	5.20474e-06
gene_394001	8.7181	6.54926	6.58153	9.15219	5.02367	6.48022	7.63385	1.72499e-06	5.21663e-06
gene_423799	0.830516	0.338659	3.16352	-3.36248	2.14891	5.6524	7.55977	1.73661e-06	5.24823e-06
gene_236018	-2.6754	-9.59969	-0.813675	0.602228	-5.15754	8.17623	7.6053	1.74935e-06	5.2832e-06
gene_267773	-2.33381	2.88831	3.38623	-0.970077	5.24191	8.27556	7.52093	1.77715e-06	5.36356e-06
gene_219436	2.12282	-5.06463	-1.44822	-3.36023	-3.95971	6.20961	7.51213	1.80771e-06	5.45216e-06
gene_469074	2.74906	1.65905	3.5669	-0.851211	3.15017	4.38	7.53802	1.81084e-06	5.45795e-06
gene_92594	3.15879	5.22923	2.45848	6.1278	3.77527	6.06926	7.50667	1.82696e-06	5.50284e-06
gene_79138	-3.84338	-9.25739	-1.70659	-0.698742	-5.85547	11.3636	7.50216	1.84299e-06	5.54741e-06
gene_398983	0.0139171	3.92904	4.68757	1.072	0.578652	5.53469	7.49178	1.88043e-06	5.65635e-06
gene_399336	4.72444	3.80247	3.13128	0	2.56835	4.06257	7.62209	1.8889e-06	5.67805e-06
gene_141221	2.41919	0.465615	4.4161	-4.3227	5.6366	8.16432	7.51335	1.89889e-06	5.70425e-06
gene_260604	3.93401	0.976574	1.00195	-0.148005	-1.51471	4.64666	7.48074	1.92111e-06	5.76716e-06
gene_219007	-3.2772	0.129472	3.49728	-3.2772	2.95664	5.8592	7.53222	1.92248e-06	5.76743e-06
gene_267824	-6.9204	0.800489	0.988838	-6.08124	3.60601	8.26044	7.49221	1.96468e-06	5.89011e-06
gene_394244	5.62218	2.52065	5.64171	2.26306	4.51833	5.02448	7.56154	1.97742e-06	5.92439e-06
gene_372060	-4.35772	0.213837	-1.22576	-4.35772	1.02968	4.51435	7.51597	1.98313e-06	5.93754e-06
gene_233902	3.03788	3.15842	4.61241	0	2.60779	4.41814	7.59399	1.99088e-06	5.95679e-06
gene_469224	3.76549	1.27637	4.065	7.4838	3.41825	6.74254	7.46035	1.9986e-06	5.97375e-06
gene_79108	-3.79854	-9.19947	-1.61976	-0.0901387	-5.79725	11.7689	7.46019	1.9992e-06	5.97375e-06
gene_86605	6.82029	7.077	5.15159	7.55181	5.72374	5.68424	7.55319	2.00885e-06	5.9986e-06
gene_86555	3.33044	4.74297	5.93077	0	5.32039	5.29393	7.58709	2.01674e-06	6.01819e-06
gene_398998	1.68173	3.566	3.60383	1.08346	-2.10702	6.01765	7.45484	2.02006e-06	6.02412e-06
gene_86669	6.0834	9.95483	8.72524	7.57365	7.46893	8.06937	7.54858	2.02645e-06	6.03918e-06
gene_397489	-7.49337	-4.61016	-1.65371	0.959025	-4.18334	5.96923	7.47388	2.03531e-06	6.06157e-06
gene_394087	2.33182	1.38605	4.24124	6.71161	3.29202	5.8349	7.44824	2.04606e-06	6.08957e-06
gene_141251	4.96159	7.14021	5.81756	-1.67212	7.4844	7.53395	7.47327	2.05118e-06	6.10077e-06
gene_393985	6.99318	7.40085	6.95888	9.88649	5.07256	6.77615	7.53841	2.06579e-06	6.14017e-06
gene_79177	-3.14094	-8.99861	-1.03434	0.0352057	-5.53433	9.89595	7.44232	2.06972e-06	6.14782e-06
gene_79117	-3.57598	-7.6537	-1.29095	0.0929316	-6.16949	9.94454	7.43318	2.10673e-06	6.25334e-06
gene_79144	-4.01552	-9.62017	-1.59168	-0.968908	-5.95009	10.7928	7.43286	2.10802e-06	6.25334e-06
gene_212516	3.71829	-2.29046	1.05342	-4.2113	0.488198	5.21805	7.4579	2.11282e-06	6.26344e-06
gene_141900	-3.18731	-5.95177	-3.54958	-5.24337	-1.15675	6.73414	7.42401	2.14454e-06	6.35331e-06
gene_399509	-0.561728	4.76789	4.36535	-1.27934	2.71107	5.50823	7.42026	2.16019e-06	6.39546e-06
gene_402853	-7.2789	-2.0775	-1.93125	-3.22537	-5.26917	5.49406	7.43611	2.18904e-06	6.47662e-06
gene_393986	9.65738	9.49745	9.07193	11.7919	7.27681	8.7251	7.50619	2.19554e-06	6.49159e-06
gene_350268	5.75619	2.72472	6.50522	8.13022	5.65436	5.91866	7.50111	2.2167e-06	6.54987e-06
gene_218304	-1.51487	-5.10448	-3.23405	-2.97845	-1.8266	4.87594	7.39413	2.27252e-06	6.71042e-06
gene_79121	-3.98121	-9.14564	-1.49309	-1.09883	-6.09618	11.379	7.39318	2.27675e-06	6.7185e-06
gene_267699	-8.88794	-2.04529	-2.5547	-7.40021	-4.38667	6.62389	7.41488	2.28053e-06	6.72526e-06
gene_100107	3.77248	2.26351	2.78943	6.41261	2.71859	5.11755	7.38998	2.29093e-06	6.75152e-06
gene_393961	7.42407	5.34751	5.21073	7.69446	3.50442	5.37308	7.48247	2.29627e-06	6.76281e-06
gene_202696	-4.03596	0.417202	-0.676633	-6.00678	2.75828	8.07336	7.38563	2.31034e-06	6.79983e-06
gene_232097	3.80193	2.69514	3.72652	0	2.61822	4.07604	7.51242	2.31945e-06	6.82219e-06
gene_200972	1.29697	4.71119	2.71805	-7.03299	3.39962	9.62596	7.40773	2.32721e-06	6.84054e-06
gene_469231	3.60054	0.793418	4.23242	7.15077	3.19443	8.0932	7.38116	2.33045e-06	6.84561e-06
gene_469471	3.29069	-0.480919	1.76182	-1.93558	1.67829	4.20093	7.40258	2.35044e-06	6.89984e-06
gene_402452	-4.12351	1.87587	-0.415918	-7.67847	-2.20435	7.60448	7.35829	2.43627e-06	7.14308e-06
gene_79154	-3.64144	-9.24569	-1.60263	-0.404177	-5.87468	11.7769	7.35824	2.43647e-06	7.14308e-06
gene_34190	2.17108	-0.0718896	0.663088	4.47359	-0.635175	5.39113	7.35741	2.44042e-06	7.15e-06
gene_283482	2.02212	7.59118	6.24149	-2.4714	6.67124	8.3006	7.38046	2.45279e-06	7.18158e-06
gene_212520	-0.162504	-7.47507	-2.01626	-2.36488	-3.74317	6.07063	7.35387	2.45726e-06	7.18999e-06
gene_386648	0.456403	-5.66526	-2.40214	-5.87748	-2.37498	6.16118	7.34965	2.47745e-06	7.24437e-06
gene_91049	-0.866416	0.846529	-0.689311	3.72463	-2.22778	6.35374	7.34834	2.48376e-06	7.25813e-06
gene_393693	3.89543	4.48928	5.2383	0	4.32819	4.82832	7.46927	2.51488e-06	7.34431e-06
gene_401593	4.65015	3.86849	5.55587	7.67246	4.76259	5.94978	7.33988	2.52489e-06	7.36876e-06
gene_402315	1.95921	5.27146	4.92886	0	3.81335	4.71356	7.46637	2.52861e-06	7.3732e-06
gene_218768	-0.959229	-1.8879	-0.142211	-4.90745	-5.91084	5.23559	7.45266	2.52968e-06	7.3732e-06
gene_469843	3.5159	2.7677	5.59375	3.51436	2.56546	6.45838	7.33815	2.53341e-06	7.3793e-06
gene_468073	2.60839	1.41597	2.44813	-1.36695	3.05905	4.26841	7.36028	2.55009e-06	7.42308e-06
gene_399541	0.404048	3.676	4.75409	1.01858	-0.0465339	6.74408	7.32805	2.58358e-06	7.51571e-06
gene_13767	-0.903114	-4.55545	-1.42418	-0.0580129	-4.15851	6.38775	7.32023	2.5899e-06	7.52923e-06
gene_34226	-3.10556	-2.55182	-2.96746	-5.70176	-5.68176	7.04829	7.32453	2.60132e-06	7.55756e-06
gene_225954	-2.12572	-2.24489	-3.44069	-6.16361	-5.30469	6.27541	7.32026	2.62294e-06	7.61548e-06
gene_79167	-4.43193	-8.31865	-1.76131	-0.0765995	-4.87858	7.77694	7.31908	2.62897e-06	7.62807e-06
gene_91081	1.30227	3.34235	1.32264	-2.1272	-2.79397	6.87095	7.31791	2.63497e-06	7.64057e-06
gene_267754	-0.836044	1.97306	3.41203	0.0280001	5.74702	7.57328	7.31643	2.64258e-06	7.6577e-06
gene_47589	2.79133	2.51822	4.06713	-1.79467	2.00866	5.10644	7.33757	2.6643e-06	7.71569e-06
gene_304169	-1.93084	2.53772	3.2519	-1.93084	4.16806	5.09471	7.36006	2.67273e-06	7.73514e-06
gene_362430	0.682675	5.74566	6.05575	1.71033	4.45352	5.35592	7.39898	2.6894e-06	7.77839e-06
gene_218635	-5.81367	-3.57222	-3.08533	-6.57969	-2.446	5.35642	7.30364	2.70902e-06	7.8301e-06
gene_49679	0.120486	2.74063	2.90985	-0.664328	-1.26019	4.9681	7.30236	2.71576e-06	7.84456e-06
gene_80461	5.51949	6.90603	4.76682	-3.00438	6.61107	8.12141	7.32719	2.71818e-06	7.84651e-06
gene_403001	2.1035	5.26493	5.30231	-1.79771	4.4511	6.28862	7.32655	2.7215e-06	7.84768e-06
gene_469607	0.297149	-1.56598	-1.93021	-5.22601	-2.31907	4.39459	7.32645	2.72206e-06	7.84768e-06
gene_347155	5.19006	0.279783	3.40625	4.02062	4.04073	4.20919	7.38902	2.74063e-06	7.89615e-06
gene_330650	-1.79589	2.25563	3.34371	-1.79589	2.42662	4.73981	7.34189	2.76742e-06	7.96825e-06
gene_137837	0	3.38891	4.01362	0	3.55245	4.23262	7.45004	2.77477e-06	7.98434e-06
gene_79141	-2.85774	-8.10218	-1.1345	-0.341896	-6.21472	10.2036	7.28996	2.78195e-06	7.99989e-06
gene_469446	-0.629414	-1.93363	-1.97037	-4.43421	-2.23285	4.00398	7.31417	2.78729e-06	8.01013e-06
gene_344355	3.34476	3.05151	2.22254	-2.23099	0.780196	4.58543	7.31196	2.79921e-06	8.03926e-06
gene_219161	-7.8941	-0.293742	-3.89104	-0.388261	-2.18529	6.12352	7.30398	2.82475e-06	8.10745e-06
gene_468030	5.11859	5.11385	2.52267	3.51635	0.765394	5.76189	7.27771	2.84897e-06	8.17175e-06
gene_39772	2.40276	4.48894	5.64547	4.98024	2.79659	4.99714	7.36214	2.88381e-06	8.26457e-06
gene_76915	2.91525	0.322625	2.16795	6.27612	2.38152	6.62291	7.27125	2.88499e-06	8.26457e-06
gene_402800	2.73994	4.24101	4.14647	0	2.92135	4.28964	7.39255	2.90422e-06	8.31437e-06
gene_402245	0	4.14402	4.54307	0.428237	3.81044	4.45805	7.3855	2.9184e-06	8.34966e-06
gene_393983	6.71428	6.87544	5.98851	9.08541	4.50002	6.10111	7.35492	2.9235e-06	8.35896e-06
gene_394225	5.62753	8.87345	6.63245	7.44893	6.7418	6.72486	7.35063	2.9474e-06	8.42195e-06
gene_267674	-7.61619	-1.92049	-0.386627	-7.61619	-3.74953	6.426	7.30124	2.99168e-06	8.54305e-06
gene_402187	-1.31992	3.93686	1.50907	0.716364	4.15357	5.1791	7.2475	3.02126e-06	8.62205e-06
gene_363686	2.17669	0.0511574	0.119279	-5.02159	-2.96718	5.08987	7.2594	3.09806e-06	8.83565e-06
gene_85620	2.88193	1.44454	2.23291	5.06413	3.00171	5.03217	7.22507	3.11949e-06	8.89114e-06
gene_141700	-7.22093	-4.11312	-3.20937	-2.04399	-1.21786	5.36307	7.25198	3.12328e-06	8.89633e-06
gene_369962	1.38746	1.95622	0.794921	5.01166	1.71542	5.26248	7.22669	3.14595e-06	8.95523e-06
gene_86596	4.35564	4.63563	1.91518	5.66333	1.67186	7.433	7.22121	3.17965e-06	9.04544e-06
gene_394098	7.66093	7.15182	6.72616	7.56153	6.56675	9.04566	7.21404	3.1965e-06	9.08764e-06
gene_468409	-2.06209	1.37763	2.69078	-1.4914	0.369583	4.44583	7.23937	3.20033e-06	9.0928e-06
gene_372069	-4.77443	1.85471	-0.544909	-4.77443	1.28987	5.17095	7.25809	3.24981e-06	9.22486e-06
gene_212464	-4.66272	-0.478862	2.86037	-4.66272	2.97334	6.65711	7.25791	3.2509e-06	9.22486e-06
gene_267983	-1.43912	-0.980468	-0.772436	-6.42004	-5.2661	5.36228	7.23089	3.27335e-06	9.28274e-06
gene_365254	4.32903	2.93557	3.62369	0	3.52854	4.13725	7.31383	3.36706e-06	9.54248e-06
gene_344503	5.2	4.7681	4.76196	-1.39995	4.05241	5.8044	7.19021	3.37726e-06	9.56538e-06
gene_393979	9.11629	9.04328	8.58296	11.4642	7.13102	8.32287	7.27769	3.38459e-06	9.58011e-06
gene_267927	-5.70613	-5.70613	-0.146732	-4.60614	-1.82679	5.07758	7.28341	3.39941e-06	9.61602e-06
gene_92206	0	3.22504	5.49219	1.50567	4.58855	4.90057	7.30034	3.42537e-06	9.67947e-06
gene_464445	-5.88816	-3.9191	-0.856542	2.60184	0.840975	5.7879	7.20409	3.42613e-06	9.67947e-06
gene_394229	5.24881	2.56337	6.7	8.27969	6.87298	6.20597	7.26518	3.46586e-06	9.78556e-06
gene_86615	7.67733	6.96356	6.87134	7.70217	6.26328	8.81436	7.17168	3.47977e-06	9.81869e-06
gene_218949	-3.08811	0.828666	3.47884	-3.08811	1.90731	5.60535	7.22166	3.48505e-06	9.82745e-06
gene_79146	-4.08349	-9.34471	-1.62386	-1.57147	-5.84932	10.8259	7.1694	3.51672e-06	9.91057e-06
gene_267926	-6.49334	2.94663	-0.358982	-5.10904	0.663043	6.90234	7.18399	3.56194e-06	1.00317e-05
gene_399500	-4.76294	-0.477603	-2.15984	2.08038	-0.638478	4.59721	7.18199	3.57575e-06	1.00643e-05
gene_69846	1.43435	-2.81325	0.428316	-4.4224	2.19891	5.22226	7.17962	3.61414e-06	1.0166e-05
gene_13024	-1.28445	-2.40258	-2.58291	-5.28628	-2.58757	4.43947	7.15332	3.6285e-06	1.02001e-05
gene_79143	-3.93074	-9.00943	-1.53267	-0.111731	-5.02888	9.78678	7.15234	3.63545e-06	1.02132e-05
gene_469581	0.828664	-0.243471	0.967979	-3.11152	-1.55754	4.2316	7.17624	3.63777e-06	1.02134e-05
gene_347168	4.13436	-0.187132	1.79922	4.20926	3.1258	4.44372	7.14967	3.65434e-06	1.02535e-05
gene_267872	-5.17999	0.955571	2.40896	-5.17999	4.07526	7.33534	7.19638	3.65837e-06	1.02584e-05
gene_219004	1.32743	2.53881	4.8531	-1.85937	3.29887	5.72262	7.15761	3.77115e-06	1.05681e-05
gene_236023	-4.32022	-8.27582	-1.41148	-0.640176	-5.39562	9.16082	7.13235	3.77963e-06	1.05853e-05
gene_101542	6.69783	8.70562	7.08711	0	8.38677	7.11047	7.24711	3.81716e-06	1.06829e-05
gene_267687	-9.10898	-3.18746	-2.45144	-5.96911	-4.31465	6.78505	7.14793	3.8192e-06	1.06829e-05
gene_92203	0.559069	1.23117	0.74655	-4.85528	-3.08713	5.24232	7.15007	3.82651e-06	1.06967e-05
gene_218588	-1.87663	4.01265	1.27374	-4.03907	0.471873	7.8432	7.11967	3.87403e-06	1.08228e-05
gene_79113	-3.41089	-8.38369	-1.59235	-0.60403	-6.06538	10.7809	7.11571	3.90401e-06	1.08998e-05
gene_401263	4.59565	3.46534	3.07445	-2.55818	1.5342	5.32301	7.13748	3.92081e-06	1.09399e-05
gene_470015	-7.60027	-7.60027	-2.14563	-1.26817	-2.62812	5.70221	7.20532	3.94125e-06	1.09902e-05
gene_313566	0.187602	1.05995	3.54285	-1.68447	1.13562	6.04701	7.1102	3.9461e-06	1.09969e-05
gene_469841	2.71968	1.818	5.0442	2.56803	1.72631	7.39382	7.10648	3.97477e-06	1.107e-05
gene_394057	8.31484	7.92574	7.22559	8.00862	7.04965	8.48605	7.10245	4.00613e-06	1.11504e-05
gene_218793	3.3017	2.03131	-0.417605	-0.847814	3.92694	7.83503	7.1018	4.01113e-06	1.11574e-05
gene_393960	9.0263	7.06038	7.21632	9.43535	5.22787	6.88595	7.18617	4.02671e-06	1.11926e-05
gene_469065	4.68638	3.39938	4.11012	0	4.57844	4.4085	7.21844	4.02873e-06	1.11926e-05
gene_13000	-0.146125	-2.99187	-1.82999	-6.87062	-2.4245	5.35631	7.11764	4.07407e-06	1.13094e-05
gene_86650	2.665	4.92951	6.78215	3.21057	5.43325	5.82455	7.17979	4.07579e-06	1.13094e-05
gene_394049	8.44892	6.13618	6.01053	8.4291	4.78714	6.04118	7.1766	4.10062e-06	1.13713e-05
gene_141895	-6.63663	-3.79172	-1.66113	-6.63663	-1.93799	5.15154	7.13207	4.13928e-06	1.14714e-05
gene_267979	-6.42199	-2.25978	-1.27995	-6.42199	-2.77405	5.09697	7.13126	4.14573e-06	1.14822e-05
gene_91096	2.58112	4.52877	2.11833	-0.272605	0.353275	5.17279	7.08234	4.16607e-06	1.15315e-05
gene_347130	-1.65918	-1.62683	-2.34797	-6.42268	-2.3318	4.91359	7.10377	4.18482e-06	1.15763e-05
gene_139452	4.19639	6.59794	5.41997	-4.48495	7.47374	10.0129	7.10044	4.21191e-06	1.16441e-05
gene_236030	-3.48796	-7.97184	-1.87311	-0.366624	-5.56251	9.5567	7.07225	4.24869e-06	1.17386e-05
gene_93419	5.3601	6.9726	5.54583	0	6.86539	5.74604	7.18923	4.2565e-06	1.17529e-05
gene_377401	4.86364	2.5714	4.71446	3.79922	2.77103	4.47269	7.15638	4.26119e-06	1.17587e-05
gene_401876	3.07968	3.46407	4.42732	0	3.1037	4.35896	7.18795	4.26671e-06	1.17667e-05
gene_400251	-6.22901	-1.50793	-1.62865	-5.13435	-3.71594	4.88363	7.08693	4.29773e-06	1.1845e-05
gene_241614	1.38661	0.166578	0.435206	-2.93838	-4.25837	4.65121	7.16438	4.35705e-06	1.1995e-05
gene_206816	3.27447	4.0881	3.13304	0.97345	0.582083	4.81588	7.05927	4.35746e-06	1.1995e-05
gene_267793	-3.90674	2.11237	3.78283	-3.90674	4.31421	6.95802	7.10484	4.36163e-06	1.19991e-05
gene_372017	-5.66907	0.934285	-1.36951	-5.66907	-1.22125	5.0591	7.09963	4.40553e-06	1.21125e-05
gene_401692	7.79992	7.24752	6.74668	7.65579	7.01426	8.05251	7.04554	4.44278e-06	1.22075e-05
gene_402566	1.45699	4.61039	4.71358	-3.43357	3.22362	7.15704	7.06982	4.46889e-06	1.22718e-05
gene_86676	4.02216	8.42268	7.42217	6.76297	5.671	6.76693	7.12172	4.55132e-06	1.24905e-05
gene_401636	8.26558	7.69726	7.38197	7.96761	7.30845	8.55072	7.0331	4.5851e-06	1.25755e-05
gene_470174	1.02634	2.93524	3.58899	-2.80093	1.62223	6.17755	7.0325	4.58813e-06	1.25762e-05
gene_212511	1.71632	5.10357	4.05796	-2.8338	2.42044	6.27416	7.05114	4.63331e-06	1.26923e-05
gene_92248	1.72759	-1.46214	0.925893	-4.34259	-1.70783	4.86829	7.04983	4.64512e-06	1.2717e-05
gene_39770	5.11931	8.91105	7.13905	7.19985	6.29328	6.85651	7.10508	4.6976e-06	1.28528e-05
gene_92596	-2.78309	-4.84371	-1.80448	-4.67029	-4.40516	5.77435	7.01753	4.72659e-06	1.29243e-05
gene_86598	4.07929	4.9446	2.09547	5.76086	2.47635	7.47041	7.01266	4.77164e-06	1.30396e-05
gene_39729	3.52894	1.14421	4.15808	-1.88649	3.78088	5.40499	7.03413	4.78835e-06	1.30773e-05
gene_393823	5.51656	5.00676	4.76365	5.72431	4.59112	10.4204	7.00213	4.80709e-06	1.31206e-05
gene_423805	-2.05317	-0.11114	-1.17765	-4.90212	-3.33859	4.39221	7.02725	4.85259e-06	1.32367e-05
gene_345470	4.4297	4.58284	3.77442	-1.32698	2.11299	5.03457	6.99771	4.91266e-06	1.33925e-05
gene_79174	-2.87592	-8.55326	-1.32048	0.945135	-4.26496	9.50999	6.99607	4.92843e-06	1.34215e-05
gene_393982	8.46531	8.0541	7.51749	10.4755	6.43164	7.39509	7.07977	4.92924e-06	1.34215e-05
gene_371944	-2.4932	-3.43885	-1.63894	1.97491	-4.23877	5.85511	6.99027	4.98442e-06	1.35635e-05
gene_155442	3.53084	3.04299	3.62569	-3.1999	1.28611	6.52336	6.98103	5.07199e-06	1.37935e-05
gene_394135	3.69852	3.98276	3.87105	4.1629	5.98233	4.70292	7.06325	5.08669e-06	1.38251e-05
gene_469606	-0.253205	-1.81798	-1.35486	-4.02075	-2.53668	3.9515	7.00076	5.10792e-06	1.38745e-05
gene_200974	-4.22337	1.60789	0.162823	-5.52606	-3.86154	5.89221	6.97597	5.12528e-06	1.3909e-05
gene_399505	-1.77169	4.02249	3.30613	-1.77169	3.08559	4.94758	7.02078	5.12681e-06	1.3909e-05
gene_267787	-2.01217	-1.03805	1.40729	-6.19965	3.07412	7.37326	6.99829	5.1324e-06	1.39158e-05
gene_467948	0.428912	-4.79726	-0.512614	-3.93943	-2.77593	4.4632	7.04008	5.13638e-06	1.39182e-05
gene_399455	1.64532	2.44876	0.418083	4.37916	-0.0340163	5.41873	6.97289	5.15616e-06	1.39634e-05
gene_86664	2.23751	7.23615	5.95104	4.15845	4.20818	5.57716	7.05389	5.17801e-06	1.40142e-05
gene_423791	4.14451	3.9575	4.52745	4.53112	3.65914	9.26167	6.96159	5.20307e-06	1.40736e-05
gene_362451	4.31715	3.28947	6.91032	8.28697	7.1614	6.3645	7.04959	5.22063e-06	1.41126e-05
gene_19847	-2.0339	1.63247	2.65125	-3.586	0.395399	5.41427	6.98822	5.23347e-06	1.41388e-05
gene_79153	-3.19993	-9.07623	-2.05626	-0.431336	-5.0506	10.3048	6.96492	5.23693e-06	1.41397e-05
gene_79111	-3.80857	-9.36225	-1.61563	-0.540505	-5.51743	12.1234	6.95239	5.36632e-06	1.44804e-05
gene_467903	-1.39195	-7.63101	-2.0219	-6.22643	-1.88147	5.82403	7.01556	5.38307e-06	1.4512e-05
gene_212681	-8.46992	-4.4822	-1.84425	-8.46992	-2.628	6.4841	6.99529	5.38447e-06	1.4512e-05
gene_393657	3.30981	3.95943	6.69884	2.85763	5.37854	5.73707	7.03215	5.39677e-06	1.45365e-05
gene_464371	5.06766	5.60459	4.45626	3.12431	3.80619	4.64466	7.02677	5.45226e-06	1.46747e-05
gene_468028	5.31396	6.02536	4.55629	4.17968	2.0511	4.7421	7.02655	5.45462e-06	1.46747e-05
gene_469840	1.59591	0.987409	4.48193	2.57594	1.51768	6.44835	6.94296	5.46591e-06	1.46964e-05
gene_393876	4.00117	7.31165	6.37783	2.22619	5.06402	5.8385	7.02266	5.49516e-06	1.47662e-05
gene_253780	2.07987	1.57855	1.50198	-7.51402	0.649779	10.9296	6.93322	5.49958e-06	1.47693e-05
gene_468069	-0.0295591	0.114295	2.66731	-0.422944	0.699806	4.40738	6.93929	5.50519e-06	1.47755e-05
gene_47590	3.11337	2.03573	4.34806	-2.69365	2.71475	6.01138	6.95998	5.52766e-06	1.4827e-05
gene_394043	7.91667	6.13775	5.18461	6.14533	3.86034	5.36376	7.01881	5.53554e-06	1.48393e-05
gene_13004	-1.58844	-2.98477	-1.99456	-5.68193	-1.62369	4.52667	6.95624	5.56783e-06	1.4917e-05
gene_393987	6.70326	6.40189	6.06524	8.87165	4.36233	5.99844	7.00853	5.64497e-06	1.51147e-05
gene_393953	8.40986	6.98143	6.55653	9.1141	5.11741	6.47058	7.00641	5.66773e-06	1.51666e-05
gene_218484	-3.04146	4.20247	5.07637	3.35599	1.20837	6.93771	6.94246	5.6859e-06	1.52062e-05
gene_141766	-6.62677	-4.65221	0.512535	-6.15228	-1.07964	6.21316	6.93806	5.73461e-06	1.53274e-05
gene_394241	6.07286	2.57962	5.62523	2.44583	5.43119	5.15718	6.99868	5.75176e-06	1.53642e-05
gene_13017	-0.55129	-3.33731	-1.12976	-5.1268	-0.931868	4.50959	6.93907	5.75613e-06	1.53667e-05
gene_47583	0.982423	-0.425072	2.25989	-3.95561	-0.494062	5.32501	6.93821	5.76568e-06	1.53831e-05
gene_395503	1.90893	1.00843	3.38527	-2.57653	3.49914	5.40973	6.93091	5.84785e-06	1.55931e-05
gene_79123	-3.91831	-8.6054	-1.44132	-0.41455	-5.54236	11.8189	6.90746	5.85781e-06	1.56104e-05
gene_218783	3.03302	-0.177571	-0.540393	-4.28269	-3.96446	5.90542	6.90055	5.93729e-06	1.58129e-05
gene_394117	4.98576	6.50486	4.99487	3.07251	3.01645	4.9733	6.97996	5.96059e-06	1.58589e-05
gene_219172	-8.49634	-1.62444	-3.38157	-2.26254	-4.22571	6.18847	6.91804	5.9616e-06	1.58589e-05
gene_400718	4.08211	2.27982	1.34197	-4.09666	-0.381666	5.48116	6.91734	6.00366e-06	1.59614e-05
gene_362293	3.18025	2.13026	3.89233	-1.87915	3.54864	5.23207	6.91689	6.00891e-06	1.59659e-05
gene_344346	-0.44858	-1.35755	-0.807607	-4.90663	-2.65824	4.42842	6.91535	6.02686e-06	1.60042e-05
gene_101544	9.48307	10.2932	9.379	0	9.60808	8.84995	7.0002	6.07904e-06	1.61333e-05
gene_233915	1.12921	1.33062	4.5805	0.557479	2.4746	5.4285	6.88552	6.11393e-06	1.62163e-05
gene_352381	0.595284	5.42992	4.37114	-0.942321	4.09458	5.45772	6.88475	6.12314e-06	1.62312e-05
gene_394226	2.92386	4.55706	6.72679	8.77193	7.43927	6.43994	6.95477	6.25355e-06	1.65671e-05
gene_361979	4.31529	0.0574069	4.1511	5.31769	5.07843	5.70397	6.86898	6.31442e-06	1.6717e-05
gene_266060	5.45237	8.13799	7.22382	-3.38001	7.81362	10.0922	6.89104	6.31752e-06	1.6717e-05
gene_393973	6.77697	5.26581	5.24791	7.6659	3.39657	5.30124	6.94679	6.34931e-06	1.67912e-05
gene_40538	0.586178	-4.1427	-1.0779	-6.03967	-2.13261	5.05019	6.88637	6.37507e-06	1.68495e-05
gene_232036	4.32161	3.0152	3.11248	-1.30335	3.09785	4.57127	6.88344	6.41137e-06	1.69355e-05
gene_39745	4.43765	7.6	7.12233	6.75159	5.17463	6.39012	6.9334	6.51337e-06	1.71948e-05
gene_85817	-3.28133	-8.22379	-1.46113	-0.585883	-5.66795	9.30599	6.85025	6.54945e-06	1.728e-05
gene_219011	-4.16934	-0.974892	2.30288	-4.16934	0.764517	5.5464	6.89301	6.5565e-06	1.72885e-05
gene_397554	-5.03126	1.95975	3.19902	-5.03126	1.08592	7.05871	6.89179	6.57195e-06	1.73191e-05
gene_267705	-7.17253	-2.11679	-1.52745	-7.17253	-3.40729	5.53893	6.8863	6.64178e-06	1.74929e-05
gene_313541	8.00456	7.5686	7.05991	7.31038	6.42774	6.59626	6.91847	6.70139e-06	1.76396e-05
gene_304170	2.25169	0.636333	3.06611	-1.29665	0.316087	4.82124	6.83814	6.7061e-06	1.76417e-05
gene_395469	1.45324	-1.14402	2.04493	-2.59306	2.0344	4.54474	6.8596	6.71467e-06	1.76441e-05
gene_397555	-4.77188	1.44519	-0.753171	-4.77188	1.14356	5.05617	6.88063	6.71484e-06	1.76441e-05
gene_348171	3.2185	3.89459	3.30697	0	2.97647	4.03306	6.93629	6.85891e-06	1.80121e-05
gene_1862	4.62004	1.6279	3.82854	1.55088	2.06867	4.9389	6.82504	6.87974e-06	1.80563e-05
gene_86628	5.73267	8.47942	9.24794	8.42475	8.56333	8.25625	6.90336	6.89732e-06	1.80919e-05
gene_219008	-2.41417	1.97498	3.51804	-2.41417	2.34185	5.20405	6.86441	6.92798e-06	1.81618e-05
gene_403387	-1.82513	-2.47196	-2.20301	-5.26026	-4.34661	5.0458	6.82044	6.94179e-06	1.81874e-05
gene_39744	4.36178	8.18156	7.59381	8.07566	6.32361	6.92023	6.89874	6.95828e-06	1.822e-05
gene_218942	-4.00947	0.736208	3.51853	-4.00947	2.78964	6.49425	6.85939	6.99539e-06	1.83066e-05
gene_30337	-0.315772	-1.68437	1.90201	-1.90058	-0.840729	4.64774	6.81588	7.00394e-06	1.83183e-05
gene_393995	7.9306	5.92332	5.85688	8.00998	4.18388	5.78576	6.89491	7.00927e-06	1.83216e-05
gene_236020	-4.06988	-8.43663	-1.3044	-1.787	-5.37407	9.84363	6.81497	7.01642e-06	1.83297e-05
gene_90496	2.54619	1.23542	2.34938	-2.03991	-0.267576	4.35027	6.83608	7.02797e-06	1.83492e-05
gene_267719	-4.85581	-1.30791	-0.288914	-6.81898	-4.15806	5.83101	6.83572	7.03286e-06	1.83514e-05
gene_79161	-3.79624	-9.08003	-1.36611	-0.0915011	-4.77557	9.98834	6.81125	7.06746e-06	1.84297e-05
gene_16585	3.67388	2.79318	3.0261	-2.29651	2.4043	14.9263	6.80456	7.07224e-06	1.84297e-05
gene_218991	-1.98029	-0.352004	2.85892	-3.19885	1.86821	5.27704	6.83263	7.07514e-06	1.84297e-05
gene_469586	3.87173	1.93472	4.59166	-0.404594	2.33397	6.11831	6.80909	7.09742e-06	1.84771e-05
gene_79107	-3.81024	-8.48052	-1.50813	-0.346404	-5.7459	11.6457	6.80479	7.15721e-06	1.86219e-05
gene_267777	0	5.85115	6.8977	4.88559	8.02053	6.48658	6.9083	7.17854e-06	1.86667e-05
gene_218943	-3.5237	0.257029	3.10386	-3.5237	2.30626	5.72773	6.84258	7.22573e-06	1.87786e-05
gene_232035	3.95642	2.00655	2.60277	-1.86328	1.90369	4.52739	6.81912	7.26302e-06	1.88646e-05
gene_85833	-3.68133	-9.1189	-1.59116	-0.306346	-5.24393	11.9862	6.79305	7.3232e-06	1.901e-05
gene_219003	-4.4382	-0.0871144	2.88797	-4.4382	1.49054	6.24305	6.82238	7.51262e-06	1.94904e-05
gene_234089	4.80276	6.16116	4.78722	-2.49492	6.58568	7.42624	6.79394	7.62664e-06	1.97749e-05
gene_401179	-1.84177	1.77818	1.78255	-3.80299	-1.39765	5.05785	6.78986	7.68728e-06	1.99207e-05
gene_79155	-3.3585	-8.47411	-1.73521	-0.212171	-5.74956	11.4602	6.76753	7.69743e-06	1.99355e-05
gene_348201	3.78148	3.7295	3.5668	-2.02698	3.53968	5.31005	6.78866	7.7052e-06	1.99442e-05
gene_401084	0.318891	-3.01773	0.961971	-4.21897	-0.498728	4.77854	6.78813	7.71311e-06	1.99532e-05
gene_218821	3.65573	-0.0870929	-0.841001	-0.22061	-3.36	6.90982	6.76362	7.75631e-06	2.00534e-05
gene_39773	4.70316	8.09083	5.92186	5.6623	5.50208	5.96776	6.84055	7.77492e-06	2.00835e-05
gene_283267	-3.41351	0.636153	2.90428	-3.41351	1.94981	5.51465	6.80446	7.77683e-06	2.00835e-05
gene_468390	4.15106	3.01254	3.06023	-1.58466	2.81856	4.684	6.77852	7.85823e-06	2.02793e-05
gene_398978	1.51123	4.46259	5.04079	1.54972	0.929502	6.47891	6.75672	7.86167e-06	2.02793e-05
gene_68210	2.25104	-1.88444	0.544862	-4.37128	-1.70126	4.76656	6.77563	7.90246e-06	2.03729e-05
gene_16582	-2.36022	-0.20082	-1.01878	0.806537	2.70158	10.424	6.75031	7.93562e-06	2.04467e-05
gene_92202	2.46499	2.79664	4.56323	-0.893995	1.10741	8.55756	6.74843	7.98996e-06	2.05749e-05
gene_34193	-2.7529	-2.74161	-2.92817	-0.0668849	-4.18841	5.54154	6.74673	8.01655e-06	2.06262e-05
gene_398127	-4.83522	2.2428	-0.242843	-4.83522	1.12789	5.36907	6.78856	8.01903e-06	2.06262e-05
gene_469532	1.38604	4.87595	5.88993	4.27865	4.04049	5.17638	6.8227	8.04437e-06	2.06796e-05
gene_79166	-3.79779	-8.2162	-1.55507	0.00969086	-5.55941	10.8898	6.74273	8.07947e-06	2.0758e-05
gene_374504	-3.1969	-0.526669	0.816265	-3.1969	2.09199	4.49768	6.7809	8.13832e-06	2.08973e-05
gene_283470	5.58958	6.86775	6.21654	-1.67073	7.30596	7.57389	6.75877	8.16529e-06	2.09546e-05
gene_394227	4.6628	3.47591	6.06883	8.16776	7.09783	5.98719	6.81244	8.20348e-06	2.10407e-05
gene_236029	-1.76125	-6.89956	0.230155	1.573	-5.11054	10.3964	6.73391	8.21979e-06	2.10705e-05
gene_91059	0.915013	3.67725	1.61887	-2.71045	2.15255	4.87844	6.74027	8.46386e-06	2.16838e-05
gene_466982	6.02016	3.80582	6.6102	8.27429	6.07272	6.06457	6.7927	8.51845e-06	2.18113e-05
gene_49540	2.29708	2.84151	3.93462	-2.71906	2.47423	5.77968	6.73514	8.5486e-06	2.18761e-05
gene_347169	5.97538	3.029	3.08042	4.79289	3.58981	4.25782	6.78688	8.61365e-06	2.203e-05
gene_400302	5.36878	1.58462	3.83896	6.83646	3.56811	6.30799	6.70077	8.76972e-06	2.24165e-05
gene_267971	-7.08031	-2.93956	-0.0465185	-7.08031	0.750213	6.61603	6.74124	8.78555e-06	2.24442e-05
gene_393848	2.88328	6.17636	6.4815	1.48559	5.23726	5.71445	6.77334	8.83924e-06	2.25686e-05
gene_402589	-4.20452	-1.78439	-2.85738	-3.46159	-3.51546	4.75806	6.69343	8.89646e-06	2.27018e-05
gene_372871	-2.58405	1.34216	1.58251	-2.2601	2.47271	4.50707	6.71109	8.90951e-06	2.27141e-05
gene_393917	5.87646	7.61455	8.55555	9.23306	8.52277	7.80099	6.76908	8.91134e-06	2.27141e-05
gene_79145	-3.61398	-8.58997	-1.97179	-1.78356	-5.73158	10.0585	6.6918	8.92483e-06	2.27356e-05
gene_362479	3.53741	2.40942	3.32333	0	3.83501	4.06915	6.79531	8.9549e-06	2.27994e-05
gene_83442	-0.0081203	1.21792	2.78237	-3.24656	4.34636	5.91933	6.70765	9.01733e-06	2.29453e-05
gene_86666	5.45861	8.4539	7.12508	6.84422	5.76283	6.64877	6.76156	9.04034e-06	2.29909e-05
gene_79152	-2.73323	-8.03081	-0.903428	-0.0549539	-5.17627	9.2262	6.6826	9.08667e-06	2.30862e-05
gene_402649	-0.150717	4.19849	4.64121	-0.260674	3.86105	5.36607	6.68253	9.08805e-06	2.30862e-05
gene_402831	0.286494	2.60452	2.8743	-2.38356	-1.30676	6.64548	6.68199	9.0976e-06	2.30975e-05
gene_423803	-1.01982	2.5832	2.16389	-7.24279	1.08454	8.54422	6.69932	9.16431e-06	2.32537e-05
gene_39771	3.93784	7.66681	6.4996	6.5522	5.19234	6.07167	6.75042	9.23466e-06	2.34191e-05
gene_416178	0.209273	1.5982	-2.16525	0.573866	-0.829355	4.90072	6.67294	9.25996e-06	2.347e-05
gene_233738	2.52348	3.01649	1.23135	4.14709	3.5575	4.60414	6.67184	9.27989e-06	2.35073e-05
gene_386507	4.20567	1.37253	4.81752	5.15038	2.85284	5.0529	6.67088	9.29738e-06	2.35384e-05
gene_218324	4.85356	5.01602	4.93775	3.08124	4.63987	9.30513	6.66148	9.35783e-06	2.36695e-05
gene_267975	-9.2091	-4.12172	-1.77929	-9.2091	-1.15365	7.36936	6.70845	9.35965e-06	2.36695e-05
gene_232041	0.679434	-1.09866	-1.30709	-4.64456	-2.29067	4.27086	6.68021	9.51089e-06	2.40385e-05
gene_79162	-3.67509	-7.9364	-1.77326	-0.549289	-5.68814	10.5134	6.65888	9.51802e-06	2.4043e-05
gene_393981	7.29078	7.27379	6.71081	9.51205	5.50777	6.59392	6.73259	9.55466e-06	2.4122e-05
gene_79110	-3.44603	-9.02541	-1.24132	-0.195799	-5.33997	11.8557	6.64986	9.68727e-06	2.44432e-05
gene_85820	-3.91742	-8.23121	-1.3915	0.0349324	-5.34662	10.4793	6.64556	9.76915e-06	2.46359e-05
gene_267799	-6.66148	0.225874	1.23157	-6.66148	-1.84561	6.83602	6.68463	9.80009e-06	2.46889e-05
gene_400316	0.803699	2.10964	2.39054	6.14291	1.24103	6.93695	6.64389	9.80108e-06	2.46889e-05
gene_393725	4.45868	3.00934	4.99527	1.85185	4.51359	4.68499	6.71758	9.83253e-06	2.47543e-05
gene_267850	-6.53092	0.347866	3.05507	-6.25827	2.94203	8.55608	6.65906	9.85786e-06	2.48042e-05
gene_86655	5.82737	8.90389	8.05841	6.52311	6.61073	7.31003	6.71574	9.8672e-06	2.48138e-05
gene_393660	1.98431	3.00403	5.54502	2.35083	4.63107	4.94659	6.70763	1.00214e-05	2.51875e-05
gene_372865	-4.77236	-2.01013	-1.50301	-4.63108	-1.31838	4.21327	6.64949	1.0043e-05	2.52277e-05
gene_141235	2.96006	6.11711	4.52029	-3.38888	6.08867	7.95235	6.64719	1.01409e-05	2.54596e-05
gene_85828	-3.62615	-8.97726	-1.27098	-0.325373	-5.31322	11.8923	6.62546	1.01607e-05	2.5495e-05
gene_313539	7.22839	7.13372	6.33338	7.3421	6.50395	8.48574	6.62225	1.02027e-05	2.55862e-05
gene_403525	-3.54522	1.74989	-0.153671	-3.54522	0.646953	4.3998	6.66279	1.02223e-05	2.56211e-05
gene_86668	3.73573	7.788	6.693	6.13846	5.55911	6.19932	6.69511	1.0264e-05	2.57112e-05
gene_35688	5.49594	2.6614	4.55343	4.86668	2.71322	4.47504	6.69467	1.02726e-05	2.57185e-05
gene_267815	-3.30529	0.586197	3.28856	-2.64823	3.93861	6.01668	6.63318	1.03666e-05	2.59395e-05
gene_79134	-3.33929	-8.72277	-1.02617	0.455438	-4.87688	11.2495	6.61479	1.0375e-05	2.5946e-05
gene_360466	5.29508	4.83151	3.77306	0.428115	4.985	4.54891	6.68412	1.04818e-05	2.61988e-05
gene_47555	-1.6928	-0.567867	0.248886	-5.55756	-3.37168	5.25288	6.62902	1.05055e-05	2.62435e-05
gene_398985	1.35679	3.70534	3.96495	0.496859	-0.975468	6.55981	6.60141	1.06501e-05	2.65899e-05
gene_469101	5.59336	3.21148	3.84205	2.73283	2.48385	4.22295	6.67347	1.06976e-05	2.66936e-05
gene_401667	3.83437	2.7475	3.35787	5.9178	3.73437	4.27344	6.67296	1.07079e-05	2.67046e-05
gene_79175	-3.51883	-8.44824	-1.77983	-0.440407	-5.38696	10.7797	6.59202	1.08475e-05	2.70379e-05
gene_468061	-0.583427	0.934382	-0.136001	3.29772	-1.93503	4.92859	6.58992	1.08923e-05	2.71344e-05
gene_467958	-1.71831	-6.23335	-0.000869703	-5.38901	-2.09798	5.5364	6.64118	1.10351e-05	2.74751e-05
gene_393988	7.42982	6.96055	5.99976	9.17493	5.62674	6.25312	6.65635	1.10535e-05	2.75056e-05
gene_86656	7.19867	7.66211	8.47497	6.1586	6.36962	7.36969	6.65565	1.10683e-05	2.75273e-05
gene_414487	4.55956	2.83893	1.66094	-3.0188	3.93461	5.58658	6.59897	1.11374e-05	2.76838e-05
gene_267821	-4.37815	0.729849	3.40245	-4.37815	3.17369	6.82676	6.61623	1.11843e-05	2.77851e-05
gene_344511	-3.99793	-0.927705	0.57559	-3.62348	1.28743	4.68862	6.59328	1.12034e-05	2.78173e-05
gene_349280	2.60334	4.77547	3.50987	-0.643071	1.62925	7.45328	6.56705	1.13019e-05	2.80465e-05
gene_267866	-6.73091	-0.0317874	2.90545	-6.73091	2.70733	8.58368	6.60808	1.13619e-05	2.81798e-05
gene_79112	-3.6505	-8.30565	-1.63653	-0.873228	-5.2931	9.85563	6.56192	1.15055e-05	2.85203e-05
gene_86623	5.31686	6.5773	7.13692	7.43438	5.18607	7.73132	6.55829	1.15876e-05	2.87079e-05
gene_233973	3.67602	4.26436	5.87145	0.971981	5.40984	5.24608	6.62503	1.17357e-05	2.90589e-05
gene_85826	-1.49067	-7.03767	-0.350769	1.82327	-3.99599	8.17882	6.54961	1.17861e-05	2.91676e-05
gene_79163	-3.32086	-7.95127	-1.0314	0.095972	-4.82365	9.7794	6.54926	1.17941e-05	2.91715e-05
gene_219378	-7.2772	0.424884	-1.88	-0.830929	-4.96063	5.93086	6.5657	1.1821e-05	2.9222e-05
gene_469480	5.61788	4.47447	4.74883	5.66641	5.03947	4.87013	6.61656	1.1899e-05	2.93986e-05
gene_372009	-7.88317	1.33108	-0.754801	-7.88317	0.935084	7.57112	6.58321	1.19214e-05	2.94379e-05
gene_470172	3.36846	4.23223	5.84377	4.54913	5.57919	5.28875	6.6149	1.19655e-05	2.95306e-05
gene_467955	-2.11811	-6.86014	-0.845111	-4.18481	-3.17184	5.55154	6.5985	1.19787e-05	2.95471e-05
gene_79140	-3.21594	-9.24569	-1.02935	-0.164401	-5.43258	11.9613	6.5382	1.20521e-05	2.97117e-05
gene_86667	6.20094	8.87459	7.34995	6.71332	6.39607	6.93908	6.60796	1.21254e-05	2.98762e-05
gene_393956	7.2575	5.26815	5.27174	7.69649	3.95081	5.38363	6.60722	1.21425e-05	2.9902e-05
gene_402231	-4.19494	-0.372237	1.13945	-2.82357	-2.21117	4.80352	6.551	1.21642e-05	2.9932e-05
gene_402430	4.44429	3.63453	3.95204	0	4.44305	4.35785	6.63353	1.2168e-05	2.9932e-05
gene_107128	5.43659	5.49996	5.03087	-2.49411	6.69229	7.46344	6.55018	1.22456e-05	3.01066e-05
gene_394058	7.09519	6.9662	5.90811	7.24	5.51365	8.19224	6.52894	1.22565e-05	3.0117e-05
gene_219015	-2.6858	0.373075	3.30548	-3.89656	2.76132	6.22967	6.54926	1.22676e-05	3.01277e-05
gene_86624	3.47238	5.54828	6.35796	2.44268	4.92403	5.56002	6.59918	1.23306e-05	3.02661e-05
gene_400296	2.51339	1.43218	3.72776	6.68082	2.52201	6.3411	6.52295	1.24174e-05	3.04624e-05
gene_79109	-3.78547	-8.58695	-1.44695	-0.223831	-5.37594	11.5492	6.52177	1.24461e-05	3.05162e-05
gene_267795	-2.92462	1.02006	3.03785	-3.68935	-0.501959	6.6943	6.51801	1.2538e-05	3.07248e-05
gene_35710	4.97716	5.04006	6.07193	5.3766	3.88524	5.34903	6.58989	1.25519e-05	3.07424e-05
gene_411316	5.1737	3.76026	3.98981	6.46165	3.83005	4.55	6.58917	1.25691e-05	3.07677e-05
gene_79130	-4.02728	-8.95408	-1.48328	-0.424621	-5.72119	15.4106	6.51471	1.26193e-05	3.08738e-05
gene_393938	4.98937	4.77267	4.15193	5.11721	4.20943	9.63784	6.50744	1.26557e-05	3.0946e-05
gene_47582	2.46533	2.3693	3.11476	-3.24373	0.334132	5.53596	6.52886	1.27641e-05	3.11942e-05
gene_393936	7.39609	6.78343	6.45423	6.87879	6.68782	10.3054	6.50206	1.28062e-05	3.12726e-05
gene_79114	-3.75335	-8.10373	-1.31513	-0.0292499	-5.6641	11.4979	6.50704	1.28101e-05	3.12726e-05
gene_79142	-3.51412	-7.9285	-1.47963	-0.367483	-5.17293	9.67942	6.50509	1.28592e-05	3.13757e-05
gene_79160	-3.81746	-8.86444	-1.42917	-0.267086	-5.56094	13.1095	6.502	1.29371e-05	3.15486e-05
gene_30362	1.91669	-4.07763	0.238656	-4.07763	-0.428006	4.50426	6.57702	1.31092e-05	3.1951e-05
gene_466983	-4.72303	-1.36955	-0.241643	-4.72303	-0.00211675	4.63978	6.53029	1.32059e-05	3.21528e-05
gene_361984	6.1377	3.6899	5.56792	6.68278	6.85356	5.59268	6.56334	1.32062e-05	3.21528e-05
gene_141807	-8.80076	-5.35353	-1.59438	-7.31676	-1.01858	7.08668	6.50761	1.32363e-05	3.22086e-05
gene_79179	-3.86001	-8.54058	-1.59389	-0.314761	-5.41304	12.2747	6.48792	1.32988e-05	3.23431e-05
gene_469603	2.57485	2.83273	4.03509	-0.347499	2.52051	5.12737	6.48616	1.33447e-05	3.24373e-05
gene_267817	-3.6168	0.887569	3.50813	-5.57161	2.96181	7.97167	6.5053	1.33629e-05	3.2464e-05
gene_219025	-2.01367	-0.273671	3.1286	-4.53455	1.58762	6.50015	6.50477	1.33767e-05	3.248e-05
gene_377471	0.753533	0.668969	3.11803	-3.66366	2.81192	5.96597	6.493	1.36865e-05	3.32144e-05
gene_267727	-5.06716	-1.23325	-0.952752	-5.06716	-2.84127	4.48759	6.50286	1.39254e-05	3.3776e-05
gene_372882	-1.34512	0.114726	1.41159	-3.47684	1.98327	4.81844	6.48277	1.39618e-05	3.38462e-05
gene_362307	7.7213	4.9969	5.10563	4.43781	4.67855	5.16172	6.53223	1.40168e-05	3.39612e-05
gene_267862	-6.73791	-0.134131	-1.70629	-6.73791	-1.60097	5.49975	6.49778	1.40631e-05	3.4055e-05
gene_79133	-2.92926	-7.86295	-1.03672	-1.04547	-5.85855	11.0283	6.45454	1.4197e-05	3.43607e-05
gene_232033	4.21705	2.38764	2.42859	-2.18668	2.66127	4.80139	6.47141	1.4274e-05	3.45199e-05
gene_141232	6.01606	6.45488	5.03959	-3.93153	6.55537	8.98623	6.47126	1.4278e-05	3.45199e-05
gene_92484	-2.7654	-0.0193604	3.17945	-1.66178	2.3031	5.21793	6.46294	1.44394e-05	3.48913e-05
gene_232043	0.723465	-1.33089	0.415948	-3.74133	-1.45472	4.28446	6.46377	1.44878e-05	3.49896e-05
gene_232038	1.12949	-1.00207	-1.15779	-5.26359	-1.94501	4.68838	6.46241	1.4526e-05	3.50631e-05
gene_267662	-6.86806	-1.46045	-0.824918	-6.86806	-3.45408	5.61626	6.46966	1.48495e-05	3.58248e-05
gene_79137	-3.34191	-8.79267	-1.44667	-0.519385	-5.1815	11.5339	6.4263	1.50044e-05	3.61616e-05
gene_86638	4.83517	6.08587	4.32745	6.01704	2.86043	6.11484	6.42627	1.50052e-05	3.61616e-05
gene_394056	7.06167	6.92213	5.9882	6.67307	5.0356	5.77366	6.49371	1.509e-05	3.63467e-05
gene_278203	4.71111	1.60204	5.19704	5.60978	4.99796	4.9171	6.49106	1.51667e-05	3.65119e-05
gene_372058	-0.0482215	-0.833773	1.27436	-3.37067	3.52144	5.8458	6.41842	1.52379e-05	3.66636e-05
gene_374845	0.709459	0.566894	2.43818	-3.34183	-1.2697	5.32682	6.41748	1.52659e-05	3.67114e-05
gene_403579	2.34615	2.53699	3.06961	-3.80941	1.2269	6.02222	6.43393	1.53544e-05	3.69045e-05
gene_400278	-1.25291	0.716295	2.98483	-3.21561	2.54131	5.48211	6.43361	1.53639e-05	3.69078e-05
gene_64313	-2.20614	-3.76974	0.454508	-6.88609	-2.4174	6.34177	6.43319	1.53764e-05	3.69181e-05
gene_91136	4.81788	0.295405	1.88558	0.302423	-0.191998	4.59419	6.41183	1.5436e-05	3.70414e-05
gene_79156	-3.70657	-8.45788	-1.64756	-0.247917	-5.50818	12.134	6.40622	1.56065e-05	3.74306e-05
gene_79151	-3.27603	-8.91806	-1.41815	0.0129672	-4.7651	10.864	6.40257	1.57185e-05	3.76792e-05
gene_219002	-3.75531	0.272716	3.01809	-3.75531	2.16494	5.84346	6.43846	1.5774e-05	3.77922e-05
gene_267921	-8.16213	2.93989	-0.133578	-3.77747	0.0453816	8.4639	6.41474	1.58613e-05	3.79813e-05
gene_398986	1.50029	3.46237	4.70853	0.41873	0.781609	7.10075	6.39744	1.58771e-05	3.7999e-05
gene_402108	-5.40773	1.15942	-0.946854	-5.40773	0.436122	5.25578	6.43163	1.59838e-05	3.82339e-05
gene_371901	3.67945	2.46032	3.20817	-1.20667	1.85642	4.3908	6.41025	1.6079e-05	3.84282e-05
gene_468384	5.90903	3.71531	5.0203	2.1685	5.42519	4.92799	6.46048	1.60821e-05	3.84282e-05
gene_469440	0.842456	1.16622	-0.882322	-3.6488	-0.398851	4.18439	6.4005	1.63873e-05	3.91367e-05
gene_39743	5.79779	3.59897	5.77862	7.54683	4.47696	5.39546	6.45013	1.64042e-05	3.91566e-05
gene_267797	-3.87349	0.79625	0.64141	-3.87349	-1.71688	4.49872	6.41093	1.66375e-05	3.96924e-05
gene_470173	3.62207	4.15087	5.81355	5.05696	5.19677	5.22957	6.44141	1.66808e-05	3.97745e-05
gene_464380	1.07794	1.37696	-0.245974	-2.91371	1.47317	4.18979	6.3878	1.67975e-05	4.00316e-05
gene_362339	4.4588	6.09052	4.49067	6.91783	4.09951	5.58039	6.36732	1.68427e-05	4.01181e-05
gene_79126	-3.94129	-7.77955	-1.7358	-0.519397	-5.5906	11.0439	6.36692	1.68557e-05	4.01281e-05
gene_79132	-3.83755	-8.93219	-1.37392	-0.334181	-5.23405	13.1508	6.36658	1.68671e-05	4.01339e-05
gene_218823	5.80864	1.08118	2.46945	0.598114	0.176101	7.77704	6.36604	1.6885e-05	4.01553e-05
gene_267689	-3.40813	-2.26795	-2.01566	-5.36552	-2.56736	4.33169	6.38134	1.70102e-05	4.04318e-05
gene_402176	-4.98927	0.632054	-1.14518	-4.98927	-0.115707	4.73141	6.39847	1.70437e-05	4.04901e-05
gene_372059	-5.78042	1.16821	-0.82258	-5.78042	0.90306	5.63323	6.39297	1.72262e-05	4.08819e-05
gene_86534	4.8562	5.61361	6.74456	0.978258	6.6695	6.02524	6.42461	1.72268e-05	4.08819e-05
gene_219337	-5.17988	-0.385441	3.73518	4.52032	2.65565	7.88991	6.37088	1.7277e-05	4.09796e-05
gene_79158	-3.86039	-7.99734	-1.37794	-0.522782	-5.71529	12.3631	6.35339	1.73088e-05	4.10334e-05
gene_85834	-7.17666	-9.52127	-1.8236	-1.10305	-4.39089	10.6722	6.34832	1.74816e-05	4.14213e-05
gene_267825	-6.82083	-0.577481	-0.111138	-7.61676	2.43141	9.18646	6.34664	1.75392e-05	4.15357e-05
gene_141222	4.97636	5.56742	4.31009	-2.50422	6.06668	6.98013	6.36438	1.75816e-05	4.16144e-05
gene_393926	6.96718	6.58253	6.10851	6.8711	5.92555	9.08861	6.34157	1.76173e-05	4.16771e-05
gene_47592	1.71427	2.07126	3.61625	-3.6356	1.3792	6.17619	6.35884	1.77726e-05	4.20223e-05
gene_469816	-0.0696971	-1.89818	-2.79574	-3.17219	-0.215975	4.35971	6.33847	1.78224e-05	4.21179e-05
gene_401706	2.87602	8.0221	6.82315	5.75784	7.35564	6.55151	6.40089	1.80284e-05	4.25826e-05
gene_393701	5.18862	5.89721	6.72544	2.22623	5.35116	5.86588	6.3978	1.81354e-05	4.28129e-05
gene_79164	-3.74425	-8.69111	-1.56627	-0.313954	-4.94399	10.9865	6.32911	1.81524e-05	4.28305e-05
gene_267846	-5.80845	0.673398	2.91754	-5.80845	2.80037	7.74822	6.36195	1.82933e-05	4.31403e-05
gene_201070	5.51874	0.703569	3.55939	-4.40597	2.23362	7.16715	6.34268	1.8341e-05	4.32302e-05
gene_399526	3.8156	4.68572	3.67158	0.035346	0.971735	5.75088	6.31508	1.86589e-05	4.39566e-05
gene_402852	-7.02459	-2.27833	-2.31112	-3.26063	-4.29778	5.21317	6.32908	1.87444e-05	4.41349e-05
gene_468018	5.84186	4.99385	3.11193	4.49957	1.85112	5.24664	6.31229	1.87611e-05	4.41513e-05
gene_468413	-0.533218	-0.718636	-1.00563	-4.95777	-3.17457	4.42753	6.32256	1.90743e-05	4.4865e-05
gene_398128	-4.75105	1.98467	-0.357258	-4.75105	1.00587	5.18381	6.3399	1.90916e-05	4.48822e-05
gene_267934	-5.22945	-1.57234	-1.70891	-5.22945	-2.32814	4.39154	6.33791	1.91655e-05	4.50325e-05
gene_267849	-4.56593	-1.22761	2.3961	-7.46537	1.06701	8.6197	6.31892	1.92101e-05	4.51136e-05
gene_85824	-2.25265	-7.1788	0.301593	0.704203	-3.81632	8.75222	6.2987	1.92677e-05	4.52255e-05
gene_219316	1.17981	2.40636	5.72293	6.00043	4.31372	8.54282	6.29321	1.94762e-05	4.56911e-05
gene_401696	3.07249	6.91105	5.20026	3.38697	5.84938	5.36169	6.35925	1.95275e-05	4.57877e-05
gene_86622	6.79764	6.3507	5.91422	6.819	6.17971	8.67178	6.28913	1.95508e-05	4.58184e-05
gene_393942	5.05039	4.49143	4.33159	5.00286	4.29799	9.76207	6.28207	1.9697e-05	4.6137e-05
gene_350231	-3.54271	-3.2627	-0.642615	0.754592	0.914371	4.17999	6.30208	1.9758e-05	4.62559e-05
gene_467675	1.20968	0.207448	1.67183	-6.44516	3.14525	9.02954	6.28025	1.99456e-05	4.66709e-05
gene_393690	-0.461196	2.7639	0.643207	-3.22548	1.11551	4.64262	6.29937	1.99563e-05	4.66717e-05
gene_86527	6.06919	4.5056	7.35103	4.48141	5.64559	6.27636	6.34748	1.99733e-05	4.66871e-05
gene_394258	5.80195	1.86878	4.97436	6.10314	6.28641	8.43941	6.27652	2.01244e-05	4.70161e-05
gene_267767	-1.44394	2.55397	3.5417	-0.758618	5.19525	10.1753	6.27619	2.01375e-05	4.70222e-05
gene_79135	-3.82455	-9.09276	-1.60739	-0.496471	-5.28017	13.8226	6.27275	2.02735e-05	4.73154e-05
gene_372902	0.206709	-1.47086	1.82643	1.60254	2.99484	4.24249	6.27241	2.02873e-05	4.73231e-05
gene_422186	3.01784	0.362242	1.17441	-2.42583	1.02687	4.20522	6.28834	2.039e-05	4.7538e-05
gene_250462	5.46874	6.53964	5.89277	-3.68334	7.10816	9.25343	6.28494	2.05257e-05	4.78297e-05
gene_312797	-2.48377	-3.65791	-2.70245	-3.43137	-3.56552	5.2783	6.26427	2.06135e-05	4.80095e-05
gene_141231	4.87235	5.61004	3.83149	-3.68813	5.53615	7.75202	6.28227	2.06327e-05	4.80293e-05
gene_282346	-1.83168	-2.59499	-0.985824	-4.40414	-2.15295	4.10704	6.28175	2.06537e-05	4.80534e-05
gene_372075	-5.78771	-0.508425	-1.18676	-5.78771	-2.85436	4.85203	6.29731	2.07342e-05	4.82128e-05
gene_267776	-1.63451	4.74168	6.06658	4.20521	6.01866	6.84788	6.27712	2.07436e-05	4.82128e-05
gene_393821	5.31586	5.15597	4.73361	5.66875	4.74077	9.34146	6.24659	2.11192e-05	4.90606e-05
gene_344349	-1.92033	0.86338	0.872631	-4.16975	-0.34796	4.81143	6.26767	2.12287e-05	4.92894e-05
gene_79128	-3.69522	-7.98995	-1.1644	-0.0694852	-5.08624	10.0518	6.24674	2.13347e-05	4.95101e-05
gene_411317	4.10717	4.26808	4.23545	7.21497	4.21812	4.78033	6.31197	2.13819e-05	4.95942e-05
gene_369963	1.04968	2.0202	0.949547	4.78394	1.07427	5.58577	6.24292	2.14953e-05	4.98316e-05
gene_393980	5.83296	5.87125	5.74266	8.26101	4.33506	5.63355	6.30694	2.15894e-05	5.00232e-05
gene_35687	4.49125	2.76761	4.67785	5.53157	2.97552	4.53735	6.30668	2.16002e-05	5.00232e-05
gene_403154	4.17362	1.23007	2.21779	-4.54685	0.414144	6.16426	6.25318	2.18369e-05	5.05265e-05
gene_267835	-4.94948	-1.27285	2.93761	-6.27402	1.54747	9.61032	6.23481	2.18399e-05	5.05265e-05
gene_399512	-0.870756	3.57502	2.40269	-2.10169	1.97764	4.67519	6.24955	2.19918e-05	5.08518e-05
gene_47552	-0.119012	-0.0601951	1.0558	-5.74188	-4.20087	7.14338	6.2252	2.22559e-05	5.14362e-05
gene_248577	5.48269	6.02362	4.56209	-4.32385	6.22759	8.96657	6.24044	2.2386e-05	5.17103e-05
gene_79106	-2.97798	-8.55294	-1.29291	-1.7639	-5.05574	10.0653	6.22175	2.24071e-05	5.17325e-05
gene_85510	4.81586	3.58262	2.08869	4.50761	1.34926	4.81669	6.22054	2.24601e-05	5.18142e-05
gene_393738	3.90467	6.2985	6.99923	3.80543	5.42081	6.07263	6.28608	2.24719e-05	5.18142e-05
gene_403108	4.40668	2.75594	2.81046	-3.22268	-0.293466	6.55041	6.22016	2.24769e-05	5.18142e-05
gene_464428	-5.21454	-2.33086	-1.10977	2.17419	0.450146	5.06857	6.22851	2.28082e-05	5.25509e-05
gene_393884	4.1013	2.80512	0.111064	1.08839	1.11587	5.34119	6.20932	2.29601e-05	5.28739e-05
gene_403578	3.5543	2.64338	3.20772	-2.60615	1.36092	5.24693	6.2266	2.29987e-05	5.29357e-05
gene_228121	-0.489435	-2.11435	-1.26025	1.93371	0.193603	4.31839	6.19625	2.35568e-05	5.41927e-05
gene_218976	-3.34782	0.73243	3.41451	-5.16938	2.94546	7.50795	6.21271	2.36304e-05	5.43342e-05
gene_386503	2.04665	-3.40106	0.339347	-4.9981	-0.211352	5.15282	6.21158	2.36823e-05	5.44259e-05
gene_362456	2.54537	2.34169	2.30517	0.0874168	-0.380848	4.15024	6.1888	2.39036e-05	5.49065e-05
gene_469911	2.32884	-0.459848	1.44066	-3.03634	0.0926526	4.46164	6.20446	2.40138e-05	5.51316e-05
gene_267898	-3.60794	3.10199	0.848575	-0.869489	3.43559	5.53842	6.20036	2.40963e-05	5.52926e-05
gene_76848	5.82249	3.53451	4.41902	4.09094	3.17875	4.4909	6.24908	2.41267e-05	5.53343e-05
gene_313550	-1.23887	-1.84056	-1.35054	-5.52332	-3.14499	4.68434	6.18271	2.4191e-05	5.54535e-05
gene_218552	-10.6631	-5.79998	-1.41911	0.921946	-3.13327	9.01887	6.19454	2.43718e-05	5.58396e-05
gene_468564	-0.454352	-4.60647	-1.83164	-0.815244	0.235227	4.34976	6.22602	2.45479e-05	5.62145e-05
gene_393945	5.30584	4.94803	4.65341	5.55513	4.59953	9.85017	6.16666	2.47123e-05	5.65623e-05
gene_92241	-1.18414	0.0149501	-0.376377	-4.35516	-4.5809	4.93975	6.16739	2.49294e-05	5.70303e-05
gene_91083	2.67522	4.47221	2.19352	-0.872731	-0.0974862	6.60975	6.16446	2.50731e-05	5.73299e-05
gene_282355	-1.77776	1.95571	1.08507	-1.29254	2.55853	4.09659	6.16974	2.55811e-05	5.84405e-05
gene_400282	5.88531	3.41647	4.63216	1.21502	3.36772	4.54383	6.21854	2.55847e-05	5.84405e-05
gene_372061	-6.1004	0.59103	-1.22941	-6.1004	0.156376	5.51104	6.18178	2.59418e-05	5.9226e-05
gene_253779	2.36889	1.83579	1.87334	-5.51315	0.828015	11.9558	6.14058	2.60127e-05	5.9358e-05
gene_260563	5.24955	6.54057	6.02712	-1.6843	6.49934	7.19983	6.16174	2.61013e-05	5.953e-05
gene_79148	-3.18675	-8.66238	-1.46151	0.0564498	-5.10743	12.4468	6.13893	2.63618e-05	6.00937e-05
gene_83416	-3.0879	3.75297	1.6059	5.15611	2.71063	5.59443	6.15248	2.6458e-05	6.02826e-05
gene_340747	0.134803	-0.111715	0.524923	-6.77579	3.22452	7.75532	6.15397	2.65002e-05	6.03481e-05
gene_267782	-1.82656	1.7257	2.85579	-1.73106	4.96431	9.78669	6.13576	2.65263e-05	6.03771e-05
gene_267771	-0.543938	4.31328	3.96746	0.75788	0.328325	8.28586	6.13222	2.67112e-05	6.07673e-05
gene_102978	4.87269	7.27223	6.33691	-4.75993	6.91222	10.5876	6.14958	2.6728e-05	6.07749e-05
gene_469316	3.33665	1.12048	1.69355	-3.65917	1.03384	5.15372	6.14723	2.68507e-05	6.10231e-05
gene_79173	-3.55342	-7.73982	-1.02459	0.335084	-4.92372	11.0628	6.12768	2.69505e-05	6.1219e-05
gene_137849	6.90203	6.50067	5.78924	7.14087	5.69055	7.21185	6.12457	2.70019e-05	6.13049e-05
gene_369958	2.20161	3.90085	2.44833	5.79775	2.94167	5.18171	6.12047	2.73348e-05	6.20294e-05
gene_236028	-3.96488	-8.73792	-1.43421	-1.12849	-4.95143	11.3007	6.11673	2.75362e-05	6.24281e-05
gene_267792	5.67825	1.59075	3.31883	-4.19402	4.22092	7.23225	6.13428	2.75381e-05	6.24281e-05
gene_393949	4.70844	4.26242	4.23754	4.81222	4.05698	10.2531	6.11126	2.75564e-05	6.24381e-05
gene_267864	-4.91985	0.376377	3.15648	-3.50896	3.52744	7.24609	6.13038	2.76254e-05	6.25491e-05
gene_467957	-0.723369	-5.76743	0.867623	-6.39057	-1.69598	7.95019	6.11494	2.76332e-05	6.25491e-05
gene_79157	-3.78526	-7.88517	-1.3628	-0.0373694	-5.33148	12.5997	6.11149	2.78212e-05	6.29431e-05
gene_365248	0.285663	-2.27185	-1.24035	-4.88477	-1.71896	4.3529	6.12852	2.78497e-05	6.2976e-05
gene_93405	5.18441	6.97631	5.39794	-4.75967	6.46439	9.99416	6.12773	2.78925e-05	6.30413e-05
gene_268006	-1.58318	-1.72032	-1.27429	-6.99464	-4.3737	5.55304	6.12555	2.80115e-05	6.32785e-05
gene_76861	4.64604	4.79844	4.93237	2.65071	3.67109	5.24292	6.10741	2.80449e-05	6.33221e-05
gene_34263	-2.38656	-4.28249	-1.13295	-5.05708	-4.32496	6.05681	6.10586	2.81301e-05	6.34511e-05
gene_372077	-6.88596	0.295321	-1.55722	-5.80265	1.06277	6.29716	6.12111	2.81301e-05	6.34511e-05
[truncated: 2,510 more rows]

## Sheet: FDR-up-0.01
gene	logFC.ALC-china	logFC.both	logFC.HBV	logFC.NAFLD	logFC.other	logCPM	F	PValue	FDR
gene_167808	-7.04332	-7.04332	-6.92785	-7.04332	-7.04332	4.57495	99.2525	1.87753e-42	4.71222e-39
gene_204779	12.7383	11.4004	11.5174	21.556	11.3661	16.7541	78.4106	2.09014e-42	4.71222e-39
gene_136153	-2.48595	-8.89712	-7.89684	-9.15507	-8.29563	6.20113	71.9718	6.91214e-42	1.03889e-38
gene_252922	-8.95657	-8.95657	-8.42106	-8.95657	-8.95657	5.95316	94.5191	1.53838e-41	1.73414e-38
gene_224183	-8.57537	-5.66381	-8.19315	-1.6425	-8.57537	5.79243	76.4412	1.75084e-40	1.34766e-37
gene_218931	12.4719	11.9336	11.9907	21.3467	11.7271	16.5567	72.649	1.79329e-40	1.34766e-37
gene_350493	12.1258	12.2002	12.2834	21.2535	12.0929	16.473	71.8264	3.45178e-40	2.22344e-37
gene_359274	0	2.97247	0.363317	0	11.5443	8.58017	75.847	5.77965e-40	3.25755e-37
gene_450137	-6.73173	-6.73173	-6.61597	-6.73173	-6.73173	4.40591	94.2927	7.79808e-40	3.90684e-37
gene_218876	7.57278	6.60899	6.80948	16.0696	6.56075	16.212	64.7377	1.01145e-39	4.56065e-37
gene_1678	-8.70562	-8.70562	-8.19262	-7.65307	-7.08355	5.7755	68.8199	6.04742e-39	2.35185e-36
gene_406921	7.10632	1.3696	0.861021	0	12.8921	9.91502	70.4347	6.25907e-39	2.35185e-36
gene_1673	-7.81289	-7.81289	-7.53773	-7.81289	-5.75158	5.11381	70.5835	8.81693e-39	3.05812e-36
gene_39573	-9.05651	-9.05651	-8.33916	-6.18623	-8.06497	6.07214	65.5248	9.28675e-38	2.93525e-35
gene_219370	3.46891	2.34721	2.51799	12.5715	2.19574	14.2598	59.9697	9.76463e-38	2.93525e-35
gene_429435	-4.74364	-8.11208	-7.59445	-8.11208	-8.11208	5.30834	75.2363	1.50641e-37	4.24525e-35
gene_99550	9.9925	9.43021	9.56172	18.6421	9.23654	13.8596	63.3059	4.16258e-37	1.10406e-34
gene_135088	-2.91309	-7.98869	-7.18931	-7.98869	-7.13251	5.24684	63.4788	6.45514e-37	1.61701e-34
gene_426489	-6.40929	-6.40929	-6.09437	-6.40929	-6.40929	4.306	75.6184	9.19769e-37	2.18276e-34
gene_107290	-7.43433	-7.43433	-7.02769	-7.43433	-7.43433	4.84121	74.3475	2.06917e-36	4.66493e-34
gene_13231	-6.8473	-6.8473	-6.57479	-5.45596	-6.8473	4.50896	70.4449	2.95678e-36	6.24953e-34
gene_205448	8.1114	7.94771	7.95961	16.9734	7.93968	12.198	61.0383	3.04923e-36	6.24953e-34
gene_1675	-7.24561	-7.24561	-6.73653	-6.38083	-6.27382	4.74656	58.9334	2.89795e-35	5.68124e-33
gene_77748	10.8577	8.56365	8.97551	17.7041	8.78552	12.9406	58.0231	4.63632e-35	8.71048e-33
gene_103820	-12.1305	-12.1305	-10.6358	-8.47484	-12.1305	8.92732	66.0818	6.63519e-35	1.19672e-32
gene_363080	-9.25181	-9.25181	-8.35593	-7.07034	-9.25181	6.23475	65.1367	1.3265e-34	2.30045e-32
gene_218678	1.42109	1.43686	1.81572	10.77	1.32196	12.6787	52.0375	3.22754e-34	5.39e-32
gene_162925	-10.7365	-11.6934	-7.71055	-11.9959	-7.42165	8.81534	52.4689	6.10392e-34	9.82948e-32
gene_1670	-9.53315	-9.53315	-8.06959	-7.00188	-8.13941	6.48845	54.8393	1.2613e-33	1.9611e-31
gene_468104	-8.28304	-8.28304	-7.92752	-5.76394	-5.64776	5.48154	54.4639	1.79787e-33	2.7022e-31
gene_1672	-7.80303	-7.80303	-7.0875	-7.80303	-7.80303	5.09779	61.864	1.07056e-32	1.55715e-30
gene_218546	-8.07159	-8.07159	-7.56885	0.0257178	-8.07159	5.62291	58.1101	2.87795e-32	4.05521e-30
gene_468582	-9.30535	-9.30535	-7.66085	-7.87602	-7.68104	6.29035	51.4075	3.41065e-32	4.62523e-30
gene_1674	-7.8694	-7.8694	-7.15368	-7.37104	-7.8694	5.14543	57.8691	3.48764e-32	4.62523e-30
gene_155444	13.2129	11.5568	11.7634	19.0428	11.7823	14.3736	50.4949	6.18911e-32	7.97334e-30
gene_403370	-7.61347	-6.66763	-8.29746	-5.75866	-10.1089	7.02036	50.5969	1.2034e-31	1.50726e-29
gene_196424	13.9838	11.908	12.2316	19.4366	12.5142	14.7845	49.4457	1.77322e-31	2.16093e-29
gene_386673	-13.0336	-3.99357	-9.437	-7.11358	-8.28391	9.89396	46.2612	4.17807e-31	4.95761e-29
gene_359273	0	4.31755	2.22601	0	13.5299	10.5612	50.9875	5.48745e-31	6.34434e-29
gene_273865	11.688	10.2682	10.7276	17.8206	10.4093	13.1558	47.3246	1.54999e-30	1.74723e-28
gene_103821	-12.9692	-12.9692	-10.1718	-7.23527	-12.9692	9.75523	53.4602	1.71806e-30	1.88945e-28
gene_356806	-8.10738	-8.10738	-6.58015	-8.10738	-8.10738	5.28948	55.0633	1.89946e-30	2.03921e-28
gene_23162	-7.32034	-7.32034	-6.88561	-5.39803	-4.64626	4.83084	47.1578	2.53794e-30	2.6613e-28
gene_103814	-8.79989	-8.79989	-7.97612	-3.36428	-8.79989	5.89103	51.9208	4.99109e-30	5.11473e-28
gene_14298	-8.72461	-8.72461	-7.4205	-7.57667	-6.3187	5.81922	45.9662	8.47833e-30	8.49528e-28
gene_189333	11.931	11.0722	11.3943	17.9121	11.0851	13.3152	45.055	1.67764e-29	1.64445e-27
gene_45873	-10.5027	-9.552	-6.88778	-10.3104	-6.01534	7.41	42.9471	1.7938e-29	1.72091e-27
gene_393990	1.14765	4.84841	-1.19168	8.50145	-1.68509	7.72878	41.7202	3.70784e-29	3.48306e-27
gene_224197	-10.1467	-7.56524	-7.81302	-5.79932	-10.1467	7.04755	45.5566	5.2122e-29	4.79629e-27
gene_99571	7.41906	7.57322	7.71657	15.1486	7.35153	10.4601	43.6941	7.22628e-29	6.51666e-27
gene_403356	-6.90715	-1.67199	-6.35183	-6.90715	-6.90715	4.69549	44.074	9.2157e-28	8.14776e-26
gene_219079	3.60269	2.00439	2.4325	9.98689	2.17536	13.1776	38.8983	1.13461e-27	9.83837e-26
gene_205449	12.0112	11.231	11.2981	17.2742	11.0075	12.7817	40.8486	1.66241e-27	1.4143e-25
gene_218545	-9.88024	-9.88024	-8.0251	1.12123	-9.88024	7.53506	45.2627	2.29034e-27	1.91243e-25
gene_79830	-7.55247	-7.55247	-6.52459	-5.97048	-7.55247	4.82859	44.606	4.76367e-27	3.90534e-25
gene_362332	3.43105	0.873001	2.69156	10.7402	5.03796	6.338	39.017	1.43401e-26	1.15463e-24
gene_350494	11.8997	11.7381	11.7633	17.4598	11.4228	13.0177	38.6363	2.06394e-26	1.63269e-24
gene_212468	-10.421	-9.32112	-7.37824	-10.421	-5.98955	7.33741	36.822	6.59016e-26	5.12328e-24
gene_226476	-2.32751	-7.17084	-5.43912	-7.44096	-7.44096	4.93072	38.3716	1.41748e-25	1.08329e-23
gene_381900	12.427	0.639994	6.40676	0	0.964925	7.74676	36.5573	7.06521e-25	5.3095e-23
gene_212586	-9.77541	-9.77541	-7.26265	-9.77541	-5.80274	6.759	36.4242	9.30058e-25	6.87481e-23
gene_135041	3.02665	1.59343	1.75346	8.64945	1.58418	13.8897	33.6037	9.99983e-25	7.27245e-23
gene_218623	2.74451	0.922629	1.27275	8.79236	1.16828	11.4414	33.5744	1.03955e-24	7.44023e-23
gene_357478	-2.481	-8.42517	-5.96016	-8.42517	-8.42517	5.61731	38.2177	2.86001e-24	2.01497e-22
gene_212350	-9.5403	-9.5403	-6.53575	-9.5403	-6.86348	6.5441	35.4476	3.01373e-24	2.0906e-22
gene_218422	-11.189	-11.189	-11.189	-11.189	-10.2121	7.9873	57.3782	3.84364e-24	2.6259e-22
gene_403388	6.12305	-1.07665	-0.770854	-3.90014	-2.91125	5.65682	32.9157	5.28264e-24	3.55514e-22
gene_403359	-6.76226	-2.53585	-5.96445	-6.4962	-4.71018	4.58671	32.4537	8.90632e-24	5.90567e-22
gene_224187	-9.14745	-6.22104	-6.39786	-4.39503	-7.61877	6.20792	31.0461	5.65312e-23	3.69419e-21
gene_468137	-2.83576	-3.28955	-5.38738	-2.24601	-6.1611	4.75444	28.9768	5.62245e-22	3.62166e-20
gene_276213	14.5704	1.55368	8.29167	0	4.22354	9.78662	30.8256	6.80755e-22	4.32327e-20
gene_369493	-5.77936	-6.51119	-5.31898	-8.40822	-6.72987	5.5533	29.109	8.93161e-22	5.59342e-20
gene_85823	-5.14973	-10.8723	-8.27148	-11.3787	-6.16027	10.2184	28.6811	9.83809e-22	6.0767e-20
gene_371898	13.3653	1.29551	7.96628	0	2.30792	8.73894	30.4867	1.04113e-21	6.34388e-20
gene_261225	15.5462	3.35607	9.37748	0	4.10153	10.7627	30.1769	1.53839e-21	9.2488e-20
gene_468683	-4.59476	-8.65339	-6.23114	-11.6774	-6.02076	9.25652	27.9054	2.77754e-21	1.64788e-19
gene_274384	13.9239	2.24649	7.82201	0	3.83578	9.17509	29.5817	3.27404e-21	1.91723e-19
gene_263860	13.3413	0.952699	7.82064	0	2.89176	8.69369	29.4227	4.01045e-21	2.31835e-19
gene_263848	14.6848	2.16648	8.23635	0	4.73677	9.8812	29.2814	4.80557e-21	2.74282e-19
gene_359112	14.0283	1.07345	8.10618	0	4.25503	9.30187	29.2519	4.99023e-21	2.81262e-19
gene_271115	15.4084	2.43547	9.33731	0	4.65687	10.6394	28.9477	7.37589e-21	4.10591e-19
gene_39615	-7.84534	-7.84534	-7.84534	-7.34696	-5.44293	5.13937	40.5941	7.59002e-21	4.17358e-19
gene_345469	3.57002	1.22709	3.2324	8.90706	3.15462	5.69026	27.1463	7.73978e-21	4.18969e-19
gene_16717	-6.25938	-5.98198	-4.43318	-5.12943	-6.96605	4.97247	27.1846	7.80515e-21	4.18969e-19
gene_32534	14.2159	2.89042	8.41306	0	3.09208	9.50114	28.6976	1.01849e-20	5.40282e-19
gene_411307	6.22598	2.29036	-0.0546682	7.20679	2.88961	5.43919	26.9535	1.14416e-20	5.99888e-19
gene_260578	14.4727	2.16628	8.62844	0	3.91037	9.74691	28.5843	1.17919e-20	6.11146e-19
gene_135094	3.79994	2.25209	2.52846	8.58954	2.42054	13.6128	26.7611	1.33685e-20	6.84985e-19
gene_218729	-1.88488	-5.69346	-5.23102	0.733419	-4.98065	5.09207	26.6839	1.63743e-20	8.29572e-19
gene_261226	15.4589	2.67864	9.35541	0	5.23246	10.6878	28.2072	1.92446e-20	9.64157e-19
gene_263857	15.7087	2.71087	9.84912	0	4.99917	10.9686	28.1572	2.05378e-20	1.01764e-18
gene_264942	15.2695	3.83901	9.28115	0	4.33172	10.5146	28.113	2.17591e-20	1.06643e-18
gene_271114	14.9339	2.50423	8.96742	0	4.55828	10.1855	28.0545	2.3484e-20	1.1386e-18
gene_274395	14.4538	3.70688	8.16413	0	4.61295	9.6722	28.0165	2.468e-20	1.18385e-18
gene_403538	5.48354	0.615928	-0.714542	-3.83019	-2.2447	5.25789	26.5211	3.3583e-20	1.59395e-18
gene_225929	-8.65143	-8.65143	-5.63345	-3.87367	-8.65143	5.73222	29.3646	4.21125e-20	1.97797e-18
gene_263829	16.5031	3.17124	10.4778	0	5.4952	11.7341	27.4662	5.08116e-20	2.36195e-18
gene_468549	-0.27402	-4.6264	-4.11791	-2.36662	1.29602	4.46651	26.7591	5.35399e-20	2.46338e-18
gene_261785	-4.43118	-7.58463	-5.33586	-3.95982	-5.83324	5.05096	26.7349	5.53569e-20	2.52126e-18
gene_401198	-3.20982	-6.68402	-4.85993	-3.99727	-6.68402	4.52105	28.55	5.68799e-20	2.56472e-18
gene_88061	11.7002	0.937574	6.9054	0	0.97906	7.29754	27.3319	6.06587e-20	2.70802e-18
gene_149753	-10.6993	-10.6993	-6.34455	-6.05458	-10.6993	7.54623	28.8607	7.63452e-20	3.37491e-18
gene_248571	3.90068	4.61028	-1.69431	-3.01992	5.38981	6.27073	25.9355	7.84182e-20	3.43289e-18
gene_271117	16.9729	3.51741	11.046	0	5.98484	12.2164	27.0048	9.35527e-20	4.05562e-18
gene_217929	-7.5356	-7.5356	-5.22007	-5.31314	-7.5356	4.97056	28.6753	9.51492e-20	4.05562e-18
gene_394119	2.47447	10.5261	3.30855	0	6.38551	7.27611	26.9905	9.53418e-20	4.05562e-18
gene_75887	2.88465	2.7734	-0.598251	8.00719	0.336024	7.7739	25.226	1.44722e-19	6.0986e-18
gene_32539	15.1341	3.27428	9.01095	0	5.62339	10.3664	26.5115	1.80585e-19	7.53942e-18
gene_340758	-2.69344	2.62438	0.565456	-2.69344	6.87208	6.83029	25.5621	1.9914e-19	8.23783e-18
gene_263826	15.2502	3.34944	9.45692	0	4.78531	10.5246	26.2479	2.57164e-19	1.05414e-17
gene_141772	-5.80957	-5.04347	-5.27724	-7.02326	0.667401	5.69589	25.1015	2.62815e-19	1.0676e-17
gene_385070	12.7462	1.68282	7.82642	0	2.03507	8.24957	26.2189	2.67414e-19	1.07658e-17
gene_403353	-3.61929	-1.69106	-4.62048	-6.21534	-6.21534	4.40513	26.4047	2.98639e-19	1.19165e-17
gene_403364	-3.79668	-3.30689	-5.65233	-6.05155	-4.97322	4.8587	24.6241	3.44755e-19	1.3636e-17
gene_212609	-9.25196	-9.25196	-5.80965	-9.25196	-5.08779	6.3539	26.0992	3.61288e-19	1.41656e-17
gene_32524	12.3426	2.19728	6.87085	0	3.09846	7.75469	25.9788	3.69564e-19	1.43652e-17
gene_77099	-8.03585	-6.98855	-3.97482	-6.90763	-7.36171	5.42171	24.7988	3.88429e-19	1.49694e-17
gene_218713	-3.89801	-6.07477	-4.83055	1.79595	-1.75045	4.92756	25.3286	3.94196e-19	1.5063e-17
gene_362334	3.82578	1.84228	3.22742	9.44992	5.09873	5.51204	25.4841	4.30346e-19	1.63061e-17
gene_141899	-6.62179	-4.78697	-5.25162	-6.62179	-0.458513	4.92913	24.817	5.8001e-19	2.17939e-17
gene_359115	13.7534	2.38001	8.51237	0	3.42284	9.15348	25.5098	6.97852e-19	2.60051e-17
gene_337752	-7.28282	-5.19405	-4.53084	-3.0186	-6.4305	4.89709	24.3173	7.68062e-19	2.83868e-17
gene_346860	10.8497	8.52057	2.82063	0	9.28417	7.51449	25.3972	8.13485e-19	2.98212e-17
gene_88056	13.5509	0	7.94033	0	2.41798	8.88515	26.5889	8.39608e-19	3.05306e-17
gene_141705	-6.92733	-4.54184	-5.47951	-6.92733	-0.392686	5.14495	24.5316	8.76291e-19	3.16096e-17
gene_464336	13.2885	12.3761	12.6481	16.3645	12.3482	12.6782	24.859	8.90217e-19	3.1857e-17
gene_111854	-8.33952	-8.33952	-8.33952	-8.33952	-8.33952	5.44777	60.353	1.0539e-18	3.74175e-17
gene_99246	15.3231	3.33867	9.54189	0	5.91281	10.6021	25.0881	1.24114e-18	4.3721e-17
gene_103873	-12.683	-5.35918	-6.56109	-3.78576	-6.66982	9.58311	23.9699	1.31835e-18	4.60808e-17
gene_225956	-3.51692	-5.70942	-6.29943	-6.66085	-7.51984	7.31632	23.6815	1.46218e-18	5.0715e-17
gene_224133	-7.38353	-6.01111	-4.51992	-2.51328	-7.38353	4.95157	25.0543	1.69633e-18	5.83874e-17
gene_212322	-6.16701	-5.95225	-6.55199	-10.2799	-3.76521	7.33128	23.659	2.201e-18	7.51841e-17
gene_212823	-8.87415	-8.06197	-4.71531	-8.87415	-4.25552	6.09959	23.5345	3.76017e-18	1.27478e-16
gene_137684	9.70907	9.75538	3.17212	0	10.5065	8.22467	24.2126	4.15485e-18	1.39808e-16
gene_173229	-10.4364	-5.71011	-5.93333	-12.5704	-9.25658	9.43081	23.1412	4.79255e-18	1.60071e-16
gene_386421	1.98818	-8.07759	-3.51044	-8.07759	-6.0072	6.32834	23.7376	5.99706e-18	1.98829e-16
gene_76033	14.9001	2.77072	9.52554	0	6.00623	10.2608	23.7757	7.64445e-18	2.51597e-16
gene_403530	3.69316	0.151085	-1.78257	-4.60034	-3.97429	4.84067	22.7622	8.48723e-18	2.77311e-16
gene_79168	-0.560356	-4.36001	-3.93528	2.76172	-5.98981	6.57973	22.5089	8.69656e-18	2.82106e-16
gene_403308	-9.49321	-2.36285	-6.56832	-5.4632	-5.22917	7.84865	22.4773	8.79362e-18	2.83217e-16
gene_468706	-5.89346	-10.2584	-5.25821	-13.7296	-4.82492	10.6755	22.4994	1.23478e-17	3.94866e-16
gene_99446	9.2234	8.12505	7.95583	12.7983	7.85888	8.71042	22.9214	1.43659e-17	4.56169e-16
gene_75889	4.14422	-1.34746	-3.8253	4.12405	-2.38203	7.5945	22.1605	1.50582e-17	4.74809e-16
gene_224125	-6.93684	-5.29641	-4.47471	-2.31155	-6.93684	4.67697	23.2708	1.97504e-17	6.18435e-16
gene_394154	8.75032	5.14195	2.44501	0.899051	5.13644	5.0926	22.6138	2.55852e-17	7.95612e-16
gene_206205	0	7.59792	4.1217	0	0.572746	5.08833	23.1999	2.62234e-17	8.09871e-16
gene_362300	1.36873	1.6531	4.85743	10.4632	4.99058	6.2621	22.5632	2.75428e-17	8.44834e-16
gene_394150	9.27199	2.63388	3.05452	3.48596	5.08753	5.28206	22.5367	2.8631e-17	8.72278e-16
gene_401565	3.37413	2.26126	3.55892	9.63519	4.87662	5.62668	22.5134	2.96195e-17	8.96338e-16
gene_218843	4.82283	-1.25862	-2.34819	-1.19458	-6.14867	6.48766	22.6056	3.38614e-17	1.01787e-15
gene_374648	-0.898113	2.698	9.64978	-0.898113	2.47221	9.00618	21.9526	3.97531e-17	1.18706e-15
gene_280199	4.363	-8.63199	-2.00713	-8.63199	-8.63199	8.41689	23.7712	4.54925e-17	1.34951e-15
gene_403309	-8.46641	-1.92627	-6.54453	-4.80288	-4.68796	7.63825	21.3388	5.17407e-17	1.52199e-15
gene_212594	-8.43812	-8.43812	-4.95533	-8.43812	-4.77904	5.73595	22.5013	5.19819e-17	1.52199e-15
gene_188669	-5.00724	-6.25994	-6.05506	-12.6168	-9.49067	9.50253	21.3637	7.20159e-17	2.09497e-15
gene_206226	0	7.33588	3.79166	0	0.975607	4.90097	22.4531	7.44225e-17	2.1511e-15
gene_141724	-5.92115	-2.39591	-4.83751	-5.92115	-0.249223	4.65451	21.4568	8.42913e-17	2.42082e-15
gene_206128	0	8.07919	4.62643	0	0.843197	5.43015	22.3512	8.59005e-17	2.44086e-15
gene_326481	7.09107	5.04225	-0.86666	-4.54691	5.14652	8.17762	21.2484	8.60717e-17	2.44086e-15
gene_99547	8.82755	7.99784	8.30587	12.8141	7.89229	8.77651	21.6632	9.17011e-17	2.57732e-15
gene_219407	-6.37073	-4.13272	-9.62569	-3.0414	-4.11921	6.70266	24.9704	9.25717e-17	2.57732e-15
gene_394175	9.54613	2.85308	3.31978	3.80558	5.20128	5.46504	21.7375	9.25984e-17	2.57732e-15
gene_219076	-7.36831	-5.66531	-4.71923	-7.36831	-4.26559	4.85737	21.3763	9.52803e-17	2.6357e-15
gene_16757	-2.25027	-6.92988	-5.04837	-6.92988	-3.40698	4.72807	21.7992	9.83169e-17	2.70311e-15
gene_219074	-8.17882	-6.38477	-4.942	-8.17882	-3.82556	5.4719	21.3224	1.03444e-16	2.82684e-15
gene_212606	-8.83812	-8.83812	-5.26537	-8.83812	-3.86523	6.08533	21.9663	1.1174e-16	3.03515e-15
gene_394176	9.63951	3.39712	3.29058	3.36123	5.39083	5.5366	21.4292	1.46244e-16	3.94858e-15
gene_141733	-4.08967	-4.0255	-5.62796	-7.2316	-0.712432	5.28457	20.8226	1.66805e-16	4.47692e-15
gene_398034	-3.45134	3.62621	-0.620789	-3.45134	-2.10793	4.73772	20.9983	1.69805e-16	4.53048e-15
gene_34289	-3.57604	-2.15721	4.86381	-4.27816	-3.31205	7.64459	20.7851	1.76847e-16	4.6906e-15
gene_141728	-5.5299	-3.88651	-3.75406	-5.5299	0.908292	4.81382	20.9611	1.7978e-16	4.74053e-15
gene_206151	0	8.19807	4.93356	0	0.987971	5.56053	21.8075	1.8541e-16	4.86054e-15
gene_219132	-8.17758	-5.63084	-5.18613	-8.17758	-4.0788	5.4354	20.9047	1.96017e-16	5.10892e-15
gene_326460	0	9.52777	4.37531	0	10.4064	7.99527	21.7347	2.05672e-16	5.32975e-15
gene_394153	7.89723	1.88128	1.96999	2.34348	3.27298	5.27158	20.4873	2.0837e-16	5.3688e-15
gene_206082	0	8.4619	4.92612	0	1.89269	5.70363	21.6255	2.40297e-16	6.15626e-15
gene_206020	0	8.76705	5.28226	0	1.33924	5.97348	21.5253	2.77253e-16	7.06291e-15
gene_400221	1.57508	-6.46536	-3.15213	-6.46536	-6.46536	4.95693	22.349	2.93786e-16	7.44202e-15
gene_218634	-5.86447	-7.4852	-3.55541	-7.12998	-6.65766	5.10044	20.772	3.11481e-16	7.84619e-15
gene_394031	10.7086	1.4534	6.92819	0	2.57208	6.73085	21.1449	3.31087e-16	8.29374e-15
gene_212486	-7.68389	-7.68389	-4.47189	-7.68389	-4.03986	5.22626	21.1008	3.91316e-16	9.7483e-15
gene_206167	0	8.13845	5.4297	0	0.352137	5.65717	21.1797	4.55073e-16	1.12743e-14
gene_306428	-3.71208	-3.71208	-1.07836	4.97161	4.36657	5.99486	20.7103	4.70185e-16	1.15222e-14
gene_443524	-6.26343	-6.26343	-6.26343	-6.26343	-6.26343	4.22605	44.8439	4.70188e-16	1.15222e-14
gene_225907	-7.78225	-7.78225	-4.06935	-0.871163	-7.10782	5.34578	20.6984	4.78602e-16	1.1665e-14
gene_394137	9.29302	3.68257	3.19466	3.07302	4.85251	5.2978	20.6292	4.84113e-16	1.17358e-14
gene_354463	-6.59861	-6.59861	-6.59861	-5.7328	-6.59861	4.39372	37.6494	4.94888e-16	1.19329e-14
gene_86602	6.86217	5.07468	0.899072	-1.80496	3.67746	5.40077	19.9941	6.12254e-16	1.46843e-14
gene_267828	-4.36598	0.282562	-2.05055	-4.36598	3.78696	5.72576	20.1605	6.18901e-16	1.47652e-14
gene_362321	1.00091	3.44349	2.77731	9.31733	4.24759	7.48038	19.7949	6.30574e-16	1.48928e-14
gene_358664	-8.2134	-8.2134	-8.2134	-8.2134	-8.2134	5.38786	44.1139	6.30855e-16	1.48928e-14
gene_206051	2.18407	8.03654	5.08499	0	0.6739	5.51212	20.6633	6.72519e-16	1.57937e-14
gene_58300	5.70463	4.15122	4.42968	-8.99202	4.7785	12.7908	19.8312	7.24124e-16	1.69175e-14
gene_212569	-8.62405	-8.62405	-4.77561	-8.62405	-4.32523	5.92554	20.6549	7.5195e-16	1.7477e-14
gene_386674	-2.53465	-6.96093	-3.85454	-5.20973	-7.43264	5.03371	20.3256	9.62378e-16	2.22531e-14
gene_173104	-12.1385	-7.90807	-5.64543	-12.1385	-6.334	9.02033	19.7601	1.15549e-15	2.65821e-14
gene_206164	0	7.56364	4.28545	0	1.00725	5.11944	20.4503	1.30822e-15	2.99429e-14
gene_359951	0.649192	-8.84619	-4.42599	-7.65196	-5.24515	8.19289	19.3317	1.33154e-15	3.03228e-14
gene_34229	-10.4875	-5.56479	-4.28043	-10.4875	-7.83479	7.57541	19.6655	1.34005e-15	3.03632e-14
gene_218702	-1.27585	-6.69504	-4.05097	2.27679	-2.65036	5.53686	19.7959	1.38956e-15	3.13277e-14
gene_206060	0	6.89824	3.59964	0	0.995281	4.68865	20.3728	1.46492e-15	3.28622e-14
gene_141744	-7.16005	-5.15875	-5.11559	-7.16005	-1.96825	4.94173	19.5705	1.55532e-15	3.47176e-14
gene_363083	-6.9114	-6.9114	-6.9114	-5.14227	-6.9114	4.54883	35.4213	1.6489e-15	3.66251e-14
gene_206096	0	8.21233	4.40887	0	2.41454	5.48053	20.2799	1.67782e-15	3.70847e-14
gene_358665	-7.89675	-7.89675	-7.89675	-7.89675	-7.89675	5.15549	41.6616	1.74545e-15	3.83913e-14
gene_34241	5.62175	-5.09309	3.14358	-5.76477	-6.2943	9.03583	19.1061	1.91978e-15	4.20208e-14
gene_348003	-7.54136	-7.54136	-7.54136	-7.54136	-7.54136	4.90961	41.0929	2.22548e-15	4.84768e-14
gene_14095	-2.85934	-4.598	-4.82127	-8.65409	-4.58599	6.72274	18.9038	2.46836e-15	5.35088e-14
gene_206037	0	7.71485	4.15163	0	0	5.13725	21.2939	2.8174e-15	6.0783e-14
gene_206152	0	7.81165	4.25373	0	0	5.20598	21.2219	3.09398e-15	6.64322e-14
gene_206197	0	8.03678	4.52075	0	2.43767	5.40919	19.8056	3.36654e-15	7.19417e-14
gene_141853	-4.64443	-4.30068	-5.20017	-7.40475	-0.406454	5.55304	18.8702	3.67269e-15	7.77526e-14
gene_141755	-3.84817	-5.04683	-4.72783	-7.02931	0.265104	5.53266	18.869	3.67963e-15	7.77526e-14
gene_75890	3.328	-0.23896	-2.85671	5.23454	-1.8753	8.5363	18.7053	3.69019e-15	7.77526e-14
gene_141803	-9.67776	-6.8251	-5.82205	-7.41518	-3.67891	6.78533	18.8401	3.72626e-15	7.81476e-14
gene_206185	-0.814707	8.32075	5.59313	-0.814707	1.99241	6.48707	19.0103	3.76239e-15	7.85399e-14
gene_206155	0	8.03419	5.13651	0	1.01526	5.52997	19.6719	4.10111e-15	8.52161e-14
gene_219115	-7.73025	-4.62365	-4.89317	-7.73025	-3.94671	5.15111	18.9322	4.25772e-15	8.80645e-14
gene_141840	-6.379	-3.77908	-4.62716	-6.18662	-0.318556	4.8814	18.6812	4.81633e-15	9.91635e-14
gene_219369	-9.09404	-1.42337	-6.80304	-1.19473	-4.22932	6.60098	18.6601	4.98308e-15	1.01851e-13
gene_106594	2.7933	1.06863	1.58311	7.19071	1.31793	11.6623	18.475	4.99201e-15	1.01851e-13
gene_80474	6.97018	6.95525	2.68446	-1.658	8.76401	7.9137	18.6649	5.11252e-15	1.03839e-13
gene_206098	0	8.41813	4.99855	0	0	5.69332	20.8243	5.20395e-15	1.04863e-13
gene_206077	0	8.0356	5.09931	0	1.48317	5.52027	19.5098	5.21298e-15	1.04863e-13
gene_217346	-7.71292	-7.71292	-7.71292	-7.71292	-7.71292	4.91366	39.1415	5.23266e-15	1.04863e-13
gene_266040	11.6702	8.83908	9.30477	12.9581	9.53226	9.52801	18.9396	5.81252e-15	1.15968e-13
gene_469157	-8.30661	-8.30661	-8.30661	-8.30661	-8.30661	5.45147	38.8645	5.92403e-15	1.17672e-13
gene_218717	-6.71045	-6.71045	-4.17223	0.88691	-3.35532	5.0231	19.0047	6.28178e-15	1.24231e-13
gene_369049	-1.04877	-6.84439	-4.72846	-5.33647	-3.3321	4.91981	18.2937	7.24895e-15	1.42732e-13
gene_141727	-6.99413	-3.00925	-5.25669	-6.99413	-0.472093	5.2396	18.514	8.28547e-15	1.62431e-13
gene_184823	-6.37229	-6.37229	-6.37229	-6.37229	-6.37229	4.26282	38.0734	8.47812e-15	1.65488e-13
gene_218286	-2.81293	0.402348	-7.08478	-1.38101	-2.08514	6.90045	18.19	8.60015e-15	1.67147e-13
gene_206196	0	6.7744	3.39114	0	0	4.60037	20.334	9.93999e-15	1.92358e-13
gene_141883	-9.45981	-9.45981	-5.01356	-9.45981	-3.20894	6.67253	18.853	1.11105e-14	2.14091e-13
gene_206181	0	9.14379	6.1659	0	2.05621	6.40863	18.9751	1.15631e-14	2.21863e-13
gene_141715	-4.77911	-4.44019	-4.75783	-7.53846	0.425624	6.01472	18.1452	1.18708e-14	2.26803e-13
gene_365216	1.17867	0.0880421	4.92594	9.38889	3.59728	6.62998	17.9792	1.21805e-14	2.31737e-13
gene_394166	10.8188	5.598	4.6269	9.97586	6.38895	6.99877	18.4592	1.35372e-14	2.56467e-13
gene_206074	-2.22403	6.3075	3.17374	-2.22403	-2.22403	5.87023	19.0079	1.3951e-14	2.63201e-13
gene_179135	6.59286	2.21857	1.99745	0	5.77726	4.49536	18.6439	1.40306e-14	2.636e-13
gene_141880	-9.2821	-5.50312	-4.98045	-9.2821	-5.00081	6.45828	18.1566	1.46867e-14	2.74781e-13
gene_218818	6.02293	0.399199	-0.272646	0.358139	-4.03431	7.28465	17.8611	1.48117e-14	2.75975e-13
gene_219135	-7.36926	-5.73866	-4.31265	-7.36926	-3.4891	4.96218	18.1201	1.55737e-14	2.88978e-13
gene_206184	3.19076	8.48663	5.65542	0	0.990719	5.90923	18.5612	1.59276e-14	2.94335e-13
gene_141865	-9.97952	-8.35413	-4.77398	-9.55418	-3.79363	7.11987	17.8707	1.80064e-14	3.31392e-13
gene_206017	3.03862	8.1992	5.06705	0	1.60138	5.61018	18.4271	1.957e-14	3.58703e-13
gene_386594	1.86343	-4.56411	-3.11461	-5.67696	-4.38514	4.89873	17.6775	2.00867e-14	3.66685e-13
gene_400252	-5.69002	-1.0446	-3.25685	-5.20552	-5.32192	4.33486	17.7833	2.07793e-14	3.77797e-13
gene_75872	3.85158	-5.22185	-4.10442	2.09169	-1.76597	8.599	17.652	2.09586e-14	3.79527e-13
gene_212472	-4.4148	-7.17793	-4.91896	-4.83208	-3.14616	4.91341	18.0567	2.12325e-14	3.8295e-13
gene_206112	0	7.874	5.11162	0	1.25205	5.44293	18.561	2.15461e-14	3.87057e-13
gene_218833	6.26365	-1.07208	0.0861154	0.808613	-3.11307	7.91844	17.5978	2.2936e-14	4.1039e-13
gene_206038	0	8.1851	5.01801	0	2.00621	5.58332	18.4266	2.63975e-14	4.7046e-13
gene_362341	7.60082	8.40357	3.37474	9.60992	6.1997	6.45125	18.0239	2.68139e-14	4.75999e-13
gene_470006	1.88731	1.34184	3.6858	8.00128	0.3401	6.19393	17.4847	2.76884e-14	4.89597e-13
gene_166520	-6.08576	-6.08576	-6.08576	-6.08576	-6.08576	4.12566	35.471	2.87939e-14	5.07155e-13
gene_34270	1.00958	3.3563	-1.93441	-6.26909	-3.78236	6.64106	17.5756	3.01293e-14	5.2861e-13
gene_212362	-8.72047	-5.89692	-5.20764	-8.72047	-1.91557	6.21182	17.7012	3.0617e-14	5.35085e-13
gene_206192	0	7.07671	3.79462	0.825679	0.972841	4.78685	18.076	3.23225e-14	5.62711e-13
gene_206136	0	8.67327	5.85695	0	2.43098	6.05435	18.2881	3.25616e-14	5.64694e-13
gene_206130	0	7.8263	4.72924	0	2.1502	5.33438	18.2744	3.32412e-14	5.7427e-13
gene_394165	9.25016	3.12144	3.83867	2.22499	5.32093	5.37345	17.8704	3.41622e-14	5.87929e-13
gene_206218	0	7.81229	5.01296	0	1.50195	5.38646	18.2342	3.53319e-14	6.05748e-13
gene_218591	-5.38971	4.15151	-1.83586	-2.98557	-0.510565	6.37218	17.4528	3.57801e-14	6.11108e-13
gene_206223	0	7.44442	4.64376	0	1.55826	5.12752	18.2119	3.65484e-14	6.21875e-13
gene_206146	0	7.41727	4.5024	0	1.37872	5.0867	18.1828	3.82006e-14	6.47544e-13
gene_403535	3.7672	4.81649	1.10893	-1.77374	-0.0150837	4.62159	17.3696	4.22884e-14	7.14152e-13
gene_394151	9.54169	2.95582	4.02874	3.36124	5.72353	5.59467	17.7021	4.45871e-14	7.50162e-13
gene_66482	-9.59241	-9.59241	-3.33043	-9.59241	-8.1332	6.84084	17.8621	5.07347e-14	8.50419e-13
gene_173116	-11.2776	-6.29703	-4.6632	-4.95896	-11.2776	8.26334	17.8518	5.58859e-14	9.33294e-13
gene_206073	0	8.36542	5.42439	0	1.669	5.77743	17.9291	5.62251e-14	9.35495e-13
gene_218819	5.9423	1.07748	-0.53469	0.729127	-3.79843	7.87911	17.0441	5.78665e-14	9.59265e-13
gene_219042	-7.34292	-4.24408	-4.59778	-7.34292	-3.83597	4.91447	17.2087	6.81862e-14	1.1262e-12
gene_141691	-7.32181	-7.32181	-3.77722	-7.32181	0.551108	5.94183	17.6627	6.91021e-14	1.13716e-12
gene_218802	6.08943	-2.35593	0.0599232	0.53775	-2.91431	8.30374	16.9273	7.04148e-14	1.15455e-12
gene_218829	6.17055	-2.78858	0.318115	0.682539	-2.89763	8.15609	16.8854	7.55551e-14	1.23434e-12
gene_219106	-7.43558	-5.80225	-3.74945	-7.43558	-5.17607	5.01174	17.1342	7.7012e-14	1.2536e-12
gene_206100	0	8.18469	5.60454	0	1.38393	5.73674	17.7083	7.88197e-14	1.27841e-12
gene_398152	-5.42207	2.8222	-2.52512	-5.42207	0.465616	5.68572	17.1123	7.98185e-14	1.28997e-12
gene_90788	-2.79072	3.40592	0.600706	-2.79072	-1.955	4.43021	17.0774	8.45035e-14	1.36081e-12
gene_206072	0	7.44469	4.45487	0	0	5.0817	18.6986	9.03706e-14	1.45011e-12
gene_100085	1.10401	4.63512	1.96611	6.40843	6.34781	4.8316	17.2441	9.24089e-14	1.47756e-12
gene_218812	4.90567	-3.27388	-1.38975	0.303536	-3.77663	7.77004	16.7592	9.34543e-14	1.48899e-12
gene_100114	7.32133	2.94086	2.99713	8.55435	5.66272	5.31628	17.2007	9.90546e-14	1.57267e-12
gene_274398	0	1.056	9.73092	0	4.11362	8.23026	17.5004	1.08466e-13	1.71604e-12
gene_141703	-5.3178	-5.82634	-4.87123	-8.07709	-0.447565	6.05179	16.7948	1.09543e-13	1.72703e-12
gene_401613	-5.8162	-2.86335	-5.75859	-4.99658	-4.26929	5.67917	16.6103	1.20173e-13	1.88801e-12
gene_394143	8.19733	3.55351	3.1173	2.2203	3.18387	4.69104	17.0584	1.24391e-13	1.94749e-12
gene_267684	-7.53019	-3.64443	-3.82863	-7.53019	-5.41563	5.11708	16.7203	1.51839e-13	2.369e-12
gene_243202	4.95599	0.015505	-3.25553	-7.7947	0.692452	8.35065	16.5743	1.58216e-13	2.45998e-12
gene_219075	-8.24741	-5.63392	-4.5667	-8.24741	-3.4628	5.59145	16.6061	1.83288e-13	2.84001e-12
gene_14384	5.30786	4.22728	2.28541	-1.61273	-1.61273	4.62427	17.0808	1.91953e-13	2.9641e-12
gene_66488	-9.57418	-9.57418	-1.85957	-9.57418	-9.08741	7.30741	16.9863	1.98789e-13	3.05918e-12
gene_83431	-2.69162	0.0066564	1.51991	-2.69162	5.42874	5.74759	16.4781	2.26429e-13	3.47268e-12
gene_401581	8.15713	6.82524	2.35648	2.18113	4.84233	7.3772	16.2206	2.30394e-13	3.52151e-12
gene_469659	-0.609698	-5.42666	-3.36737	-3.29677	1.14839	4.876	16.5537	2.39374e-13	3.64642e-12
gene_219367	-8.36801	-0.902656	-5.56736	-0.938236	-4.86419	6.09104	16.2832	2.50761e-13	3.807e-12
gene_362367	3.83381	7.94417	4.22788	9.07696	3.50598	5.91021	16.6044	2.58316e-13	3.9055e-12
gene_399525	1.2551	4.4054	-0.876377	-1.66807	0.548543	5.28887	16.1577	2.58981e-13	3.9055e-12
gene_206204	-1.91844	6.76296	3.7088	-1.91844	1.08992	6.02259	16.3866	2.63397e-13	3.95886e-12
gene_173230	-8.19883	-7.33208	-4.94536	-6.41503	-9.71759	10.4158	16.1351	2.69149e-13	4.02409e-12
gene_218832	5.38999	-2.53022	-0.796716	-0.0516358	-3.55509	8.20664	16.1343	2.69522e-13	4.02409e-12
gene_218703	0.465904	-5.28226	-2.13454	3.39272	-2.15483	5.20733	16.4716	2.73753e-13	4.05971e-12
gene_468185	8.964	5.78417	4.03508	3.82158	1.20866	5.16131	16.5674	2.74239e-13	4.05971e-12
gene_469442	5.23756	6.13336	2.91709	0	2.65692	4.42351	16.7357	2.74609e-13	4.05971e-12
gene_206022	0	9.36229	6.2771	0	3.5213	6.58981	16.8956	2.76649e-13	4.07651e-12
gene_218501	6.25878	5.73569	5.74098	9.77799	4.91569	9.73776	16.0722	2.82206e-13	4.14484e-12
gene_218834	4.93564	-2.78726	-1.16236	-0.578643	-3.04288	6.53811	16.0847	2.93291e-13	4.29367e-12
gene_394145	8.98245	4.61064	3.39792	2.71109	5.42513	5.27123	16.5054	3.03166e-13	4.42387e-12
gene_352459	0	8.49705	3.48397	2.3592	5.70676	5.60117	16.6288	3.1427e-13	4.57111e-12
gene_206095	3.56255	7.27685	4.20528	0	0	4.95364	17.5064	3.24648e-13	4.70688e-12
gene_219069	-8.36989	-5.81873	-4.11818	-8.36989	-4.56702	5.6722	16.2585	3.25738e-13	4.70755e-12
gene_219145	-7.47499	-6.49687	-4.25062	-8.15436	-2.92696	5.60778	16.1054	3.47233e-13	4.98472e-12
gene_219116	-8.09935	-4.5497	-4.58377	-8.09935	-3.72798	5.46544	16.2184	3.48138e-13	4.98472e-12
gene_206157	4.23174	8.54194	5.47022	0	2.15829	5.90135	16.5862	3.48234e-13	4.98472e-12
gene_206198	-2.00826	5.788	3.29571	-2.00826	-2.00826	5.47191	16.843	3.65356e-13	5.21327e-12
gene_34195	-2.91621	-7.08389	-3.94788	-5.45318	-5.31141	4.83481	16.2706	3.80505e-13	5.41229e-12
gene_233850	3.00818	1.95298	6.79031	0	2.30319	5.6092	16.5174	3.88543e-13	5.50925e-12
gene_372055	-5.61048	1.04999	-3.78392	-5.61048	-1.42779	4.75331	16.1279	4.04614e-13	5.71914e-12
gene_206149	0	8.0918	5.59641	0	1.82876	5.68914	16.6496	4.06087e-13	5.72202e-12
gene_206216	0	7.3573	4.82055	0	0	5.12891	17.6115	4.09347e-13	5.74999e-12
gene_218830	5.65594	-1.81094	-0.475722	0.29019	-3.39869	8.43818	15.8786	4.16946e-13	5.83853e-12
gene_233919	1.8076	1.97685	6.37659	0	1.59724	5.29809	16.4648	4.22482e-13	5.89774e-12
gene_468561	-0.666373	-4.03667	-2.20252	-3.34296	1.76523	4.39948	16.19	4.34326e-13	6.04437e-12
gene_212474	-9.36714	-7.3947	-4.16805	-9.36714	-3.63477	6.64358	16.0649	4.49312e-13	6.23368e-12
gene_188604	-10.5677	-4.0221	-3.77464	-10.0617	-9.60322	7.76294	15.8918	4.85153e-13	6.71029e-12
gene_16579	-5.56258	0.689356	-4.12907	-4.84421	0.770757	5.9489	15.7825	4.91516e-13	6.77751e-12
gene_178392	-1.73428	-7.16179	-3.47067	-4.37375	-5.61971	4.96346	16.1113	4.94351e-13	6.79582e-12
gene_218677	-0.797293	-5.67037	-2.98913	-7.14296	-6.14246	5.09381	15.8847	5.0377e-13	6.90425e-12
gene_206117	0	6.91069	4.31346	0	0	4.82692	17.4489	5.14704e-13	7.03272e-12
gene_393989	4.8062	6.1361	3.60666	9.43534	2.32973	7.93066	15.7162	5.5065e-13	7.50116e-12
gene_34290	2.0961	-0.816836	5.17704	-4.94125	-1.65534	8.60438	15.8155	5.66242e-13	7.69032e-12
gene_218242	-2.67498	0.852857	-5.76826	-1.28921	-2.16527	6.04596	15.6865	5.79406e-13	7.84547e-12
gene_219109	-7.7393	-7.7393	-3.53198	-7.7393	-4.49607	5.27335	16.288	5.99962e-13	8.09949e-12
gene_137685	9.18739	11.1481	6.31859	0	11.5931	9.32677	16.2222	6.22458e-13	8.37809e-12
gene_188605	-12.6934	-3.13701	-4.33843	-11.9301	-10.2028	9.79214	15.7416	6.25706e-13	8.39675e-12
gene_218803	5.61283	-1.44065	-0.696661	0.510291	-3.4062	8.88035	15.64	6.27623e-13	8.39748e-12
gene_206215	0	7.66286	4.99901	0	0	5.31687	17.2995	6.35716e-13	8.4806e-12
gene_34271	5.11475	-5.15291	0.723312	-5.15291	-2.70214	6.19808	16.0999	6.43632e-13	8.56088e-12
gene_365223	4.6785	2.89744	6.48872	10.496	4.59026	6.61919	16.0392	6.46806e-13	8.57779e-12
gene_218824	4.65769	-1.07407	-1.72391	-0.18589	-4.65958	8.45189	15.6101	6.60607e-13	8.73512e-12
gene_219136	-7.48366	-5.84528	-4.0241	-7.48366	-3.28049	5.10271	15.7967	7.0289e-13	9.26705e-12
gene_141702	-7.82829	-5.45774	-4.64165	-7.82829	-0.79931	5.75165	15.7746	7.29306e-13	9.58729e-12
gene_401626	1.61578	0.630389	4.37783	8.73385	4.75896	5.2357	15.9632	7.32377e-13	9.59967e-12
gene_360888	-1.12792	-7.42395	-5.34594	0.0540192	-1.87813	6.60564	15.548	7.35073e-13	9.60709e-12
gene_219117	-6.89502	-5.27822	-3.72388	-6.89502	-3.71913	4.71784	15.7545	7.54256e-13	9.8293e-12
gene_402440	-6.22019	0.470627	-2.77449	-6.22019	-6.22019	4.96854	16.3424	7.92854e-13	1.03025e-11
gene_218234	-3.21199	-0.463094	-6.67341	-1.94219	-1.92396	6.43297	15.4643	8.48822e-13	1.09981e-11
gene_218809	-5.26794	0.711198	-3.48903	1.3143	-3.12696	4.63844	15.5503	8.65863e-13	1.11868e-11
gene_403150	4.23129	2.01023	0.367062	-2.74042	-2.74042	4.3992	16.1201	8.69724e-13	1.12045e-11
gene_95955	-2.99685	-3.88505	-4.68002	-1.71136	-6.0205	4.9812	16.5443	8.83293e-13	1.13469e-11
gene_469937	7.62819	2.50132	9.47679	0.148216	12.7358	10.1138	15.8316	9.08274e-13	1.16347e-11
gene_218831	5.60241	-3.09542	-0.377898	0.447194	-3.21878	8.37936	15.3947	9.57004e-13	1.22242e-11
gene_86576	5.36999	6.53122	1.81029	2.17087	3.89485	5.76181	15.387	9.69778e-13	1.23523e-11
gene_359278	0	1.49532	9.97866	0	12.8131	10.2855	16.0873	9.8324e-13	1.24885e-11
gene_399012	-1.19033	5.21587	7.15536	2.79265	-0.177456	6.98921	15.44	1.04467e-12	1.32315e-11
gene_79171	-6.21298	-10.8858	-3.60258	-0.988474	-9.62876	10.2489	15.3098	1.10799e-12	1.39942e-11
gene_362314	8.63672	8.94859	4.58868	5.37116	5.51766	7.08184	15.2949	1.1277e-12	1.42034e-11
gene_152974	-1.05583	-5.92483	-3.63159	-2.17866	-5.92483	4.34978	16.7367	1.15566e-12	1.4515e-11
gene_212634	-4.06636	-6.71577	-3.76218	-7.07078	-5.18312	5.74834	15.273	1.18051e-12	1.47859e-11
gene_218845	5.65785	-2.08207	-0.392134	-0.828807	-2.77216	8.45147	15.2294	1.27282e-12	1.58979e-11
gene_206047	-1.45046	6.45191	3.91412	-1.45046	0.971518	5.54615	15.3828	1.40769e-12	1.75339e-11
gene_299989	6.92607	8.70882	4.95994	0	6.17498	6.14657	15.6823	1.48389e-12	1.84321e-11
gene_218841	5.32738	-2.10783	-1.39183	0.325671	-3.3623	9.64827	15.1372	1.49304e-12	1.84948e-11
gene_394172	10.0707	4.36024	4.59114	4.88988	6.07253	6.02088	15.5211	1.51292e-12	1.86889e-11
gene_401625	4.07756	4.37656	4.63507	9.39387	4.88866	5.65369	15.5194	1.517e-12	1.86889e-11
gene_218838	5.08439	-2.55372	-1.43913	-0.448051	-2.44277	8.69584	15.1038	1.5818e-12	1.94342e-11
gene_267790	-6.54745	1.04062	-1.04459	-6.54745	4.29423	8.14348	15.2569	1.74046e-12	2.13254e-11
gene_212471	-9.8567	-9.58966	-3.85469	-9.8567	-2.40817	7.25855	15.2474	1.76878e-12	2.16136e-11
gene_394168	7.9758	3.77206	2.83475	2.21978	3.96304	4.6354	15.4174	1.79488e-12	2.18732e-11
gene_212372	-8.50145	-8.50145	-3.82202	-8.50145	-3.09252	5.97371	15.5994	1.80899e-12	2.19858e-11
gene_206067	0	6.91308	4.41967	0	1.65252	4.8583	15.6998	1.81834e-12	2.20401e-11
gene_218849	5.54564	-1.68867	-0.529504	0.607438	-3.07471	8.26987	15.0087	1.8653e-12	2.25486e-11
gene_359282	5.42685	1.75787	10.3396	0	13.1876	10.655	15.5312	1.89539e-12	2.28511e-11
gene_403104	4.92024	-0.0652996	0.671774	-4.20171	-2.17383	5.4095	15.049	2.08685e-12	2.50923e-11
gene_401529	3.31667	8.35201	4.21071	1.07668	5.55115	6.37898	14.9306	2.13602e-12	2.56152e-11
gene_141699	-6.37268	-4.95714	-4.08528	-6.37268	-1.64695	4.55885	15.1195	2.19519e-12	2.6255e-11
gene_113154	-1.09828	-12.1405	-1.87717	-12.1405	-12.1405	9.91204	16.0405	2.22588e-12	2.65515e-11
gene_77749	11.6885	10.0944	10.6328	9.25189	10.1346	9.81388	15.189	2.44665e-12	2.9108e-11
gene_212538	-8.37027	-8.37027	-3.89797	-8.37027	-2.85606	5.89614	15.3934	2.5236e-12	2.99445e-11
gene_339650	-0.9326	-0.768123	-4.71216	-6.60996	-1.98121	4.9738	14.9301	2.55884e-12	3.02786e-11
gene_206208	0	7.403	5.10402	0	1.66211	5.24663	15.4842	2.56518e-12	3.02786e-11
gene_219141	-7.92981	-7.92981	-4.02393	-7.92981	-2.16745	5.53392	15.3579	2.67275e-12	3.14659e-11
gene_219130	-7.33868	-4.68049	-4.17595	-7.33868	-2.24961	5.09768	14.97	2.82797e-12	3.32065e-11
gene_219059	-6.78337	-5.16886	-3.91207	-6.78337	-3.04431	4.68162	14.9444	2.95324e-12	3.45875e-11
gene_188661	-10.2955	-3.2715	-4.06509	-10.2955	-10.2955	7.49939	15.4992	2.97447e-12	3.47458e-11
gene_85825	3.79623	-1.01611	5.28147	-3.04256	-1.30622	6.90521	14.8146	3.12022e-12	3.63542e-11
gene_206227	-3.35022	3.54001	0.616913	-3.35022	-3.35022	4.80605	15.4457	3.23716e-12	3.76195e-11
gene_16580	-5.0302	1.63665	-2.94948	-3.7537	1.08925	5.01067	14.7558	3.37478e-12	3.9118e-11
gene_401670	-4.83147	-2.56715	-6.17046	-4.32942	-3.43117	6.43738	14.6572	3.43687e-12	3.97355e-11
gene_34237	4.39195	-6.3089	2.54711	-7.87578	-3.40432	9.34535	14.7558	3.45196e-12	3.98079e-11
gene_34248	-4.59639	-4.59639	2.27812	-4.59639	-3.582	5.69757	15.1972	3.46928e-12	3.99055e-11
gene_141735	-7.10011	-4.11865	-4.33437	-7.10011	-0.620365	5.28494	14.8393	3.53042e-12	4.05055e-11
gene_212461	-7.12293	-6.44082	-3.77107	-7.12293	-1.92429	5.09588	14.8349	3.55717e-12	4.07089e-11
gene_86578	7.52137	8.219	3.84798	2.73254	5.06438	5.70032	14.9628	3.81316e-12	4.3528e-11
gene_372010	-5.73059	-1.50294	-3.94788	-5.73059	-0.881807	4.49672	14.7893	3.84372e-12	4.3766e-11
gene_267712	-9.30554	-3.54795	-4.05467	-9.30554	-6.05424	6.56302	14.7706	3.96779e-12	4.50649e-11
gene_384703	-4.16375	-6.22107	-4.66605	-2.26999	-4.40174	5.37482	14.5527	4.12486e-12	4.67311e-11
gene_141894	-9.26532	-9.26532	-4.21878	-7.46989	-3.79883	6.54113	14.9389	4.19262e-12	4.73798e-11
gene_225922	-3.67004	-4.96254	-4.29841	-2.14983	-7.13405	5.90504	14.5265	4.31808e-12	4.86755e-11
gene_469226	2.21926	-1.36168	2.43411	6.95322	3.21021	5.14623	14.5222	4.35012e-12	4.89144e-11
gene_212451	-8.34745	-8.34745	-3.85158	-8.34745	-3.28609	5.85972	15.0327	4.53464e-12	5.08624e-11
gene_411151	7.66217	0.666505	9.21465	0	12.0036	9.50824	14.9835	4.62761e-12	5.17764e-11
gene_218252	-3.01556	-2.4357	-5.88213	-1.71212	-4.26023	5.76272	14.4779	4.70116e-12	5.24692e-11
gene_359257	3.64297	0.526573	11.0702	0	8.47055	9.59566	14.9483	4.90302e-12	5.4587e-11
gene_218272	-4.55235	0.631623	-5.85587	-1.19269	-1.93245	6.82439	14.4504	4.93211e-12	5.47756e-11
gene_267976	-8.46563	-4.90802	-4.83992	-8.46563	-2.13846	5.90701	14.6347	5.00131e-12	5.54077e-11
gene_218289	-8.44409	-0.082071	-5.73725	-1.81668	-2.58518	6.4219	14.5235	5.03993e-12	5.56986e-11
gene_188797	-10.8695	-3.60662	-3.35047	-10.504	-9.70912	8.14896	14.5208	5.06405e-12	5.58284e-11
gene_218607	-5.3477	-7.15586	-2.03109	-7.15586	-5.66166	5.23492	14.8247	5.21008e-12	5.72982e-11
gene_363538	0	0.303425	9.67631	0	11.4258	9.29323	15.0299	5.32229e-12	5.83898e-11
gene_34280	6.15985	-2.77378	2.12846	-2.77378	0.572629	5.24322	14.7679	5.72463e-12	6.26514e-11
gene_188636	-12.1669	-2.63156	-3.6689	-11.097	-10.9484	9.41654	14.4472	5.75222e-12	6.28009e-11
gene_92583	6.31687	7.27355	3.81876	8.77998	4.64625	5.66605	14.7137	5.77632e-12	6.29117e-11
gene_141811	-9.28018	-9.28018	-4.0528	-9.28018	-3.17513	6.62199	14.8805	5.81383e-12	6.31676e-11
gene_141737	-8.70027	-4.45998	-4.92107	-8.70027	-1.73906	6.21536	14.5172	6.11249e-12	6.62529e-11
gene_218249	-3.51205	-0.30584	-6.32528	-1.83971	-3.10987	6.83275	14.3084	6.32554e-12	6.83978e-11
gene_202977	2.43796	-4.17575	-1.39791	1.64793	-4.45364	4.45907	14.7285	6.4608e-12	6.95566e-11
gene_141740	-5.60956	-4.99833	-4.23532	-7.57267	-0.293062	5.76642	14.3924	6.46356e-12	6.95566e-11
gene_219111	-7.86168	-4.74947	-3.95758	-7.86168	-3.99342	5.34963	14.4806	6.5069e-12	6.98563e-11
gene_219040	-5.7193	0.201429	-3.2482	-5.7193	-3.04988	4.53147	14.4766	6.55142e-12	7.01671e-11
gene_233906	3.01718	3.39313	6.1554	0	0	5.16433	15.4607	6.61994e-12	7.07329e-11
gene_218248	-2.37536	0.591178	-6.34273	-0.779477	-1.99791	7.72913	14.2737	6.72264e-12	7.16605e-11
gene_205576	10.286	4.65356	6.2425	5.05971	4.88195	6.35845	14.5633	7.42987e-12	7.90124e-11
gene_399566	1.07068	2.61642	7.02442	2.49338	0.637015	7.8426	14.2139	7.46611e-12	7.91743e-11
gene_470154	4.96824	0	10.2028	0	13.3449	10.7376	15.1184	7.49344e-12	7.91743e-11
gene_100117	6.3266	2.26963	3.29245	8.54151	5.01744	7.72039	14.2099	7.49776e-12	7.91743e-11
gene_212636	-7.09388	-7.09388	-2.77044	-7.09388	-4.54685	5.0475	14.7152	7.61999e-12	8.02769e-11
gene_400288	-1.86868	4.65437	2.46794	-1.86868	-0.893812	4.69601	14.3851	7.66224e-12	8.05339e-11
gene_267827	-6.72793	-0.997353	-2.85862	-6.72793	2.27339	6.58701	14.372	7.83668e-12	8.21758e-11
gene_401620	-4.83162	-2.36012	-5.54594	-4.17795	-3.22278	5.5713	14.1756	7.98577e-12	8.35448e-11
gene_86600	4.96211	5.7393	1.10913	6.15653	1.48663	7.15509	14.1413	8.48248e-12	8.85359e-11
gene_401516	0.598657	6.3149	2.37555	6.89312	1.34067	6.54912	14.1344	8.58623e-12	8.94118e-11
gene_267710	-7.68277	-4.47044	-3.33341	-7.68277	-5.36662	5.28407	14.2761	9.23715e-12	9.59684e-11
gene_401519	7.2648	5.88288	2.97086	2.48861	7.0078	5.31149	14.4178	9.4852e-12	9.82066e-11
gene_218285	-2.84881	1.10534	-5.37528	-1.73569	-1.66454	6.49795	14.0771	9.49614e-12	9.82066e-11
gene_14381	5.27743	6.00556	2.75904	-0.840742	2.62122	4.8239	14.1519	9.80957e-12	1.01216e-10
gene_212632	-7.8537	-7.8537	-4.06444	-7.8537	-1.62622	5.65639	14.5442	1.00927e-11	1.03899e-10
gene_141824	-0.154901	-5.66313	-3.69942	-7.02679	-1.8579	5.1599	14.1331	1.01355e-11	1.04103e-10
gene_219421	0.0901087	-6.57269	-3.8002	-5.70787	-3.92478	4.73638	14.3009	1.01995e-11	1.04522e-10
gene_96214	2.76623	0.667631	10.8824	0	12.2978	10.3117	14.4759	1.06721e-11	1.09116e-10
gene_188585	-9.84412	-2.55007	-3.70893	-9.69262	-9.22182	7.84877	13.9948	1.09774e-11	1.11985e-10
gene_34250	4.9128	-5.49214	2.4292	-5.49214	-5.49214	7.11631	14.9775	1.12753e-11	1.14764e-10
gene_218839	5.75074	-2.69164	-0.532913	0.653367	-2.12326	10.0308	13.9653	1.15632e-11	1.17266e-10
gene_219127	-7.43592	-3.92007	-4.29817	-7.43592	-2.73265	5.10458	14.1449	1.15732e-11	1.17266e-10
gene_92245	0	6.22776	6.64325	0	0.816173	5.67592	14.5482	1.16198e-11	1.17474e-10
gene_212469	-8.43665	-8.43665	-4.01571	-8.43665	-2.16442	6.02638	14.4566	1.1658e-11	1.17542e-10
gene_225937	-2.87053	-3.29445	-3.99242	-1.02612	-6.67129	5.51354	13.9597	1.16786e-11	1.17542e-10
gene_219128	-6.31446	-6.31446	-3.4584	-6.31446	-3.12283	4.44116	14.4507	1.17724e-11	1.18222e-10
gene_218239	-3.70355	-0.423823	-5.97407	-1.97117	-2.48042	5.64743	13.9356	1.21851e-11	1.22095e-10
gene_219036	-7.11204	-5.48475	-3.84847	-7.11204	-2.77921	4.89873	14.1011	1.24775e-11	1.24747e-10
gene_218850	5.61091	-1.42128	-0.479766	0.104573	-2.60998	8.31	13.9165	1.2604e-11	1.25733e-10
gene_394198	6.693	3.84102	3.01807	0	4.57198	4.3783	14.3639	1.28476e-11	1.2788e-10
gene_402933	-6.17289	-1.14639	-3.50306	-6.17289	-3.78698	4.59725	14.0736	1.30829e-11	1.29803e-10
gene_212483	-7.46791	-5.69694	-3.33698	-7.46791	-3.72284	5.23836	14.0729	1.30984e-11	1.29803e-10
gene_46726	8.00983	1.79318	11.7	0	7.91655	10.1792	14.3471	1.32102e-11	1.30625e-10
gene_218283	-1.29142	1.29926	-5.49575	-0.739861	-1.26171	6.91646	13.8641	1.38257e-11	1.36272e-10
gene_218653	-3.95275	-6.67886	-3.59063	-8.52875	-5.68695	6.24228	13.8634	1.38418e-11	1.36272e-10
gene_469064	3.37452	1.94895	4.851	9.20371	5.3497	5.59861	14.181	1.41323e-11	1.3864e-10
gene_47576	4.93734	4.04242	6.42369	0	1.16366	5.39009	14.3059	1.41438e-11	1.3864e-10
gene_401622	-3.93162	-1.75864	-6.14875	-3.71347	-3.51368	6.61312	13.8379	1.44804e-11	1.41632e-10
gene_12416	6.31849	4.38638	8.89198	0	3.33459	7.46834	14.2865	1.46064e-11	1.42555e-10
gene_219126	-6.92255	-3.41353	-4.22654	-6.92255	-2.29627	4.83037	13.9712	1.56097e-11	1.52017e-10
gene_16581	-3.82021	-0.92192	-4.1096	-3.60539	1.52695	7.63211	13.7769	1.61274e-11	1.56721e-10
gene_206102	0	6.63533	4.13886	0	2.09171	4.70548	14.3219	1.68093e-11	1.62996e-10
gene_362320	6.5673	5.16753	4.29957	9.49824	6.5573	5.95444	14.059	1.73671e-11	1.68043e-10
gene_106819	5.02047	4.29147	3.74741	8.15973	5.68768	5.14908	14.0565	1.74411e-11	1.68399e-10
gene_219071	-7.98051	-5.4336	-3.5576	-7.98051	-4.54837	5.44391	13.9045	1.75127e-11	1.68728e-10
gene_90413	-2.9511	3.85348	0.121268	-2.9511	1.77476	4.74326	13.8868	1.80565e-11	1.73596e-10
gene_100110	7.15701	4.96514	2.83553	7.55995	6.07623	5.17332	14.0257	1.8374e-11	1.76273e-10
gene_359267	0	3.83804	7.76143	0	10.7557	8.22736	14.2636	1.84925e-11	1.77033e-10
gene_416179	0.285863	3.87865	0.480603	4.68022	4.07065	4.75117	13.6823	1.90672e-11	1.82148e-10
gene_397539	-3.68569	2.49708	0.0349396	-3.68569	-3.68569	4.50581	14.3304	1.92886e-11	1.83874e-10
gene_267711	-8.2478	-4.33208	-3.68477	-8.2478	-4.82104	5.69823	13.834	1.97816e-11	1.88176e-10
gene_468186	4.3611	6.08317	3.01123	1.76642	0	4.34111	14.5386	1.99692e-11	1.89561e-10
gene_34221	4.30091	-5.61746	2.31966	-8.76777	-3.33335	10.0457	13.7299	2.04801e-11	1.94001e-10
gene_362312	8.3645	10.2456	5.79633	6.47966	6.92904	7.34512	13.9576	2.0621e-11	1.94927e-10
gene_47546	3.33247	3.30185	4.63501	-1.36872	-0.750244	5.16007	13.7029	2.14696e-11	2.02524e-10
gene_34239	5.60014	-4.49632	3.09834	-6.72885	-1.21917	8.94398	13.6826	2.22494e-11	2.09441e-10
gene_218256	-1.42261	1.1343	-5.54809	-0.476261	-1.88467	6.98215	13.5683	2.33385e-11	2.19066e-10
gene_219072	-9.33519	-6.1928	-4.00761	-9.33519	-4.03417	6.56412	13.7377	2.3369e-11	2.19066e-10
gene_141878	-8.67658	-6.19362	-1.67506	-8.67658	-7.00577	6.60245	13.7271	2.38029e-11	2.22671e-10
gene_34217	4.2752	-6.74648	1.08252	-6.74648	-3.39279	7.35843	13.9114	2.4008e-11	2.24125e-10
gene_34238	5.76252	-3.39257	2.84689	-5.68454	-1.56017	7.84453	13.5989	2.57625e-11	2.40006e-10
gene_218847	5.78159	-2.72845	-0.143487	0.247298	-1.14473	8.47656	13.511	2.58371e-11	2.40205e-10
gene_219131	-8.32857	-4.00928	-4.56097	-7.35198	-3.52226	5.69176	13.5837	2.59455e-11	2.40716e-10
gene_141760	-0.661605	-2.16964	-2.97399	-5.13276	1.32811	4.86321	13.5686	2.7173e-11	2.51587e-10
gene_267766	-1.69606	6.74634	5.41275	-1.69606	1.10832	6.46448	13.6491	2.72459e-11	2.51746e-10
gene_89641	4.7637	4.7569	7.59911	0	0	6.3152	14.5248	2.75086e-11	2.53653e-10
gene_212321	-10.2815	-10.2815	-3.48256	-10.2815	-3.10907	7.63315	13.9083	2.89143e-11	2.6607e-10
gene_467414	3.02704	0	4.73713	0	0	4.34496	15.1303	2.94889e-11	2.70805e-10
gene_188593	-11.6976	-2.98206	-4.25275	-12.341	-8.41525	9.98585	13.4198	3.03813e-11	2.78434e-10
gene_366979	-0.781469	-5.37206	-2.43608	-5.37206	-3.56101	4.22629	13.7575	3.11382e-11	2.84791e-10
gene_401520	8.14424	6.26614	3.80613	2.71195	7.67935	5.82267	13.6891	3.25377e-11	2.96989e-10
gene_218728	-3.13748	-6.84456	-3.40255	0.828871	-3.30647	5.15555	13.6179	3.27655e-11	2.98464e-10
gene_261807	4.0985	3.74495	3.10876	0	6.01314	4.56787	13.7981	3.29753e-11	2.9977e-10
gene_34304	-5.5786	-5.5786	2.24762	-5.5786	-5.5786	6.51306	14.449	3.34338e-11	3.03326e-10
gene_267808	-1.83482	1.53368	5.06282	-4.00617	-1.46394	7.62529	13.4471	3.36358e-11	3.04546e-10
gene_267772	0	4.75598	7.1955	0	9.90989	7.52693	13.8919	3.40637e-11	3.07802e-10
gene_394205	0.148304	3.44022	-0.42543	-2.66075	2.27711	4.54895	13.4042	3.62732e-11	3.27112e-10
gene_188662	-11.0475	-2.63708	-3.93212	-10.178	-8.4519	8.2871	13.3905	3.64513e-11	3.28062e-10
gene_219133	-8.0134	-3.33851	-4.51197	-8.0134	-2.63004	5.56276	13.4772	3.67277e-11	3.29641e-10
gene_34216	4.70558	-6.09426	2.26003	-6.09426	-2.66931	7.52295	13.6592	3.6773e-11	3.29641e-10
gene_218273	-2.25421	0.660301	-5.61942	-0.810928	-1.74438	6.3499	13.292	3.81446e-11	3.41258e-10
gene_219043	-7.90493	-4.79143	-3.88477	-7.90493	-3.42635	5.40725	13.4521	3.83659e-11	3.42558e-10
gene_141810	-9.26475	-9.26475	-3.53921	-9.26475	-3.52881	6.65409	13.7361	3.85344e-11	3.43383e-10
gene_468566	1.30717	-4.14082	-1.37461	-4.14082	2.08277	4.70182	13.6253	3.89499e-11	3.46401e-10
gene_206179	0	7.22402	4.54272	0	3.18894	5.05302	13.7943	4.00251e-11	3.55262e-10
gene_93406	0.669935	4.86292	0.773601	-3.68834	5.49839	6.99427	13.3321	4.11789e-11	3.64785e-10
gene_46739	3.27525	1.95571	10.3826	0	12.0737	9.95954	13.6625	4.13981e-11	3.66008e-10
gene_141775	-7.44903	-7.44903	-2.48547	-7.44903	-4.3106	5.35042	13.6888	4.17035e-11	3.67987e-10
gene_224222	8.82894	6.90639	7.29817	9.41162	7.18607	10.6594	13.2129	4.20878e-11	3.70318e-10
gene_219032	-6.12227	-4.51918	-3.56487	-6.12227	-2.48077	4.384	13.3983	4.2132e-11	3.70318e-10
gene_218258	-2.464	0.246469	-6.06837	-1.45669	-1.80077	6.8995	13.2311	4.25243e-11	3.73039e-10
gene_83404	-3.63971	0.392457	2.68206	-3.63971	6.14741	7.23936	13.3866	4.30009e-11	3.76487e-10
gene_347245	5.25455	1.87254	3.75618	0	6.06746	4.66967	13.6182	4.45971e-11	3.89706e-10
gene_469939	0	1.4018	9.35886	0	11.0108	8.92938	13.7228	4.50475e-11	3.9288e-10
gene_362328	7.27232	5.72128	2.84254	7.37896	6.57823	5.36244	13.493	4.54585e-11	3.957e-10
gene_293051	10.7456	0.624712	7.00409	0	8.23569	7.19155	13.6027	4.57739e-11	3.97677e-10
gene_411324	4.38358	3.2476	7.81191	0.0697141	4.80322	6.52963	13.485	4.60822e-11	3.99586e-10
gene_402123	-1.7675	4.13565	1.06738	-1.7675	1.86839	4.34635	13.3294	4.75096e-11	4.11173e-10
gene_266041	11.0699	7.63935	8.14796	8.91893	8.12439	7.92056	13.4299	4.79098e-11	4.13841e-10
gene_218246	-2.56529	-0.110387	-5.91147	-1.71138	-1.90189	6.09633	13.1428	4.97786e-11	4.29162e-10
gene_212485	-7.03312	-7.03312	-2.73209	-7.03312	-3.5576	5.03941	13.5802	5.0022e-11	4.30437e-10
gene_233890	3.32512	3.0822	6.76269	0	2.38695	5.61857	13.5448	5.04584e-11	4.33366e-10
gene_34225	-6.0286	-4.53651	-4.13448	-5.89605	-6.88208	7.10147	13.1323	5.07196e-11	4.3478e-10
gene_212482	-10.1902	-6.06963	-4.4992	-7.18626	-3.87802	7.35975	13.1982	5.11845e-11	4.37933e-10
gene_469209	2.73035	6.32555	6.02276	-0.829944	0.87466	5.9609	13.2054	5.14965e-11	4.39768e-10
gene_218263	-2.38814	0.496463	-5.77716	-0.986122	-2.13696	7.14749	13.0973	5.39996e-11	4.60273e-10
gene_106806	0	1.3295	9.2893	0	7.01019	7.88542	13.6008	5.51359e-11	4.69072e-10
gene_218848	5.19342	-1.50584	-0.880924	0.248364	-2.91703	8.82966	13.0512	5.86336e-11	4.97889e-10
gene_468872	-1.37118	3.81177	3.33348	-1.37118	-0.692997	4.52619	13.2057	5.89645e-11	4.99758e-10
gene_274566	2.98899	1.36609	9.10047	0	10.8026	8.70419	13.4209	6.21733e-11	5.25965e-10
gene_34234	3.94711	-5.16698	2.41797	-6.72331	-2.78196	8.03753	13.0901	6.31252e-11	5.33018e-10
gene_401602	-4.5049	-2.35831	-5.67444	-3.60539	-2.79878	5.88091	12.993	6.50815e-11	5.48509e-10
gene_219077	-8.30405	-3.78374	-3.89663	-8.30405	-3.95148	5.74179	13.1411	6.60164e-11	5.55351e-10
gene_34269	5.13243	-6.09275	1.45365	-6.09275	-1.84341	7.29832	13.2989	6.78559e-11	5.69762e-10
gene_219061	-7.59654	-4.6806	-3.8158	-7.59654	-3.0578	5.22872	13.1167	6.88972e-11	5.7743e-10
gene_369488	6.57081	1.68483	3.8264	0	3.60895	4.35359	13.3415	7.10952e-11	5.94747e-10
gene_362474	-3.99316	-5.60936	-4.00255	-6.25339	-4.60402	5.69556	12.9401	7.15409e-11	5.97367e-10
gene_225909	-7.48107	-7.48107	-3.42499	0.0430709	-4.62968	5.37739	13.2504	7.20438e-11	6.00454e-10
gene_106808	3.27491	1.59884	10.5039	0	8.52933	9.08329	13.3309	7.2369e-11	6.01006e-10
gene_224132	-7.152	-4.30742	-3.8729	-2.3247	-4.72272	4.92927	13.0026	7.23767e-11	6.01006e-10
gene_46740	5.55096	2.44736	11.3158	1.54285	13.0722	10.9227	13.1917	7.61815e-11	6.31439e-10
gene_219067	-7.67168	-6.02266	-3.10824	-7.67168	-4.29826	5.31847	13.0556	7.66723e-11	6.34241e-10
gene_267693	-6.14926	-6.14926	-2.03909	-6.14926	-4.04035	4.58843	13.3249	7.6801e-11	6.34241e-10
gene_267720	-6.01603	-6.01603	-1.77794	-6.01603	-4.40361	4.61437	13.3234	7.69923e-11	6.34659e-10
gene_34218	4.60633	-7.02469	1.3342	-7.02469	-2.55836	7.88312	13.2158	7.82075e-11	6.43499e-10
gene_16290	3.92575	4.1457	3.61793	0	7.22602	5.19528	13.2786	7.9063e-11	6.49353e-10
gene_141679	-5.34826	-2.76679	-1.87133	-5.34826	2.06963	5.37154	13.0308	8.00793e-11	6.56505e-10
gene_16584	-3.5639	-0.191823	-2.48282	0.0898527	3.02371	9.85195	12.8649	8.18784e-11	6.70036e-10
gene_34264	4.38056	-5.77558	2.03251	-5.77558	-2.711	6.99121	13.1618	8.57652e-11	7.00571e-10
gene_212339	-8.27717	-8.27717	-3.67085	-6.79108	-2.86389	5.847	13.1357	8.76807e-11	7.14923e-10
gene_469449	2.7191	4.00573	7.09135	0	2.93202	5.91082	13.2152	8.80243e-11	7.16429e-10
gene_34228	-8.95015	-5.68633	-3.01804	-9.62944	-5.52348	7.02661	12.8932	8.94866e-11	7.27018e-10
gene_218804	5.60461	-1.89525	-0.251802	-0.178755	-2.13229	9.34151	12.8065	9.09208e-11	7.37342e-10
gene_218276	-1.89854	0.697888	-5.85679	-1.12432	-1.83638	7.66729	12.8043	9.12862e-11	7.38975e-10
gene_188589	-9.97224	-3.20984	-4.03397	-10.6258	-8.76448	9.42555	12.7951	9.27962e-11	7.49853e-10
gene_100079	1.2578	6.43804	2.14792	7.64156	4.23221	7.39846	12.7827	9.48956e-11	7.65446e-10
gene_188748	-12.6572	-3.01018	-3.9819	-11.0785	-8.88471	9.81793	12.835	9.74642e-11	7.84761e-10
gene_218851	5.86995	-1.80939	-0.329811	0.613871	-1.41837	10.6147	12.7649	9.79772e-11	7.87485e-10
gene_141892	-9.30245	-9.04339	-3.15384	-9.30245	-2.46338	6.8609	12.9082	9.93047e-11	7.96734e-10
gene_393839	2.00408	6.00041	3.17706	0	2.95621	4.36054	13.1176	1.0386e-10	8.31802e-10
gene_468027	7.86164	5.30064	4.19087	2.60586	0	4.74961	13.4852	1.06345e-10	8.50191e-10
gene_218649	-6.6564	-6.12433	-3.29228	-8.1371	-5.56831	6.18633	12.7177	1.06656e-10	8.51168e-10
gene_212450	-9.86774	-7.55011	-3.15358	-9.86774	-3.96576	7.25988	12.8573	1.08592e-10	8.65092e-10
gene_147903	8.6959	2.47218	7.73891	-3.5594	5.23418	10.0592	12.7716	1.11063e-10	8.81788e-10
gene_107145	5.36319	8.17267	3.69934	-1.6833	6.59731	7.22636	12.771	1.11172e-10	8.81788e-10
gene_212329	-8.87242	-5.64557	-3.9891	-8.87242	-3.48899	6.26682	12.8434	1.11275e-10	8.81788e-10
gene_47573	4.67484	2.69057	5.98562	0	2.00153	5.08179	13.071	1.1241e-10	8.89225e-10
gene_399712	-3.62811	2.20779	-0.586144	-3.62811	-3.62811	4.28367	13.2481	1.13256e-10	8.94345e-10
gene_219082	-6.87548	-5.25055	-3.55695	-6.87548	-2.02847	4.85565	12.7976	1.20616e-10	9.50803e-10
gene_47553	-0.360333	2.33649	4.12462	-3.39911	-2.43257	6.30912	12.7209	1.21539e-10	9.56405e-10
gene_34267	4.51314	-6.81129	2.14957	-5.64983	-1.93546	8.37688	12.643	1.22e-10	9.58362e-10
gene_218810	5.30084	-1.95104	-0.401579	0.398495	-3.1456	9.09381	12.6397	1.22736e-10	9.62466e-10
gene_202695	10.6217	9.42627	9.37983	8.36732	7.8181	8.57552	12.8652	1.26985e-10	9.94053e-10
gene_219137	-7.89506	-5.34683	-3.69249	-7.89506	-2.63767	5.5111	12.7647	1.27808e-10	9.9876e-10
gene_362311	7.98883	7.96744	4.11617	4.57453	4.91686	5.66038	12.8711	1.32341e-10	1.03239e-09
gene_218257	-2.77883	0.116545	-6.04864	-1.61851	-2.60064	7.54972	12.5934	1.33398e-10	1.03885e-09
gene_219138	-6.55667	-3.2333	-3.41559	-6.55667	-3.80273	4.59151	12.7346	1.34777e-10	1.04777e-09
gene_340736	-5.30187	-2.28647	1.62313	-5.30187	5.04583	7.7789	12.7304	1.35764e-10	1.05363e-09
gene_362316	7.75199	7.97016	3.56196	4.13119	5.10416	7.14041	12.5631	1.40891e-10	1.09154e-09
gene_83468	-3.24789	1.4495	1.73361	-3.24789	5.38628	6.22084	12.6994	1.43387e-10	1.10897e-09
gene_219151	-5.65354	-3.153	-3.7635	-5.65354	-2.53552	4.17641	13.6967	1.4888e-10	1.14905e-09
gene_469904	5.68294	1.45187	4.46243	0	2.64071	4.36757	12.905	1.49078e-10	1.14905e-09
gene_219440	2.61619	-6.82012	-1.35762	-3.8345	-5.36237	5.89814	12.7409	1.49694e-10	1.15183e-09
gene_34219	5.9049	-5.10234	3.54358	-5.10234	-0.119286	7.75254	12.8318	1.51063e-10	1.16038e-09
gene_219073	-6.32633	-4.63941	-3.00903	-6.32633	-3.92922	4.48902	12.6543	1.55271e-10	1.19067e-09
gene_359264	7.49432	0	9.27649	0	11.8696	9.43215	13.2081	1.56373e-10	1.19709e-09
gene_401621	-4.60846	-2.24173	-5.74242	-4.08584	-3.23195	6.47767	12.5043	1.56649e-10	1.19717e-09
gene_212374	-9.08934	-7.56455	-3.32104	-9.08934	-3.1931	6.56481	12.6481	1.56959e-10	1.19751e-09
gene_233466	3.72062	2.60536	2.91829	0	5.31399	4.24691	12.8714	1.57851e-10	1.20228e-09
gene_402117	-1.76537	3.69619	0.429958	-1.76537	2.58408	4.22839	12.6412	1.58877e-10	1.20806e-09
gene_212654	-7.46409	-7.20195	-2.85457	-7.46409	-2.01762	5.44258	12.639	1.59506e-10	1.2103e-09
gene_86608	-0.699736	5.31937	1.72577	5.46289	2.2702	5.10373	12.4936	1.5971e-10	1.2103e-09
gene_34245	4.96114	-6.65038	2.85138	-6.65038	-1.1728	8.51799	12.7966	1.60485e-10	1.21414e-09
gene_219139	-9.30169	-3.64852	-4.51426	-8.87782	-3.2839	6.59242	12.5474	1.62755e-10	1.22925e-09
gene_219119	-6.68282	-3.59363	-3.5687	-6.68282	-3.49399	4.65489	12.6196	1.65072e-10	1.24466e-09
gene_85827	-9.0548	-12.6175	-1.31078	-3.25296	-10.2573	10.592	12.6742	1.6819e-10	1.26428e-09
gene_220397	5.19495	3.20482	7.86216	0	4.73079	6.58278	12.834	1.68234e-10	1.26428e-09
gene_267962	-6.47113	-1.55679	-2.73546	-6.47113	-6.47113	4.80819	13.0036	1.69861e-10	1.27438e-09
gene_34213	7.52387	-1.10157	4.76526	-5.00749	1.0996	8.97147	12.5283	1.71315e-10	1.28316e-09
gene_403121	3.76882	0.279543	0.152175	-4.68237	-2.56162	5.23504	12.5216	1.73384e-10	1.2965e-09
gene_34279	4.93943	-4.83562	3.27599	-4.83562	-1.33771	7.06636	12.7397	1.77016e-10	1.32147e-09
gene_359266	0	0	10.2259	0	11.9099	9.80003	13.2617	1.78516e-10	1.33046e-09
gene_34252	3.67697	-3.74385	1.42855	-5.60541	-3.85917	6.30693	12.4955	1.81631e-10	1.35144e-09
gene_233970	3.17492	2.71615	6.76926	0	3.56895	5.63846	12.7848	1.82971e-10	1.35761e-09
gene_388977	2.39193	3.2233	1.56031	-2.50542	5.83507	6.03712	12.4912	1.83062e-10	1.35761e-09
gene_383412	4.53299	0.64778	8.53466	0	9.94326	8.00831	12.7564	1.92082e-10	1.42216e-09
gene_212319	-9.76266	-9.76266	-3.5875	-7.53732	-4.12407	7.06351	12.6697	1.95555e-10	1.4455e-09
gene_66486	-6.00518	-4.29392	0.104074	-8.1861	-7.36659	7.19711	12.4509	1.96698e-10	1.45158e-09
gene_141879	-6.7827	-5.18384	-2.43067	-6.7827	-4.36247	4.92704	12.5085	2.00857e-10	1.47984e-09
gene_402445	-5.93493	1.52342	-1.70378	-5.67242	-3.67575	5.24761	12.4209	2.04082e-10	1.49908e-09
gene_218837	5.57843	-2.03344	-0.516516	0.243246	-2.44441	10.4331	12.3578	2.04133e-10	1.49908e-09
gene_470175	0	6.13062	6.49727	0	2.20441	5.58135	12.8162	2.04645e-10	1.5004e-09
gene_219039	-7.36843	-0.103199	-3.64568	-7.36843	-2.72529	5.55595	12.476	2.12765e-10	1.5574e-09
gene_363539	6.12208	0.29893	9.26667	0	10.18	8.5048	12.6865	2.16454e-10	1.58183e-09
gene_283242	2.73138	1.82209	4.575	6.66327	-3.01696	7.56866	12.3174	2.19579e-10	1.60207e-09
gene_218236	-2.73575	0.259915	-6.0107	-1.59261	-1.90458	7.64068	12.3109	2.22202e-10	1.61859e-09
gene_188692	-10.4564	-1.78935	-3.84012	-10.4564	-7.40316	7.83056	12.4504	2.22616e-10	1.61899e-09
gene_141893	-7.18623	-7.18623	-3.12525	-7.18623	-2.33523	5.16777	12.674	2.31341e-10	1.67724e-09
gene_386666	1.42453	3.22588	-0.677044	-3.34341	0.261409	4.61803	12.3602	2.3137e-10	1.67724e-09
gene_219104	-7.03176	-5.40422	-3.12741	-7.03176	-3.55788	4.90357	12.4244	2.33092e-10	1.68702e-09
gene_212477	-6.57194	-6.57194	-2.96206	-6.57194	-2.47937	4.76926	12.6655	2.3471e-10	1.696e-09
gene_219143	-7.96869	-3.29394	-4.1603	-7.96869	-3.03937	5.51031	12.4185	2.35546e-10	1.69932e-09
gene_47591	6.79042	4.48604	6.37784	-1.54814	2.47143	7.01679	12.2747	2.36918e-10	1.70649e-09
gene_225940	-3.8005	-2.83362	-2.94509	0.391355	-6.41938	5.16867	12.2613	2.4306e-10	1.74691e-09
gene_212481	-10.5867	-6.75863	-3.49981	-10.5867	-3.32946	7.90957	12.4002	2.43304e-10	1.74691e-09
gene_359269	0	0	10.2411	0	11.6692	9.68285	13.0277	2.59453e-10	1.85989e-09
gene_141237	3.82019	4.79095	1.266	-3.39392	5.77896	6.96279	12.2901	2.62301e-10	1.87733e-09
gene_218268	-2.35401	0.352159	-5.66969	-1.41454	-2.22705	6.91162	12.2107	2.66414e-10	1.90374e-09
gene_218282	-3.50232	0.102472	-5.90779	-2.0876	-2.62291	7.13043	12.1956	2.73821e-10	1.95358e-09
gene_219099	-7.79358	-6.13679	-2.40905	-7.79358	-4.62563	5.57691	12.3153	2.82829e-10	2.01465e-09
gene_46715	2.76599	0	9.48667	2.34927	5.9794	8.01795	12.709	2.84716e-10	2.0249e-09
gene_35669	0	3.00143	7.94185	0.363763	5.25478	6.63839	12.5065	2.88281e-10	2.04702e-09
gene_267977	-8.11289	-3.92039	-3.85872	-8.11289	-1.62888	5.81857	12.3034	2.88845e-10	2.0478e-09
gene_46738	7.2081	2.48476	11.0562	0	12.5255	10.5156	12.511	2.92349e-10	2.06939e-09
gene_90411	-3.08634	2.77968	0.351432	-3.08634	-2.12058	4.45367	12.2795	3.0138e-10	2.12997e-09
gene_469194	-2.47267	-2.43952	2.26967	-4.65835	-2.88703	5.80583	12.2114	3.02077e-10	2.13156e-09
gene_34215	3.92029	-5.41944	1.8342	-6.40794	-2.27707	7.34463	12.2095	3.03084e-10	2.13532e-09
gene_211075	3.03876	8.13875	6.69263	1.79372	0	6.12487	12.8331	3.05176e-10	2.14671e-09
gene_47584	5.9362	3.10968	5.96552	0	1.76963	5.11396	12.4804	3.08126e-10	2.16408e-09
gene_92588	2.89826	3.54668	4.50626	9.19563	5.83714	5.61459	12.3741	3.13561e-10	2.19883e-09
gene_362355	-3.5984	1.7228	-2.57672	3.36772	-0.0510691	5.92228	12.1173	3.15588e-10	2.2096e-09
gene_248585	5.97902	9.24048	5.20746	0	8.76476	7.06601	12.4615	3.18279e-10	2.22499e-09
gene_100080	1.37711	6.73223	2.40289	7.25696	4.38747	7.01336	12.1047	3.22934e-10	2.25404e-09
gene_218237	-3.10428	0.960369	-5.452	-1.33878	-1.88826	7.68788	12.0929	3.29888e-10	2.29902e-09
gene_135089	4.75051	3.31385	3.77982	-4.93555	3.96831	11.7363	12.0652	3.34555e-10	2.32795e-09
gene_219114	-1.44486	-5.70556	-4.29772	-7.24096	-3.85032	6.01781	12.0713	3.43119e-10	2.3811e-09
gene_219108	-7.62943	-7.62943	-2.89818	-7.62943	-3.4279	5.36769	12.4431	3.43251e-10	2.3811e-09
gene_411150	7.07977	2.38394	10.1534	0	11.9223	9.78255	12.4074	3.4932e-10	2.41948e-09
gene_86577	4.74903	5.20937	0.555229	0.839311	2.15703	6.46505	12.0349	3.66564e-10	2.53503e-09
gene_141886	-10.3033	-7.89351	-3.41685	-10.3033	-2.96015	7.68477	12.1321	3.91636e-10	2.70427e-09
gene_399983	2.49323	2.7125	1.65369	-1.77152	5.01086	4.94299	12.0599	3.96548e-10	2.734e-09
gene_219429	1.99754	-5.47927	-2.77086	-4.48962	-3.87613	5.56371	11.9732	4.10133e-10	2.82334e-09
gene_212438	-8.15795	-8.15795	-3.30483	-8.15795	-1.42646	6.01946	12.3298	4.16795e-10	2.86483e-09
gene_218238	-4.06068	-0.201283	-5.80093	-2.79769	-2.07658	6.93851	11.9615	4.18889e-10	2.87484e-09
gene_401594	6.24732	7.50778	5.3795	9.47673	5.07871	6.19875	12.2031	4.22674e-10	2.89641e-09
gene_340725	-3.16878	1.55371	2.82731	-4.6095	6.20413	8.24381	12.0216	4.24895e-10	2.90721e-09
gene_233903	3.41103	2.56254	6.25185	0	3.01672	5.25986	12.2823	4.33243e-10	2.95983e-09
gene_359942	-5.78368	-3.74522	-0.652653	-5.78368	-5.78368	4.83069	12.4307	4.42395e-10	3.01779e-09
gene_34209	4.27255	-6.8842	2.5836	-6.28292	-1.87965	9.4872	11.9285	4.44827e-10	3.0298e-09
gene_91087	1.94062	2.83785	-0.314989	-1.5796	-2.32468	4.40418	11.9157	4.55383e-10	3.09702e-09
gene_218836	5.67248	-1.33752	-0.327047	0.302005	-2.51366	10.5295	11.9147	4.56175e-10	3.09773e-09
gene_233848	1.59437	3.65541	5.17	-0.227266	1.68848	4.75971	11.9557	4.78431e-10	3.24398e-09
gene_468013	6.04829	5.36086	1.89339	3.02709	-0.0876061	5.85693	11.8877	4.79164e-10	3.24407e-09
gene_470155	4.96944	0	12.4383	0	12.4198	11.3155	12.5103	4.89205e-10	3.30709e-09
gene_212340	-7.09986	-7.09986	-2.89009	-7.09986	-2.32302	5.14441	12.2335	4.91712e-10	3.31906e-09
gene_401170	-3.34817	2.86212	0.732276	-3.34817	-3.34817	4.55861	12.365	4.9409e-10	3.33012e-09
gene_400711	5.71621	6.69752	4.49253	-2.15427	0.293348	6.54463	11.9285	5.02423e-10	3.38123e-09
gene_399001	3.70841	7.08071	8.23173	4.18021	1.38394	6.9484	12.0404	5.61964e-10	3.7763e-09
gene_369965	3.55511	4.2157	3.09382	7.60303	3.26356	5.49793	11.7988	5.63471e-10	3.78079e-09
gene_469902	5.31068	1.13221	4.10717	0	2.74876	4.21977	12.1251	5.68247e-10	3.80548e-09
gene_218844	5.25352	-1.39146	-0.28629	0.144343	-3.29321	8.70182	11.7936	5.68838e-10	3.80548e-09
gene_267659	-5.72906	-5.72906	-1.12398	-5.72906	-4.02508	4.64249	12.1418	5.75753e-10	3.84603e-09
gene_218827	6.08635	-1.75136	0.0912872	0.3461	-0.119007	9.79813	11.7841	5.78816e-10	3.86077e-09
gene_219118	-7.16134	-4.0405	-3.60655	-7.16134	-3.04386	4.9667	11.9077	5.8441e-10	3.89232e-09
gene_372035	-6.02611	-6.02611	-2.67661	-6.02611	-0.707404	4.70035	12.123	5.94685e-10	3.95492e-09
gene_188595	-11.2024	-2.15503	-3.58997	-11.4962	-8.24777	9.6817	11.7631	6.01442e-10	3.99396e-09
gene_34275	3.69553	-6.04178	2.1421	-7.60795	-2.00467	8.65559	11.8118	6.20194e-10	4.11244e-09
gene_219424	0.450378	-7.28982	-3.09925	-3.76696	-5.18879	5.32831	11.9302	6.22618e-10	4.11839e-09
gene_359279	4.54514	0	9.82183	0	11.39	9.34147	12.3638	6.22919e-10	4.11839e-09
gene_330660	6.848	1.89922	3.43464	0	4.45131	4.42321	12.0577	6.38461e-10	4.2036e-09
gene_83413	-1.63443	1.91871	2.83954	-3.00198	6.07697	6.66517	11.7958	6.38465e-10	4.2036e-09
gene_362327	-5.46813	-2.87008	-3.69767	1.51371	-3.75756	5.99938	11.7303	6.38603e-10	4.2036e-09
gene_398018	-3.58539	2.39785	0.041623	-3.58539	-2.20557	4.44188	11.8519	6.45687e-10	4.24403e-09
gene_141753	-2.49343	-3.93859	-3.17778	-5.58811	0.221789	4.65866	11.7867	6.48965e-10	4.25937e-09
gene_218260	-3.23671	0.033811	-5.81462	-1.97497	-2.24642	6.79116	11.7121	6.6012e-10	4.32628e-09
gene_362315	5.86556	5.82604	1.64151	1.89725	2.67853	6.18186	11.7083	6.64752e-10	4.35032e-09
gene_393872	2.73011	8.14822	4.51872	7.48263	4.56613	5.71242	11.9413	6.68797e-10	4.37045e-09
gene_359268	0	0	9.54158	0	10.5397	8.79898	12.4372	6.72118e-10	4.38579e-09
gene_469587	1.80257	2.9723	6.12179	1.05602	0.787689	6.41559	11.6909	6.86224e-10	4.47137e-09
gene_267791	-4.58537	1.00254	0.309742	-4.58537	4.20834	6.36313	11.8054	7.01652e-10	4.56529e-09
gene_218590	-4.52459	3.32159	-2.26507	-2.71161	-0.146061	7.92697	11.6684	7.1504e-10	4.6457e-09
gene_469940	8.35054	0	7.63564	0	10.0888	7.79709	12.2772	7.18784e-10	4.6633e-09
gene_401180	0	4.35852	4.48049	0	0.835402	4.34736	12.0731	7.21844e-10	4.67643e-09
gene_423789	5.25498	1.13418	8.93486	1.57763	7.63382	7.64762	11.892	7.29344e-10	4.71824e-09
gene_423790	4.83898	0	9.0387	0	10.7454	8.64786	12.2605	7.38964e-10	4.77362e-09
gene_401634	2.95973	4.14534	3.91652	6.435	7.29709	5.35916	11.8822	7.4192e-10	4.78586e-09
gene_224164	-4.28625	-3.29793	-3.50223	-4.17029	-5.1952	6.85897	11.6277	7.44543e-10	4.79592e-09
gene_141673	-9.83668	-6.48541	-3.42987	-9.83668	-2.31549	7.31417	11.7673	7.51213e-10	4.83199e-09
gene_212320	-9.60162	-9.60162	-3.05962	-9.60162	-2.97394	7.09659	11.986	7.53199e-10	4.83786e-09
gene_267696	-8.20977	-4.06068	-2.86798	-8.20977	-4.93562	5.82442	11.7536	7.69773e-10	4.93043e-09
gene_246692	2.49058	2.56622	5.34006	6.00631	1.06808	4.80123	11.8613	7.69799e-10	4.93043e-09
gene_219087	-7.73235	-5.29689	-3.33345	-7.73235	-3.06713	5.38492	11.7524	7.71507e-10	4.93436e-09
gene_218840	5.52277	-1.25059	-0.686214	0.628608	-2.27058	10.1625	11.6152	7.88063e-10	5.03311e-09
gene_393707	1.97676	1.65303	5.92682	0	4.62048	5.1343	11.9339	7.91227e-10	5.04617e-09
gene_218686	-1.8843	-3.74887	-3.75581	1.67158	-2.94062	5.87543	11.6082	7.98205e-10	5.08348e-09
gene_406909	6.78334	1.6651	10.5536	0	9.84456	9.30188	11.9023	8.35894e-10	5.316e-09
gene_411149	0	2.86893	7.04613	0	9.0291	6.89756	11.9833	8.41707e-10	5.34543e-09
gene_233852	3.75577	1.13773	6.23486	0	4.52789	5.31104	11.882	8.65799e-10	5.4907e-09
gene_90783	-2.42265	2.11682	-0.955601	-5.18457	-2.61114	5.15677	11.6257	8.68487e-10	5.50001e-09
gene_233934	3.53748	0.911673	5.35569	0	2.93234	4.71761	11.8719	8.81104e-10	5.57135e-09
gene_219149	-8.65213	-4.12053	-4.49157	-8.54379	-2.7766	6.65288	11.5536	8.82222e-10	5.57135e-09
gene_218247	-2.75597	0.747228	-5.47624	-1.7342	-1.34326	7.33246	11.543	8.99508e-10	5.67256e-09
gene_34212	5.09175	-5.51508	2.79583	-5.51508	-1.20041	7.42226	11.8012	9.04586e-10	5.69662e-09
gene_393731	4.79718	1.1832	6.05525	0	4.34624	5.21969	11.854	9.09015e-10	5.71653e-09
gene_469573	0.0283603	-3.21709	-2.98977	-6.28373	0.0719013	5.1462	11.5897	9.26938e-10	5.82112e-09
gene_218814	5.40677	-0.333176	-0.786285	0.699279	-2.90626	9.8179	11.5254	9.28882e-10	5.82521e-09
gene_469914	6.42995	2.25491	5.6079	0	4.07912	5.03114	11.8307	9.46489e-10	5.9212e-09
gene_191550	1.28316	-3.63169	-3.13363	-3.59339	-4.15135	4.98426	11.515	9.46814e-10	5.9212e-09
gene_293877	4.88198	2.61615	4.52262	8.27637	3.12169	5.0445	11.74	9.53177e-10	5.95273e-09
gene_399010	3.31691	6.23485	6.70409	3.12201	-0.917419	8.33676	11.5033	9.67347e-10	6.03288e-09
gene_403156	9.00744	5.85368	6.38912	0	2.9505	5.94486	11.793	1.01063e-09	6.29413e-09
gene_218262	-3.12613	0.117227	-5.74963	-1.66291	-2.29451	7.96063	11.4786	1.01214e-09	6.29484e-09
gene_34278	1.85904	-5.39486	0.809547	-5.39486	-5.39486	5.48578	12.1485	1.01712e-09	6.3171e-09
gene_34210	5.31538	-3.64263	2.9031	-7.55736	-1.42338	9.54351	11.5355	1.02282e-09	6.34373e-09
gene_135036	2.76864	0.0617867	0.636587	-9.80106	0.674508	9.9901	11.5137	1.02649e-09	6.35777e-09
gene_267861	-4.71457	1.19176	-1.83552	3.51217	2.63657	5.70875	11.5121	1.05148e-09	6.50107e-09
gene_34211	4.36826	-5.42273	2.01204	-7.3783	-1.999	8.93427	11.4573	1.05251e-09	6.50107e-09
gene_91090	3.73437	5.33454	2.23093	0.477	0.539138	4.89854	11.4539	1.05901e-09	6.53225e-09
gene_92477	4.30491	0.842408	3.14297	-1.75601	-0.721504	4.58002	11.5036	1.08365e-09	6.6751e-09
gene_93439	5.80964	5.376	3.24176	0	6.47567	4.95081	11.7464	1.09601e-09	6.74203e-09
gene_212317	-11.3	-6.19016	-3.7306	-10.431	-3.66671	8.52874	11.4873	1.09995e-09	6.75706e-09
gene_266061	7.45614	8.43686	5.00543	-1.64635	8.35818	8.16608	11.4795	1.13214e-09	6.94533e-09
gene_388929	3.08029	-0.609248	0.253597	-9.31658	0.318824	9.31441	11.4541	1.14424e-09	7.01003e-09
gene_34235	4.85705	-2.9373	3.20142	-5.30002	-1.25156	7.43614	11.467	1.15821e-09	7.08598e-09
gene_219125	-11.0725	-3.62393	-4.25679	-10.9973	-3.07141	8.32307	11.4561	1.16419e-09	7.11289e-09
gene_218255	-3.46027	0.0041734	-5.86278	-1.75565	-2.52066	8.41243	11.3955	1.17882e-09	7.19258e-09
gene_468261	0	0.936731	5.99256	0	4.68426	5.12962	11.7843	1.18403e-09	7.2146e-09
gene_267949	-7.28688	-1.90253	-2.32115	-7.28688	-7.28688	5.38502	11.8465	1.1877e-09	7.22718e-09
gene_86675	4.92483	8.87866	5.99702	0	5.69555	6.3238	11.6954	1.19774e-09	7.27845e-09
gene_468882	-2.5196	3.1211	1.40831	-2.5196	-1.37125	4.37624	11.4776	1.26346e-09	7.66747e-09
gene_372053	-4.44143	2.28804	-1.10241	-4.44143	2.47283	5.33486	11.4744	1.2708e-09	7.6991e-09
gene_219066	-6.87086	-5.24802	-3.18823	-6.87086	-2.84091	4.81865	11.4739	1.27209e-09	7.6991e-09
gene_212343	-6.26954	-4.78665	-2.71127	-6.26954	-3.08021	4.58379	11.4402	1.35153e-09	8.16895e-09
gene_201067	7.40453	-2.41103	5.8543	-2.41103	4.66242	7.31558	11.5612	1.37896e-09	8.3236e-09
gene_219112	-9.2963	-4.54871	-3.81795	-9.2963	-3.49881	6.62722	11.4255	1.38768e-09	8.36502e-09
gene_267954	-7.16289	-1.3887	-2.30211	-6.80953	-6.4885	5.35439	11.3551	1.39927e-09	8.41261e-09
gene_219051	-5.8781	-4.27534	-3.08154	-5.8781	-1.93984	4.3698	11.4209	1.3993e-09	8.41261e-09
gene_34214	4.04211	-5.36361	2.01271	-6.80824	-1.99983	7.87477	11.3608	1.40478e-09	8.43429e-09
gene_219086	-7.4262	-4.29938	-3.34868	-7.4262	-3.1965	5.15922	11.411	1.42444e-09	8.54098e-09
gene_286526	4.33806	5.03282	4.32453	0.255053	0.85331	4.87241	11.2898	1.43164e-09	8.57276e-09
gene_219110	-9.07179	-5.22718	-4.42609	-1.86746	-3.65678	6.40367	11.3416	1.43411e-09	8.57616e-09
gene_400315	4.46461	1.96151	3.82142	6.5147	-0.842127	5.44989	11.2847	1.44503e-09	8.63001e-09
gene_359256	7.13166	1.77163	9.55374	0	10.6781	8.87891	11.5808	1.46279e-09	8.72448e-09
gene_14400	7.21694	6.64255	3.85241	0	4.40785	5.00729	11.5768	1.47304e-09	8.77404e-09
gene_394237	5.73695	7.32459	5.01125	9.59012	8.39788	6.7526	11.4746	1.52343e-09	9.0622e-09
gene_86674	4.88114	10.8964	7.75975	6.60034	6.64967	8.04411	11.4727	1.52853e-09	9.08054e-09
gene_267961	-6.66796	-2.40787	-2.08022	-6.66796	-6.66796	4.98364	11.6908	1.54847e-09	9.1869e-09
gene_83467	-2.592	-0.036918	1.53003	-3.95967	4.84111	6.40677	11.3034	1.55945e-09	9.23987e-09
gene_233925	2.77722	0.45839	6.8264	1.58484	5.28401	5.76319	11.4597	1.56424e-09	9.25613e-09
gene_39769	3.62846	8.03216	4.3996	4.95255	5.70513	5.59381	11.4516	1.58693e-09	9.37809e-09
gene_83456	-3.35332	-1.13572	1.60856	-5.35449	4.82424	7.67115	11.2896	1.59925e-09	9.4385e-09
gene_93409	5.74396	4.38387	3.69233	-1.69526	7.34822	6.71128	11.2782	1.63262e-09	9.62284e-09
gene_403362	-6.07262	-6.07262	-2.66972	-6.07262	-2.05847	4.50992	11.539	1.63517e-09	9.6253e-09
gene_344536	5.3272	2.37896	4.17069	0	2.30279	4.25224	11.5147	1.64182e-09	9.65184e-09
gene_218828	5.68405	-2.03354	0.195415	0.339632	-1.51345	9.86944	11.1869	1.72994e-09	1.01321e-08
gene_219142	-8.45477	-3.97864	-3.8984	-8.45477	-2.48889	5.98777	11.3032	1.73015e-09	1.01321e-08
gene_188656	-10.8179	-2.48573	-3.11832	-10.181	-8.0114	8.22852	11.2386	1.73026e-09	1.01321e-08
gene_218800	5.44776	-0.541922	0.195521	1.29057	-3.36976	8.86381	11.1754	1.76694e-09	1.03335e-08
gene_188755	-9.51574	-2.24347	-2.81422	-10.4566	-8.37221	8.1725	11.1678	1.79193e-09	1.04661e-08
gene_80471	3.81716	7.17943	2.99129	-2.50489	4.52525	6.88228	11.2195	1.817e-09	1.05988e-08
gene_16550	8.70948	3.50676	5.41973	4.06598	4.30765	5.40319	11.3728	1.82504e-09	1.06319e-08
gene_267816	-5.33682	-0.0335495	3.02026	-5.33682	-3.12884	7.01646	11.2625	1.86203e-09	1.08334e-08
gene_209688	0	4.49743	7.41684	4.83271	2.09171	6.18531	11.4294	1.87094e-09	1.08712e-08
gene_47578	3.85528	3.60942	4.20392	-1.80015	-0.317645	5.25309	11.1978	1.89042e-09	1.09703e-08
gene_218280	-3.23349	0.464882	-5.65048	-1.77992	-2.28128	8.75147	11.1292	1.92414e-09	1.11516e-08
gene_233966	2.04578	2.75777	5.74884	0	2.94085	4.92528	11.4188	1.94187e-09	1.12399e-08
gene_141882	-9.39688	-6.81586	-3.07238	-9.39688	-3.69832	6.86836	11.2322	1.96665e-09	1.13687e-08
gene_212476	-9.59182	-9.59182	-3.00121	-7.80287	-3.38399	7.07259	11.3485	1.97212e-09	1.13785e-08
gene_92597	3.7872	5.82797	2.17926	6.30499	3.24318	5.53008	11.1155	1.97339e-09	1.13785e-08
gene_141887	-9.97888	-5.45996	-3.64828	-9.97888	-3.38822	7.31522	11.2161	2.0249e-09	1.16606e-08
gene_34243	4.10954	-4.66311	2.51305	-6.66643	-1.53691	8.09947	11.1551	2.04355e-09	1.1753e-08
gene_141876	-9.69687	-7.68426	-3.02706	-9.69687	-3.32597	7.17079	11.2092	2.05039e-09	1.17709e-08
gene_96213	5.93893	0.632087	8.20153	0	8.98819	7.44125	11.3873	2.05188e-09	1.17709e-08
gene_49528	4.50891	4.85793	2.55593	0	2.91545	4.05169	11.363	2.14122e-09	1.22678e-08
gene_469208	0	6.99876	7.06175	0	3.03575	6.07412	11.4166	2.23217e-09	1.27727e-08
gene_219432	2.40787	-7.18891	-1.85753	-3.95544	-4.06293	6.01992	11.2115	2.24034e-09	1.28032e-08
gene_387699	4.3494	1.22755	3.71784	8.75159	3.63418	7.81012	11.0246	2.33365e-09	1.33195e-08
gene_34284	4.11059	-5.2827	2.44234	-5.2827	-1.33968	6.73893	11.2311	2.47021e-09	1.40711e-08
gene_219434	2.24752	-6.77373	-1.69665	-4.91396	-3.99655	5.65592	11.1567	2.47157e-09	1.40711e-08
gene_267686	-7.62297	-2.37832	-3.22409	-7.62297	-4.18586	5.36961	11.1015	2.49131e-09	1.41656e-08
gene_219146	-7.75959	-4.2373	-3.58888	-7.75959	-2.76351	5.42951	11.0921	2.53415e-09	1.4391e-08
gene_399561	1.04594	4.12196	5.6575	1.80958	-1.71868	7.41074	10.9745	2.56014e-09	1.45203e-08
gene_218284	-3.38782	0.29427	-5.20499	-1.06586	-1.79394	6.36347	10.9725	2.56926e-09	1.45537e-08
gene_83466	-4.61914	-1.39975	0.211687	-4.61914	3.58485	5.92749	11.0754	2.61176e-09	1.47759e-08
gene_218279	-3.05907	0.225014	-5.80991	-1.51437	-2.29154	8.75145	10.9594	2.63241e-09	1.48741e-08
gene_218274	-2.55936	1.21881	-4.76781	-1.29478	-1.56147	6.88698	10.9547	2.65522e-09	1.49842e-08
gene_267694	-6.00134	-4.07324	-2.11451	-6.00134	-4.12516	4.51714	11.0594	2.68876e-09	1.5154e-08
gene_188507	-7.0071	-3.42477	-4.09425	-12.3181	-9.04534	11.8931	10.9473	2.69203e-09	1.5154e-08
gene_267682	-6.2815	-3.17655	-3.12951	-6.2815	-3.61947	4.48843	11.0549	2.71062e-09	1.52396e-08
gene_219105	-9.08701	-6.52755	-2.6965	-9.08701	-3.67845	6.63757	11.0463	2.75339e-09	1.54608e-08
gene_219078	-8.68806	-3.87221	-3.76423	-8.68806	-2.93432	6.16319	11.045	2.75958e-09	1.54763e-08
gene_348178	1.98664	4.05231	5.84891	0.0713408	3.43515	5.03942	11.1244	2.83861e-09	1.58997e-08
gene_188655	-9.63583	-2.54215	-3.01291	-9.63583	-7.08769	7.13185	11.0145	2.91647e-09	1.63156e-08
gene_469418	2.34186	2.07222	5.21747	-1.45046	3.01883	5.62125	10.9496	2.97584e-09	1.66271e-08
gene_403360	-2.56071	-3.17617	-2.89053	-5.63535	-5.63535	4.2134	13.186	3.00749e-09	1.67831e-08
gene_401563	4.24957	4.36711	5.21643	9.2576	6.65198	5.92752	11.0831	3.05537e-09	1.70293e-08
gene_141891	-10.9094	-9.08223	-3.46166	-7.78918	-2.6337	8.29275	10.9171	3.11636e-09	1.73478e-08
gene_212416	-10.2277	-5.72877	-3.34302	-10.2277	-3.12919	7.61877	10.9746	3.13535e-09	1.74319e-08
gene_470176	0	6.24346	6.91882	0	6.18289	6.07566	11.2168	3.15632e-09	1.75269e-08
gene_232123	4.60505	3.25399	4.72758	0.751403	0.978443	4.42332	11.0635	3.16426e-09	1.75494e-08
gene_469889	7.11776	4.98022	6.39815	0.070283	4.06241	5.60852	11.0593	3.18813e-09	1.76487e-08
gene_219388	-5.47758	-0.863401	-4.88748	-0.950396	-4.5723	6.46321	10.855	3.19342e-09	1.76487e-08
gene_267946	-5.34118	-1.6613	-2.12556	-5.34118	-5.34118	4.30863	11.2681	3.19391e-09	1.76487e-08
gene_93816	0	0	8.66807	0	8.64429	7.61783	11.4792	3.23359e-09	1.78461e-08
gene_218254	-1.80266	0.775419	-5.51914	-1.03855	-1.87504	8.30267	10.8448	3.25399e-09	1.79368e-08
gene_141774	-10.5256	-7.89833	-3.37592	-8.30941	-2.70118	7.9282	10.8833	3.31552e-09	1.82536e-08
gene_188744	-10.6145	-2.29706	-3.375	-10.1046	-6.95678	8.00389	10.8677	3.41196e-09	1.87616e-08
gene_399539	-1.05138	2.13269	3.58584	-0.0200698	-2.66141	5.55808	10.8142	3.44375e-09	1.89134e-08
gene_469888	7.65658	4.06782	5.58177	0	4.08676	5.21066	11.0663	3.60732e-09	1.97876e-08
gene_218261	-2.00964	0.833424	-4.96971	-0.542509	-1.43003	6.43466	10.7863	3.6263e-09	1.98675e-08
gene_91061	2.45466	4.03601	1.85864	-1.69733	-0.327623	4.3735	10.8363	3.66231e-09	2.00405e-08
gene_267982	-3.64875	-2.45957	-2.26025	-6.92638	-6.22701	5.11246	10.8294	3.7087e-09	2.02698e-08
gene_363660	-0.531553	1.52064	-2.0912	-4.44722	-1.13926	4.45967	10.8127	3.82461e-09	2.08779e-08
gene_218267	-1.69032	0.632504	-5.02372	-2.2607	-2.16249	6.61834	10.7496	3.88164e-09	2.11636e-08
gene_267784	3.19787	4.85639	6.04584	0	8.54531	6.38974	11.0232	3.89182e-09	2.11935e-08
gene_398984	1.14691	4.85385	6.60238	2.21657	2.0447	6.19637	10.7413	3.94224e-09	2.14422e-08
gene_403105	5.49937	3.05539	2.94316	-2.57858	-0.0989038	5.34757	10.7817	4.04823e-09	2.19921e-08
gene_344521	-2.04352	1.51	2.31069	-2.04352	4.97591	5.18283	10.827	4.09992e-09	2.22461e-08
gene_219152	-7.36996	-4.26113	-3.43813	-7.36996	-2.20179	5.22594	10.8183	4.16517e-09	2.2573e-08
gene_402777	1.82744	4.01289	3.44301	0	5.97144	4.55873	10.9793	4.2057e-09	2.27653e-08
gene_219081	-9.96734	-5.04741	-3.92974	-8.18353	-3.55733	7.22224	10.7421	4.29729e-09	2.32332e-08
gene_393709	6.19514	1.62276	6.21317	0	5.07102	5.42481	10.9614	4.34055e-09	2.3439e-08
gene_399565	1.23255	3.78278	6.07548	2.20903	-1.23453	8.79749	10.6875	4.35532e-09	2.34643e-08
gene_90803	-2.90114	2.13085	-0.864967	-2.90114	0.602576	4.09509	10.7937	4.35565e-09	2.34643e-08
gene_46714	5.15796	0.616993	7.79584	0	7.88479	6.84411	10.951	4.42088e-09	2.37873e-08
gene_219088	-7.89979	-4.87097	-3.08418	-7.89979	-3.35215	5.54567	10.7831	4.4407e-09	2.38477e-08
gene_464356	0.654789	0.830151	2.05437	5.77175	1.75906	4.77496	10.6768	4.44269e-09	2.38477e-08
gene_233895	3.001	3.05241	7.29632	0	5.96218	6.17506	10.9355	4.54342e-09	2.43594e-08
gene_219120	-6.57965	-4.96247	-2.92188	-6.57965	-2.85314	4.72376	10.747	4.74237e-09	2.53959e-08
gene_344332	0.953484	0.0699251	3.60125	-1.8226	0.797082	4.73061	10.6849	4.83613e-09	2.58673e-08
gene_402179	-6.21362	1.00101	-2.69625	-6.21362	-0.295935	5.4328	10.7279	4.9101e-09	2.62318e-08
gene_468550	-0.339766	-3.38676	-3.34951	-2.97753	0.558907	4.88932	10.6207	4.93087e-09	2.63116e-08
gene_234104	8.86307	3.61521	11.6207	0	11.043	10.3886	10.8813	5.00085e-09	2.66535e-08
gene_468276	6.65925	1.57313	3.69636	6.8198	5.54062	4.86252	10.8009	5.06085e-09	2.6913e-08
gene_219368	-5.90219	-0.844936	-4.50419	-1.24256	-5.96251	7.45276	10.6066	5.06148e-09	2.6913e-08
gene_267879	-6.97845	1.36807	-2.89575	-6.97845	-1.61826	5.9923	10.7087	5.08518e-09	2.70072e-08
gene_393730	3.39214	1.46953	6.09332	0	5.42202	5.32853	10.8691	5.10934e-09	2.71036e-08
gene_267708	-8.42104	-3.8538	-2.73333	-8.42104	-4.54118	6.05634	10.6936	5.22727e-09	2.76966e-08
gene_218264	-3.32296	0.569604	-5.51704	-1.60842	-1.40237	8.61938	10.5871	5.24878e-09	2.77779e-08
gene_141745	-5.98038	-4.78578	-4.16568	-4.27109	-0.381165	6.04197	10.5736	5.38189e-09	2.84489e-08
gene_218277	-3.01399	0.896459	-4.8212	-1.56159	-2.07162	6.88915	10.5588	5.53162e-09	2.91904e-08
gene_218259	-2.54042	0.311236	-5.51979	-1.63015	-2.2401	8.08262	10.5581	5.53933e-09	2.91904e-08
gene_34247	3.27461	-4.17156	1.59795	-6.26405	-3.1002	6.9152	10.6109	5.54159e-09	2.91904e-08
gene_464444	-4.77643	-4.49922	-1.84571	2.14167	-0.626921	4.55324	10.5915	5.67105e-09	2.98356e-08
gene_141877	-8.99076	-8.99076	-2.77032	-8.24679	-2.80875	6.63355	10.7543	5.67731e-09	2.98356e-08
gene_234092	4.56782	4.32103	3.07849	-2.5044	6.81613	6.95427	10.5849	5.8137e-09	3.05169e-08
gene_218842	5.61718	-1.7575	-0.0552341	0.216507	-1.77656	11.9459	10.5287	5.8508e-09	3.06759e-08
gene_267937	-6.60703	-1.64512	-0.806501	-6.60703	-5.50076	5.39693	10.631	5.85892e-09	3.06828e-08
gene_469901	5.863	2.25403	4.80682	0.0726455	3.40888	4.56405	10.7058	6.00323e-09	3.1402e-08
gene_362434	2.82685	6.36954	6.27963	7.90049	1.45864	5.74697	10.7027	6.03693e-09	3.15418e-08
gene_469844	2.56684	2.15921	5.30624	2.29088	1.54267	5.21393	10.5108	6.04894e-09	3.15679e-08
gene_141780	-7.60345	-8.52405	-3.6318	-8.18592	-2.92156	8.78468	10.5032	6.13451e-09	3.19775e-08
gene_393963	9.16892	7.48842	7.08387	0	3.57041	6.5129	10.7613	6.18395e-09	3.2198e-08
gene_86595	7.00992	8.42124	5.89269	9.24371	4.44489	6.47434	10.6885	6.19268e-09	3.22062e-08
gene_267704	-7.17522	-5.04163	-2.736	-8.97182	-4.6774	6.51332	10.5462	6.24398e-09	3.24356e-08
gene_365255	5.3632	5.31215	5.15108	0	6.7619	5.36112	10.7446	6.37032e-09	3.30538e-08
gene_219123	-7.44662	-3.03593	-3.62026	-7.44662	-2.47567	5.24907	10.5769	6.46734e-09	3.35187e-08
gene_219056	-7.1388	-3.04523	-3.94394	-6.27497	-2.73961	4.98073	10.5168	6.50877e-09	3.36947e-08
gene_398301	-3.04611	2.41531	1.29399	-3.04611	-3.04611	4.46995	10.8546	6.5231e-09	3.37301e-08
gene_359281	7.79908	0	9.55797	0	10.4809	8.80657	10.9531	6.62883e-09	3.4204e-08
gene_141873	-9.07228	-6.21844	-3.02639	-9.07228	-2.79786	6.65341	10.5633	6.62991e-09	3.4204e-08
gene_233879	0	0	5.1931	0	4.21855	4.699	11.0435	6.68032e-09	3.44247e-08
gene_92215	1.82368	1.91686	5.37974	1.59459	2.15474	4.69054	10.6448	6.6983e-09	3.44779e-08
gene_469845	3.15432	3.40264	6.64134	4.22261	3.18366	6.26144	10.4475	6.80576e-09	3.49911e-08
gene_399571	0	5.1146	7.01373	3.81578	2.48251	5.8445	10.6942	6.8512e-09	3.51846e-08
gene_34169	-4.06603	-0.713656	-1.2184	-5.29996	-5.29996	4.49774	10.7481	6.90072e-09	3.53986e-08
gene_101563	7.24384	11.0218	7.56363	0	10.3398	8.72415	10.6912	7.00272e-09	3.58646e-08
gene_219431	1.24804	-7.71601	-2.76492	-4.20099	-5.07909	7.22986	10.4318	7.00747e-09	3.58646e-08
gene_233851	4.72224	3.50558	6.24831	0	3.17884	5.30757	10.6761	7.19268e-09	3.67707e-08
gene_267955	-7.01887	-1.31896	-1.22576	-7.01887	-6.3451	5.56571	10.5107	7.29998e-09	3.72566e-08
gene_469847	1.6515	2.16726	5.46549	3.34485	1.96252	5.3347	10.4095	7.30425e-09	3.72566e-08
gene_267717	-6.92784	-3.04114	-2.02967	-6.92784	-5.30937	5.12899	10.5043	7.38498e-09	3.76258e-08
gene_369494	6.51958	1.67089	5.01481	0.31923	4.52874	4.79397	10.5829	7.48659e-09	3.81005e-08
gene_218815	5.49873	0.441619	-0.479674	0.458362	-2.49997	10.142	10.3838	7.66235e-09	3.8951e-08
gene_402454	-4.07622	2.63278	-0.028618	-4.07622	-1.73402	4.78425	10.4811	7.70529e-09	3.91178e-08
gene_219093	-8.40654	-5.85031	-2.43853	-8.40654	-3.78969	6.11144	10.4806	7.71251e-09	3.91178e-08
gene_401089	-4.86245	0.209261	-2.53047	-4.86245	-0.488494	4.36638	10.4786	7.7414e-09	3.92202e-08
gene_233904	4.37909	2.70044	6.15235	3.63875	1.47627	5.2086	10.5637	7.75065e-09	3.9223e-08
gene_89721	-2.65049	-1.93015	1.14032	-3.76528	-2.799	4.50638	10.4224	7.84513e-09	3.96566e-08
gene_401877	5.1082	5.39764	5.33377	0	2.03457	4.88452	10.6262	7.85951e-09	3.96848e-08
gene_340721	1.29057	5.47229	2.65487	-1.63149	5.30952	5.46553	10.4176	7.91567e-09	3.99237e-08
gene_76930	1.91322	2.1259	3.96989	-1.71179	0.0610736	4.9201	10.4136	7.9743e-09	4.01744e-08
gene_141806	-8.43453	-7.35394	-2.37511	-8.43453	-1.82048	6.36789	10.4581	8.03582e-09	4.04392e-08
gene_34220	4.30987	-4.16965	2.54635	-5.82474	-1.85211	8.07699	10.3539	8.10271e-09	4.07304e-08
gene_218244	-4.1889	-0.376822	-5.6796	-2.03799	-2.9022	7.93293	10.3474	8.2008e-09	4.11775e-08
gene_393834	1.64922	5.12774	3.24543	0	2.32585	4.15542	10.5992	8.24707e-09	4.13638e-08
gene_35752	3.66814	2.85315	4.77906	0	2.80618	4.44404	10.5979	8.26473e-09	4.14063e-08
gene_141768	-2.6299	-2.94818	-2.50997	-5.79068	1.01195	5.14938	10.3869	8.37735e-09	4.19239e-08
gene_362478	4.26796	6.14268	4.60811	0.358405	2.43891	4.7185	10.5092	8.54924e-09	4.27367e-08
gene_348192	1.39939	1.81045	4.44358	-1.68848	2.17826	5.22705	10.3658	8.71001e-09	4.34922e-08
gene_253781	3.29156	3.74189	3.7255	-5.70576	3.37795	13.8209	10.2858	8.95258e-09	4.4654e-08
gene_402839	0	6.60504	7.60059	2.62918	3.43618	6.41116	10.5427	8.97177e-09	4.47003e-08
gene_83415	-2.33935	0.94668	2.47653	-5.42619	5.58017	8.49708	10.3331	9.25339e-09	4.60525e-08
gene_479423	-2.54622	7.52705	7.47246	-2.54622	7.01475	9.089	10.3753	9.35273e-09	4.64887e-08
gene_393667	3.58538	6.60857	4.13777	0	5.77529	5.02466	10.5279	9.36166e-09	4.64887e-08
gene_267695	-7.01117	-3.13452	-2.74091	-7.01117	-4.09252	5.00762	10.3712	9.42335e-09	4.67436e-08
gene_386579	3.25917	0.0885373	3.16287	6.6304	1.10958	5.89976	10.2666	9.53705e-09	4.72556e-08
gene_250488	-0.645354	4.82727	5.12313	-0.645354	3.49376	5.14649	10.3546	9.71353e-09	4.80772e-08
gene_362446	7.72012	4.84808	3.40938	6.80625	5.37721	5.05746	10.4293	9.87464e-09	4.8821e-08
gene_399002	2.90896	5.98529	7.20555	3.93758	1.07213	7.63441	10.2401	1.00193e-08	4.94818e-08
gene_92217	2.90637	2.18682	5.64359	1.81602	0.724063	6.43114	10.2351	1.01137e-08	4.98868e-08
gene_359263	6.38432	0	7.86149	0	8.98099	7.25863	10.7048	1.01234e-08	4.98868e-08
gene_338880	3.70139	2.58463	1.74044	6.18109	2.83847	4.69018	10.2084	1.06323e-08	5.23375e-08
gene_369969	5.96308	5.91317	6.15009	0.992714	6.66325	7.25143	10.1918	1.06775e-08	5.25028e-08
gene_219062	-8.47558	-4.75179	-3.13029	-8.47558	-3.12428	6.05652	10.2967	1.08016e-08	5.30549e-08
gene_412477	7.5972	5.68798	4.14975	0	5.62002	5.08165	10.4331	1.10836e-08	5.43809e-08
gene_469898	4.82317	1.69815	4.36465	0	3.301	4.32421	10.4316	1.11146e-08	5.44736e-08
gene_399003	1.73407	2.87398	4.50812	0.500518	-3.11335	6.38631	10.4001	1.12185e-08	5.49233e-08
gene_344518	-1.92455	-2.05833	1.17516	-1.3233	3.54392	5.19236	10.1659	1.15106e-08	5.6292e-08
gene_362447	7.31413	3.39862	3.13794	5.4504	5.25493	4.72369	10.3437	1.15247e-08	5.62997e-08
gene_467674	1.91799	2.81415	3.20549	-3.3893	5.16876	6.61412	10.2018	1.1691e-08	5.70506e-08
gene_299888	5.75687	9.07883	5.20588	5.72821	6.19135	8.5206	10.1544	1.17619e-08	5.73074e-08
gene_218835	5.22233	-2.01068	0.166485	-0.497446	-0.381653	7.00003	10.154	1.17691e-08	5.73074e-08
gene_141838	-2.17547	-1.49394	3.40286	-2.17547	3.68502	5.12597	10.2231	1.23656e-08	6.01474e-08
gene_267973	-4.81521	-2.52031	-0.387398	-4.81521	-4.81521	4.43013	10.4818	1.2482e-08	6.06481e-08
gene_218846	5.55736	-1.62472	-0.0200579	0.247158	-0.662581	9.58803	10.1142	1.26812e-08	6.15496e-08
gene_267706	-6.84293	-2.97257	-2.69886	-6.84293	-3.83972	4.92998	10.2058	1.27643e-08	6.18861e-08
gene_469924	6.26631	2.28409	5.04092	0.203032	4.09394	4.74424	10.2712	1.31392e-08	6.36268e-08
gene_362336	1.52986	3.3199	0.638031	-3.06084	3.08643	5.0373	10.1428	1.31623e-08	6.36268e-08
gene_401619	-2.94955	-1.60134	-4.50705	-3.31593	-2.60163	4.8633	10.0941	1.31656e-08	6.36268e-08
gene_233849	5.13791	2.32569	6.40446	0	5.07506	5.49859	10.3315	1.3288e-08	6.41494e-08
gene_403157	6.17638	2.74273	2.91267	-3.00415	0.038257	6.43417	10.0869	1.3344e-08	6.43511e-08
gene_394091	3.4125	3.29226	7.24851	9.47589	4.23207	6.5262	10.2604	1.33983e-08	6.45439e-08
gene_267763	-2.11898	0.272926	1.73579	-3.20252	4.34916	5.55849	10.0897	1.45239e-08	6.98912e-08
gene_233971	1.99083	1.45733	5.54632	0	4.37984	4.89776	10.2808	1.45473e-08	6.99296e-08
gene_141820	-6.17867	-6.17867	-1.78553	-6.17867	-2.66388	4.73945	10.2959	1.46124e-08	7.01675e-08
gene_423800	4.42159	3.78585	6.64109	0.0702095	5.3825	5.68009	10.2067	1.47668e-08	7.08336e-08
gene_422174	-2.13101	0.134163	3.58043	-2.13101	1.04034	4.94319	10.1127	1.51483e-08	7.25864e-08
gene_372071	-4.7683	2.60651	-0.334867	-4.7683	2.96488	5.92727	10.107	1.53066e-08	7.32668e-08
gene_35685	4.65198	2.77193	4.15457	-0.776693	1.86021	4.59057	10.0583	1.53968e-08	7.35913e-08
gene_93024	3.46657	6.02514	3.14774	0	4.6711	4.51517	10.2487	1.5407e-08	7.35913e-08
gene_86531	4.91766	5.6364	6.65863	1.5925	1.81401	5.67945	10.1721	1.57229e-08	7.50206e-08
gene_99433	8.32747	7.48163	7.46039	2.37154	6.83224	6.76531	10.1376	1.63117e-08	7.77477e-08
gene_219095	-6.96111	-5.71612	-2.07442	-6.96111	-3.3367	5.09111	10.0527	1.69154e-08	8.054e-08
gene_464447	-1.12195	-3.75137	-1.27099	2.971	1.15378	4.94195	9.95656	1.70382e-08	8.10393e-08
gene_267986	-5.98863	-1.11049	-0.825658	-5.98863	-5.31252	4.99986	10.0462	1.71195e-08	8.13403e-08
gene_393865	3.93164	2.52477	5.64825	0	3.93526	4.94451	10.1845	1.72834e-08	8.20327e-08
gene_393912	4.57601	2.71573	7.18963	0	6.7199	6.23001	10.1742	1.7606e-08	8.34756e-08
gene_212473	-9.48462	-6.2528	-2.88511	-9.48462	-2.89953	7.0471	10.0295	1.76556e-08	8.36191e-08
gene_85509	4.69927	-2.36244	-0.351945	0.482048	0.445415	6.38655	9.93705	1.76733e-08	8.36191e-08
gene_68211	1.2628	0.689361	2.20915	-4.62015	-4.62015	5.8352	10.1802	1.8837e-08	8.90316e-08
gene_34156	-5.1299	-0.865346	-1.29926	-5.1299	-5.1299	4.37336	10.2445	1.89117e-08	8.9291e-08
gene_393841	2.93153	6.17855	4.10154	0	3.66912	4.66371	10.1274	1.91474e-08	9.03092e-08
gene_393743	5.87203	4.13889	6.21095	0	3.68755	5.35942	10.1238	1.9272e-08	9.07901e-08
gene_267991	-3.83912	-2.76806	-3.06807	-6.87659	-4.17557	4.91919	9.93704	1.92896e-08	9.07901e-08
gene_212684	-11.2808	-5.65041	-3.92756	-7.0756	-4.55593	8.43811	9.92349	1.95605e-08	9.19688e-08
gene_92486	2.89507	1.76393	4.33457	-2.26823	0.370159	5.57212	9.91414	2.01292e-08	9.45442e-08
gene_212521	0.0150474	-6.58921	-0.619498	-6.58921	-3.79981	5.50367	10.0531	2.03432e-08	9.54501e-08
gene_252621	7.38092	0	8.53181	0	8.68532	7.57529	10.2901	2.06372e-08	9.6729e-08
gene_219089	-4.35591	-4.79437	-3.56053	-8.63794	-3.3888	6.08323	9.89656	2.07987e-08	9.73848e-08
gene_267809	-4.72688	2.4298	5.41869	-2.99754	1.82133	8.69999	9.87959	2.12282e-08	9.92923e-08
gene_218825	4.96268	0.217588	-0.474595	0.338572	-3.33728	9.95479	9.83062	2.15838e-08	1.00851e-07
gene_403350	-3.65619	-1.9127	-2.13298	-5.44999	-6.05095	4.79847	9.82169	2.19493e-08	1.02453e-07
gene_83410	-4.31248	-0.170675	1.14979	-5.40855	4.30848	7.28479	9.83891	2.31563e-08	1.07975e-07
gene_386634	-1.06647	-1.78394	2.98664	-3.17578	-2.36156	6.88678	9.7847	2.35306e-08	1.09607e-07
gene_267673	-6.67381	-4.64049	-0.528108	-6.67381	-3.95401	5.49835	9.87102	2.36515e-08	1.10056e-07
gene_403114	5.74597	2.23347	2.30779	-2.34183	-0.120594	5.49823	9.77915	2.37772e-08	1.10527e-07
gene_267764	-4.3699	1.65858	2.12672	-4.3699	-2.62022	5.61453	9.86312	2.39993e-08	1.11445e-07
gene_401509	4.93079	9.61511	6.62733	4.66035	6.26506	6.94044	9.91681	2.49961e-08	1.15954e-07
gene_219101	-6.8044	-3.70869	-2.84969	-6.8044	-3.45455	4.82283	9.83214	2.54134e-08	1.17769e-07
gene_401612	-5.68902	-2.00515	-5.05025	-3.96408	-2.80547	6.50011	9.73769	2.57062e-08	1.19003e-07
gene_267672	-6.72633	-4.68283	-0.22001	-6.72633	-3.80301	5.69917	9.80797	2.65745e-08	1.22897e-07
gene_233885	1.38279	2.21922	5.05884	-1.72929	3.13623	5.74451	9.74081	2.78042e-08	1.28452e-07
gene_218536	-8.93777	-6.68691	-3.07096	1.76987	-4.22067	11.1985	9.69205	2.8013e-08	1.29204e-07
gene_267707	-6.23081	-2.38199	-2.09546	-6.23081	-4.29188	4.68872	9.77925	2.80244e-08	1.29204e-07
gene_469892	6.22047	3.71356	5.41583	0	4.35501	4.96788	9.91457	2.80647e-08	1.29258e-07
gene_402047	0.791627	2.76501	1.60239	-3.55469	-3.55469	4.96197	9.95257	2.82563e-08	1.30008e-07
gene_469912	6.08847	3.91919	5.23626	0	3.43967	4.82823	9.90772	2.84132e-08	1.30571e-07
gene_267958	-1.45715	-3.90957	-2.64978	-9.33917	-5.15654	6.95663	9.7287	2.84401e-08	1.30571e-07
gene_364995	0.815308	-1.78474	-3.39339	-2.77729	1.33573	6.40351	9.68354	2.84655e-08	1.30571e-07
gene_218756	3.62296	0.0724094	-2.52338	-1.5976	-2.24516	7.37753	9.66108	2.96959e-08	1.36076e-07
gene_233924	2.56033	-1.0827	5.09925	1.41283	2.68472	6.21942	9.65921	2.98009e-08	1.36419e-07
gene_83463	-0.847372	0.839855	2.06577	-4.78104	5.23874	7.54806	9.70237	2.98725e-08	1.36608e-07
gene_267691	-6.40284	-4.43407	-1.75458	-6.40284	-3.73985	4.86391	9.7398	3.01467e-08	1.37722e-07
gene_141835	-6.11632	-5.60548	-2.65559	-7.66738	-2.32097	5.6027	9.69287	3.04074e-08	1.38772e-07
gene_90155	0.542056	1.86604	2.09434	-1.62449	-0.859037	4.04975	9.6914	3.04908e-08	1.39012e-07
gene_218235	-2.58241	0.812435	-4.88555	-1.53141	-1.92088	7.6703	9.64457	3.06347e-08	1.39527e-07
gene_267956	-6.45895	-1.44774	-1.69931	-6.10305	-5.78293	5.01857	9.68146	3.073e-08	1.3982e-07
gene_92216	4.89303	3.52846	7.02108	3.2386	3.47257	6.56242	9.63732	3.10558e-08	1.4116e-07
gene_393911	4.91408	3.29378	7.30215	0	6.90252	6.34605	9.8569	3.11364e-08	1.41384e-07
gene_141870	-7.90572	-6.38875	-3.49506	-2.45439	-2.69885	5.63941	9.67326	3.12049e-08	1.41552e-07
gene_18861	5.13892	5.8304	8.02627	0	4.6757	6.73749	9.85359	3.13228e-08	1.41944e-07
gene_212567	-11.6071	-5.65291	-3.69704	-8.19213	-4.71378	8.7875	9.66238	3.1846e-08	1.4417e-07
gene_141695	-6.80897	-4.54422	-2.73248	-6.80897	-0.524576	5.25365	9.709	3.19159e-08	1.44342e-07
gene_468251	3.27549	1.80861	4.02884	4.76449	0.764954	4.16282	9.77543	3.2343e-08	1.46127e-07
gene_219430	1.28883	-7.26936	-2.49728	-4.87194	-3.31655	5.61996	9.73895	3.24489e-08	1.46459e-07
gene_362461	3.35774	4.9578	8.22686	5.97099	4.68487	6.91692	9.76835	3.27634e-08	1.4773e-07
gene_479425	3.26708	6.49715	8.85387	0	8.82926	7.83724	9.81542	3.35536e-08	1.51142e-07
gene_469842	3.93031	2.81478	6.12332	3.76438	2.96378	5.85251	9.58913	3.40102e-08	1.53046e-07
gene_92214	2.63013	3.15319	6.41667	2.37293	3.43171	5.38801	9.73253	3.49769e-08	1.57239e-07
gene_188587	-5.70447	-1.42073	-3.03394	-8.90497	-6.37677	6.59859	9.6105	3.54667e-08	1.59282e-07
gene_469227	6.41646	3.88094	6.67366	9.91775	5.5625	6.49578	9.72081	3.57337e-08	1.60322e-07
gene_398999	1.86164	5.36933	5.50955	2.83025	-0.607416	6.49544	9.5608	3.58771e-08	1.60682e-07
gene_267987	-5.65917	-1.32146	-1.10455	-5.65917	-5.65917	4.69513	9.88081	3.58854e-08	1.60682e-07
gene_267664	-6.82959	-4.78812	-0.446829	-6.82959	-3.96028	5.65689	9.64302	3.60666e-08	1.61334e-07
gene_400305	5.84066	2.90942	5.5367	8.96915	4.28141	7.39586	9.55288	3.64169e-08	1.62739e-07
gene_141898	-9.24331	-5.82972	-3.48601	-6.78793	-2.76881	6.71373	9.58458	3.68376e-08	1.64456e-07
gene_469212	0.944269	4.22002	3.59105	-2.99143	-2.05441	6.46453	9.54519	3.69496e-08	1.64793e-07
gene_188594	-4.90884	-3.00617	-3.26955	-11.1426	-8.29437	9.60847	9.53619	3.75828e-08	1.67451e-07
gene_400303	5.14736	1.67741	3.8779	7.49382	2.41609	6.39163	9.53183	3.7893e-08	1.68667e-07
gene_232122	6.97257	2.78341	3.67068	3.46088	4.97271	4.60034	9.6874	3.79829e-08	1.689e-07
gene_209487	0	6.98873	7.99658	0	5.12688	6.81234	9.80196	3.81275e-08	1.69376e-07
gene_403123	5.357	0.84525	0.936945	-3.853	-1.06947	7.43689	9.52074	3.8695e-08	1.71728e-07
gene_91092	2.67163	2.68439	2.49219	-2.10904	-1.58557	4.5262	9.55872	3.90739e-08	1.73239e-07
gene_267884	-6.11393	3.77313	-0.935947	-1.53407	1.75429	7.13956	9.55208	3.91489e-08	1.73401e-07
gene_469890	6.13077	3.11815	5.32026	0	4.34939	4.90229	9.72825	3.92696e-08	1.73765e-07
gene_394053	9.56915	7.03762	7.02426	10.3101	5.3455	7.13684	9.66226	3.97685e-08	1.758e-07
gene_403540	5.25591	1.62863	1.43424	-4.6905	-0.100588	6.51632	9.50513	3.98526e-08	1.75999e-07
gene_219091	-7.93833	-4.82106	-2.67389	-7.93833	-3.32369	5.68462	9.58657	4.00479e-08	1.76689e-07
gene_362299	5.79133	5.36306	2.9256	6.19061	2.12583	5.62144	9.49338	4.07466e-08	1.79487e-07
gene_219070	-8.58711	-3.92119	-2.95643	-8.58711	-3.77736	6.15351	9.57705	4.07618e-08	1.79487e-07
gene_403357	-1.12107	-1.64403	-1.82344	-5.80291	-5.80291	4.58492	9.73702	4.15498e-08	1.82779e-07
gene_468014	6.53349	5.46367	3.03181	3.91213	0.986026	5.53962	9.47938	4.18388e-08	1.83753e-07
gene_76830	4.05261	2.8762	6.41218	0	5.65885	5.57246	9.69298	4.18528e-08	1.83753e-07
gene_394243	7.47791	2.22767	6.61808	2.9707	6.61978	5.9595	9.63161	4.20616e-08	1.8449e-07
gene_212341	-7.13402	-7.13402	-1.91281	-6.94382	-2.56489	5.3592	9.64482	4.21289e-08	1.84606e-07
gene_92213	1.76627	2.17113	4.81218	0.980638	-0.229906	6.17572	9.47083	4.25196e-08	1.86137e-07
gene_466984	4.39891	2.00268	1.27918	-1.85263	1.28862	4.23052	9.51197	4.26467e-08	1.86512e-07
gene_212475	-10.2239	-6.32759	-3.36789	-7.93971	-2.4136	7.68732	9.50276	4.294e-08	1.87555e-07
gene_236026	1.66921	-3.44129	2.54039	3.90913	-3.79505	7.19804	9.46528	4.29682e-08	1.87555e-07
gene_92212	3.92035	3.03523	3.361	6.02303	-1.8827	7.00426	9.46106	4.33121e-08	1.88873e-07
gene_393727	4.22926	2.02988	7.01212	2.99204	5.37518	5.93894	9.61005	4.37538e-08	1.90614e-07
gene_469891	6.01223	3.58333	5.86761	0	4.24414	5.18966	9.66369	4.4129e-08	1.92064e-07
gene_403372	-3.88724	-1.73517	-2.43316	-3.52924	-6.03257	4.56219	9.62929	4.5086e-08	1.96039e-07
gene_397286	4.32607	5.86117	4.33241	1.85432	1.01593	4.54999	9.59233	4.51956e-08	1.96327e-07
gene_233868	1.52528	-2.06326	3.68109	-2.68807	2.39568	5.46366	9.47828	4.54243e-08	1.9713e-07
gene_469218	0	3.55063	5.98172	0	4.65361	5.17752	9.69791	4.59151e-08	1.99069e-07
gene_469893	5.28506	2.04396	4.45286	0.140965	3.07518	4.3624	9.58199	4.60593e-08	1.99502e-07
gene_468012	3.53621	3.02723	0.704257	1.86138	-3.22997	4.80949	9.61211	4.65158e-08	2.01286e-07
gene_469294	4.21788	3.11827	4.32939	0	4.11564	4.382	9.62945	4.69478e-08	2.0296e-07
gene_239239	0.142725	-0.271566	4.27332	-2.5376	2.90071	5.79585	9.45927	4.70722e-08	2.03303e-07
gene_267670	-5.98577	-4.01071	-0.809647	-5.98577	-3.94898	4.91811	9.49661	4.73293e-08	2.04218e-07
gene_86671	1.08489	7.7507	5.10183	3.50189	4.68538	5.4698	9.56159	4.78124e-08	2.06105e-07
gene_219065	-7.87691	-3.28757	-2.86469	-7.87691	-3.81619	5.61295	9.48449	4.84073e-08	2.08471e-07
gene_79180	5.66635	0.873696	6.22024	0.420828	2.44208	6.86886	9.39908	4.86958e-08	2.09513e-07
gene_219090	-9.97473	-4.57867	-2.56812	-9.97473	-3.93881	7.51592	9.46337	5.03455e-08	2.16404e-07
gene_89628	-3.2187	1.15056	3.1465	-3.2187	-0.207997	5.41332	9.45653	5.09898e-08	2.18827e-07
gene_267660	-6.56717	-2.70905	-2.69109	-6.30231	-3.84521	4.78627	9.41068	5.1037e-08	2.18827e-07
gene_340099	4.38353	3.05916	5.20308	8.85556	6.22841	5.68319	9.52577	5.10548e-08	2.18827e-07
gene_468016	5.70718	6.25766	3.4663	4.37711	2.17397	4.58464	9.52344	5.12735e-08	2.19556e-07
gene_469315	7.07067	2.53559	4.67789	1.09566	4.40436	4.7602	9.50991	5.256e-08	2.24851e-07
gene_239223	2.35745	0.261635	4.17334	-1.59197	2.82272	5.04066	9.39493	5.31067e-08	2.26974e-07
gene_362439	2.8955	6.14385	3.14226	6.02359	4.83961	4.70021	9.50069	5.34561e-08	2.28251e-07
gene_267728	-5.20424	-3.25613	-0.232687	-5.20424	-3.63605	4.69987	9.41385	5.52035e-08	2.35284e-07
gene_99573	8.20695	4.90397	5.81762	2.76935	4.89266	5.51207	9.48311	5.52074e-08	2.35284e-07
gene_401597	5.29633	6.30853	7.42902	9.85943	7.20339	9.64415	9.32389	5.56796e-08	2.37072e-07
gene_469899	5.90545	2.93013	5.099	0.0720719	4.04058	4.75909	9.47737	5.5791e-08	2.37322e-07
gene_100115	6.69959	4.41298	4.92813	8.88231	6.02478	5.69676	9.47044	5.65045e-08	2.40131e-07
gene_470177	1.61144	3.35198	3.8424	-2.66146	1.63457	5.66581	9.35	5.77781e-08	2.45312e-07
gene_469908	6.8626	4.60263	6.54692	0.0701415	5.35346	5.74956	9.45601	5.80203e-08	2.46109e-07
gene_79118	-3.28695	-8.43984	-2.94506	0.66335	-5.50039	9.81219	9.29429	5.93783e-08	2.51632e-07
gene_188752	-9.44911	-2.52723	-2.95	-10.6127	-6.92784	9.02255	9.28772	6.01223e-08	2.54546e-07
gene_141809	-9.18161	-9.18161	-1.74474	-9.18161	-2.18612	7.19439	9.50715	6.02069e-08	2.54665e-07
gene_47571	3.37498	-0.291071	2.39465	5.54726	-0.243215	5.45005	9.26468	6.28048e-08	2.65405e-07
gene_400297	6.87366	5.38281	7.2733	0	4.88384	6.20496	9.46125	6.36757e-08	2.68833e-07
gene_399008	3.06716	5.18739	5.6122	2.23006	-0.023497	6.32323	9.25236	6.42883e-08	2.71166e-07
gene_393909	1.8347	5.1341	4.36295	6.25041	1.15059	4.59202	9.39464	6.49385e-08	2.73652e-07
gene_399428	0.470422	4.54075	1.6896	-1.19993	2.10069	4.53512	9.24529	6.51554e-08	2.742e-07
gene_393703	3.6305	5.52985	6.30462	0	4.38022	5.48239	9.44829	6.51902e-08	2.742e-07
gene_340720	-2.64258	-1.37943	1.92691	-4.43199	4.38239	6.61519	9.27784	6.61632e-08	2.78033e-07
gene_212338	-7.52449	-4.29305	-2.48219	-7.52449	-3.3949	5.4622	9.30831	6.71918e-08	2.82093e-07
gene_398980	0.397726	2.63119	3.65517	-0.959498	-2.95968	6.62548	9.21531	6.89658e-08	2.89271e-07
gene_86657	7.46898	10.4953	8.57335	5.18176	6.81437	8.14467	9.35964	6.92506e-08	2.90196e-07
gene_468560	-2.43989	-6.35008	-3.15973	-4.13289	-0.494549	4.94574	9.32525	6.95794e-08	2.91303e-07
gene_16755	-1.21545	-7.22828	-3.178	-2.17907	-3.86251	5.9075	9.20793	6.99371e-08	2.92529e-07
gene_49690	-1.41736	2.30822	3.40377	-1.68067	-2.62376	6.77055	9.19825	7.12341e-08	2.97678e-07
gene_267680	-8.22495	-3.45384	-2.04638	-8.22495	-4.66061	6.11273	9.27122	7.20015e-08	3.00386e-07
gene_91080	2.11322	4.46219	1.77273	-0.794496	0.333718	4.72118	9.19249	7.20155e-08	3.00386e-07
gene_253782	2.95972	3.53715	3.30421	-6.24129	2.89867	11.7223	9.17573	7.27194e-08	3.03042e-07
gene_252184	2.16801	3.72332	3.43616	0	4.98248	4.29069	9.38283	7.34192e-08	3.05676e-07
gene_76860	4.92036	4.56357	5.05686	0	5.309	4.89936	9.37978	7.38278e-08	3.07094e-07
gene_399529	-3.6354	2.20814	1.5449	-2.64944	-3.6354	4.8753	9.39373	7.59648e-08	3.15691e-07
gene_469903	6.388	3.88265	5.43405	0	3.99203	4.97866	9.35454	7.72932e-08	3.20916e-07
gene_219122	-7.30477	-4.12226	-3.63118	-10.3845	-2.97302	7.75092	9.18959	7.81053e-08	3.2399e-07
gene_344331	5.61514	2.82066	5.80631	0	4.88008	5.14393	9.34476	7.86798e-08	3.26073e-07
gene_414488	5.25495	4.62865	4.35273	-2.49249	7.35089	7.5373	9.18498	7.87857e-08	3.26212e-07
gene_49689	2.7919	2.66983	4.18081	-0.608282	-1.93286	7.01423	9.14062	7.94643e-08	3.28468e-07
gene_86528	1.76997	3.93657	4.40657	-2.56322	0.188966	5.98899	9.18034	7.94764e-08	3.28468e-07
gene_267951	-3.25652	-1.43552	-1.75262	-7.92837	-6.49126	6.11379	9.17115	8.08629e-08	3.33893e-07
gene_16611	-1.81014	2.18489	5.01284	1.09109	1.66745	5.69886	9.16187	8.14933e-08	3.36188e-07
gene_47581	3.35909	3.55705	4.33243	-1.80229	0.673883	5.31481	9.15926	8.26924e-08	3.40823e-07
gene_403373	0.599228	-1.11615	-1.41488	-5.56952	-6.80737	5.54019	9.29048	8.35913e-08	3.44213e-07
gene_267658	-5.75001	-5.75001	-0.974923	-5.75001	-2.56767	4.74359	9.32433	8.3834e-08	3.44897e-07
gene_260620	3.40334	1.18365	3.0235	-1.88692	4.2774	5.01457	9.14962	8.42078e-08	3.46119e-07
gene_464400	0.851445	1.38624	3.26041	-1.36684	1.70036	4.37506	9.14757	8.4533e-08	3.4714e-07
gene_405396	6.03905	4.99227	5.7723	6.44691	4.70054	5.34069	9.22719	8.58746e-08	3.52328e-07
gene_79120	-3.68938	-8.7292	-1.35671	-2.00066	-7.36563	9.04501	9.09302	8.69808e-08	3.56542e-07
gene_363622	-3.40757	1.75431	-1.61978	-5.2219	-0.727511	5.0327	9.12996	8.73825e-08	3.57863e-07
gene_401167	-0.161834	1.85196	0.977461	-3.78944	-3.78944	4.69727	9.32206	8.76603e-08	3.58675e-07
gene_347119	-2.235	-2.31927	-2.70797	-5.60966	-2.90933	4.30822	9.12603	8.80312e-08	3.59867e-07
gene_218817	-7.88966	-7.88966	-1.38956	-6.29546	-3.33726	6.09468	9.23161	8.97479e-08	3.66552e-07
gene_92224	-2.59815	-1.54374	1.86259	-1.10376	-1.89092	4.27167	10.1514	9.13727e-08	3.7285e-07
gene_362302	3.78449	3.95298	0.983449	5.2579	1.29725	5.959	9.06303	9.20798e-08	3.75396e-07
gene_330670	4.50954	0	4.42932	0	5.09436	4.53905	9.40142	9.69459e-08	3.94877e-07
gene_200956	-0.875982	-0.675975	3.46266	-3.06034	1.8117	5.55899	9.07124	9.76041e-08	3.9689e-07
gene_423792	4.13119	3.57647	5.23674	3.66369	3.75582	7.67627	9.02107	9.76162e-08	3.9689e-07
gene_219054	-7.3966	-2.89073	-3.76927	-5.47718	-2.80191	5.17166	9.06481	9.78589e-08	3.97519e-07
gene_469803	1.64673	2.88874	3.45596	-1.84543	2.65226	4.89097	9.06313	9.81194e-08	3.98011e-07
gene_218853	5.48719	-1.32171	0.149531	0.445691	-0.322372	9.83082	9.02941	9.81565e-08	3.98011e-07
gene_267974	-8.04139	-3.18995	-2.98161	-8.04139	-2.22236	5.86569	9.10472	9.82546e-08	3.9805e-07
gene_218813	4.36403	-3.01919	-0.689287	-0.339092	-1.41616	7.72503	9.02234	9.94839e-08	4.02668e-07
gene_219085	-7.22984	-2.89318	-3.05048	-7.22984	-2.71234	5.1705	9.09486	1.00083e-07	4.04731e-07
gene_397553	-2.26197	3.44709	0.755441	-2.26197	2.10461	4.38904	9.08921	1.01147e-07	4.08668e-07
gene_267831	-4.98576	1.82448	0.700059	-2.6625	4.27501	6.87946	9.04606	1.01383e-07	4.09254e-07
gene_206870	-2.7219	0.984813	-1.28667	-6.42615	-4.44225	5.55249	9.05053	1.01489e-07	4.09316e-07
gene_188505	-10.7099	-2.52392	-2.90953	-11.0173	-6.99812	9.60735	9.00923	1.01995e-07	4.10987e-07
gene_141808	-6.77795	-4.32239	-2.41607	-6.77795	-2.42519	5.00472	9.08131	1.02652e-07	4.13267e-07
gene_338885	4.11482	1.46286	3.82984	7.06144	1.71008	5.84425	8.99125	1.05543e-07	4.24527e-07
gene_199445	-0.0296605	-4.4319	-2.72371	-5.59421	-3.40307	4.81423	8.99028	1.05739e-07	4.24574e-07
gene_218920	5.92238	0.962575	4.97404	-1.36706	3.57365	5.56779	9.02875	1.05743e-07	4.24574e-07
gene_402988	0	6.0079	5.93508	0	4.39584	5.2942	9.22301	1.07738e-07	4.32197e-07
gene_469201	4.58304	-0.419528	2.89111	-2.30973	0.427582	5.01266	8.97996	1.07835e-07	4.32203e-07
gene_219427	0.298166	-8.00478	-2.70391	-3.88723	-4.27698	5.95574	9.0772	1.10197e-07	4.41279e-07
gene_393910	4.00279	3.77625	6.83383	0	6.61257	5.99362	9.15411	1.11343e-07	4.4547e-07
gene_344334	8.20168	4.61646	5.87632	0.475531	6.39304	5.72013	9.10005	1.1169e-07	4.46464e-07
gene_85816	-4.84685	-8.8031	-2.13226	-0.79813	-6.35709	8.50429	8.95178	1.13775e-07	4.54393e-07
gene_468010	6.92584	6.17621	4.81627	4.07013	1.25664	4.93225	9.08322	1.15215e-07	4.59737e-07
gene_267663	-6.81814	-4.81096	-1.55295	-6.81814	-3.35562	5.19434	9.00652	1.18072e-07	4.70488e-07
gene_393654	4.55131	2.10872	5.03207	0	5.27845	4.79811	9.12174	1.18118e-07	4.70488e-07
gene_212509	3.1496	-3.64668	3.33444	-3.64668	2.10264	6.00422	9.08804	1.18241e-07	4.70564e-07
gene_218269	-2.2414	1.05071	-4.60803	-1.19166	-1.91163	8.49214	8.92886	1.18848e-07	4.72562e-07
gene_398125	-4.88009	2.51949	-0.861512	-4.88009	0.47785	5.25356	9.00205	1.19065e-07	4.73009e-07
gene_49685	-1.34846	3.09838	4.65958	-0.05795	-0.643202	6.90221	8.92488	1.19751e-07	4.75316e-07
gene_372011	-6.13447	2.58796	-0.965543	-6.13447	0.571503	6.29768	8.99063	1.21637e-07	4.82376e-07
gene_246678	6.43517	4.16456	5.74127	0.199531	5.52069	5.28715	9.05025	1.22447e-07	4.85161e-07
gene_76857	4.29179	5.27984	3.21639	-0.855002	3.58386	4.74101	8.93934	1.2518e-07	4.95556e-07
gene_331512	3.17471	3.00912	3.97345	0	5.90321	4.65911	9.08899	1.25398e-07	4.95981e-07
gene_401580	5.19074	8.60212	5.80021	3.26226	5.43581	6.12484	9.03588	1.2574e-07	4.969e-07
gene_228645	5.06237	3.78065	4.47591	0	3.03316	4.42385	9.07451	1.28758e-07	5.07991e-07
gene_469838	2.54683	4.13064	6.61449	3.85418	3.31604	7.10095	8.88674	1.28772e-07	5.07991e-07
gene_267985	-3.4915	-1.63824	-1.94384	-6.6176	-5.49837	5.0533	8.92213	1.29314e-07	5.09681e-07
gene_372008	-7.0336	1.30211	-1.97204	-7.0336	0.612619	6.45155	8.95272	1.3059e-07	5.14132e-07
gene_393768	3.38661	5.97673	6.56069	0	5.4636	5.76327	9.06644	1.30671e-07	5.14132e-07
gene_188591	-9.79368	-2.34317	-3.14022	-10.9433	-6.67909	9.49991	8.8775	1.31059e-07	5.15208e-07
gene_402456	-2.73956	0.430937	0.234888	-2.73956	-2.73956	3.88765	9.15022	1.31731e-07	5.17399e-07
gene_364564	-0.86047	4.62109	3.50739	-0.86047	3.23667	4.57983	8.94749	1.31877e-07	5.17522e-07
gene_219354	1.96315	2.37574	6.73383	7.07473	5.05203	5.80439	8.99964	1.34448e-07	5.27153e-07
gene_233886	3.56622	2.56146	5.96591	2.86174	2.92029	5.0971	8.99837	1.34763e-07	5.27929e-07
gene_393878	2.67435	6.16247	5.84997	1.90012	2.92505	5.22525	8.99565	1.35443e-07	5.3003e-07
gene_362471	1.82265	6.8887	3.96995	4.86595	3.50117	4.86142	8.99529	1.35534e-07	5.3003e-07
gene_267718	-6.90252	-2.98091	-0.0474669	-6.90252	-4.3647	5.95712	8.91937	1.39015e-07	5.43169e-07
gene_218826	5.27974	-1.07368	0.486037	0.0516949	-0.699949	8.71679	8.84319	1.39915e-07	5.46213e-07
gene_267788	-5.16366	1.75574	2.32512	-5.16366	4.57756	7.59532	8.90947	1.41619e-07	5.52388e-07
gene_219433	2.39899	-8.61559	-1.38015	-3.57128	-3.34684	7.43607	8.91883	1.47939e-07	5.76541e-07
gene_141871	-8.80184	-5.26859	-2.62134	-8.80184	-2.65011	6.52551	8.88217	1.49059e-07	5.80403e-07
gene_16730	1.51958	3.48779	3.8343	0	1.37905	4.11176	8.98873	1.50619e-07	5.8597e-07
gene_86672	4.0025	8.98735	6.8722	4.13776	5.05306	6.63357	8.93659	1.51076e-07	5.87244e-07
gene_218792	2.57452	-0.362904	-1.03276	-3.42743	3.39942	6.85012	8.79923	1.52145e-07	5.90889e-07
gene_287941	0	3.31105	4.5393	0.483003	5.41956	4.64022	8.97455	1.52725e-07	5.9263e-07
gene_267747	-2.69289	4.32254	6.29156	0.308328	6.83948	8.15507	8.81223	1.57741e-07	6.11569e-07
gene_362017	8.18363	7.51132	8.54062	0	6.67788	7.42866	8.9608	1.58517e-07	6.14049e-07
gene_469067	0.939983	2.86253	3.97633	-0.842281	4.73738	4.7741	8.81141	1.59421e-07	6.17022e-07
gene_402432	1.8244	5.52055	4.82263	0	3.34478	4.66696	8.9554	1.60093e-07	6.19092e-07
gene_377474	3.54348	2.77667	5.56712	0	4.89767	4.97114	8.94203	1.64059e-07	6.33883e-07
gene_400299	5.89871	3.27622	5.43192	6.10385	1.40436	4.9541	8.88976	1.64754e-07	6.36022e-07
gene_362301	5.32296	5.65484	3.09996	6.85984	3.3451	6.37837	8.75621	1.65158e-07	6.37038e-07
gene_93267	0.466488	-0.661069	-0.681663	-4.48276	-4.48276	4.32222	8.96941	1.66061e-07	6.39975e-07
gene_313538	10.1613	9.89687	9.05132	9.87355	9.27143	8.70146	8.88444	1.66387e-07	6.40682e-07
gene_99425	7.83564	6.72289	7.28569	6.0974	6.56671	6.53934	8.85835	1.70073e-07	6.54318e-07
gene_241617	-0.703976	-3.44983	0.633228	-5.4608	-3.34157	5.30654	8.77221	1.71695e-07	6.59993e-07
gene_467676	0.0130909	3.21461	3.53654	-2.0869	-0.598864	5.63524	8.73268	1.72743e-07	6.62917e-07
gene_219098	-6.57471	-6.57471	-1.46007	-6.57471	-2.23558	5.0978	8.92711	1.72749e-07	6.62917e-07
gene_242690	2.22509	4.37541	1.36649	5.49204	2.82566	5.45122	8.70594	1.81789e-07	6.97012e-07
gene_363632	3.05707	1.9004	3.73879	1.25434	-1.71506	5.27609	8.70523	1.82039e-07	6.97377e-07
gene_401547	6.65475	4.41967	4.86422	8.85379	5.71503	5.63189	8.83522	1.82271e-07	6.97676e-07
gene_403532	3.98124	-0.407949	-0.580085	-2.15876	-2.74465	6.13627	8.70365	1.82586e-07	6.97876e-07
gene_86662	4.77621	7.82816	5.69613	3.23318	3.64833	5.65825	8.83415	1.82633e-07	6.97876e-07
gene_260546	6.64358	7.84144	6.12581	-1.64202	8.58137	8.26273	8.72712	1.86999e-07	7.13952e-07
gene_469473	4.57035	3.5185	4.50573	0	2.84803	4.38638	8.86792	1.87918e-07	7.16853e-07
gene_267709	-5.09164	-4.36156	-2.81958	-8.28344	-3.76689	5.9723	8.71851	1.90073e-07	7.24462e-07
gene_47586	4.07309	2.38007	4.30276	-1.80084	1.38377	5.27258	8.70901	1.93523e-07	7.3699e-07
gene_1832	1.48206	2.2605	1.97931	-1.44845	4.38036	4.49065	8.70716	1.94205e-07	7.38961e-07
gene_267796	-5.25898	0.461583	3.01238	-4.99784	-0.790365	6.97255	8.69336	1.97601e-07	7.51252e-07
gene_374518	0	3.09984	5.80677	1.47762	3.27326	4.9835	8.83081	1.98809e-07	7.55207e-07
gene_470162	-3.16813	-2.05287	-1.26582	-6.38309	-4.71622	5.06647	8.6915	2.00051e-07	7.59283e-07
gene_470012	0.725986	3.05956	2.18963	-0.570719	6.11873	7.68459	8.64895	2.02697e-07	7.68678e-07
gene_212682	-12.6851	-5.24376	-3.98998	-6.39311	-4.65882	9.80724	8.67569	2.04338e-07	7.74252e-07
gene_468017	6.3148	5.294	2.29843	2.66558	2.48195	5.33378	8.63939	2.06433e-07	7.81534e-07
gene_393692	5.45157	7.01869	8.04375	0.905233	6.11742	6.92067	8.76259	2.0855e-07	7.88887e-07
gene_372072	-3.84363	0.66965	-0.756225	-3.84363	2.0738	4.57937	8.70042	2.09711e-07	7.92613e-07
gene_212342	-7.02778	-5.51518	-1.88427	-7.02778	-1.71697	5.37705	8.69561	2.11616e-07	7.99141e-07
gene_36960	4.24024	2.19029	1.18998	-1.80695	1.73786	4.23433	8.65893	2.12789e-07	8.02899e-07
gene_218233	-2.02153	0.455553	-4.75226	-1.2318	-1.88687	6.24336	8.62216	2.13347e-07	8.04331e-07
gene_266051	0	8.75377	7.35903	0	8.72351	7.28956	8.84233	2.14597e-07	8.08369e-07
gene_267749	-3.64575	6.15018	3.09511	1.01334	5.18388	7.50072	8.64744	2.15592e-07	8.11439e-07
gene_468063	2.60754	2.68291	4.40042	0	5.45356	4.57748	8.7856	2.18555e-07	8.21906e-07
gene_79125	-3.98368	-8.61471	-1.82578	-0.00132334	-6.61394	9.67469	8.60394	2.20906e-07	8.30056e-07
gene_399061	4.27453	2.94548	5.86821	4.02806	2.2311	5.02748	8.7293	2.21842e-07	8.32877e-07
gene_393999	8.44707	5.80933	5.62438	8.73889	4.252	5.95054	8.72583	2.23275e-07	8.37559e-07
gene_233921	3.21063	4.26883	7.15291	1.59392	4.87179	6.00753	8.72345	2.24265e-07	8.40576e-07
gene_100073	4.29884	5.754	2.336	-1.22856	3.99643	6.12781	8.58906	2.27285e-07	8.51185e-07
gene_91088	2.31949	3.72936	1.17006	-1.95298	-1.3342	5.20593	8.5811	2.30771e-07	8.63525e-07
gene_233898	2.96042	1.98829	4.89009	-3.0472	3.33597	6.77228	8.61391	2.31756e-07	8.66491e-07
gene_403643	-2.8828	3.70999	1.51124	-2.81205	3.6398	5.28628	8.60685	2.32864e-07	8.69913e-07
gene_369960	2.82418	3.30772	2.27182	6.51811	3.44386	5.7408	8.56944	2.35975e-07	8.80803e-07
gene_47585	2.01844	-0.469924	3.086	-3.24189	-0.0594053	5.36701	8.60377	2.36256e-07	8.81125e-07
gene_313622	6.34696	3.88408	6.56522	0.497573	5.4652	5.72206	8.69241	2.37571e-07	8.84591e-07
gene_86597	5.05344	5.1257	2.68672	6.72389	2.89185	6.20331	8.5659	2.37578e-07	8.84591e-07
gene_90450	5.45831	0.848531	4.08093	-1.89721	1.22202	5.78725	8.55797	2.41213e-07	8.97382e-07
gene_92582	6.06041	9.40128	8.57883	2.6279	7.01474	7.75231	8.67121	2.47113e-07	9.18104e-07
gene_403577	4.3924	5.15893	5.82303	0	3.83677	5.15074	8.71857	2.4719e-07	9.18104e-07
gene_13012	-1.79443	-2.52625	-2.64361	-5.34691	-1.39035	4.31086	8.57816	2.48023e-07	9.2044e-07
gene_469839	2.26234	2.47697	5.82637	3.28648	2.40464	7.26909	8.53154	2.53722e-07	9.40816e-07
gene_34227	-7.76718	-3.53699	-2.28726	-4.13865	-5.05399	5.67036	8.56052	2.54287e-07	9.42138e-07
gene_233941	4.08562	2.94505	6.89837	2.45524	7.65244	6.27632	8.65516	2.54595e-07	9.42502e-07
gene_393964	9.0461	7.1478	7.0541	0	5.27501	6.48066	8.69541	2.57944e-07	9.5412e-07
gene_401534	2.33519	3.86748	3.3886	7.3016	3.91674	5.73186	8.52153	2.58633e-07	9.5588e-07
gene_219425	0.546682	-9.01161	-2.65716	-4.54678	-3.74379	6.91871	8.60934	2.63607e-07	9.73469e-07
gene_394201	-0.346619	3.0414	0.725451	-1.76336	1.68793	4.06385	8.53489	2.69259e-07	9.92401e-07
gene_49688	-0.271919	1.87562	3.39416	-1.22582	-2.88628	7.20719	8.50034	2.6934e-07	9.92401e-07
gene_141224	5.35407	9.55949	6.97058	0	7.47879	7.14917	8.67179	2.69394e-07	9.92401e-07
gene_386240	4.35119	1.15063	3.98456	-1.70999	3.25974	5.19383	8.49804	2.70526e-07	9.95757e-07
gene_393728	4.89919	3.22504	6.75282	2.226	4.89657	5.7395	8.61304	2.75335e-07	1.01263e-06
gene_394068	1.77687	2.21497	5.00299	7.82338	3.13065	6.49232	8.48532	2.77196e-07	1.01864e-06
gene_141874	-8.27783	-5.33736	-2.26513	-8.27783	-1.28309	6.35953	8.55018	2.7828e-07	1.02179e-06
gene_255606	3.14696	2.83475	5.50028	0	6.77459	5.36823	8.64559	2.82699e-07	1.03718e-06
gene_313527	-3.24572	-3.87281	-2.00862	-6.04197	-2.53234	4.62001	8.50468	2.85161e-07	1.04536e-06
gene_401168	-4.01121	0.480289	0.290152	-4.01121	-3.17557	4.40752	8.52717	2.90617e-07	1.06449e-06
gene_352461	4.42307	5.36952	2.38837	1.75158	-0.669303	11.9795	8.45556	2.92282e-07	1.06972e-06
gene_469206	-1.82386	1.28656	2.58618	-4.66402	-2.33955	6.56026	8.45458	2.94009e-07	1.07517e-06
gene_212467	-7.20334	-3.32438	-2.77293	-7.20334	-1.14274	5.42872	8.5205	2.94295e-07	1.07534e-06
gene_349389	3.0511	2.21043	2.14296	-1.83569	-2.10224	4.37155	8.59882	2.98082e-07	1.0883e-06
gene_344352	4.99352	5.20032	4.28284	6.5301	4.75452	11.7144	8.43519	2.9945e-07	1.09086e-06
gene_236027	-6.22537	-8.92287	-2.40159	-2.34523	-6.26094	9.18759	8.44494	2.99488e-07	1.09086e-06
gene_102678	4.0285	3.05839	3.63102	2.01778	0.112342	4.39699	8.4449	2.9951e-07	1.09086e-06
gene_469897	5.51165	3.37701	4.50269	0	3.57526	4.47453	8.60685	3.03595e-07	1.10485e-06
gene_469205	2.12504	3.18026	3.79928	5.98182	-1.19068	6.51915	8.42739	3.09733e-07	1.12628e-06
gene_402092	-4.16289	1.0548	-1.47709	-4.16289	0.734627	4.47538	8.47724	3.19321e-07	1.16021e-06
gene_469907	4.8536	2.17645	4.33056	0.0728574	3.9117	4.36766	8.531	3.20756e-07	1.16448e-06
gene_469910	3.39798	-0.766339	2.05826	-1.93777	1.61407	4.27149	8.43127	3.27866e-07	1.18934e-06
gene_396780	-0.521558	0.438722	4.35074	3.49594	1.29808	5.32542	8.39382	3.30315e-07	1.19726e-06
gene_467997	4.34959	3.17523	1.38451	1.15256	-2.15453	4.99226	8.38932	3.33177e-07	1.20666e-06
gene_468725	2.31916	0.85377	2.59651	-1.94117	0.761312	4.38393	8.41617	3.37416e-07	1.22103e-06
gene_237871	5.99895	5.02514	7.14528	1.40992	4.65011	6.03739	8.50217	3.38452e-07	1.2238e-06
gene_233859	1.22376	3.25239	5.54549	0	5.22968	5.0154	8.54176	3.4228e-07	1.23665e-06
gene_365257	4.99106	4.81755	6.35894	5.11354	2.8401	5.47285	8.49495	3.43032e-07	1.23838e-06
gene_282885	6.57478	5.09408	6.58225	0	5.02713	5.71805	8.53825	3.44501e-07	1.24268e-06
gene_401572	-5.26956	-2.09991	-2.30771	2.19339	-2.84959	5.60329	8.35494	3.5589e-07	1.28274e-06
gene_99561	8.50133	6.24785	5.97607	7.094	4.90432	5.85896	8.46783	3.60818e-07	1.29946e-06
gene_394054	8.35997	6.01242	7.38256	10.2809	5.44646	7.05568	8.46101	3.65437e-07	1.31505e-06
gene_416159	1.00126	0.441095	1.98448	-1.76872	3.60706	4.41561	8.37266	3.66541e-07	1.31797e-06
gene_16583	-1.7114	-0.857663	-0.798976	1.26482	3.29001	9.00348	8.33496	3.69795e-07	1.32861e-06
gene_267678	-7.29666	-1.99911	-2.12597	-7.29666	-4.118	5.41655	8.39768	3.71078e-07	1.33216e-06
gene_467992	7.51809	6.55623	4.86851	4.53046	2.54345	5.15487	8.4462	3.75665e-07	1.34755e-06
gene_85821	-4.87661	-10.0326	-2.18826	-0.458851	-6.63605	12.6192	8.3251	3.76856e-07	1.35075e-06
gene_80468	5.02396	4.1333	2.06414	-5.71357	5.58086	9.07702	8.35441	3.79502e-07	1.35915e-06
gene_267679	-7.62807	-3.2185	-0.451123	-7.62807	-4.06436	6.34839	8.38526	3.79887e-07	1.35945e-06
gene_241612	-0.348077	-2.5384	1.79273	-3.77709	-1.40538	5.16976	8.31396	3.85004e-07	1.37667e-06
gene_107122	3.76051	4.12396	1.97116	-4.48031	5.43145	7.70424	8.34561	3.85915e-07	1.37883e-06
gene_250470	6.20561	7.72209	6.72383	-2.4593	8.857	9.32079	8.34434	3.86845e-07	1.38106e-06
gene_218589	-4.41872	3.88219	-0.16882	-3.39978	1.08545	8.59349	8.30902	3.88667e-07	1.38647e-06
gene_79115	-3.90754	-8.76385	-1.41794	-0.799715	-6.23656	9.1163	8.30693	3.90232e-07	1.39095e-06
gene_219084	-6.09638	-3.58786	-2.29311	-6.09638	-2.4615	4.56946	8.36959	3.91307e-07	1.39368e-06
gene_212508	4.63755	-1.80811	4.61012	-0.0179345	3.66222	5.57475	8.39174	3.9633e-07	1.41046e-06
gene_79129	-3.37139	-8.19141	-1.81323	-0.551671	-6.3495	8.58992	8.29623	3.98329e-07	1.41646e-06
gene_338879	7.55321	2.497	5.1963	8.04236	5.9065	5.56184	8.41159	4.00723e-07	1.42384e-06
gene_393913	0	3.55226	6.07525	4.69917	3.5663	5.21291	8.44996	4.01086e-07	1.42401e-06
gene_267823	-5.94923	-0.582799	-0.963976	-8.71564	2.36847	8.7317	8.31573	4.08513e-07	1.44924e-06
gene_469232	3.14641	-0.153843	2.72711	6.57602	2.15558	6.86521	8.27332	4.16243e-07	1.4755e-06
gene_218852	5.78901	-1.46071	0.942473	0.333013	0.602946	10.1267	8.27088	4.18199e-07	1.48127e-06
gene_188648	-7.70819	-2.19318	-0.138145	-6.85763	-6.23668	6.63775	8.29227	4.2376e-07	1.49979e-06
gene_395466	-0.783624	-2.34573	1.85701	-2.34573	2.11619	4.3418	8.39694	4.24398e-07	1.50087e-06
gene_468421	4.35623	3.88713	5.07154	0	3.50263	4.66331	8.42453	4.24934e-07	1.50159e-06
gene_86673	3.18909	9.2736	7.28355	4.46403	5.97645	6.97095	8.37644	4.27888e-07	1.51084e-06
gene_239243	4.27492	-0.0891116	3.59552	-2.54663	2.37645	5.41464	8.28811	4.30582e-07	1.51917e-06
gene_86652	4.53867	7.68823	5.1363	2.88222	5.44861	5.54533	8.37055	4.32616e-07	1.52515e-06
gene_468026	7.22539	5.34861	3.53254	3.38865	2.11848	5.79944	8.24774	4.37205e-07	1.54012e-06
gene_76856	5.16636	5.03252	5.39599	0.260592	4.9255	5.02786	8.36297	4.38782e-07	1.54371e-06
gene_399334	-0.993604	0.535977	3.0523	-1.69823	1.56051	4.44188	8.27806	4.38908e-07	1.54371e-06
gene_219217	-4.15112	-2.20728	-1.01312	-9.09925	-5.81773	7.4199	8.27113	4.44743e-07	1.56301e-06
gene_91084	2.55877	4.81524	2.00651	-0.00194971	-0.561501	5.9113	8.23619	4.47012e-07	1.56977e-06
gene_267701	-6.50284	-2.14151	-2.19712	-6.50284	-3.37008	4.86901	8.29844	4.47662e-07	1.57082e-06
gene_267737	-4.24057	2.24141	3.03873	0.572886	-2.56404	6.20529	8.25892	4.516e-07	1.58341e-06
gene_219408	-6.35652	-2.86947	-4.57749	-1.21329	-3.1712	6.61069	8.2287	4.53491e-07	1.5888e-06
gene_218539	-12.1035	-7.11255	-2.22704	1.47304	-3.45766	10.3158	8.25609	4.54044e-07	1.58951e-06
gene_394202	1.64958	3.37532	3.01336	0	4.47313	4.11117	8.38757	4.54969e-07	1.59151e-06
gene_219100	-9.47677	-4.97977	-1.98023	-9.47677	-3.4664	7.26933	8.28846	4.56199e-07	1.59457e-06
gene_340726	-2.86236	0.579424	1.18772	-5.19117	4.06709	6.95315	8.25634	4.57461e-07	1.59775e-06
gene_80482	4.19502	5.59202	3.7697	-2.50248	6.618	7.08275	8.25071	4.62399e-07	1.61374e-06
gene_393885	5.22632	3.17643	0.795977	2.52397	2.56417	5.09321	8.21722	4.63605e-07	1.6167e-06
gene_464350	-1.5895	-1.35043	-0.963404	2.89756	-1.13525	4.43764	8.21464	4.65906e-07	1.62347e-06
gene_393737	3.1545	4.93447	5.65802	0	3.83769	5.02157	8.37043	4.69612e-07	1.63512e-06
gene_350266	7.64413	3.2695	6.17007	6.75826	4.85611	6.32858	8.21006	4.70031e-07	1.63532e-06
gene_393702	4.80371	4.76864	5.54547	0	3.53634	4.96428	8.36659	4.72962e-07	1.64425e-06
gene_479424	-3.23097	5.48578	3.88805	-3.23097	3.9046	6.7795	8.26792	4.74277e-07	1.64755e-06
gene_80463	8.38428	11.8696	10.6468	0	12.0391	10.4586	8.36322	4.7592e-07	1.65198e-06
gene_79116	-4.43367	-9.76061	-1.83598	-0.81309	-6.14518	10.5719	8.201	4.7828e-07	1.65889e-06
gene_267768	-1.59778	4.84589	4.25202	-1.59778	5.51762	5.79686	8.25848	4.82831e-07	1.67339e-06
gene_212381	-8.00773	-6.48829	-2.62204	-3.65718	-3.00889	5.82918	8.21676	4.89439e-07	1.69499e-06
gene_219113	1.25201	-3.94121	-2.9655	-2.55655	-3.5024	5.9563	8.18763	4.90731e-07	1.69816e-06
gene_86627	4.25779	6.02208	7.72641	1.81912	6.08688	6.60568	8.30257	4.91199e-07	1.69821e-06
gene_393833	-1.07053	3.06628	1.52019	-1.77827	0.500399	4.14993	8.21871	4.91497e-07	1.69821e-06
gene_394069	3.20532	2.53638	5.81079	7.93476	4.41288	5.41008	8.28188	5.10562e-07	1.76273e-06
gene_66485	-10.2727	-5.90413	-1.61657	-5.53806	-5.99238	8.1321	8.19314	5.12021e-07	1.76641e-06
gene_141821	-9.29749	-5.94549	-1.2252	-9.29749	-2.33421	7.51841	8.22683	5.12643e-07	1.76721e-06
gene_141239	7.70973	11.12	9.87959	0	11.4397	9.76962	8.3192	5.16288e-07	1.77841e-06
gene_188508	-4.01303	-1.86055	-3.30192	-11.5206	-6.7165	9.47894	8.15824	5.19266e-07	1.78731e-06
gene_267770	1.25768	5.35705	4.94803	0.219498	0.694691	6.92524	8.1555	5.2201e-07	1.79538e-06
gene_398154	-5.17997	2.09508	-0.916568	-5.17997	0.545809	5.35713	8.21413	5.25131e-07	1.80474e-06
gene_268703	7.26624	12.4202	10.9399	0	11.3432	10.5208	8.30347	5.31538e-07	1.82536e-06
gene_398897	-1.25403	-2.0507	1.66719	-3.08265	-0.28981	4.44586	8.1729	5.3638e-07	1.84059e-06
gene_347235	5.15232	3.41902	3.407	0	4.19254	4.20622	8.29293	5.42006e-07	1.85796e-06
gene_469085	4.12353	3.57792	4.74804	0	4.09871	4.55518	8.29267	5.42265e-07	1.85796e-06
gene_348193	4.19812	4.54784	3.88669	0	4.6636	4.41291	8.28301	5.5205e-07	1.89005e-06
gene_248581	6.11301	7.06329	4.41138	-3.68357	6.7749	8.83801	8.15582	5.54159e-07	1.89583e-06
gene_234101	5.26633	6.73396	6.32421	0	8.40418	6.51706	8.27784	5.57362e-07	1.90427e-06
gene_377473	3.36538	2.28414	5.02904	0	3.80403	4.61518	8.27773	5.57472e-07	1.90427e-06
gene_267700	-7.12097	-1.82714	-2.36993	-7.12097	-3.48439	5.27484	8.17329	5.67371e-07	1.93662e-06
gene_469421	2.45389	1.7713	3.73164	0	4.16428	4.17736	8.25394	5.8258e-07	1.98703e-06
gene_76853	7.72742	4.35234	4.88649	4.04194	6.01543	5.24696	8.20883	5.85319e-07	1.99486e-06
gene_86658	7.16311	9.86198	8.27095	4.85523	6.89886	7.74703	8.20481	5.89741e-07	2.00842e-06
gene_399307	4.64662	1.94222	4.08316	-1.71999	3.02379	5.19758	8.11576	5.9821e-07	2.03572e-06
gene_225961	-1.71828	-1.87989	-3.56197	-1.60243	-4.93436	5.10905	8.07137	6.13737e-07	2.08574e-06
gene_91089	1.39141	2.78556	0.491432	-1.94474	-2.96583	5.2151	8.07128	6.13835e-07	2.08574e-06
gene_232091	2.89512	2.53036	2.11461	-1.88939	-0.204888	4.29827	8.10056	6.15832e-07	2.09095e-06
gene_218499	-2.78243	3.16623	4.28832	2.26689	-0.54516	5.97984	8.09195	6.21266e-07	2.10782e-06
gene_470013	-0.0638982	2.0128	1.30615	-5.69836	4.80617	8.02391	8.09336	6.24362e-07	2.11673e-06
gene_468411	4.68805	4.74377	3.87682	-2.01794	2.74171	5.51514	8.09178	6.26255e-07	2.12155e-06
gene_393837	-0.138159	3.87609	1.79178	-1.78314	1.85553	4.41869	8.08589	6.3334e-07	2.14394e-06
gene_232088	0.8047	-1.44925	0.491165	-3.73406	-2.10568	4.29716	8.08422	6.3537e-07	2.1492e-06
gene_393672	3.89443	5.7768	4.294	0	4.79692	4.69614	8.20565	6.37113e-07	2.15348e-06
gene_469585	2.81886	1.56702	4.87325	0.650838	2.29513	5.64072	8.04811	6.41839e-07	2.16783e-06
gene_393950	10.4702	8.34013	8.08357	10.8474	6.61374	7.97835	8.15882	6.42777e-07	2.16934e-06
gene_85822	-5.74672	-7.08673	0.703352	-5.6914	-3.56894	8.23961	8.04697	6.4325e-07	2.16934e-06
gene_267981	-6.08485	-0.800584	-2.23977	-4.93244	-4.58862	4.77399	8.07018	6.47678e-07	2.18265e-06
gene_399531	2.72331	2.05408	0.37235	-0.427063	-3.29251	4.45618	8.18009	6.48188e-07	2.18273e-06
gene_469640	-3.50033	-3.5079	1.93162	-8.84026	2.38426	9.88811	8.06283	6.61877e-07	2.22717e-06
gene_408921	-1.66502	-3.05806	-3.83948	-3.39675	-2.45598	4.53377	8.03031	6.64231e-07	2.23342e-06
gene_91960	-1.75498	0.49917	2.48379	-1.75498	3.56123	4.51929	8.08932	6.65317e-07	2.23541e-06
gene_399542	1.60389	3.79972	4.96119	0.716554	0.298752	6.85882	8.02032	6.77127e-07	2.27339e-06
gene_401874	3.09615	4.38658	4.90126	0	3.36808	4.59464	8.16986	6.80831e-07	2.28413e-06
gene_79122	-4.06253	-8.07129	-1.69455	-0.248936	-6.28581	9.01269	8.01688	6.81634e-07	2.28512e-06
gene_402302	0	4.45577	5.12432	0	4.33147	4.74946	8.2074	6.84345e-07	2.29251e-06
gene_267810	-3.56419	0.605622	4.03962	-1.60334	-0.568879	9.15854	8.01441	6.84885e-07	2.29261e-06
gene_267692	-8.73353	-3.14922	-2.97881	-6.47023	-4.19511	6.30925	8.0375	6.8947e-07	2.30625e-06
gene_393976	10.3807	8.10798	8.07808	10.5945	6.66822	7.87739	8.12071	6.90357e-07	2.3075e-06
gene_363715	6.10556	5.64063	6.25482	9.69236	5.99147	6.3432	8.11997	6.91319e-07	2.309e-06
gene_260589	4.76558	7.19221	6.11631	-2.25702	8.11042	8.46502	8.02456	7.12109e-07	2.37668e-06
gene_470008	-0.235002	2.64778	1.73262	-4.4003	5.40848	8.98765	7.99296	7.13777e-07	2.38035e-06
gene_469221	3.13518	1.23161	3.03047	7.14626	2.99182	7.16579	7.99261	7.14263e-07	2.38035e-06
gene_395507	3.73191	4.38725	4.1428	-0.941465	2.61238	4.79118	8.02047	7.1771e-07	2.39007e-06
gene_47572	5.93282	4.11956	6.33237	0	5.69733	5.58047	8.13598	7.25003e-07	2.41257e-06
gene_83453	-3.94517	-0.726907	1.66682	-4.61956	3.67204	6.31966	8.01061	7.31369e-07	2.43197e-06
gene_398615	2.82955	0.350573	4.21013	1.68655	0.589481	5.2951	7.97987	7.32013e-07	2.43231e-06
gene_400312	5.05733	2.42661	5.18739	-1.81359	3.52507	6.00875	8.00891	7.33758e-07	2.43575e-06
gene_469213	6.38429	5.98963	5.40246	0	3.51138	5.10819	8.12924	7.34129e-07	2.43575e-06
gene_267783	-6.01737	1.62244	2.04082	-6.01737	4.28826	8.14698	8.02788	7.47613e-07	2.47867e-06
gene_86579	4.22903	3.67517	0.177595	0.236378	1.56951	5.59204	7.96813	7.48773e-07	2.48069e-06
gene_464372	2.48208	2.41872	2.7716	-1.58067	0.844763	4.33467	7.98852	7.62932e-07	2.52574e-06
gene_1836	1.64239	-0.921724	2.50882	-1.57996	2.04783	4.24176	7.98553	7.67313e-07	2.53838e-06
gene_387695	-3.41005	0.565717	2.71902	-3.41005	-0.0227898	5.23603	8.01279	7.69357e-07	2.54328e-06
gene_219096	-9.1227	-4.44292	-1.70204	-9.1227	-3.38105	7.06585	8.00779	7.76699e-07	2.56567e-06
gene_218968	-2.10363	-1.0823	3.52084	-5.4381	0.58641	7.58161	7.97695	7.80021e-07	2.57314e-06
gene_393866	3.51204	3.08883	4.81496	0	3.69142	4.52091	8.09652	7.80104e-07	2.57314e-06
gene_49686	0.367542	2.42584	3.16932	-1.19178	-2.55149	6.47793	7.9434	7.85329e-07	2.58849e-06
gene_372012	-7.95415	0.235945	-2.48608	-7.95415	-0.468603	6.62192	7.99867	7.90278e-07	2.60289e-06
gene_394247	-4.01737	0.244479	3.57357	-4.01737	2.83181	6.5401	7.99454	7.96501e-07	2.61921e-06
gene_400279	-0.103851	1.79836	4.3798	-2.06676	3.75311	5.61824	7.9658	7.96839e-07	2.61921e-06
gene_93422	5.44843	9.33584	8.42011	-2.45643	9.61099	10.5415	7.96543	7.97401e-07	2.61921e-06
gene_86575	3.71962	2.93317	-0.521598	0.0781278	0.874281	5.16567	7.93539	7.97555e-07	2.61921e-06
gene_362330	1.56904	3.36048	3.02051	6.8013	3.92771	5.4425	7.93277	8.01598e-07	2.63057e-06
gene_401875	2.75139	4.65071	4.62541	-2.1584	2.6291	5.96007	7.96199	8.0267e-07	2.63217e-06
gene_218801	5.50744	-1.14265	0.600073	0.765944	0.583644	8.89977	7.9304	8.05277e-07	2.6388e-06
gene_39768	2.23966	6.31382	5.96023	0	5.102	5.43292	8.07697	8.0895e-07	2.64891e-06
gene_268007	-3.73568	-1.22884	-2.44275	-5.71184	-4.00565	4.57904	7.92326	8.16443e-07	2.67151e-06
gene_267972	-6.56274	-4.52301	-2.2002	-9.66594	-2.02734	7.51446	7.94937	8.22291e-07	2.6887e-06
gene_395504	3.42659	2.71222	4.80086	0	4.98038	4.64125	8.0655	8.2637e-07	2.70007e-06
gene_79169	-3.98138	-8.84406	-1.72271	-0.533786	-6.01485	9.64179	7.91412	8.30954e-07	2.71309e-06
gene_399044	6.3054	3.9739	4.82919	0	5.72655	4.94251	8.0617	8.32218e-07	2.71507e-06
gene_267818	-5.88508	-1.40116	3.6957	-5.88508	3.71899	8.54212	7.97111	8.32767e-07	2.71507e-06
gene_101570	5.61864	5.39749	3.12526	-2.50675	5.64639	6.56136	7.94197	8.3403e-07	2.71722e-06
gene_283264	4.10016	4.92473	5.72812	-0.949215	3.19023	7.11915	7.90784	8.41083e-07	2.73823e-06
gene_79124	-4.42459	-9.69545	-1.63535	-0.384443	-5.91902	11.1132	7.89763	8.57816e-07	2.79069e-06
gene_16753	-1.9036	-3.19982	-3.36911	-2.79292	-3.96267	4.83417	7.89412	8.63643e-07	2.80762e-06
gene_362356	4.98131	6.76408	3.81633	0.192055	4.51174	6.157	7.8931	8.6534e-07	2.81013e-06
gene_469313	1.43624	5.31671	2.20097	-0.478319	2.97967	4.60467	7.89291	8.65662e-07	2.81013e-06
gene_47561	-5.06588	1.02749	-0.734441	-4.4002	-3.29064	4.77636	7.91758	8.67485e-07	2.81288e-06
gene_372048	-3.30926	2.06218	2.12467	-3.30926	-0.779131	4.92	7.94945	8.67756e-07	2.81288e-06
gene_464359	-4.79252	-2.1805	-1.58795	2.18821	-0.823522	4.57757	7.90865	8.82453e-07	2.85846e-06
gene_369964	1.82567	3.00281	1.66322	6.01093	2.58933	5.72681	7.88186	8.84314e-07	2.86244e-06
gene_1651	2.16824	5.1397	3.77789	0	3.67386	4.31976	8.02467	8.91514e-07	2.88367e-06
gene_400713	4.77521	4.37744	5.29778	-1.19074	3.06051	5.6403	7.90437	8.96279e-07	2.89701e-06
gene_267668	-8.58371	-3.28498	-0.719723	-8.58371	-3.96315	7.06061	7.92528	9.08572e-07	2.93324e-06
gene_401181	-3.37949	2.2122	1.7198	-3.37949	-1.25907	4.81685	7.92516	9.08789e-07	2.93324e-06
gene_360853	-3.72819	2.93319	2.80417	-3.72819	-1.14047	5.72239	7.92428	9.10302e-07	2.93602e-06
gene_99558	6.34049	6.73353	5.07128	7.79295	5.98949	5.62609	7.97202	9.12497e-07	2.94099e-06
gene_86663	6.12758	8.81128	6.91074	4.2314	5.0992	6.60353	7.97034	9.15375e-07	2.94816e-06
gene_394248	-1.04322	2.64455	4.25002	-1.72502	4.30117	5.40204	7.87894	9.41031e-07	3.02863e-06
gene_42717	-0.42744	-1.98492	-0.0636821	-3.53497	1.8316	4.40386	7.86774	9.61435e-07	3.09209e-06
gene_267702	-9.39708	-2.17213	-2.51807	-9.39708	-3.54328	7.12747	7.89353	9.65136e-07	3.10178e-06
gene_95987	-3.30237	-6.97168	-1.8022	-2.512	-4.06309	5.24451	7.91415	9.74482e-07	3.12959e-06
gene_393668	2.56748	4.79979	2.67016	-1.79373	3.80896	5.0831	7.85948	9.76767e-07	3.13469e-06
gene_393729	3.18014	-0.544081	4.48787	0.158628	3.01403	5.62825	7.82215	9.92349e-07	3.18243e-06
gene_218741	-3.28212	-4.6578	-0.970492	-4.4896	2.37426	7.68356	7.81896	9.98487e-07	3.19984e-06
gene_469998	6.06783	4.56176	4.85854	7.3559	5.60187	5.21348	7.91947	1.00721e-06	3.2255e-06
gene_225955	-0.862797	-1.78783	-3.1439	-5.64561	-5.90538	6.03934	7.81144	1.01308e-06	3.24202e-06
gene_101551	6.84016	6.85203	6.8175	0	8.85671	6.9209	7.9506	1.02323e-06	3.27215e-06
gene_141885	-6.22555	-4.84593	0.284863	-6.22555	1.20801	6.15134	7.8606	1.02755e-06	3.28365e-06
gene_401090	0	8.25967	6.12645	5.9846	5.39243	6.07455	7.93685	1.03971e-06	3.32015e-06
gene_469724	-2.68989	-0.305213	0.046758	3.32352	2.00746	4.29297	7.82041	1.04519e-06	3.33527e-06
gene_394263	7.10976	7.62153	6.29834	0.378841	5.80677	8.34041	7.78859	1.05881e-06	3.37636e-06
gene_212506	2.69916	-3.73123	0.668015	-4.20783	0.0116616	4.85386	7.81191	1.07003e-06	3.40972e-06
gene_218806	4.71472	-1.92626	-0.0350972	0.156013	-1.51173	10.256	7.77452	1.08797e-06	3.46446e-06
gene_246680	6.2921	2.01355	4.25359	2.48446	4.37071	4.51166	7.87584	1.09332e-06	3.47902e-06
gene_86665	1.96638	7.13061	5.75997	1.98646	4.44056	5.4593	7.8748	1.09547e-06	3.48342e-06
gene_467960	-0.305324	-5.13628	0.888561	-4.51071	-2.04677	5.24439	7.8507	1.09873e-06	3.49132e-06
gene_233467	3.38965	4.33887	3.46484	0.499615	5.01686	4.36718	7.87194	1.10137e-06	3.49617e-06
gene_393996	7.48587	6.80933	6.05777	8.95798	4.27201	6.11516	7.87173	1.10181e-06	3.49617e-06
gene_362477	-1.12393	1.07063	-1.92997	2.11053	-2.90207	5.48381	7.76098	1.11681e-06	3.54127e-06
gene_414724	1.4068	0.710775	2.4617	4.78646	1.30965	4.33046	7.75933	1.12038e-06	3.55009e-06
gene_267685	-8.98227	-2.19814	-0.656004	-8.50053	-4.80026	7.50102	7.77587	1.13849e-06	3.60274e-06
gene_267838	-7.46095	0.0372272	-0.636175	-4.31432	2.86827	7.93846	7.77582	1.13859e-06	3.60274e-06
gene_468066	4.3363	3.29042	3.44695	-1.76796	4.34595	5.26768	7.74782	1.14558e-06	3.62233e-06
gene_330663	4.79464	1.70356	4.34971	0	4.09451	4.41244	7.88186	1.16297e-06	3.67472e-06
gene_467956	-1.44708	-7.04806	0.52247	-4.52755	-2.89997	6.51949	7.8202	1.16401e-06	3.67542e-06
gene_267840	-5.91229	1.06565	0.531908	-4.60199	3.46903	7.14053	7.75074	1.19479e-06	3.76997e-06
gene_218807	4.6813	-3.41866	0.271151	-0.484033	0.27707	8.11604	7.72516	1.19687e-06	3.77392e-06
gene_218548	-9.68838	-7.25131	-2.03756	0.826259	-2.84655	7.8569	7.74846	1.20002e-06	3.78118e-06
gene_219097	-6.82851	-4.28207	-1.02374	-6.82851	-2.86829	5.42106	7.77824	1.20207e-06	3.78501e-06
gene_469203	5.05856	2.78211	5.57952	0	4.41516	4.95826	7.86117	1.20868e-06	3.80316e-06
gene_86661	7.01507	9.88801	8.18564	5.11149	6.88331	7.713	7.8195	1.21561e-06	3.82231e-06
gene_395456	-0.467668	-0.88604	3.02081	-2.71027	3.06491	5.19682	7.74449	1.21777e-06	3.82641e-06
gene_393726	4.79646	3.14966	5.79254	1.99999	4.25665	6.91349	7.70576	1.23473e-06	3.87701e-06
gene_267675	-9.72541	-3.48858	-0.93788	-8.77699	-4.33152	8.01148	7.73069	1.24169e-06	3.89591e-06
gene_469355	0.473832	-0.117029	2.91787	0.035778	-1.41655	5.37996	7.70582	1.24248e-06	3.89591e-06
gene_268012	-4.35179	-2.746	-2.53502	-6.52696	-3.38854	4.82997	7.73295	1.24505e-06	3.90126e-06
gene_39746	5.48935	9.12694	8.4964	8.51539	7.36768	9.40093	7.70346	1.24815e-06	3.90828e-06
gene_377413	-1.51416	-2.30958	-1.96729	-6.20266	-3.1925	4.82518	7.69806	1.26127e-06	3.94662e-06
gene_386234	4.66889	2.51401	3.65685	-1.57191	1.92481	4.99134	7.69675	1.26446e-06	3.95384e-06
gene_362453	4.38811	7.07409	6.04096	0.975855	4.57858	5.59143	7.79555	1.27167e-06	3.97365e-06
gene_49682	1.9625	2.02014	3.11707	1.34607	-1.61474	4.44845	7.88427	1.27346e-06	3.97647e-06
gene_219107	-8.38612	-3.58612	-2.35441	-9.47632	-3.4485	7.16773	7.71635	1.28536e-06	4.01087e-06
gene_219148	-6.614	-2.45513	-2.73041	-6.614	-2.01646	4.8956	7.74035	1.29209e-06	4.02905e-06
gene_386620	5.5714	2.5243	5.2613	7.79036	4.09882	6.24358	7.67894	1.30879e-06	4.07831e-06
gene_232075	1.53768	4.80871	5.16592	-0.0916185	3.80625	5.33119	7.67315	1.32351e-06	4.12133e-06
gene_212373	-9.40113	-5.6238	-2.29547	-8.29711	-2.50478	7.17695	7.69568	1.32812e-06	4.13284e-06
gene_49681	1.99865	3.12048	4.12525	0.0443329	0.203252	5.00914	7.66518	1.34409e-06	4.17967e-06
gene_267690	-6.96956	-2.57034	-2.36634	-8.93304	-4.01444	6.69569	7.69172	1.34761e-06	4.18772e-06
gene_464446	-1.34241	-4.75962	-1.59308	1.74648	0.242024	4.61688	7.73747	1.36145e-06	4.22781e-06
gene_218281	-2.80827	0.5826	-4.35639	-0.988943	-1.98878	8.41552	7.65262	1.37714e-06	4.27225e-06
gene_469599	5.72445	3.59788	5.01645	5.71073	2.14664	4.74726	7.75306	1.37766e-06	4.27225e-06
gene_225923	-1.80706	-3.73468	-3.08417	-1.55671	-5.91317	6.0425	7.64845	1.3883e-06	4.3023e-06
gene_219063	-8.55865	-3.59913	-2.20761	-8.55865	-3.34178	6.39031	7.69822	1.40018e-06	4.33614e-06
gene_89615	6.08566	1.59344	3.61161	-1.42494	2.80643	5.1587	7.64011	1.41089e-06	4.3663e-06
gene_35744	-2.09568	-3.40786	-0.785422	-5.31986	-2.95548	4.67335	7.635	1.42492e-06	4.40641e-06
gene_393998	8.45343	6.00134	5.81028	7.13333	3.44562	5.72732	7.73483	1.42581e-06	4.40641e-06
gene_85831	-4.17661	-8.04412	-2.03748	-0.792063	-5.95455	9.06161	7.6304	1.43766e-06	4.44002e-06
gene_86620	7.71511	7.39571	6.64894	7.3818	6.88852	8.75642	7.62362	1.43956e-06	4.44283e-06
gene_386642	3.50996	-0.283584	2.47802	5.84203	1.44573	5.55994	7.62304	1.45827e-06	4.4975e-06
gene_402500	-5.05515	0.648245	-2.76298	-3.02478	-2.70037	7.10057	7.61964	1.46459e-06	4.51391e-06
gene_218525	-4.46459	2.23955	2.7451	1.18055	-2.95408	6.19245	7.64054	1.47666e-06	4.54798e-06
gene_395517	0.66796	-1.88445	2.09274	-3.4912	0.650251	4.94951	7.64239	1.48157e-06	4.55998e-06
gene_467963	-0.129203	-6.73605	-0.784786	-6.73605	-2.36699	5.58653	7.7269	1.48497e-06	4.56734e-06
gene_403664	0.983182	4.18254	4.51658	-1.77729	2.63544	5.49496	7.63761	1.49522e-06	4.59572e-06
gene_200971	5.6955	5.34788	3.97455	-2.76105	4.6849	9.83879	7.60293	1.49623e-06	4.59572e-06
gene_399017	1.07622	1.86495	3.73086	0.613931	-0.646557	5.39736	7.6028	1.51653e-06	4.65229e-06
gene_141238	4.30539	8.12457	6.8972	-1.64209	7.90743	8.26113	7.63003	1.51717e-06	4.65229e-06
gene_83411	1.19168	1.0817	4.4102	-3.93743	4.94315	7.52323	7.62983	1.51775e-06	4.65229e-06
gene_267822	-6.62371	-1.31934	0.937738	-5.95532	3.27293	7.69663	7.62442	1.52316e-06	4.66572e-06
gene_393955	8.63469	6.43035	6.06173	8.84482	4.84906	6.20703	7.69521	1.53642e-06	4.70313e-06
gene_311391	1.64987	4.36827	3.16549	0	3.46289	4.07655	7.72671	1.55334e-06	4.75172e-06
gene_267930	-2.84881	-5.66604	-2.27461	-7.27917	-4.03018	5.98645	7.58467	1.57072e-06	4.80162e-06
gene_267751	3.17314	3.90487	5.80763	0	6.15092	5.33665	7.72017	1.57245e-06	4.80364e-06
gene_233896	1.96272	3.79531	6.4256	1.59132	4.96535	5.49643	7.68049	1.57967e-06	4.82244e-06
gene_233862	1.41653	0.55773	4.986	-1.15718	3.67464	6.57221	7.5774	1.593e-06	4.85984e-06
gene_86670	4.49508	8.5153	6.7913	3.96554	5.88456	6.46341	7.67088	1.60855e-06	4.90397e-06
gene_395468	1.35421	1.59702	2.44654	-1.84366	4.28312	4.75816	7.59845	1.61213e-06	4.91156e-06
gene_400549	-2.21518	-3.78292	-0.0991911	-5.04011	-2.9553	4.95933	7.56765	1.62335e-06	4.94238e-06
gene_267922	-6.74938	3.86575	0.596377	-4.09931	1.19899	7.91033	7.59076	1.62508e-06	4.94432e-06
gene_393959	8.68421	5.83355	6.64286	8.57915	4.17569	6.2945	7.654	1.66061e-06	5.049e-06
gene_39728	5.26905	1.58988	4.3785	-1.8916	3.77494	5.62534	7.58215	1.66347e-06	5.0543e-06
gene_86660	6.86686	9.39647	7.76403	4.70186	6.42937	7.29712	7.65242	1.66557e-06	5.05729e-06
gene_139450	9.13342	10.6845	9.2063	0	10.743	9.18846	7.68677	1.6737e-06	5.07853e-06
gene_92601	-2.13098	2.42768	-0.250414	3.29685	-1.55029	5.23511	7.55052	1.67812e-06	5.08853e-06
gene_469399	2.68414	1.47111	2.80128	-2.52976	0.591214	4.83205	7.57034	1.70168e-06	5.15649e-06
gene_394050	6.47579	4.42251	4.48883	7.31421	2.27938	6.07923	7.54076	1.71017e-06	5.17876e-06
gene_369491	5.29191	0.857825	2.66341	-1.16043	3.34712	5.10356	7.53783	1.71991e-06	5.20474e-06
gene_394001	8.7181	6.54926	6.58153	9.15219	5.02367	6.48022	7.63385	1.72499e-06	5.21663e-06
gene_423799	0.830516	0.338659	3.16352	-3.36248	2.14891	5.6524	7.55977	1.73661e-06	5.24823e-06
gene_236018	-2.6754	-9.59969	-0.813675	0.602228	-5.15754	8.17623	7.6053	1.74935e-06	5.2832e-06
gene_267773	-2.33381	2.88831	3.38623	-0.970077	5.24191	8.27556	7.52093	1.77715e-06	5.36356e-06
gene_219436	2.12282	-5.06463	-1.44822	-3.36023	-3.95971	6.20961	7.51213	1.80771e-06	5.45216e-06
gene_469074	2.74906	1.65905	3.5669	-0.851211	3.15017	4.38	7.53802	1.81084e-06	5.45795e-06
gene_92594	3.15879	5.22923	2.45848	6.1278	3.77527	6.06926	7.50667	1.82696e-06	5.50284e-06
gene_79138	-3.84338	-9.25739	-1.70659	-0.698742	-5.85547	11.3636	7.50216	1.84299e-06	5.54741e-06
gene_398983	0.0139171	3.92904	4.68757	1.072	0.578652	5.53469	7.49178	1.88043e-06	5.65635e-06
gene_399336	4.72444	3.80247	3.13128	0	2.56835	4.06257	7.62209	1.8889e-06	5.67805e-06
gene_141221	2.41919	0.465615	4.4161	-4.3227	5.6366	8.16432	7.51335	1.89889e-06	5.70425e-06
gene_260604	3.93401	0.976574	1.00195	-0.148005	-1.51471	4.64666	7.48074	1.92111e-06	5.76716e-06
gene_219007	-3.2772	0.129472	3.49728	-3.2772	2.95664	5.8592	7.53222	1.92248e-06	5.76743e-06
gene_267824	-6.9204	0.800489	0.988838	-6.08124	3.60601	8.26044	7.49221	1.96468e-06	5.89011e-06
gene_394244	5.62218	2.52065	5.64171	2.26306	4.51833	5.02448	7.56154	1.97742e-06	5.92439e-06
gene_372060	-4.35772	0.213837	-1.22576	-4.35772	1.02968	4.51435	7.51597	1.98313e-06	5.93754e-06
gene_233902	3.03788	3.15842	4.61241	0	2.60779	4.41814	7.59399	1.99088e-06	5.95679e-06
gene_469224	3.76549	1.27637	4.065	7.4838	3.41825	6.74254	7.46035	1.9986e-06	5.97375e-06
gene_79108	-3.79854	-9.19947	-1.61976	-0.0901387	-5.79725	11.7689	7.46019	1.9992e-06	5.97375e-06
gene_86605	6.82029	7.077	5.15159	7.55181	5.72374	5.68424	7.55319	2.00885e-06	5.9986e-06
gene_86555	3.33044	4.74297	5.93077	0	5.32039	5.29393	7.58709	2.01674e-06	6.01819e-06
gene_398998	1.68173	3.566	3.60383	1.08346	-2.10702	6.01765	7.45484	2.02006e-06	6.02412e-06
gene_86669	6.0834	9.95483	8.72524	7.57365	7.46893	8.06937	7.54858	2.02645e-06	6.03918e-06
gene_397489	-7.49337	-4.61016	-1.65371	0.959025	-4.18334	5.96923	7.47388	2.03531e-06	6.06157e-06
gene_394087	2.33182	1.38605	4.24124	6.71161	3.29202	5.8349	7.44824	2.04606e-06	6.08957e-06
gene_141251	4.96159	7.14021	5.81756	-1.67212	7.4844	7.53395	7.47327	2.05118e-06	6.10077e-06
gene_393985	6.99318	7.40085	6.95888	9.88649	5.07256	6.77615	7.53841	2.06579e-06	6.14017e-06
gene_79177	-3.14094	-8.99861	-1.03434	0.0352057	-5.53433	9.89595	7.44232	2.06972e-06	6.14782e-06
gene_79117	-3.57598	-7.6537	-1.29095	0.0929316	-6.16949	9.94454	7.43318	2.10673e-06	6.25334e-06
gene_79144	-4.01552	-9.62017	-1.59168	-0.968908	-5.95009	10.7928	7.43286	2.10802e-06	6.25334e-06
gene_212516	3.71829	-2.29046	1.05342	-4.2113	0.488198	5.21805	7.4579	2.11282e-06	6.26344e-06
gene_141900	-3.18731	-5.95177	-3.54958	-5.24337	-1.15675	6.73414	7.42401	2.14454e-06	6.35331e-06
gene_399509	-0.561728	4.76789	4.36535	-1.27934	2.71107	5.50823	7.42026	2.16019e-06	6.39546e-06
gene_402853	-7.2789	-2.0775	-1.93125	-3.22537	-5.26917	5.49406	7.43611	2.18904e-06	6.47662e-06
gene_393986	9.65738	9.49745	9.07193	11.7919	7.27681	8.7251	7.50619	2.19554e-06	6.49159e-06
gene_350268	5.75619	2.72472	6.50522	8.13022	5.65436	5.91866	7.50111	2.2167e-06	6.54987e-06
gene_218304	-1.51487	-5.10448	-3.23405	-2.97845	-1.8266	4.87594	7.39413	2.27252e-06	6.71042e-06
gene_79121	-3.98121	-9.14564	-1.49309	-1.09883	-6.09618	11.379	7.39318	2.27675e-06	6.7185e-06
gene_267699	-8.88794	-2.04529	-2.5547	-7.40021	-4.38667	6.62389	7.41488	2.28053e-06	6.72526e-06
gene_100107	3.77248	2.26351	2.78943	6.41261	2.71859	5.11755	7.38998	2.29093e-06	6.75152e-06
gene_393961	7.42407	5.34751	5.21073	7.69446	3.50442	5.37308	7.48247	2.29627e-06	6.76281e-06
gene_202696	-4.03596	0.417202	-0.676633	-6.00678	2.75828	8.07336	7.38563	2.31034e-06	6.79983e-06
gene_232097	3.80193	2.69514	3.72652	0	2.61822	4.07604	7.51242	2.31945e-06	6.82219e-06
gene_200972	1.29697	4.71119	2.71805	-7.03299	3.39962	9.62596	7.40773	2.32721e-06	6.84054e-06
gene_469231	3.60054	0.793418	4.23242	7.15077	3.19443	8.0932	7.38116	2.33045e-06	6.84561e-06
gene_469471	3.29069	-0.480919	1.76182	-1.93558	1.67829	4.20093	7.40258	2.35044e-06	6.89984e-06
gene_402452	-4.12351	1.87587	-0.415918	-7.67847	-2.20435	7.60448	7.35829	2.43627e-06	7.14308e-06
gene_79154	-3.64144	-9.24569	-1.60263	-0.404177	-5.87468	11.7769	7.35824	2.43647e-06	7.14308e-06
gene_34190	2.17108	-0.0718896	0.663088	4.47359	-0.635175	5.39113	7.35741	2.44042e-06	7.15e-06
gene_283482	2.02212	7.59118	6.24149	-2.4714	6.67124	8.3006	7.38046	2.45279e-06	7.18158e-06
gene_212520	-0.162504	-7.47507	-2.01626	-2.36488	-3.74317	6.07063	7.35387	2.45726e-06	7.18999e-06
gene_386648	0.456403	-5.66526	-2.40214	-5.87748	-2.37498	6.16118	7.34965	2.47745e-06	7.24437e-06
gene_91049	-0.866416	0.846529	-0.689311	3.72463	-2.22778	6.35374	7.34834	2.48376e-06	7.25813e-06
gene_393693	3.89543	4.48928	5.2383	0	4.32819	4.82832	7.46927	2.51488e-06	7.34431e-06
gene_401593	4.65015	3.86849	5.55587	7.67246	4.76259	5.94978	7.33988	2.52489e-06	7.36876e-06
gene_402315	1.95921	5.27146	4.92886	0	3.81335	4.71356	7.46637	2.52861e-06	7.3732e-06
gene_218768	-0.959229	-1.8879	-0.142211	-4.90745	-5.91084	5.23559	7.45266	2.52968e-06	7.3732e-06
gene_469843	3.5159	2.7677	5.59375	3.51436	2.56546	6.45838	7.33815	2.53341e-06	7.3793e-06
gene_468073	2.60839	1.41597	2.44813	-1.36695	3.05905	4.26841	7.36028	2.55009e-06	7.42308e-06
gene_399541	0.404048	3.676	4.75409	1.01858	-0.0465339	6.74408	7.32805	2.58358e-06	7.51571e-06
gene_13767	-0.903114	-4.55545	-1.42418	-0.0580129	-4.15851	6.38775	7.32023	2.5899e-06	7.52923e-06
gene_34226	-3.10556	-2.55182	-2.96746	-5.70176	-5.68176	7.04829	7.32453	2.60132e-06	7.55756e-06
gene_225954	-2.12572	-2.24489	-3.44069	-6.16361	-5.30469	6.27541	7.32026	2.62294e-06	7.61548e-06
gene_79167	-4.43193	-8.31865	-1.76131	-0.0765995	-4.87858	7.77694	7.31908	2.62897e-06	7.62807e-06
gene_91081	1.30227	3.34235	1.32264	-2.1272	-2.79397	6.87095	7.31791	2.63497e-06	7.64057e-06
gene_267754	-0.836044	1.97306	3.41203	0.0280001	5.74702	7.57328	7.31643	2.64258e-06	7.6577e-06
gene_47589	2.79133	2.51822	4.06713	-1.79467	2.00866	5.10644	7.33757	2.6643e-06	7.71569e-06
gene_304169	-1.93084	2.53772	3.2519	-1.93084	4.16806	5.09471	7.36006	2.67273e-06	7.73514e-06
gene_362430	0.682675	5.74566	6.05575	1.71033	4.45352	5.35592	7.39898	2.6894e-06	7.77839e-06
gene_218635	-5.81367	-3.57222	-3.08533	-6.57969	-2.446	5.35642	7.30364	2.70902e-06	7.8301e-06
gene_49679	0.120486	2.74063	2.90985	-0.664328	-1.26019	4.9681	7.30236	2.71576e-06	7.84456e-06
gene_80461	5.51949	6.90603	4.76682	-3.00438	6.61107	8.12141	7.32719	2.71818e-06	7.84651e-06
gene_403001	2.1035	5.26493	5.30231	-1.79771	4.4511	6.28862	7.32655	2.7215e-06	7.84768e-06
gene_469607	0.297149	-1.56598	-1.93021	-5.22601	-2.31907	4.39459	7.32645	2.72206e-06	7.84768e-06
gene_347155	5.19006	0.279783	3.40625	4.02062	4.04073	4.20919	7.38902	2.74063e-06	7.89615e-06
gene_330650	-1.79589	2.25563	3.34371	-1.79589	2.42662	4.73981	7.34189	2.76742e-06	7.96825e-06
gene_137837	0	3.38891	4.01362	0	3.55245	4.23262	7.45004	2.77477e-06	7.98434e-06
gene_79141	-2.85774	-8.10218	-1.1345	-0.341896	-6.21472	10.2036	7.28996	2.78195e-06	7.99989e-06
gene_469446	-0.629414	-1.93363	-1.97037	-4.43421	-2.23285	4.00398	7.31417	2.78729e-06	8.01013e-06
gene_344355	3.34476	3.05151	2.22254	-2.23099	0.780196	4.58543	7.31196	2.79921e-06	8.03926e-06
gene_219161	-7.8941	-0.293742	-3.89104	-0.388261	-2.18529	6.12352	7.30398	2.82475e-06	8.10745e-06
gene_468030	5.11859	5.11385	2.52267	3.51635	0.765394	5.76189	7.27771	2.84897e-06	8.17175e-06
gene_39772	2.40276	4.48894	5.64547	4.98024	2.79659	4.99714	7.36214	2.88381e-06	8.26457e-06
gene_76915	2.91525	0.322625	2.16795	6.27612	2.38152	6.62291	7.27125	2.88499e-06	8.26457e-06
gene_402800	2.73994	4.24101	4.14647	0	2.92135	4.28964	7.39255	2.90422e-06	8.31437e-06
gene_402245	0	4.14402	4.54307	0.428237	3.81044	4.45805	7.3855	2.9184e-06	8.34966e-06
gene_393983	6.71428	6.87544	5.98851	9.08541	4.50002	6.10111	7.35492	2.9235e-06	8.35896e-06
gene_394225	5.62753	8.87345	6.63245	7.44893	6.7418	6.72486	7.35063	2.9474e-06	8.42195e-06
gene_267674	-7.61619	-1.92049	-0.386627	-7.61619	-3.74953	6.426	7.30124	2.99168e-06	8.54305e-06
gene_402187	-1.31992	3.93686	1.50907	0.716364	4.15357	5.1791	7.2475	3.02126e-06	8.62205e-06
gene_363686	2.17669	0.0511574	0.119279	-5.02159	-2.96718	5.08987	7.2594	3.09806e-06	8.83565e-06
gene_85620	2.88193	1.44454	2.23291	5.06413	3.00171	5.03217	7.22507	3.11949e-06	8.89114e-06
gene_141700	-7.22093	-4.11312	-3.20937	-2.04399	-1.21786	5.36307	7.25198	3.12328e-06	8.89633e-06
gene_369962	1.38746	1.95622	0.794921	5.01166	1.71542	5.26248	7.22669	3.14595e-06	8.95523e-06
gene_86596	4.35564	4.63563	1.91518	5.66333	1.67186	7.433	7.22121	3.17965e-06	9.04544e-06
gene_394098	7.66093	7.15182	6.72616	7.56153	6.56675	9.04566	7.21404	3.1965e-06	9.08764e-06
gene_468409	-2.06209	1.37763	2.69078	-1.4914	0.369583	4.44583	7.23937	3.20033e-06	9.0928e-06
gene_372069	-4.77443	1.85471	-0.544909	-4.77443	1.28987	5.17095	7.25809	3.24981e-06	9.22486e-06
gene_212464	-4.66272	-0.478862	2.86037	-4.66272	2.97334	6.65711	7.25791	3.2509e-06	9.22486e-06
gene_267983	-1.43912	-0.980468	-0.772436	-6.42004	-5.2661	5.36228	7.23089	3.27335e-06	9.28274e-06
gene_365254	4.32903	2.93557	3.62369	0	3.52854	4.13725	7.31383	3.36706e-06	9.54248e-06
gene_344503	5.2	4.7681	4.76196	-1.39995	4.05241	5.8044	7.19021	3.37726e-06	9.56538e-06
gene_393979	9.11629	9.04328	8.58296	11.4642	7.13102	8.32287	7.27769	3.38459e-06	9.58011e-06
gene_267927	-5.70613	-5.70613	-0.146732	-4.60614	-1.82679	5.07758	7.28341	3.39941e-06	9.61602e-06
gene_92206	0	3.22504	5.49219	1.50567	4.58855	4.90057	7.30034	3.42537e-06	9.67947e-06
gene_464445	-5.88816	-3.9191	-0.856542	2.60184	0.840975	5.7879	7.20409	3.42613e-06	9.67947e-06
gene_394229	5.24881	2.56337	6.7	8.27969	6.87298	6.20597	7.26518	3.46586e-06	9.78556e-06
gene_86615	7.67733	6.96356	6.87134	7.70217	6.26328	8.81436	7.17168	3.47977e-06	9.81869e-06
gene_218949	-3.08811	0.828666	3.47884	-3.08811	1.90731	5.60535	7.22166	3.48505e-06	9.82745e-06
gene_79146	-4.08349	-9.34471	-1.62386	-1.57147	-5.84932	10.8259	7.1694	3.51672e-06	9.91057e-06
gene_267926	-6.49334	2.94663	-0.358982	-5.10904	0.663043	6.90234	7.18399	3.56194e-06	1.00317e-05
gene_399500	-4.76294	-0.477603	-2.15984	2.08038	-0.638478	4.59721	7.18199	3.57575e-06	1.00643e-05
gene_69846	1.43435	-2.81325	0.428316	-4.4224	2.19891	5.22226	7.17962	3.61414e-06	1.0166e-05
gene_13024	-1.28445	-2.40258	-2.58291	-5.28628	-2.58757	4.43947	7.15332	3.6285e-06	1.02001e-05
gene_79143	-3.93074	-9.00943	-1.53267	-0.111731	-5.02888	9.78678	7.15234	3.63545e-06	1.02132e-05
gene_469581	0.828664	-0.243471	0.967979	-3.11152	-1.55754	4.2316	7.17624	3.63777e-06	1.02134e-05
gene_347168	4.13436	-0.187132	1.79922	4.20926	3.1258	4.44372	7.14967	3.65434e-06	1.02535e-05
gene_267872	-5.17999	0.955571	2.40896	-5.17999	4.07526	7.33534	7.19638	3.65837e-06	1.02584e-05
gene_219004	1.32743	2.53881	4.8531	-1.85937	3.29887	5.72262	7.15761	3.77115e-06	1.05681e-05
gene_236023	-4.32022	-8.27582	-1.41148	-0.640176	-5.39562	9.16082	7.13235	3.77963e-06	1.05853e-05
gene_101542	6.69783	8.70562	7.08711	0	8.38677	7.11047	7.24711	3.81716e-06	1.06829e-05
gene_267687	-9.10898	-3.18746	-2.45144	-5.96911	-4.31465	6.78505	7.14793	3.8192e-06	1.06829e-05
gene_92203	0.559069	1.23117	0.74655	-4.85528	-3.08713	5.24232	7.15007	3.82651e-06	1.06967e-05
gene_218588	-1.87663	4.01265	1.27374	-4.03907	0.471873	7.8432	7.11967	3.87403e-06	1.08228e-05
gene_79113	-3.41089	-8.38369	-1.59235	-0.60403	-6.06538	10.7809	7.11571	3.90401e-06	1.08998e-05
gene_401263	4.59565	3.46534	3.07445	-2.55818	1.5342	5.32301	7.13748	3.92081e-06	1.09399e-05
gene_470015	-7.60027	-7.60027	-2.14563	-1.26817	-2.62812	5.70221	7.20532	3.94125e-06	1.09902e-05
gene_313566	0.187602	1.05995	3.54285	-1.68447	1.13562	6.04701	7.1102	3.9461e-06	1.09969e-05
gene_469841	2.71968	1.818	5.0442	2.56803	1.72631	7.39382	7.10648	3.97477e-06	1.107e-05
gene_394057	8.31484	7.92574	7.22559	8.00862	7.04965	8.48605	7.10245	4.00613e-06	1.11504e-05
gene_218793	3.3017	2.03131	-0.417605	-0.847814	3.92694	7.83503	7.1018	4.01113e-06	1.11574e-05
gene_393960	9.0263	7.06038	7.21632	9.43535	5.22787	6.88595	7.18617	4.02671e-06	1.11926e-05
gene_469065	4.68638	3.39938	4.11012	0	4.57844	4.4085	7.21844	4.02873e-06	1.11926e-05
gene_13000	-0.146125	-2.99187	-1.82999	-6.87062	-2.4245	5.35631	7.11764	4.07407e-06	1.13094e-05
gene_86650	2.665	4.92951	6.78215	3.21057	5.43325	5.82455	7.17979	4.07579e-06	1.13094e-05
gene_394049	8.44892	6.13618	6.01053	8.4291	4.78714	6.04118	7.1766	4.10062e-06	1.13713e-05
gene_141895	-6.63663	-3.79172	-1.66113	-6.63663	-1.93799	5.15154	7.13207	4.13928e-06	1.14714e-05
gene_267979	-6.42199	-2.25978	-1.27995	-6.42199	-2.77405	5.09697	7.13126	4.14573e-06	1.14822e-05
gene_91096	2.58112	4.52877	2.11833	-0.272605	0.353275	5.17279	7.08234	4.16607e-06	1.15315e-05
gene_347130	-1.65918	-1.62683	-2.34797	-6.42268	-2.3318	4.91359	7.10377	4.18482e-06	1.15763e-05
gene_139452	4.19639	6.59794	5.41997	-4.48495	7.47374	10.0129	7.10044	4.21191e-06	1.16441e-05
gene_236030	-3.48796	-7.97184	-1.87311	-0.366624	-5.56251	9.5567	7.07225	4.24869e-06	1.17386e-05
gene_93419	5.3601	6.9726	5.54583	0	6.86539	5.74604	7.18923	4.2565e-06	1.17529e-05
gene_377401	4.86364	2.5714	4.71446	3.79922	2.77103	4.47269	7.15638	4.26119e-06	1.17587e-05
gene_401876	3.07968	3.46407	4.42732	0	3.1037	4.35896	7.18795	4.26671e-06	1.17667e-05
gene_400251	-6.22901	-1.50793	-1.62865	-5.13435	-3.71594	4.88363	7.08693	4.29773e-06	1.1845e-05
gene_241614	1.38661	0.166578	0.435206	-2.93838	-4.25837	4.65121	7.16438	4.35705e-06	1.1995e-05
gene_206816	3.27447	4.0881	3.13304	0.97345	0.582083	4.81588	7.05927	4.35746e-06	1.1995e-05
gene_267793	-3.90674	2.11237	3.78283	-3.90674	4.31421	6.95802	7.10484	4.36163e-06	1.19991e-05
gene_372017	-5.66907	0.934285	-1.36951	-5.66907	-1.22125	5.0591	7.09963	4.40553e-06	1.21125e-05
gene_401692	7.79992	7.24752	6.74668	7.65579	7.01426	8.05251	7.04554	4.44278e-06	1.22075e-05
gene_402566	1.45699	4.61039	4.71358	-3.43357	3.22362	7.15704	7.06982	4.46889e-06	1.22718e-05
gene_86676	4.02216	8.42268	7.42217	6.76297	5.671	6.76693	7.12172	4.55132e-06	1.24905e-05
gene_401636	8.26558	7.69726	7.38197	7.96761	7.30845	8.55072	7.0331	4.5851e-06	1.25755e-05
gene_470174	1.02634	2.93524	3.58899	-2.80093	1.62223	6.17755	7.0325	4.58813e-06	1.25762e-05
gene_212511	1.71632	5.10357	4.05796	-2.8338	2.42044	6.27416	7.05114	4.63331e-06	1.26923e-05
gene_92248	1.72759	-1.46214	0.925893	-4.34259	-1.70783	4.86829	7.04983	4.64512e-06	1.2717e-05
gene_39770	5.11931	8.91105	7.13905	7.19985	6.29328	6.85651	7.10508	4.6976e-06	1.28528e-05
gene_92596	-2.78309	-4.84371	-1.80448	-4.67029	-4.40516	5.77435	7.01753	4.72659e-06	1.29243e-05
gene_86598	4.07929	4.9446	2.09547	5.76086	2.47635	7.47041	7.01266	4.77164e-06	1.30396e-05
gene_39729	3.52894	1.14421	4.15808	-1.88649	3.78088	5.40499	7.03413	4.78835e-06	1.30773e-05
gene_393823	5.51656	5.00676	4.76365	5.72431	4.59112	10.4204	7.00213	4.80709e-06	1.31206e-05
gene_423805	-2.05317	-0.11114	-1.17765	-4.90212	-3.33859	4.39221	7.02725	4.85259e-06	1.32367e-05
gene_345470	4.4297	4.58284	3.77442	-1.32698	2.11299	5.03457	6.99771	4.91266e-06	1.33925e-05
gene_79174	-2.87592	-8.55326	-1.32048	0.945135	-4.26496	9.50999	6.99607	4.92843e-06	1.34215e-05
gene_393982	8.46531	8.0541	7.51749	10.4755	6.43164	7.39509	7.07977	4.92924e-06	1.34215e-05
gene_371944	-2.4932	-3.43885	-1.63894	1.97491	-4.23877	5.85511	6.99027	4.98442e-06	1.35635e-05
gene_155442	3.53084	3.04299	3.62569	-3.1999	1.28611	6.52336	6.98103	5.07199e-06	1.37935e-05
gene_394135	3.69852	3.98276	3.87105	4.1629	5.98233	4.70292	7.06325	5.08669e-06	1.38251e-05
gene_469606	-0.253205	-1.81798	-1.35486	-4.02075	-2.53668	3.9515	7.00076	5.10792e-06	1.38745e-05
gene_200974	-4.22337	1.60789	0.162823	-5.52606	-3.86154	5.89221	6.97597	5.12528e-06	1.3909e-05
gene_399505	-1.77169	4.02249	3.30613	-1.77169	3.08559	4.94758	7.02078	5.12681e-06	1.3909e-05
gene_267787	-2.01217	-1.03805	1.40729	-6.19965	3.07412	7.37326	6.99829	5.1324e-06	1.39158e-05
gene_467948	0.428912	-4.79726	-0.512614	-3.93943	-2.77593	4.4632	7.04008	5.13638e-06	1.39182e-05
gene_399455	1.64532	2.44876	0.418083	4.37916	-0.0340163	5.41873	6.97289	5.15616e-06	1.39634e-05
gene_86664	2.23751	7.23615	5.95104	4.15845	4.20818	5.57716	7.05389	5.17801e-06	1.40142e-05
gene_423791	4.14451	3.9575	4.52745	4.53112	3.65914	9.26167	6.96159	5.20307e-06	1.40736e-05
gene_362451	4.31715	3.28947	6.91032	8.28697	7.1614	6.3645	7.04959	5.22063e-06	1.41126e-05
gene_19847	-2.0339	1.63247	2.65125	-3.586	0.395399	5.41427	6.98822	5.23347e-06	1.41388e-05
gene_79153	-3.19993	-9.07623	-2.05626	-0.431336	-5.0506	10.3048	6.96492	5.23693e-06	1.41397e-05
gene_79111	-3.80857	-9.36225	-1.61563	-0.540505	-5.51743	12.1234	6.95239	5.36632e-06	1.44804e-05
gene_467903	-1.39195	-7.63101	-2.0219	-6.22643	-1.88147	5.82403	7.01556	5.38307e-06	1.4512e-05
gene_212681	-8.46992	-4.4822	-1.84425	-8.46992	-2.628	6.4841	6.99529	5.38447e-06	1.4512e-05
gene_393657	3.30981	3.95943	6.69884	2.85763	5.37854	5.73707	7.03215	5.39677e-06	1.45365e-05
gene_464371	5.06766	5.60459	4.45626	3.12431	3.80619	4.64466	7.02677	5.45226e-06	1.46747e-05
gene_468028	5.31396	6.02536	4.55629	4.17968	2.0511	4.7421	7.02655	5.45462e-06	1.46747e-05
gene_469840	1.59591	0.987409	4.48193	2.57594	1.51768	6.44835	6.94296	5.46591e-06	1.46964e-05
gene_393876	4.00117	7.31165	6.37783	2.22619	5.06402	5.8385	7.02266	5.49516e-06	1.47662e-05
gene_253780	2.07987	1.57855	1.50198	-7.51402	0.649779	10.9296	6.93322	5.49958e-06	1.47693e-05
gene_468069	-0.0295591	0.114295	2.66731	-0.422944	0.699806	4.40738	6.93929	5.50519e-06	1.47755e-05
gene_47590	3.11337	2.03573	4.34806	-2.69365	2.71475	6.01138	6.95998	5.52766e-06	1.4827e-05
gene_394043	7.91667	6.13775	5.18461	6.14533	3.86034	5.36376	7.01881	5.53554e-06	1.48393e-05
gene_13004	-1.58844	-2.98477	-1.99456	-5.68193	-1.62369	4.52667	6.95624	5.56783e-06	1.4917e-05
gene_393987	6.70326	6.40189	6.06524	8.87165	4.36233	5.99844	7.00853	5.64497e-06	1.51147e-05
gene_393953	8.40986	6.98143	6.55653	9.1141	5.11741	6.47058	7.00641	5.66773e-06	1.51666e-05
gene_218484	-3.04146	4.20247	5.07637	3.35599	1.20837	6.93771	6.94246	5.6859e-06	1.52062e-05
gene_141766	-6.62677	-4.65221	0.512535	-6.15228	-1.07964	6.21316	6.93806	5.73461e-06	1.53274e-05
gene_394241	6.07286	2.57962	5.62523	2.44583	5.43119	5.15718	6.99868	5.75176e-06	1.53642e-05
gene_13017	-0.55129	-3.33731	-1.12976	-5.1268	-0.931868	4.50959	6.93907	5.75613e-06	1.53667e-05
gene_47583	0.982423	-0.425072	2.25989	-3.95561	-0.494062	5.32501	6.93821	5.76568e-06	1.53831e-05
gene_395503	1.90893	1.00843	3.38527	-2.57653	3.49914	5.40973	6.93091	5.84785e-06	1.55931e-05
gene_79123	-3.91831	-8.6054	-1.44132	-0.41455	-5.54236	11.8189	6.90746	5.85781e-06	1.56104e-05
gene_218783	3.03302	-0.177571	-0.540393	-4.28269	-3.96446	5.90542	6.90055	5.93729e-06	1.58129e-05
gene_394117	4.98576	6.50486	4.99487	3.07251	3.01645	4.9733	6.97996	5.96059e-06	1.58589e-05
gene_219172	-8.49634	-1.62444	-3.38157	-2.26254	-4.22571	6.18847	6.91804	5.9616e-06	1.58589e-05
gene_400718	4.08211	2.27982	1.34197	-4.09666	-0.381666	5.48116	6.91734	6.00366e-06	1.59614e-05
gene_362293	3.18025	2.13026	3.89233	-1.87915	3.54864	5.23207	6.91689	6.00891e-06	1.59659e-05
gene_344346	-0.44858	-1.35755	-0.807607	-4.90663	-2.65824	4.42842	6.91535	6.02686e-06	1.60042e-05
gene_101544	9.48307	10.2932	9.379	0	9.60808	8.84995	7.0002	6.07904e-06	1.61333e-05
gene_233915	1.12921	1.33062	4.5805	0.557479	2.4746	5.4285	6.88552	6.11393e-06	1.62163e-05
gene_352381	0.595284	5.42992	4.37114	-0.942321	4.09458	5.45772	6.88475	6.12314e-06	1.62312e-05
gene_394226	2.92386	4.55706	6.72679	8.77193	7.43927	6.43994	6.95477	6.25355e-06	1.65671e-05
gene_361979	4.31529	0.0574069	4.1511	5.31769	5.07843	5.70397	6.86898	6.31442e-06	1.6717e-05
gene_266060	5.45237	8.13799	7.22382	-3.38001	7.81362	10.0922	6.89104	6.31752e-06	1.6717e-05
gene_393973	6.77697	5.26581	5.24791	7.6659	3.39657	5.30124	6.94679	6.34931e-06	1.67912e-05
gene_40538	0.586178	-4.1427	-1.0779	-6.03967	-2.13261	5.05019	6.88637	6.37507e-06	1.68495e-05
gene_232036	4.32161	3.0152	3.11248	-1.30335	3.09785	4.57127	6.88344	6.41137e-06	1.69355e-05
gene_39745	4.43765	7.6	7.12233	6.75159	5.17463	6.39012	6.9334	6.51337e-06	1.71948e-05
gene_85817	-3.28133	-8.22379	-1.46113	-0.585883	-5.66795	9.30599	6.85025	6.54945e-06	1.728e-05
gene_219011	-4.16934	-0.974892	2.30288	-4.16934	0.764517	5.5464	6.89301	6.5565e-06	1.72885e-05
gene_397554	-5.03126	1.95975	3.19902	-5.03126	1.08592	7.05871	6.89179	6.57195e-06	1.73191e-05
gene_267705	-7.17253	-2.11679	-1.52745	-7.17253	-3.40729	5.53893	6.8863	6.64178e-06	1.74929e-05
gene_313541	8.00456	7.5686	7.05991	7.31038	6.42774	6.59626	6.91847	6.70139e-06	1.76396e-05
gene_304170	2.25169	0.636333	3.06611	-1.29665	0.316087	4.82124	6.83814	6.7061e-06	1.76417e-05
gene_395469	1.45324	-1.14402	2.04493	-2.59306	2.0344	4.54474	6.8596	6.71467e-06	1.76441e-05
gene_397555	-4.77188	1.44519	-0.753171	-4.77188	1.14356	5.05617	6.88063	6.71484e-06	1.76441e-05
gene_348171	3.2185	3.89459	3.30697	0	2.97647	4.03306	6.93629	6.85891e-06	1.80121e-05
gene_1862	4.62004	1.6279	3.82854	1.55088	2.06867	4.9389	6.82504	6.87974e-06	1.80563e-05
gene_86628	5.73267	8.47942	9.24794	8.42475	8.56333	8.25625	6.90336	6.89732e-06	1.80919e-05
gene_219008	-2.41417	1.97498	3.51804	-2.41417	2.34185	5.20405	6.86441	6.92798e-06	1.81618e-05
gene_403387	-1.82513	-2.47196	-2.20301	-5.26026	-4.34661	5.0458	6.82044	6.94179e-06	1.81874e-05
gene_39744	4.36178	8.18156	7.59381	8.07566	6.32361	6.92023	6.89874	6.95828e-06	1.822e-05
gene_218942	-4.00947	0.736208	3.51853	-4.00947	2.78964	6.49425	6.85939	6.99539e-06	1.83066e-05
gene_30337	-0.315772	-1.68437	1.90201	-1.90058	-0.840729	4.64774	6.81588	7.00394e-06	1.83183e-05
gene_393995	7.9306	5.92332	5.85688	8.00998	4.18388	5.78576	6.89491	7.00927e-06	1.83216e-05
gene_236020	-4.06988	-8.43663	-1.3044	-1.787	-5.37407	9.84363	6.81497	7.01642e-06	1.83297e-05
gene_90496	2.54619	1.23542	2.34938	-2.03991	-0.267576	4.35027	6.83608	7.02797e-06	1.83492e-05
gene_267719	-4.85581	-1.30791	-0.288914	-6.81898	-4.15806	5.83101	6.83572	7.03286e-06	1.83514e-05
gene_79161	-3.79624	-9.08003	-1.36611	-0.0915011	-4.77557	9.98834	6.81125	7.06746e-06	1.84297e-05
gene_16585	3.67388	2.79318	3.0261	-2.29651	2.4043	14.9263	6.80456	7.07224e-06	1.84297e-05
gene_218991	-1.98029	-0.352004	2.85892	-3.19885	1.86821	5.27704	6.83263	7.07514e-06	1.84297e-05
gene_469586	3.87173	1.93472	4.59166	-0.404594	2.33397	6.11831	6.80909	7.09742e-06	1.84771e-05
gene_79107	-3.81024	-8.48052	-1.50813	-0.346404	-5.7459	11.6457	6.80479	7.15721e-06	1.86219e-05
gene_267777	0	5.85115	6.8977	4.88559	8.02053	6.48658	6.9083	7.17854e-06	1.86667e-05
gene_218943	-3.5237	0.257029	3.10386	-3.5237	2.30626	5.72773	6.84258	7.22573e-06	1.87786e-05
gene_232035	3.95642	2.00655	2.60277	-1.86328	1.90369	4.52739	6.81912	7.26302e-06	1.88646e-05
gene_85833	-3.68133	-9.1189	-1.59116	-0.306346	-5.24393	11.9862	6.79305	7.3232e-06	1.901e-05
gene_219003	-4.4382	-0.0871144	2.88797	-4.4382	1.49054	6.24305	6.82238	7.51262e-06	1.94904e-05
gene_234089	4.80276	6.16116	4.78722	-2.49492	6.58568	7.42624	6.79394	7.62664e-06	1.97749e-05
gene_401179	-1.84177	1.77818	1.78255	-3.80299	-1.39765	5.05785	6.78986	7.68728e-06	1.99207e-05
gene_79155	-3.3585	-8.47411	-1.73521	-0.212171	-5.74956	11.4602	6.76753	7.69743e-06	1.99355e-05
gene_348201	3.78148	3.7295	3.5668	-2.02698	3.53968	5.31005	6.78866	7.7052e-06	1.99442e-05
gene_401084	0.318891	-3.01773	0.961971	-4.21897	-0.498728	4.77854	6.78813	7.71311e-06	1.99532e-05
gene_218821	3.65573	-0.0870929	-0.841001	-0.22061	-3.36	6.90982	6.76362	7.75631e-06	2.00534e-05
gene_39773	4.70316	8.09083	5.92186	5.6623	5.50208	5.96776	6.84055	7.77492e-06	2.00835e-05
gene_283267	-3.41351	0.636153	2.90428	-3.41351	1.94981	5.51465	6.80446	7.77683e-06	2.00835e-05
gene_468390	4.15106	3.01254	3.06023	-1.58466	2.81856	4.684	6.77852	7.85823e-06	2.02793e-05
gene_398978	1.51123	4.46259	5.04079	1.54972	0.929502	6.47891	6.75672	7.86167e-06	2.02793e-05
gene_68210	2.25104	-1.88444	0.544862	-4.37128	-1.70126	4.76656	6.77563	7.90246e-06	2.03729e-05
gene_16582	-2.36022	-0.20082	-1.01878	0.806537	2.70158	10.424	6.75031	7.93562e-06	2.04467e-05
gene_92202	2.46499	2.79664	4.56323	-0.893995	1.10741	8.55756	6.74843	7.98996e-06	2.05749e-05
gene_34193	-2.7529	-2.74161	-2.92817	-0.0668849	-4.18841	5.54154	6.74673	8.01655e-06	2.06262e-05
gene_398127	-4.83522	2.2428	-0.242843	-4.83522	1.12789	5.36907	6.78856	8.01903e-06	2.06262e-05
gene_469532	1.38604	4.87595	5.88993	4.27865	4.04049	5.17638	6.8227	8.04437e-06	2.06796e-05
gene_79166	-3.79779	-8.2162	-1.55507	0.00969086	-5.55941	10.8898	6.74273	8.07947e-06	2.0758e-05
gene_374504	-3.1969	-0.526669	0.816265	-3.1969	2.09199	4.49768	6.7809	8.13832e-06	2.08973e-05
gene_283470	5.58958	6.86775	6.21654	-1.67073	7.30596	7.57389	6.75877	8.16529e-06	2.09546e-05
gene_394227	4.6628	3.47591	6.06883	8.16776	7.09783	5.98719	6.81244	8.20348e-06	2.10407e-05
gene_236029	-1.76125	-6.89956	0.230155	1.573	-5.11054	10.3964	6.73391	8.21979e-06	2.10705e-05
gene_91059	0.915013	3.67725	1.61887	-2.71045	2.15255	4.87844	6.74027	8.46386e-06	2.16838e-05
gene_466982	6.02016	3.80582	6.6102	8.27429	6.07272	6.06457	6.7927	8.51845e-06	2.18113e-05
gene_49540	2.29708	2.84151	3.93462	-2.71906	2.47423	5.77968	6.73514	8.5486e-06	2.18761e-05
gene_347169	5.97538	3.029	3.08042	4.79289	3.58981	4.25782	6.78688	8.61365e-06	2.203e-05
gene_400302	5.36878	1.58462	3.83896	6.83646	3.56811	6.30799	6.70077	8.76972e-06	2.24165e-05
gene_267971	-7.08031	-2.93956	-0.0465185	-7.08031	0.750213	6.61603	6.74124	8.78555e-06	2.24442e-05
gene_393848	2.88328	6.17636	6.4815	1.48559	5.23726	5.71445	6.77334	8.83924e-06	2.25686e-05
gene_402589	-4.20452	-1.78439	-2.85738	-3.46159	-3.51546	4.75806	6.69343	8.89646e-06	2.27018e-05
gene_372871	-2.58405	1.34216	1.58251	-2.2601	2.47271	4.50707	6.71109	8.90951e-06	2.27141e-05
gene_393917	5.87646	7.61455	8.55555	9.23306	8.52277	7.80099	6.76908	8.91134e-06	2.27141e-05
gene_79145	-3.61398	-8.58997	-1.97179	-1.78356	-5.73158	10.0585	6.6918	8.92483e-06	2.27356e-05
gene_362479	3.53741	2.40942	3.32333	0	3.83501	4.06915	6.79531	8.9549e-06	2.27994e-05
gene_83442	-0.0081203	1.21792	2.78237	-3.24656	4.34636	5.91933	6.70765	9.01733e-06	2.29453e-05
gene_86666	5.45861	8.4539	7.12508	6.84422	5.76283	6.64877	6.76156	9.04034e-06	2.29909e-05
gene_79152	-2.73323	-8.03081	-0.903428	-0.0549539	-5.17627	9.2262	6.6826	9.08667e-06	2.30862e-05
gene_402649	-0.150717	4.19849	4.64121	-0.260674	3.86105	5.36607	6.68253	9.08805e-06	2.30862e-05
gene_402831	0.286494	2.60452	2.8743	-2.38356	-1.30676	6.64548	6.68199	9.0976e-06	2.30975e-05
gene_423803	-1.01982	2.5832	2.16389	-7.24279	1.08454	8.54422	6.69932	9.16431e-06	2.32537e-05
gene_39771	3.93784	7.66681	6.4996	6.5522	5.19234	6.07167	6.75042	9.23466e-06	2.34191e-05
gene_416178	0.209273	1.5982	-2.16525	0.573866	-0.829355	4.90072	6.67294	9.25996e-06	2.347e-05
gene_233738	2.52348	3.01649	1.23135	4.14709	3.5575	4.60414	6.67184	9.27989e-06	2.35073e-05
gene_386507	4.20567	1.37253	4.81752	5.15038	2.85284	5.0529	6.67088	9.29738e-06	2.35384e-05
gene_218324	4.85356	5.01602	4.93775	3.08124	4.63987	9.30513	6.66148	9.35783e-06	2.36695e-05
gene_267975	-9.2091	-4.12172	-1.77929	-9.2091	-1.15365	7.36936	6.70845	9.35965e-06	2.36695e-05
gene_232041	0.679434	-1.09866	-1.30709	-4.64456	-2.29067	4.27086	6.68021	9.51089e-06	2.40385e-05
gene_79162	-3.67509	-7.9364	-1.77326	-0.549289	-5.68814	10.5134	6.65888	9.51802e-06	2.4043e-05
gene_393981	7.29078	7.27379	6.71081	9.51205	5.50777	6.59392	6.73259	9.55466e-06	2.4122e-05
gene_79110	-3.44603	-9.02541	-1.24132	-0.195799	-5.33997	11.8557	6.64986	9.68727e-06	2.44432e-05
gene_85820	-3.91742	-8.23121	-1.3915	0.0349324	-5.34662	10.4793	6.64556	9.76915e-06	2.46359e-05
gene_267799	-6.66148	0.225874	1.23157	-6.66148	-1.84561	6.83602	6.68463	9.80009e-06	2.46889e-05
gene_400316	0.803699	2.10964	2.39054	6.14291	1.24103	6.93695	6.64389	9.80108e-06	2.46889e-05
gene_393725	4.45868	3.00934	4.99527	1.85185	4.51359	4.68499	6.71758	9.83253e-06	2.47543e-05
gene_267850	-6.53092	0.347866	3.05507	-6.25827	2.94203	8.55608	6.65906	9.85786e-06	2.48042e-05
gene_86655	5.82737	8.90389	8.05841	6.52311	6.61073	7.31003	6.71574	9.8672e-06	2.48138e-05
gene_393660	1.98431	3.00403	5.54502	2.35083	4.63107	4.94659	6.70763	1.00214e-05	2.51875e-05
gene_372865	-4.77236	-2.01013	-1.50301	-4.63108	-1.31838	4.21327	6.64949	1.0043e-05	2.52277e-05
gene_141235	2.96006	6.11711	4.52029	-3.38888	6.08867	7.95235	6.64719	1.01409e-05	2.54596e-05
gene_85828	-3.62615	-8.97726	-1.27098	-0.325373	-5.31322	11.8923	6.62546	1.01607e-05	2.5495e-05
gene_313539	7.22839	7.13372	6.33338	7.3421	6.50395	8.48574	6.62225	1.02027e-05	2.55862e-05
gene_403525	-3.54522	1.74989	-0.153671	-3.54522	0.646953	4.3998	6.66279	1.02223e-05	2.56211e-05
gene_86668	3.73573	7.788	6.693	6.13846	5.55911	6.19932	6.69511	1.0264e-05	2.57112e-05
gene_35688	5.49594	2.6614	4.55343	4.86668	2.71322	4.47504	6.69467	1.02726e-05	2.57185e-05
gene_267815	-3.30529	0.586197	3.28856	-2.64823	3.93861	6.01668	6.63318	1.03666e-05	2.59395e-05
gene_79134	-3.33929	-8.72277	-1.02617	0.455438	-4.87688	11.2495	6.61479	1.0375e-05	2.5946e-05
gene_360466	5.29508	4.83151	3.77306	0.428115	4.985	4.54891	6.68412	1.04818e-05	2.61988e-05
gene_47555	-1.6928	-0.567867	0.248886	-5.55756	-3.37168	5.25288	6.62902	1.05055e-05	2.62435e-05
gene_398985	1.35679	3.70534	3.96495	0.496859	-0.975468	6.55981	6.60141	1.06501e-05	2.65899e-05
gene_469101	5.59336	3.21148	3.84205	2.73283	2.48385	4.22295	6.67347	1.06976e-05	2.66936e-05
gene_401667	3.83437	2.7475	3.35787	5.9178	3.73437	4.27344	6.67296	1.07079e-05	2.67046e-05
gene_79175	-3.51883	-8.44824	-1.77983	-0.440407	-5.38696	10.7797	6.59202	1.08475e-05	2.70379e-05
gene_468061	-0.583427	0.934382	-0.136001	3.29772	-1.93503	4.92859	6.58992	1.08923e-05	2.71344e-05
gene_467958	-1.71831	-6.23335	-0.000869703	-5.38901	-2.09798	5.5364	6.64118	1.10351e-05	2.74751e-05
gene_393988	7.42982	6.96055	5.99976	9.17493	5.62674	6.25312	6.65635	1.10535e-05	2.75056e-05
gene_86656	7.19867	7.66211	8.47497	6.1586	6.36962	7.36969	6.65565	1.10683e-05	2.75273e-05
gene_414487	4.55956	2.83893	1.66094	-3.0188	3.93461	5.58658	6.59897	1.11374e-05	2.76838e-05
gene_267821	-4.37815	0.729849	3.40245	-4.37815	3.17369	6.82676	6.61623	1.11843e-05	2.77851e-05
gene_344511	-3.99793	-0.927705	0.57559	-3.62348	1.28743	4.68862	6.59328	1.12034e-05	2.78173e-05
gene_349280	2.60334	4.77547	3.50987	-0.643071	1.62925	7.45328	6.56705	1.13019e-05	2.80465e-05
gene_267866	-6.73091	-0.0317874	2.90545	-6.73091	2.70733	8.58368	6.60808	1.13619e-05	2.81798e-05
gene_79112	-3.6505	-8.30565	-1.63653	-0.873228	-5.2931	9.85563	6.56192	1.15055e-05	2.85203e-05
gene_86623	5.31686	6.5773	7.13692	7.43438	5.18607	7.73132	6.55829	1.15876e-05	2.87079e-05
gene_233973	3.67602	4.26436	5.87145	0.971981	5.40984	5.24608	6.62503	1.17357e-05	2.90589e-05
gene_85826	-1.49067	-7.03767	-0.350769	1.82327	-3.99599	8.17882	6.54961	1.17861e-05	2.91676e-05
gene_79163	-3.32086	-7.95127	-1.0314	0.095972	-4.82365	9.7794	6.54926	1.17941e-05	2.91715e-05
gene_219378	-7.2772	0.424884	-1.88	-0.830929	-4.96063	5.93086	6.5657	1.1821e-05	2.9222e-05
gene_469480	5.61788	4.47447	4.74883	5.66641	5.03947	4.87013	6.61656	1.1899e-05	2.93986e-05
gene_372009	-7.88317	1.33108	-0.754801	-7.88317	0.935084	7.57112	6.58321	1.19214e-05	2.94379e-05
gene_470172	3.36846	4.23223	5.84377	4.54913	5.57919	5.28875	6.6149	1.19655e-05	2.95306e-05
gene_467955	-2.11811	-6.86014	-0.845111	-4.18481	-3.17184	5.55154	6.5985	1.19787e-05	2.95471e-05
gene_79140	-3.21594	-9.24569	-1.02935	-0.164401	-5.43258	11.9613	6.5382	1.20521e-05	2.97117e-05
gene_86667	6.20094	8.87459	7.34995	6.71332	6.39607	6.93908	6.60796	1.21254e-05	2.98762e-05
gene_393956	7.2575	5.26815	5.27174	7.69649	3.95081	5.38363	6.60722	1.21425e-05	2.9902e-05
gene_402231	-4.19494	-0.372237	1.13945	-2.82357	-2.21117	4.80352	6.551	1.21642e-05	2.9932e-05
gene_402430	4.44429	3.63453	3.95204	0	4.44305	4.35785	6.63353	1.2168e-05	2.9932e-05
gene_107128	5.43659	5.49996	5.03087	-2.49411	6.69229	7.46344	6.55018	1.22456e-05	3.01066e-05
gene_394058	7.09519	6.9662	5.90811	7.24	5.51365	8.19224	6.52894	1.22565e-05	3.0117e-05
gene_219015	-2.6858	0.373075	3.30548	-3.89656	2.76132	6.22967	6.54926	1.22676e-05	3.01277e-05
gene_86624	3.47238	5.54828	6.35796	2.44268	4.92403	5.56002	6.59918	1.23306e-05	3.02661e-05
gene_400296	2.51339	1.43218	3.72776	6.68082	2.52201	6.3411	6.52295	1.24174e-05	3.04624e-05
gene_79109	-3.78547	-8.58695	-1.44695	-0.223831	-5.37594	11.5492	6.52177	1.24461e-05	3.05162e-05
gene_267795	-2.92462	1.02006	3.03785	-3.68935	-0.501959	6.6943	6.51801	1.2538e-05	3.07248e-05
gene_35710	4.97716	5.04006	6.07193	5.3766	3.88524	5.34903	6.58989	1.25519e-05	3.07424e-05
gene_411316	5.1737	3.76026	3.98981	6.46165	3.83005	4.55	6.58917	1.25691e-05	3.07677e-05
gene_79130	-4.02728	-8.95408	-1.48328	-0.424621	-5.72119	15.4106	6.51471	1.26193e-05	3.08738e-05
gene_393938	4.98937	4.77267	4.15193	5.11721	4.20943	9.63784	6.50744	1.26557e-05	3.0946e-05
gene_47582	2.46533	2.3693	3.11476	-3.24373	0.334132	5.53596	6.52886	1.27641e-05	3.11942e-05
gene_393936	7.39609	6.78343	6.45423	6.87879	6.68782	10.3054	6.50206	1.28062e-05	3.12726e-05
gene_79114	-3.75335	-8.10373	-1.31513	-0.0292499	-5.6641	11.4979	6.50704	1.28101e-05	3.12726e-05
gene_79142	-3.51412	-7.9285	-1.47963	-0.367483	-5.17293	9.67942	6.50509	1.28592e-05	3.13757e-05
gene_79160	-3.81746	-8.86444	-1.42917	-0.267086	-5.56094	13.1095	6.502	1.29371e-05	3.15486e-05
gene_30362	1.91669	-4.07763	0.238656	-4.07763	-0.428006	4.50426	6.57702	1.31092e-05	3.1951e-05
gene_466983	-4.72303	-1.36955	-0.241643	-4.72303	-0.00211675	4.63978	6.53029	1.32059e-05	3.21528e-05
gene_361984	6.1377	3.6899	5.56792	6.68278	6.85356	5.59268	6.56334	1.32062e-05	3.21528e-05
gene_141807	-8.80076	-5.35353	-1.59438	-7.31676	-1.01858	7.08668	6.50761	1.32363e-05	3.22086e-05
gene_79179	-3.86001	-8.54058	-1.59389	-0.314761	-5.41304	12.2747	6.48792	1.32988e-05	3.23431e-05
gene_469603	2.57485	2.83273	4.03509	-0.347499	2.52051	5.12737	6.48616	1.33447e-05	3.24373e-05
gene_267817	-3.6168	0.887569	3.50813	-5.57161	2.96181	7.97167	6.5053	1.33629e-05	3.2464e-05
gene_219025	-2.01367	-0.273671	3.1286	-4.53455	1.58762	6.50015	6.50477	1.33767e-05	3.248e-05
gene_377471	0.753533	0.668969	3.11803	-3.66366	2.81192	5.96597	6.493	1.36865e-05	3.32144e-05
gene_267727	-5.06716	-1.23325	-0.952752	-5.06716	-2.84127	4.48759	6.50286	1.39254e-05	3.3776e-05
gene_372882	-1.34512	0.114726	1.41159	-3.47684	1.98327	4.81844	6.48277	1.39618e-05	3.38462e-05
gene_362307	7.7213	4.9969	5.10563	4.43781	4.67855	5.16172	6.53223	1.40168e-05	3.39612e-05
gene_267862	-6.73791	-0.134131	-1.70629	-6.73791	-1.60097	5.49975	6.49778	1.40631e-05	3.4055e-05
gene_79133	-2.92926	-7.86295	-1.03672	-1.04547	-5.85855	11.0283	6.45454	1.4197e-05	3.43607e-05
gene_232033	4.21705	2.38764	2.42859	-2.18668	2.66127	4.80139	6.47141	1.4274e-05	3.45199e-05
gene_141232	6.01606	6.45488	5.03959	-3.93153	6.55537	8.98623	6.47126	1.4278e-05	3.45199e-05
gene_92484	-2.7654	-0.0193604	3.17945	-1.66178	2.3031	5.21793	6.46294	1.44394e-05	3.48913e-05
gene_232043	0.723465	-1.33089	0.415948	-3.74133	-1.45472	4.28446	6.46377	1.44878e-05	3.49896e-05
gene_232038	1.12949	-1.00207	-1.15779	-5.26359	-1.94501	4.68838	6.46241	1.4526e-05	3.50631e-05
gene_267662	-6.86806	-1.46045	-0.824918	-6.86806	-3.45408	5.61626	6.46966	1.48495e-05	3.58248e-05
gene_79137	-3.34191	-8.79267	-1.44667	-0.519385	-5.1815	11.5339	6.4263	1.50044e-05	3.61616e-05
gene_86638	4.83517	6.08587	4.32745	6.01704	2.86043	6.11484	6.42627	1.50052e-05	3.61616e-05
gene_394056	7.06167	6.92213	5.9882	6.67307	5.0356	5.77366	6.49371	1.509e-05	3.63467e-05
gene_278203	4.71111	1.60204	5.19704	5.60978	4.99796	4.9171	6.49106	1.51667e-05	3.65119e-05
gene_372058	-0.0482215	-0.833773	1.27436	-3.37067	3.52144	5.8458	6.41842	1.52379e-05	3.66636e-05
gene_374845	0.709459	0.566894	2.43818	-3.34183	-1.2697	5.32682	6.41748	1.52659e-05	3.67114e-05
gene_403579	2.34615	2.53699	3.06961	-3.80941	1.2269	6.02222	6.43393	1.53544e-05	3.69045e-05
gene_400278	-1.25291	0.716295	2.98483	-3.21561	2.54131	5.48211	6.43361	1.53639e-05	3.69078e-05
gene_64313	-2.20614	-3.76974	0.454508	-6.88609	-2.4174	6.34177	6.43319	1.53764e-05	3.69181e-05
gene_91136	4.81788	0.295405	1.88558	0.302423	-0.191998	4.59419	6.41183	1.5436e-05	3.70414e-05
gene_79156	-3.70657	-8.45788	-1.64756	-0.247917	-5.50818	12.134	6.40622	1.56065e-05	3.74306e-05
gene_79151	-3.27603	-8.91806	-1.41815	0.0129672	-4.7651	10.864	6.40257	1.57185e-05	3.76792e-05
gene_219002	-3.75531	0.272716	3.01809	-3.75531	2.16494	5.84346	6.43846	1.5774e-05	3.77922e-05
gene_267921	-8.16213	2.93989	-0.133578	-3.77747	0.0453816	8.4639	6.41474	1.58613e-05	3.79813e-05
gene_398986	1.50029	3.46237	4.70853	0.41873	0.781609	7.10075	6.39744	1.58771e-05	3.7999e-05
gene_402108	-5.40773	1.15942	-0.946854	-5.40773	0.436122	5.25578	6.43163	1.59838e-05	3.82339e-05
gene_371901	3.67945	2.46032	3.20817	-1.20667	1.85642	4.3908	6.41025	1.6079e-05	3.84282e-05
gene_468384	5.90903	3.71531	5.0203	2.1685	5.42519	4.92799	6.46048	1.60821e-05	3.84282e-05
gene_469440	0.842456	1.16622	-0.882322	-3.6488	-0.398851	4.18439	6.4005	1.63873e-05	3.91367e-05
gene_39743	5.79779	3.59897	5.77862	7.54683	4.47696	5.39546	6.45013	1.64042e-05	3.91566e-05
gene_267797	-3.87349	0.79625	0.64141	-3.87349	-1.71688	4.49872	6.41093	1.66375e-05	3.96924e-05
gene_470173	3.62207	4.15087	5.81355	5.05696	5.19677	5.22957	6.44141	1.66808e-05	3.97745e-05
gene_464380	1.07794	1.37696	-0.245974	-2.91371	1.47317	4.18979	6.3878	1.67975e-05	4.00316e-05
gene_362339	4.4588	6.09052	4.49067	6.91783	4.09951	5.58039	6.36732	1.68427e-05	4.01181e-05
gene_79126	-3.94129	-7.77955	-1.7358	-0.519397	-5.5906	11.0439	6.36692	1.68557e-05	4.01281e-05
gene_79132	-3.83755	-8.93219	-1.37392	-0.334181	-5.23405	13.1508	6.36658	1.68671e-05	4.01339e-05
gene_218823	5.80864	1.08118	2.46945	0.598114	0.176101	7.77704	6.36604	1.6885e-05	4.01553e-05
gene_267689	-3.40813	-2.26795	-2.01566	-5.36552	-2.56736	4.33169	6.38134	1.70102e-05	4.04318e-05
gene_402176	-4.98927	0.632054	-1.14518	-4.98927	-0.115707	4.73141	6.39847	1.70437e-05	4.04901e-05
gene_372059	-5.78042	1.16821	-0.82258	-5.78042	0.90306	5.63323	6.39297	1.72262e-05	4.08819e-05
gene_86534	4.8562	5.61361	6.74456	0.978258	6.6695	6.02524	6.42461	1.72268e-05	4.08819e-05
gene_219337	-5.17988	-0.385441	3.73518	4.52032	2.65565	7.88991	6.37088	1.7277e-05	4.09796e-05
gene_79158	-3.86039	-7.99734	-1.37794	-0.522782	-5.71529	12.3631	6.35339	1.73088e-05	4.10334e-05
gene_85834	-7.17666	-9.52127	-1.8236	-1.10305	-4.39089	10.6722	6.34832	1.74816e-05	4.14213e-05
gene_267825	-6.82083	-0.577481	-0.111138	-7.61676	2.43141	9.18646	6.34664	1.75392e-05	4.15357e-05
gene_141222	4.97636	5.56742	4.31009	-2.50422	6.06668	6.98013	6.36438	1.75816e-05	4.16144e-05
gene_393926	6.96718	6.58253	6.10851	6.8711	5.92555	9.08861	6.34157	1.76173e-05	4.16771e-05
gene_47592	1.71427	2.07126	3.61625	-3.6356	1.3792	6.17619	6.35884	1.77726e-05	4.20223e-05
gene_469816	-0.0696971	-1.89818	-2.79574	-3.17219	-0.215975	4.35971	6.33847	1.78224e-05	4.21179e-05
gene_401706	2.87602	8.0221	6.82315	5.75784	7.35564	6.55151	6.40089	1.80284e-05	4.25826e-05
gene_393701	5.18862	5.89721	6.72544	2.22623	5.35116	5.86588	6.3978	1.81354e-05	4.28129e-05
gene_79164	-3.74425	-8.69111	-1.56627	-0.313954	-4.94399	10.9865	6.32911	1.81524e-05	4.28305e-05
gene_267846	-5.80845	0.673398	2.91754	-5.80845	2.80037	7.74822	6.36195	1.82933e-05	4.31403e-05
gene_201070	5.51874	0.703569	3.55939	-4.40597	2.23362	7.16715	6.34268	1.8341e-05	4.32302e-05
gene_399526	3.8156	4.68572	3.67158	0.035346	0.971735	5.75088	6.31508	1.86589e-05	4.39566e-05
gene_402852	-7.02459	-2.27833	-2.31112	-3.26063	-4.29778	5.21317	6.32908	1.87444e-05	4.41349e-05
gene_468018	5.84186	4.99385	3.11193	4.49957	1.85112	5.24664	6.31229	1.87611e-05	4.41513e-05
gene_468413	-0.533218	-0.718636	-1.00563	-4.95777	-3.17457	4.42753	6.32256	1.90743e-05	4.4865e-05
gene_398128	-4.75105	1.98467	-0.357258	-4.75105	1.00587	5.18381	6.3399	1.90916e-05	4.48822e-05
gene_267934	-5.22945	-1.57234	-1.70891	-5.22945	-2.32814	4.39154	6.33791	1.91655e-05	4.50325e-05
gene_267849	-4.56593	-1.22761	2.3961	-7.46537	1.06701	8.6197	6.31892	1.92101e-05	4.51136e-05
gene_85824	-2.25265	-7.1788	0.301593	0.704203	-3.81632	8.75222	6.2987	1.92677e-05	4.52255e-05
gene_219316	1.17981	2.40636	5.72293	6.00043	4.31372	8.54282	6.29321	1.94762e-05	4.56911e-05
gene_401696	3.07249	6.91105	5.20026	3.38697	5.84938	5.36169	6.35925	1.95275e-05	4.57877e-05
gene_86622	6.79764	6.3507	5.91422	6.819	6.17971	8.67178	6.28913	1.95508e-05	4.58184e-05
gene_393942	5.05039	4.49143	4.33159	5.00286	4.29799	9.76207	6.28207	1.9697e-05	4.6137e-05
gene_350231	-3.54271	-3.2627	-0.642615	0.754592	0.914371	4.17999	6.30208	1.9758e-05	4.62559e-05
gene_467675	1.20968	0.207448	1.67183	-6.44516	3.14525	9.02954	6.28025	1.99456e-05	4.66709e-05
gene_393690	-0.461196	2.7639	0.643207	-3.22548	1.11551	4.64262	6.29937	1.99563e-05	4.66717e-05
gene_86527	6.06919	4.5056	7.35103	4.48141	5.64559	6.27636	6.34748	1.99733e-05	4.66871e-05
gene_394258	5.80195	1.86878	4.97436	6.10314	6.28641	8.43941	6.27652	2.01244e-05	4.70161e-05
gene_267767	-1.44394	2.55397	3.5417	-0.758618	5.19525	10.1753	6.27619	2.01375e-05	4.70222e-05
gene_79135	-3.82455	-9.09276	-1.60739	-0.496471	-5.28017	13.8226	6.27275	2.02735e-05	4.73154e-05
gene_372902	0.206709	-1.47086	1.82643	1.60254	2.99484	4.24249	6.27241	2.02873e-05	4.73231e-05
gene_422186	3.01784	0.362242	1.17441	-2.42583	1.02687	4.20522	6.28834	2.039e-05	4.7538e-05
gene_250462	5.46874	6.53964	5.89277	-3.68334	7.10816	9.25343	6.28494	2.05257e-05	4.78297e-05
gene_312797	-2.48377	-3.65791	-2.70245	-3.43137	-3.56552	5.2783	6.26427	2.06135e-05	4.80095e-05
gene_141231	4.87235	5.61004	3.83149	-3.68813	5.53615	7.75202	6.28227	2.06327e-05	4.80293e-05
gene_282346	-1.83168	-2.59499	-0.985824	-4.40414	-2.15295	4.10704	6.28175	2.06537e-05	4.80534e-05
gene_372075	-5.78771	-0.508425	-1.18676	-5.78771	-2.85436	4.85203	6.29731	2.07342e-05	4.82128e-05
gene_267776	-1.63451	4.74168	6.06658	4.20521	6.01866	6.84788	6.27712	2.07436e-05	4.82128e-05
gene_393821	5.31586	5.15597	4.73361	5.66875	4.74077	9.34146	6.24659	2.11192e-05	4.90606e-05
gene_344349	-1.92033	0.86338	0.872631	-4.16975	-0.34796	4.81143	6.26767	2.12287e-05	4.92894e-05
gene_79128	-3.69522	-7.98995	-1.1644	-0.0694852	-5.08624	10.0518	6.24674	2.13347e-05	4.95101e-05
gene_411317	4.10717	4.26808	4.23545	7.21497	4.21812	4.78033	6.31197	2.13819e-05	4.95942e-05
gene_369963	1.04968	2.0202	0.949547	4.78394	1.07427	5.58577	6.24292	2.14953e-05	4.98316e-05
gene_393980	5.83296	5.87125	5.74266	8.26101	4.33506	5.63355	6.30694	2.15894e-05	5.00232e-05
gene_35687	4.49125	2.76761	4.67785	5.53157	2.97552	4.53735	6.30668	2.16002e-05	5.00232e-05
gene_403154	4.17362	1.23007	2.21779	-4.54685	0.414144	6.16426	6.25318	2.18369e-05	5.05265e-05
gene_267835	-4.94948	-1.27285	2.93761	-6.27402	1.54747	9.61032	6.23481	2.18399e-05	5.05265e-05
gene_399512	-0.870756	3.57502	2.40269	-2.10169	1.97764	4.67519	6.24955	2.19918e-05	5.08518e-05
gene_47552	-0.119012	-0.0601951	1.0558	-5.74188	-4.20087	7.14338	6.2252	2.22559e-05	5.14362e-05
gene_248577	5.48269	6.02362	4.56209	-4.32385	6.22759	8.96657	6.24044	2.2386e-05	5.17103e-05
gene_79106	-2.97798	-8.55294	-1.29291	-1.7639	-5.05574	10.0653	6.22175	2.24071e-05	5.17325e-05
gene_85510	4.81586	3.58262	2.08869	4.50761	1.34926	4.81669	6.22054	2.24601e-05	5.18142e-05
gene_393738	3.90467	6.2985	6.99923	3.80543	5.42081	6.07263	6.28608	2.24719e-05	5.18142e-05
gene_403108	4.40668	2.75594	2.81046	-3.22268	-0.293466	6.55041	6.22016	2.24769e-05	5.18142e-05
gene_464428	-5.21454	-2.33086	-1.10977	2.17419	0.450146	5.06857	6.22851	2.28082e-05	5.25509e-05
gene_393884	4.1013	2.80512	0.111064	1.08839	1.11587	5.34119	6.20932	2.29601e-05	5.28739e-05
gene_403578	3.5543	2.64338	3.20772	-2.60615	1.36092	5.24693	6.2266	2.29987e-05	5.29357e-05
gene_228121	-0.489435	-2.11435	-1.26025	1.93371	0.193603	4.31839	6.19625	2.35568e-05	5.41927e-05
gene_218976	-3.34782	0.73243	3.41451	-5.16938	2.94546	7.50795	6.21271	2.36304e-05	5.43342e-05
gene_386503	2.04665	-3.40106	0.339347	-4.9981	-0.211352	5.15282	6.21158	2.36823e-05	5.44259e-05
gene_362456	2.54537	2.34169	2.30517	0.0874168	-0.380848	4.15024	6.1888	2.39036e-05	5.49065e-05
gene_469911	2.32884	-0.459848	1.44066	-3.03634	0.0926526	4.46164	6.20446	2.40138e-05	5.51316e-05
gene_267898	-3.60794	3.10199	0.848575	-0.869489	3.43559	5.53842	6.20036	2.40963e-05	5.52926e-05
gene_76848	5.82249	3.53451	4.41902	4.09094	3.17875	4.4909	6.24908	2.41267e-05	5.53343e-05
gene_313550	-1.23887	-1.84056	-1.35054	-5.52332	-3.14499	4.68434	6.18271	2.4191e-05	5.54535e-05
gene_218552	-10.6631	-5.79998	-1.41911	0.921946	-3.13327	9.01887	6.19454	2.43718e-05	5.58396e-05
gene_468564	-0.454352	-4.60647	-1.83164	-0.815244	0.235227	4.34976	6.22602	2.45479e-05	5.62145e-05
gene_393945	5.30584	4.94803	4.65341	5.55513	4.59953	9.85017	6.16666	2.47123e-05	5.65623e-05
gene_92241	-1.18414	0.0149501	-0.376377	-4.35516	-4.5809	4.93975	6.16739	2.49294e-05	5.70303e-05
gene_91083	2.67522	4.47221	2.19352	-0.872731	-0.0974862	6.60975	6.16446	2.50731e-05	5.73299e-05
gene_282355	-1.77776	1.95571	1.08507	-1.29254	2.55853	4.09659	6.16974	2.55811e-05	5.84405e-05
gene_400282	5.88531	3.41647	4.63216	1.21502	3.36772	4.54383	6.21854	2.55847e-05	5.84405e-05
gene_372061	-6.1004	0.59103	-1.22941	-6.1004	0.156376	5.51104	6.18178	2.59418e-05	5.9226e-05
gene_253779	2.36889	1.83579	1.87334	-5.51315	0.828015	11.9558	6.14058	2.60127e-05	5.9358e-05
gene_260563	5.24955	6.54057	6.02712	-1.6843	6.49934	7.19983	6.16174	2.61013e-05	5.953e-05
gene_79148	-3.18675	-8.66238	-1.46151	0.0564498	-5.10743	12.4468	6.13893	2.63618e-05	6.00937e-05
gene_83416	-3.0879	3.75297	1.6059	5.15611	2.71063	5.59443	6.15248	2.6458e-05	6.02826e-05
gene_340747	0.134803	-0.111715	0.524923	-6.77579	3.22452	7.75532	6.15397	2.65002e-05	6.03481e-05
gene_267782	-1.82656	1.7257	2.85579	-1.73106	4.96431	9.78669	6.13576	2.65263e-05	6.03771e-05
gene_267771	-0.543938	4.31328	3.96746	0.75788	0.328325	8.28586	6.13222	2.67112e-05	6.07673e-05
gene_102978	4.87269	7.27223	6.33691	-4.75993	6.91222	10.5876	6.14958	2.6728e-05	6.07749e-05
gene_469316	3.33665	1.12048	1.69355	-3.65917	1.03384	5.15372	6.14723	2.68507e-05	6.10231e-05
gene_79173	-3.55342	-7.73982	-1.02459	0.335084	-4.92372	11.0628	6.12768	2.69505e-05	6.1219e-05
gene_137849	6.90203	6.50067	5.78924	7.14087	5.69055	7.21185	6.12457	2.70019e-05	6.13049e-05
gene_369958	2.20161	3.90085	2.44833	5.79775	2.94167	5.18171	6.12047	2.73348e-05	6.20294e-05
gene_236028	-3.96488	-8.73792	-1.43421	-1.12849	-4.95143	11.3007	6.11673	2.75362e-05	6.24281e-05
gene_267792	5.67825	1.59075	3.31883	-4.19402	4.22092	7.23225	6.13428	2.75381e-05	6.24281e-05
gene_393949	4.70844	4.26242	4.23754	4.81222	4.05698	10.2531	6.11126	2.75564e-05	6.24381e-05
gene_267864	-4.91985	0.376377	3.15648	-3.50896	3.52744	7.24609	6.13038	2.76254e-05	6.25491e-05
gene_467957	-0.723369	-5.76743	0.867623	-6.39057	-1.69598	7.95019	6.11494	2.76332e-05	6.25491e-05
gene_79157	-3.78526	-7.88517	-1.3628	-0.0373694	-5.33148	12.5997	6.11149	2.78212e-05	6.29431e-05
gene_365248	0.285663	-2.27185	-1.24035	-4.88477	-1.71896	4.3529	6.12852	2.78497e-05	6.2976e-05
gene_93405	5.18441	6.97631	5.39794	-4.75967	6.46439	9.99416	6.12773	2.78925e-05	6.30413e-05
gene_268006	-1.58318	-1.72032	-1.27429	-6.99464	-4.3737	5.55304	6.12555	2.80115e-05	6.32785e-05
gene_76861	4.64604	4.79844	4.93237	2.65071	3.67109	5.24292	6.10741	2.80449e-05	6.33221e-05
gene_34263	-2.38656	-4.28249	-1.13295	-5.05708	-4.32496	6.05681	6.10586	2.81301e-05	6.34511e-05
gene_372077	-6.88596	0.295321	-1.55722	-5.80265	1.06277	6.29716	6.12111	2.81301e-05	6.34511e-05
[truncated: 1,288 more rows]

## Sheet: FiterDeg
gene	logFC.ALC-china	logFC.both	logFC.HBV	logFC.NAFLD	logFC.other	logCPM	F	PValue	FDR
gene_167808	-7.04332	-7.04332	-6.92785	-7.04332	-7.04332	4.57495	99.2525	1.87753e-42	4.71222e-39
gene_204779	12.7383	11.4004	11.5174	21.556	11.3661	16.7541	78.4106	2.09014e-42	4.71222e-39
gene_136153	-2.48595	-8.89712	-7.89684	-9.15507	-8.29563	6.20113	71.9718	6.91214e-42	1.03889e-38
gene_252922	-8.95657	-8.95657	-8.42106	-8.95657	-8.95657	5.95316	94.5191	1.53838e-41	1.73414e-38
gene_218931	12.4719	11.9336	11.9907	21.3467	11.7271	16.5567	72.649	1.79329e-40	1.34766e-37
gene_350493	12.1258	12.2002	12.2834	21.2535	12.0929	16.473	71.8264	3.45178e-40	2.22344e-37
gene_450137	-6.73173	-6.73173	-6.61597	-6.73173	-6.73173	4.40591	94.2927	7.79808e-40	3.90684e-37
gene_218876	7.57278	6.60899	6.80948	16.0696	6.56075	16.212	64.7377	1.01145e-39	4.56065e-37
gene_1678	-8.70562	-8.70562	-8.19262	-7.65307	-7.08355	5.7755	68.8199	6.04742e-39	2.35185e-36
gene_1673	-7.81289	-7.81289	-7.53773	-7.81289	-5.75158	5.11381	70.5835	8.81693e-39	3.05812e-36
gene_39573	-9.05651	-9.05651	-8.33916	-6.18623	-8.06497	6.07214	65.5248	9.28675e-38	2.93525e-35
gene_219370	3.46891	2.34721	2.51799	12.5715	2.19574	14.2598	59.9697	9.76463e-38	2.93525e-35
gene_429435	-4.74364	-8.11208	-7.59445	-8.11208	-8.11208	5.30834	75.2363	1.50641e-37	4.24525e-35
gene_99550	9.9925	9.43021	9.56172	18.6421	9.23654	13.8596	63.3059	4.16258e-37	1.10406e-34
gene_135088	-2.91309	-7.98869	-7.18931	-7.98869	-7.13251	5.24684	63.4788	6.45514e-37	1.61701e-34
gene_426489	-6.40929	-6.40929	-6.09437	-6.40929	-6.40929	4.306	75.6184	9.19769e-37	2.18276e-34
gene_107290	-7.43433	-7.43433	-7.02769	-7.43433	-7.43433	4.84121	74.3475	2.06917e-36	4.66493e-34
gene_13231	-6.8473	-6.8473	-6.57479	-5.45596	-6.8473	4.50896	70.4449	2.95678e-36	6.24953e-34
gene_205448	8.1114	7.94771	7.95961	16.9734	7.93968	12.198	61.0383	3.04923e-36	6.24953e-34
gene_1675	-7.24561	-7.24561	-6.73653	-6.38083	-6.27382	4.74656	58.9334	2.89795e-35	5.68124e-33
gene_77748	10.8577	8.56365	8.97551	17.7041	8.78552	12.9406	58.0231	4.63632e-35	8.71048e-33
gene_103820	-12.1305	-12.1305	-10.6358	-8.47484	-12.1305	8.92732	66.0818	6.63519e-35	1.19672e-32
gene_363080	-9.25181	-9.25181	-8.35593	-7.07034	-9.25181	6.23475	65.1367	1.3265e-34	2.30045e-32
gene_162925	-10.7365	-11.6934	-7.71055	-11.9959	-7.42165	8.81534	52.4689	6.10392e-34	9.82948e-32
gene_1670	-9.53315	-9.53315	-8.06959	-7.00188	-8.13941	6.48845	54.8393	1.2613e-33	1.9611e-31
gene_468104	-8.28304	-8.28304	-7.92752	-5.76394	-5.64776	5.48154	54.4639	1.79787e-33	2.7022e-31
gene_1672	-7.80303	-7.80303	-7.0875	-7.80303	-7.80303	5.09779	61.864	1.07056e-32	1.55715e-30
gene_468582	-9.30535	-9.30535	-7.66085	-7.87602	-7.68104	6.29035	51.4075	3.41065e-32	4.62523e-30
gene_1674	-7.8694	-7.8694	-7.15368	-7.37104	-7.8694	5.14543	57.8691	3.48764e-32	4.62523e-30
gene_155444	13.2129	11.5568	11.7634	19.0428	11.7823	14.3736	50.4949	6.18911e-32	7.97334e-30
gene_403370	-7.61347	-6.66763	-8.29746	-5.75866	-10.1089	7.02036	50.5969	1.2034e-31	1.50726e-29
gene_196424	13.9838	11.908	12.2316	19.4366	12.5142	14.7845	49.4457	1.77322e-31	2.16093e-29
gene_386673	-13.0336	-3.99357	-9.437	-7.11358	-8.28391	9.89396	46.2612	4.17807e-31	4.95761e-29
gene_273865	11.688	10.2682	10.7276	17.8206	10.4093	13.1558	47.3246	1.54999e-30	1.74723e-28
gene_103821	-12.9692	-12.9692	-10.1718	-7.23527	-12.9692	9.75523	53.4602	1.71806e-30	1.88945e-28
gene_356806	-8.10738	-8.10738	-6.58015	-8.10738	-8.10738	5.28948	55.0633	1.89946e-30	2.03921e-28
gene_23162	-7.32034	-7.32034	-6.88561	-5.39803	-4.64626	4.83084	47.1578	2.53794e-30	2.6613e-28
gene_103814	-8.79989	-8.79989	-7.97612	-3.36428	-8.79989	5.89103	51.9208	4.99109e-30	5.11473e-28
gene_14298	-8.72461	-8.72461	-7.4205	-7.57667	-6.3187	5.81922	45.9662	8.47833e-30	8.49528e-28
gene_189333	11.931	11.0722	11.3943	17.9121	11.0851	13.3152	45.055	1.67764e-29	1.64445e-27
gene_45873	-10.5027	-9.552	-6.88778	-10.3104	-6.01534	7.41	42.9471	1.7938e-29	1.72091e-27
gene_224197	-10.1467	-7.56524	-7.81302	-5.79932	-10.1467	7.04755	45.5566	5.2122e-29	4.79629e-27
gene_99571	7.41906	7.57322	7.71657	15.1486	7.35153	10.4601	43.6941	7.22628e-29	6.51666e-27
gene_219079	3.60269	2.00439	2.4325	9.98689	2.17536	13.1776	38.8983	1.13461e-27	9.83837e-26
gene_205449	12.0112	11.231	11.2981	17.2742	11.0075	12.7817	40.8486	1.66241e-27	1.4143e-25
gene_79830	-7.55247	-7.55247	-6.52459	-5.97048	-7.55247	4.82859	44.606	4.76367e-27	3.90534e-25
gene_350494	11.8997	11.7381	11.7633	17.4598	11.4228	13.0177	38.6363	2.06394e-26	1.63269e-24
gene_212468	-10.421	-9.32112	-7.37824	-10.421	-5.98955	7.33741	36.822	6.59016e-26	5.12328e-24
gene_226476	-2.32751	-7.17084	-5.43912	-7.44096	-7.44096	4.93072	38.3716	1.41748e-25	1.08329e-23
gene_212586	-9.77541	-9.77541	-7.26265	-9.77541	-5.80274	6.759	36.4242	9.30058e-25	6.87481e-23
gene_357478	-2.481	-8.42517	-5.96016	-8.42517	-8.42517	5.61731	38.2177	2.86001e-24	2.01497e-22
gene_212350	-9.5403	-9.5403	-6.53575	-9.5403	-6.86348	6.5441	35.4476	3.01373e-24	2.0906e-22
gene_218422	-11.189	-11.189	-11.189	-11.189	-10.2121	7.9873	57.3782	3.84364e-24	2.6259e-22
gene_403359	-6.76226	-2.53585	-5.96445	-6.4962	-4.71018	4.58671	32.4537	8.90632e-24	5.90567e-22
gene_224187	-9.14745	-6.22104	-6.39786	-4.39503	-7.61877	6.20792	31.0461	5.65312e-23	3.69419e-21
gene_468137	-2.83576	-3.28955	-5.38738	-2.24601	-6.1611	4.75444	28.9768	5.62245e-22	3.62166e-20
gene_369493	-5.77936	-6.51119	-5.31898	-8.40822	-6.72987	5.5533	29.109	8.93161e-22	5.59342e-20
gene_85823	-5.14973	-10.8723	-8.27148	-11.3787	-6.16027	10.2184	28.6811	9.83809e-22	6.0767e-20
gene_468683	-4.59476	-8.65339	-6.23114	-11.6774	-6.02076	9.25652	27.9054	2.77754e-21	1.64788e-19
gene_39615	-7.84534	-7.84534	-7.84534	-7.34696	-5.44293	5.13937	40.5941	7.59002e-21	4.17358e-19
gene_16717	-6.25938	-5.98198	-4.43318	-5.12943	-6.96605	4.97247	27.1846	7.80515e-21	4.18969e-19
gene_135094	3.79994	2.25209	2.52846	8.58954	2.42054	13.6128	26.7611	1.33685e-20	6.84985e-19
gene_225929	-8.65143	-8.65143	-5.63345	-3.87367	-8.65143	5.73222	29.3646	4.21125e-20	1.97797e-18
gene_261785	-4.43118	-7.58463	-5.33586	-3.95982	-5.83324	5.05096	26.7349	5.53569e-20	2.52126e-18
gene_401198	-3.20982	-6.68402	-4.85993	-3.99727	-6.68402	4.52105	28.55	5.68799e-20	2.56472e-18
gene_149753	-10.6993	-10.6993	-6.34455	-6.05458	-10.6993	7.54623	28.8607	7.63452e-20	3.37491e-18
gene_217929	-7.5356	-7.5356	-5.22007	-5.31314	-7.5356	4.97056	28.6753	9.51492e-20	4.05562e-18
gene_403364	-3.79668	-3.30689	-5.65233	-6.05155	-4.97322	4.8587	24.6241	3.44755e-19	1.3636e-17
gene_212609	-9.25196	-9.25196	-5.80965	-9.25196	-5.08779	6.3539	26.0992	3.61288e-19	1.41656e-17
gene_77099	-8.03585	-6.98855	-3.97482	-6.90763	-7.36171	5.42171	24.7988	3.88429e-19	1.49694e-17
gene_337752	-7.28282	-5.19405	-4.53084	-3.0186	-6.4305	4.89709	24.3173	7.68062e-19	2.83868e-17
gene_464336	13.2885	12.3761	12.6481	16.3645	12.3482	12.6782	24.859	8.90217e-19	3.1857e-17
gene_111854	-8.33952	-8.33952	-8.33952	-8.33952	-8.33952	5.44777	60.353	1.0539e-18	3.74175e-17
gene_103873	-12.683	-5.35918	-6.56109	-3.78576	-6.66982	9.58311	23.9699	1.31835e-18	4.60808e-17
gene_225956	-3.51692	-5.70942	-6.29943	-6.66085	-7.51984	7.31632	23.6815	1.46218e-18	5.0715e-17
gene_224133	-7.38353	-6.01111	-4.51992	-2.51328	-7.38353	4.95157	25.0543	1.69633e-18	5.83874e-17
gene_212322	-6.16701	-5.95225	-6.55199	-10.2799	-3.76521	7.33128	23.659	2.201e-18	7.51841e-17
gene_212823	-8.87415	-8.06197	-4.71531	-8.87415	-4.25552	6.09959	23.5345	3.76017e-18	1.27478e-16
gene_173229	-10.4364	-5.71011	-5.93333	-12.5704	-9.25658	9.43081	23.1412	4.79255e-18	1.60071e-16
gene_403308	-9.49321	-2.36285	-6.56832	-5.4632	-5.22917	7.84865	22.4773	8.79362e-18	2.83217e-16
gene_468706	-5.89346	-10.2584	-5.25821	-13.7296	-4.82492	10.6755	22.4994	1.23478e-17	3.94866e-16
gene_99446	9.2234	8.12505	7.95583	12.7983	7.85888	8.71042	22.9214	1.43659e-17	4.56169e-16
gene_224125	-6.93684	-5.29641	-4.47471	-2.31155	-6.93684	4.67697	23.2708	1.97504e-17	6.18435e-16
gene_394150	9.27199	2.63388	3.05452	3.48596	5.08753	5.28206	22.5367	2.8631e-17	8.72278e-16
gene_401565	3.37413	2.26126	3.55892	9.63519	4.87662	5.62668	22.5134	2.96195e-17	8.96338e-16
gene_280199	4.363	-8.63199	-2.00713	-8.63199	-8.63199	8.41689	23.7712	4.54925e-17	1.34951e-15
gene_212594	-8.43812	-8.43812	-4.95533	-8.43812	-4.77904	5.73595	22.5013	5.19819e-17	1.52199e-15
gene_188669	-5.00724	-6.25994	-6.05506	-12.6168	-9.49067	9.50253	21.3637	7.20159e-17	2.09497e-15
gene_99547	8.82755	7.99784	8.30587	12.8141	7.89229	8.77651	21.6632	9.17011e-17	2.57732e-15
gene_219407	-6.37073	-4.13272	-9.62569	-3.0414	-4.11921	6.70266	24.9704	9.25717e-17	2.57732e-15
gene_394175	9.54613	2.85308	3.31978	3.80558	5.20128	5.46504	21.7375	9.25984e-17	2.57732e-15
gene_219076	-7.36831	-5.66531	-4.71923	-7.36831	-4.26559	4.85737	21.3763	9.52803e-17	2.6357e-15
gene_16757	-2.25027	-6.92988	-5.04837	-6.92988	-3.40698	4.72807	21.7992	9.83169e-17	2.70311e-15
gene_219074	-8.17882	-6.38477	-4.942	-8.17882	-3.82556	5.4719	21.3224	1.03444e-16	2.82684e-15
gene_212606	-8.83812	-8.83812	-5.26537	-8.83812	-3.86523	6.08533	21.9663	1.1174e-16	3.03515e-15
gene_394176	9.63951	3.39712	3.29058	3.36123	5.39083	5.5366	21.4292	1.46244e-16	3.94858e-15
gene_34289	-3.57604	-2.15721	4.86381	-4.27816	-3.31205	7.64459	20.7851	1.76847e-16	4.6906e-15
gene_219132	-8.17758	-5.63084	-5.18613	-8.17758	-4.0788	5.4354	20.9047	1.96017e-16	5.10892e-15
gene_218634	-5.86447	-7.4852	-3.55541	-7.12998	-6.65766	5.10044	20.772	3.11481e-16	7.84619e-15
gene_212486	-7.68389	-7.68389	-4.47189	-7.68389	-4.03986	5.22626	21.1008	3.91316e-16	9.7483e-15
gene_443524	-6.26343	-6.26343	-6.26343	-6.26343	-6.26343	4.22605	44.8439	4.70188e-16	1.15222e-14
gene_394137	9.29302	3.68257	3.19466	3.07302	4.85251	5.2978	20.6292	4.84113e-16	1.17358e-14
gene_354463	-6.59861	-6.59861	-6.59861	-5.7328	-6.59861	4.39372	37.6494	4.94888e-16	1.19329e-14
gene_358664	-8.2134	-8.2134	-8.2134	-8.2134	-8.2134	5.38786	44.1139	6.30855e-16	1.48928e-14
gene_58300	5.70463	4.15122	4.42968	-8.99202	4.7785	12.7908	19.8312	7.24124e-16	1.69175e-14
gene_212569	-8.62405	-8.62405	-4.77561	-8.62405	-4.32523	5.92554	20.6549	7.5195e-16	1.7477e-14
gene_386674	-2.53465	-6.96093	-3.85454	-5.20973	-7.43264	5.03371	20.3256	9.62378e-16	2.22531e-14
gene_173104	-12.1385	-7.90807	-5.64543	-12.1385	-6.334	9.02033	19.7601	1.15549e-15	2.65821e-14
gene_34229	-10.4875	-5.56479	-4.28043	-10.4875	-7.83479	7.57541	19.6655	1.34005e-15	3.03632e-14
gene_363083	-6.9114	-6.9114	-6.9114	-5.14227	-6.9114	4.54883	35.4213	1.6489e-15	3.66251e-14
gene_358665	-7.89675	-7.89675	-7.89675	-7.89675	-7.89675	5.15549	41.6616	1.74545e-15	3.83913e-14
gene_34241	5.62175	-5.09309	3.14358	-5.76477	-6.2943	9.03583	19.1061	1.91978e-15	4.20208e-14
gene_348003	-7.54136	-7.54136	-7.54136	-7.54136	-7.54136	4.90961	41.0929	2.22548e-15	4.84768e-14
gene_14095	-2.85934	-4.598	-4.82127	-8.65409	-4.58599	6.72274	18.9038	2.46836e-15	5.35088e-14
gene_141803	-9.67776	-6.8251	-5.82205	-7.41518	-3.67891	6.78533	18.8401	3.72626e-15	7.81476e-14
gene_219115	-7.73025	-4.62365	-4.89317	-7.73025	-3.94671	5.15111	18.9322	4.25772e-15	8.80645e-14
gene_217346	-7.71292	-7.71292	-7.71292	-7.71292	-7.71292	4.91366	39.1415	5.23266e-15	1.04863e-13
gene_266040	11.6702	8.83908	9.30477	12.9581	9.53226	9.52801	18.9396	5.81252e-15	1.15968e-13
gene_469157	-8.30661	-8.30661	-8.30661	-8.30661	-8.30661	5.45147	38.8645	5.92403e-15	1.17672e-13
gene_184823	-6.37229	-6.37229	-6.37229	-6.37229	-6.37229	4.26282	38.0734	8.47812e-15	1.65488e-13
gene_141883	-9.45981	-9.45981	-5.01356	-9.45981	-3.20894	6.67253	18.853	1.11105e-14	2.14091e-13
gene_394166	10.8188	5.598	4.6269	9.97586	6.38895	6.99877	18.4592	1.35372e-14	2.56467e-13
gene_206074	-2.22403	6.3075	3.17374	-2.22403	-2.22403	5.87023	19.0079	1.3951e-14	2.63201e-13
gene_141880	-9.2821	-5.50312	-4.98045	-9.2821	-5.00081	6.45828	18.1566	1.46867e-14	2.74781e-13
gene_219135	-7.36926	-5.73866	-4.31265	-7.36926	-3.4891	4.96218	18.1201	1.55737e-14	2.88978e-13
gene_141865	-9.97952	-8.35413	-4.77398	-9.55418	-3.79363	7.11987	17.8707	1.80064e-14	3.31392e-13
gene_212472	-4.4148	-7.17793	-4.91896	-4.83208	-3.14616	4.91341	18.0567	2.12325e-14	3.8295e-13
gene_362341	7.60082	8.40357	3.37474	9.60992	6.1997	6.45125	18.0239	2.68139e-14	4.75999e-13
gene_166520	-6.08576	-6.08576	-6.08576	-6.08576	-6.08576	4.12566	35.471	2.87939e-14	5.07155e-13
gene_394165	9.25016	3.12144	3.83867	2.22499	5.32093	5.37345	17.8704	3.41622e-14	5.87929e-13
gene_394151	9.54169	2.95582	4.02874	3.36124	5.72353	5.59467	17.7021	4.45871e-14	7.50162e-13
gene_66482	-9.59241	-9.59241	-3.33043	-9.59241	-8.1332	6.84084	17.8621	5.07347e-14	8.50419e-13
gene_173116	-11.2776	-6.29703	-4.6632	-4.95896	-11.2776	8.26334	17.8518	5.58859e-14	9.33294e-13
gene_219042	-7.34292	-4.24408	-4.59778	-7.34292	-3.83597	4.91447	17.2087	6.81862e-14	1.1262e-12
gene_219106	-7.43558	-5.80225	-3.74945	-7.43558	-5.17607	5.01174	17.1342	7.7012e-14	1.2536e-12
gene_100114	7.32133	2.94086	2.99713	8.55435	5.66272	5.31628	17.2007	9.90546e-14	1.57267e-12
gene_401613	-5.8162	-2.86335	-5.75859	-4.99658	-4.26929	5.67917	16.6103	1.20173e-13	1.88801e-12
gene_394143	8.19733	3.55351	3.1173	2.2203	3.18387	4.69104	17.0584	1.24391e-13	1.94749e-12
gene_267684	-7.53019	-3.64443	-3.82863	-7.53019	-5.41563	5.11708	16.7203	1.51839e-13	2.369e-12
gene_219075	-8.24741	-5.63392	-4.5667	-8.24741	-3.4628	5.59145	16.6061	1.83288e-13	2.84001e-12
gene_401581	8.15713	6.82524	2.35648	2.18113	4.84233	7.3772	16.2206	2.30394e-13	3.52151e-12
gene_362367	3.83381	7.94417	4.22788	9.07696	3.50598	5.91021	16.6044	2.58316e-13	3.9055e-12
gene_173230	-8.19883	-7.33208	-4.94536	-6.41503	-9.71759	10.4158	16.1351	2.69149e-13	4.02409e-12
gene_218501	6.25878	5.73569	5.74098	9.77799	4.91569	9.73776	16.0722	2.82206e-13	4.14484e-12
gene_394145	8.98245	4.61064	3.39792	2.71109	5.42513	5.27123	16.5054	3.03166e-13	4.42387e-12
gene_219069	-8.36989	-5.81873	-4.11818	-8.36989	-4.56702	5.6722	16.2585	3.25738e-13	4.70755e-12
gene_219145	-7.47499	-6.49687	-4.25062	-8.15436	-2.92696	5.60778	16.1054	3.47233e-13	4.98472e-12
gene_219116	-8.09935	-4.5497	-4.58377	-8.09935	-3.72798	5.46544	16.2184	3.48138e-13	4.98472e-12
gene_206198	-2.00826	5.788	3.29571	-2.00826	-2.00826	5.47191	16.843	3.65356e-13	5.21327e-12
gene_34195	-2.91621	-7.08389	-3.94788	-5.45318	-5.31141	4.83481	16.2706	3.80505e-13	5.41229e-12
gene_212474	-9.36714	-7.3947	-4.16805	-9.36714	-3.63477	6.64358	16.0649	4.49312e-13	6.23368e-12
gene_188604	-10.5677	-4.0221	-3.77464	-10.0617	-9.60322	7.76294	15.8918	4.85153e-13	6.71029e-12
gene_393989	4.8062	6.1361	3.60666	9.43534	2.32973	7.93066	15.7162	5.5065e-13	7.50116e-12
gene_219109	-7.7393	-7.7393	-3.53198	-7.7393	-4.49607	5.27335	16.288	5.99962e-13	8.09949e-12
gene_188605	-12.6934	-3.13701	-4.33843	-11.9301	-10.2028	9.79214	15.7416	6.25706e-13	8.39675e-12
gene_365223	4.6785	2.89744	6.48872	10.496	4.59026	6.61919	16.0392	6.46806e-13	8.57779e-12
gene_219136	-7.48366	-5.84528	-4.0241	-7.48366	-3.28049	5.10271	15.7967	7.0289e-13	9.26705e-12
gene_219117	-6.89502	-5.27822	-3.72388	-6.89502	-3.71913	4.71784	15.7545	7.54256e-13	9.8293e-12
gene_362314	8.63672	8.94859	4.58868	5.37116	5.51766	7.08184	15.2949	1.1277e-12	1.42034e-11
gene_212634	-4.06636	-6.71577	-3.76218	-7.07078	-5.18312	5.74834	15.273	1.18051e-12	1.47859e-11
gene_394172	10.0707	4.36024	4.59114	4.88988	6.07253	6.02088	15.5211	1.51292e-12	1.86889e-11
gene_401625	4.07756	4.37656	4.63507	9.39387	4.88866	5.65369	15.5194	1.517e-12	1.86889e-11
gene_212471	-9.8567	-9.58966	-3.85469	-9.8567	-2.40817	7.25855	15.2474	1.76878e-12	2.16136e-11
gene_394168	7.9758	3.77206	2.83475	2.21978	3.96304	4.6354	15.4174	1.79488e-12	2.18732e-11
gene_212372	-8.50145	-8.50145	-3.82202	-8.50145	-3.09252	5.97371	15.5994	1.80899e-12	2.19858e-11
gene_77749	11.6885	10.0944	10.6328	9.25189	10.1346	9.81388	15.189	2.44665e-12	2.9108e-11
gene_212538	-8.37027	-8.37027	-3.89797	-8.37027	-2.85606	5.89614	15.3934	2.5236e-12	2.99445e-11
gene_219141	-7.92981	-7.92981	-4.02393	-7.92981	-2.16745	5.53392	15.3579	2.67275e-12	3.14659e-11
gene_219130	-7.33868	-4.68049	-4.17595	-7.33868	-2.24961	5.09768	14.97	2.82797e-12	3.32065e-11
gene_219059	-6.78337	-5.16886	-3.91207	-6.78337	-3.04431	4.68162	14.9444	2.95324e-12	3.45875e-11
gene_188661	-10.2955	-3.2715	-4.06509	-10.2955	-10.2955	7.49939	15.4992	2.97447e-12	3.47458e-11
gene_401670	-4.83147	-2.56715	-6.17046	-4.32942	-3.43117	6.43738	14.6572	3.43687e-12	3.97355e-11
gene_34237	4.39195	-6.3089	2.54711	-7.87578	-3.40432	9.34535	14.7558	3.45196e-12	3.98079e-11
gene_34248	-4.59639	-4.59639	2.27812	-4.59639	-3.582	5.69757	15.1972	3.46928e-12	3.99055e-11
gene_86578	7.52137	8.219	3.84798	2.73254	5.06438	5.70032	14.9628	3.81316e-12	4.3528e-11
gene_267712	-9.30554	-3.54795	-4.05467	-9.30554	-6.05424	6.56302	14.7706	3.96779e-12	4.50649e-11
gene_384703	-4.16375	-6.22107	-4.66605	-2.26999	-4.40174	5.37482	14.5527	4.12486e-12	4.67311e-11
gene_141894	-9.26532	-9.26532	-4.21878	-7.46989	-3.79883	6.54113	14.9389	4.19262e-12	4.73798e-11
gene_225922	-3.67004	-4.96254	-4.29841	-2.14983	-7.13405	5.90504	14.5265	4.31808e-12	4.86755e-11
gene_212451	-8.34745	-8.34745	-3.85158	-8.34745	-3.28609	5.85972	15.0327	4.53464e-12	5.08624e-11
gene_267976	-8.46563	-4.90802	-4.83992	-8.46563	-2.13846	5.90701	14.6347	5.00131e-12	5.54077e-11
gene_188797	-10.8695	-3.60662	-3.35047	-10.504	-9.70912	8.14896	14.5208	5.06405e-12	5.58284e-11
gene_218607	-5.3477	-7.15586	-2.03109	-7.15586	-5.66166	5.23492	14.8247	5.21008e-12	5.72982e-11
gene_188636	-12.1669	-2.63156	-3.6689	-11.097	-10.9484	9.41654	14.4472	5.75222e-12	6.28009e-11
gene_92583	6.31687	7.27355	3.81876	8.77998	4.64625	5.66605	14.7137	5.77632e-12	6.29117e-11
gene_141811	-9.28018	-9.28018	-4.0528	-9.28018	-3.17513	6.62199	14.8805	5.81383e-12	6.31676e-11
gene_219111	-7.86168	-4.74947	-3.95758	-7.86168	-3.99342	5.34963	14.4806	6.5069e-12	6.98563e-11
gene_205576	10.286	4.65356	6.2425	5.05971	4.88195	6.35845	14.5633	7.42987e-12	7.90124e-11
gene_100117	6.3266	2.26963	3.29245	8.54151	5.01744	7.72039	14.2099	7.49776e-12	7.91743e-11
gene_212636	-7.09388	-7.09388	-2.77044	-7.09388	-4.54685	5.0475	14.7152	7.61999e-12	8.02769e-11
gene_401620	-4.83162	-2.36012	-5.54594	-4.17795	-3.22278	5.5713	14.1756	7.98577e-12	8.35448e-11
gene_267710	-7.68277	-4.47044	-3.33341	-7.68277	-5.36662	5.28407	14.2761	9.23715e-12	9.59684e-11
gene_401519	7.2648	5.88288	2.97086	2.48861	7.0078	5.31149	14.4178	9.4852e-12	9.82066e-11
gene_188585	-9.84412	-2.55007	-3.70893	-9.69262	-9.22182	7.84877	13.9948	1.09774e-11	1.11985e-10
gene_34250	4.9128	-5.49214	2.4292	-5.49214	-5.49214	7.11631	14.9775	1.12753e-11	1.14764e-10
gene_219127	-7.43592	-3.92007	-4.29817	-7.43592	-2.73265	5.10458	14.1449	1.15732e-11	1.17266e-10
gene_212469	-8.43665	-8.43665	-4.01571	-8.43665	-2.16442	6.02638	14.4566	1.1658e-11	1.17542e-10
gene_219128	-6.31446	-6.31446	-3.4584	-6.31446	-3.12283	4.44116	14.4507	1.17724e-11	1.18222e-10
gene_219036	-7.11204	-5.48475	-3.84847	-7.11204	-2.77921	4.89873	14.1011	1.24775e-11	1.24747e-10
gene_212483	-7.46791	-5.69694	-3.33698	-7.46791	-3.72284	5.23836	14.0729	1.30984e-11	1.29803e-10
gene_218653	-3.95275	-6.67886	-3.59063	-8.52875	-5.68695	6.24228	13.8634	1.38418e-11	1.36272e-10
gene_219126	-6.92255	-3.41353	-4.22654	-6.92255	-2.29627	4.83037	13.9712	1.56097e-11	1.52017e-10
gene_362320	6.5673	5.16753	4.29957	9.49824	6.5573	5.95444	14.059	1.73671e-11	1.68043e-10
gene_106819	5.02047	4.29147	3.74741	8.15973	5.68768	5.14908	14.0565	1.74411e-11	1.68399e-10
gene_219071	-7.98051	-5.4336	-3.5576	-7.98051	-4.54837	5.44391	13.9045	1.75127e-11	1.68728e-10
gene_100110	7.15701	4.96514	2.83553	7.55995	6.07623	5.17332	14.0257	1.8374e-11	1.76273e-10
gene_267711	-8.2478	-4.33208	-3.68477	-8.2478	-4.82104	5.69823	13.834	1.97816e-11	1.88176e-10
gene_34221	4.30091	-5.61746	2.31966	-8.76777	-3.33335	10.0457	13.7299	2.04801e-11	1.94001e-10
gene_362312	8.3645	10.2456	5.79633	6.47966	6.92904	7.34512	13.9576	2.0621e-11	1.94927e-10
gene_219072	-9.33519	-6.1928	-4.00761	-9.33519	-4.03417	6.56412	13.7377	2.3369e-11	2.19066e-10
gene_219131	-8.32857	-4.00928	-4.56097	-7.35198	-3.52226	5.69176	13.5837	2.59455e-11	2.40716e-10
gene_212321	-10.2815	-10.2815	-3.48256	-10.2815	-3.10907	7.63315	13.9083	2.89143e-11	2.6607e-10
gene_188593	-11.6976	-2.98206	-4.25275	-12.341	-8.41525	9.98585	13.4198	3.03813e-11	2.78434e-10
gene_401520	8.14424	6.26614	3.80613	2.71195	7.67935	5.82267	13.6891	3.25377e-11	2.96989e-10
gene_34304	-5.5786	-5.5786	2.24762	-5.5786	-5.5786	6.51306	14.449	3.34338e-11	3.03326e-10
gene_188662	-11.0475	-2.63708	-3.93212	-10.178	-8.4519	8.2871	13.3905	3.64513e-11	3.28062e-10
gene_219133	-8.0134	-3.33851	-4.51197	-8.0134	-2.63004	5.56276	13.4772	3.67277e-11	3.29641e-10
gene_34216	4.70558	-6.09426	2.26003	-6.09426	-2.66931	7.52295	13.6592	3.6773e-11	3.29641e-10
gene_219043	-7.90493	-4.79143	-3.88477	-7.90493	-3.42635	5.40725	13.4521	3.83659e-11	3.42558e-10
gene_141810	-9.26475	-9.26475	-3.53921	-9.26475	-3.52881	6.65409	13.7361	3.85344e-11	3.43383e-10
gene_141775	-7.44903	-7.44903	-2.48547	-7.44903	-4.3106	5.35042	13.6888	4.17035e-11	3.67987e-10
gene_224222	8.82894	6.90639	7.29817	9.41162	7.18607	10.6594	13.2129	4.20878e-11	3.70318e-10
gene_219032	-6.12227	-4.51918	-3.56487	-6.12227	-2.48077	4.384	13.3983	4.2132e-11	3.70318e-10
gene_362328	7.27232	5.72128	2.84254	7.37896	6.57823	5.36244	13.493	4.54585e-11	3.957e-10
gene_266041	11.0699	7.63935	8.14796	8.91893	8.12439	7.92056	13.4299	4.79098e-11	4.13841e-10
gene_212485	-7.03312	-7.03312	-2.73209	-7.03312	-3.5576	5.03941	13.5802	5.0022e-11	4.30437e-10
gene_34225	-6.0286	-4.53651	-4.13448	-5.89605	-6.88208	7.10147	13.1323	5.07196e-11	4.3478e-10
gene_212482	-10.1902	-6.06963	-4.4992	-7.18626	-3.87802	7.35975	13.1982	5.11845e-11	4.37933e-10
gene_34234	3.94711	-5.16698	2.41797	-6.72331	-2.78196	8.03753	13.0901	6.31252e-11	5.33018e-10
gene_401602	-4.5049	-2.35831	-5.67444	-3.60539	-2.79878	5.88091	12.993	6.50815e-11	5.48509e-10
gene_219077	-8.30405	-3.78374	-3.89663	-8.30405	-3.95148	5.74179	13.1411	6.60164e-11	5.55351e-10
gene_219061	-7.59654	-4.6806	-3.8158	-7.59654	-3.0578	5.22872	13.1167	6.88972e-11	5.7743e-10
gene_362474	-3.99316	-5.60936	-4.00255	-6.25339	-4.60402	5.69556	12.9401	7.15409e-11	5.97367e-10
gene_224132	-7.152	-4.30742	-3.8729	-2.3247	-4.72272	4.92927	13.0026	7.23767e-11	6.01006e-10
gene_219067	-7.67168	-6.02266	-3.10824	-7.67168	-4.29826	5.31847	13.0556	7.66723e-11	6.34241e-10
gene_267693	-6.14926	-6.14926	-2.03909	-6.14926	-4.04035	4.58843	13.3249	7.6801e-11	6.34241e-10
gene_34264	4.38056	-5.77558	2.03251	-5.77558	-2.711	6.99121	13.1618	8.57652e-11	7.00571e-10
gene_212339	-8.27717	-8.27717	-3.67085	-6.79108	-2.86389	5.847	13.1357	8.76807e-11	7.14923e-10
gene_34228	-8.95015	-5.68633	-3.01804	-9.62944	-5.52348	7.02661	12.8932	8.94866e-11	7.27018e-10
gene_188589	-9.97224	-3.20984	-4.03397	-10.6258	-8.76448	9.42555	12.7951	9.27962e-11	7.49853e-10
gene_188748	-12.6572	-3.01018	-3.9819	-11.0785	-8.88471	9.81793	12.835	9.74642e-11	7.84761e-10
gene_141892	-9.30245	-9.04339	-3.15384	-9.30245	-2.46338	6.8609	12.9082	9.93047e-11	7.96734e-10
gene_218649	-6.6564	-6.12433	-3.29228	-8.1371	-5.56831	6.18633	12.7177	1.06656e-10	8.51168e-10
gene_212450	-9.86774	-7.55011	-3.15358	-9.86774	-3.96576	7.25988	12.8573	1.08592e-10	8.65092e-10
gene_147903	8.6959	2.47218	7.73891	-3.5594	5.23418	10.0592	12.7716	1.11063e-10	8.81788e-10
gene_212329	-8.87242	-5.64557	-3.9891	-8.87242	-3.48899	6.26682	12.8434	1.11275e-10	8.81788e-10
gene_219082	-6.87548	-5.25055	-3.55695	-6.87548	-2.02847	4.85565	12.7976	1.20616e-10	9.50803e-10
gene_202695	10.6217	9.42627	9.37983	8.36732	7.8181	8.57552	12.8652	1.26985e-10	9.94053e-10
gene_219137	-7.89506	-5.34683	-3.69249	-7.89506	-2.63767	5.5111	12.7647	1.27808e-10	9.9876e-10
gene_362311	7.98883	7.96744	4.11617	4.57453	4.91686	5.66038	12.8711	1.32341e-10	1.03239e-09
gene_219138	-6.55667	-3.2333	-3.41559	-6.55667	-3.80273	4.59151	12.7346	1.34777e-10	1.04777e-09
gene_362316	7.75199	7.97016	3.56196	4.13119	5.10416	7.14041	12.5631	1.40891e-10	1.09154e-09
gene_219151	-5.65354	-3.153	-3.7635	-5.65354	-2.53552	4.17641	13.6967	1.4888e-10	1.14905e-09
gene_219073	-6.32633	-4.63941	-3.00903	-6.32633	-3.92922	4.48902	12.6543	1.55271e-10	1.19067e-09
gene_401621	-4.60846	-2.24173	-5.74242	-4.08584	-3.23195	6.47767	12.5043	1.56649e-10	1.19717e-09
gene_212374	-9.08934	-7.56455	-3.32104	-9.08934	-3.1931	6.56481	12.6481	1.56959e-10	1.19751e-09
gene_212654	-7.46409	-7.20195	-2.85457	-7.46409	-2.01762	5.44258	12.639	1.59506e-10	1.2103e-09
gene_219139	-9.30169	-3.64852	-4.51426	-8.87782	-3.2839	6.59242	12.5474	1.62755e-10	1.22925e-09
gene_219119	-6.68282	-3.59363	-3.5687	-6.68282	-3.49399	4.65489	12.6196	1.65072e-10	1.24466e-09
gene_212319	-9.76266	-9.76266	-3.5875	-7.53732	-4.12407	7.06351	12.6697	1.95555e-10	1.4455e-09
gene_141879	-6.7827	-5.18384	-2.43067	-6.7827	-4.36247	4.92704	12.5085	2.00857e-10	1.47984e-09
gene_141893	-7.18623	-7.18623	-3.12525	-7.18623	-2.33523	5.16777	12.674	2.31341e-10	1.67724e-09
gene_219104	-7.03176	-5.40422	-3.12741	-7.03176	-3.55788	4.90357	12.4244	2.33092e-10	1.68702e-09
gene_212477	-6.57194	-6.57194	-2.96206	-6.57194	-2.47937	4.76926	12.6655	2.3471e-10	1.696e-09
gene_219143	-7.96869	-3.29394	-4.1603	-7.96869	-3.03937	5.51031	12.4185	2.35546e-10	1.69932e-09
gene_212481	-10.5867	-6.75863	-3.49981	-10.5867	-3.32946	7.90957	12.4002	2.43304e-10	1.74691e-09
gene_219099	-7.79358	-6.13679	-2.40905	-7.79358	-4.62563	5.57691	12.3153	2.82829e-10	2.01465e-09
gene_469194	-2.47267	-2.43952	2.26967	-4.65835	-2.88703	5.80583	12.2114	3.02077e-10	2.13156e-09
gene_92588	2.89826	3.54668	4.50626	9.19563	5.83714	5.61459	12.3741	3.13561e-10	2.19883e-09
gene_135089	4.75051	3.31385	3.77982	-4.93555	3.96831	11.7363	12.0652	3.34555e-10	2.32795e-09
gene_219108	-7.62943	-7.62943	-2.89818	-7.62943	-3.4279	5.36769	12.4431	3.43251e-10	2.3811e-09
[truncated: 533 more rows]

## Sheet: Gost
Query	KO	Definition	Score	Second best
[truncated: 516 more rows]

[truncated: 10 more sheets: Koaform, BlastKO, allKo, kegg_input_R, keggAbundance, KeggSpesific, Pathway, eggnog, pfam, cog]
