# Supplementary material for: Investigation and characterization of human gut phageome in advanced liver cirrhosis of defined etiologies
Source: Gut Pathog. 2022 Feb 15;14:9. doi: 10.1186/s13099-022-00482-4 (PMC8845349; doi:10.1186/s13099-022-00482-4)
Supplement: Supplementary file 6 — Additional file 6. Venn diagram results of KO analysis are shown. [file 13099_2022_482_MOESM6_ESM.txt]

Names	total	elements
Alc_Russ Alc_china Both HBV NAFLD Other	1	K00986
Alc_Russ Alc_china Both HBV NAFLD	1	K06905
Alc_Russ Both HBV NAFLD Other	2	K06909
		K14059
Alc_Russ Alc_china Both NAFLD	1	K06907
Alc_Russ Alc_china HBV NAFLD	1	K06400
Alc_Russ Alc_china HBV Other	1	K07496
Alc_Russ Alc_china NAFLD Other	1	K09961
Alc_china Both NAFLD Other	1	K01358
Alc_Russ Both HBV NAFLD	1	K02315
Alc_Russ Alc_china NAFLD	6	K07171
		K03497
		K03111
		K01185
		K02314
		K06908
Alc_china Both NAFLD	1	K07482
Alc_Russ Both NAFLD	1	K03465
Alc_Russ HBV NAFLD	2	K07474
		K01160
HBV NAFLD Other	1	K07497
Alc_Russ Alc_china	7	K03088
		K00571
		K01449
		K18640
		K21636
		K00558
		K04068
Alc_china NAFLD	6	K03546
		K13444
		K02086
		K03700
		K07741
		K21512
Alc_Russ Both	1	K01520
Alc_Russ HBV	1	K09960
Alc_Russ NAFLD	9	K07491
		K10906
		K06223
		K02337
		K12149
		K06919
		K07733
		K03791
		K06904
HBV NAFLD	2	K07451
		K07505
NAFLD Other	1	K02317
Alc_china	5	K07485
		K17081
		K03496
		K01159
		K02470
Alc_Russ	87	K01738
		K01154
		K13069
		K01892
		K01147
		K21948
		K19228
		K09933
		K18699
		K07180
		K02345
		K03977
		K07319
		K01953
		K04487
		K21495
		K03502
		K10761
		K22293
		K21449
		K07450
		K18900
		K09771
		K03649
		K00040
		K06871
		K17713
		K14060
		K09975
		K09786
		K06866
		K19804
		K03288
		K00088
		K11932
		K03457
		K00940
		K02970
		K03601
		K01284
		K23016
		K02316
		K22125
		K16291
		K03086
		K01591
		K06885
		K07074
		K07192
		K07307
		K15539
		K07114
		K19229
		K07309
		K00657
		K00208
		K02020
		K19230
		K07452
		K06894
		K13635
		K02887
		K08319
		K03704
		K12986
		K19147
		K05520
		K19338
		K00526
		K03526
		K16066
		K01951
		K03664
		K06941
		K03113
		K05367
		K04763
		K19545
		K06903
		K22130
		K01356
		K01409
		K02469
		K00974
		K03646
		K11391
		K12063
Both	8	K01447
		K21929
		K02500
		K02327
		K19279
		K01156
		K08640
		K06926
HBV	9	K18959
		K19789
		K00525
		K21239
		K07316
		K03503
		K10747
		K03553
		K07455
NAFLD	36	K02840
		K07467
		K01992
		K00789
		K02848
		K07493
		K13951
		K07313
		K20282
		K02844
		K02346
		K17680
		K03469
		K00560
		K03169
		K22014
		K21039
		K22300
		K21528
		K18960
		K07448
		K18220
		K12981
		K07284
		K07727
		K03277
		K03655
		K03276
		K01972
		K09022
		K14744
		K02335
		K07273
		K03554
		K02850
		K07483
Other	9	K20286
		K19273
		K05593
		K04043
		K00128
		K13288
		K04959
		K18843
		K02014
